# Supplementary material for: Isolation and in silico analysis of a new subclass of parasporin 4 from Bacillus thuringiensis coreanensis
Source: PeerJ. 2025 Mar 24;13:e19061. doi: 10.7717/peerj.19061 (PMC11949118; doi:10.7717/peerj.19061)
Supplement: Supplemental Information 1 [file peerj-13-19061-s001.txt]

>Bacillus thuringiensis serovar coreanensis strain ps4_seq fragment 
TCAACTAGTCAGCCTATAGTCAGAACGATTACATTTAATGAAACGCTTACTGATTCACAGTCTACAACAA
CAGAACATGGTATCACAGCTGGAGTAAGTGCGACAGTAAAAAGTGAAGCGGGATTTGTTTTTGCAAAGGT
AGGTTTTGAAGTTACGGTTTCATTTCAATACAATTACACGACTACAAACACATATACGACAGAAACGTCT
CGGAGTTGGACAGATTCGCTTCAAGTCACCGTTCCGCCAGGTTATGTAACGGAACATACATTTATTGTGC
AAACTGGTCCATATAGTAAAAATGTAGTATTAGAGGCTGACATAGCAGGACATGGATGGTTTAATTATAG
GGCTCCTGGTTATACTGCTACTGGAATAGTTAATATCACACGAGTATTATATGACAATAAGGTTCCAGGC
ATTACTCCCTATCCAGACGATTTCTATGCTCGATTCAGAGGTTCAGGAAAGTTAGAAGGAAAAATGGGAC
TTCAATCTTTT
