# Supplementary material for: Isolation and in silico analysis of a new subclass of parasporin 4 from Bacillus thuringiensis coreanensis
Source: PeerJ. 2025 Mar 24;13:e19061. doi: 10.7717/peerj.19061 (PMC11949118; doi:10.7717/peerj.19061)
Supplement: Supplemental Information 2 [file peerj-13-19061-s002.txt]

>Bacillus thuringiensis serovar coreanensis strain Hypothetical New Subclasse of Parasporin 4 (ps4Ab1)
ATGGCGATTATCAATCTCGCGAATGAGTTGGCAATTTGGGCAAAGAGGTGGTGTGCTGAAAAGGGATACA
CATATGAATCAAGTGGCCTACAGGCTCATACTGGTAATTATGGTAGAATATACAATTATAATATATCTGT
ACCAGACCCTATTGTAACTGATAATCCTACAAATACAGCTATGGCGAGGGGAACCACGCCAAATTCAACT
AGTCAGCCTATAGTCAGAACGATTACATTTAATGAAACGCTTACTGATTCACAGTCTACAACAACAGAAC
ATGGTATCACAGCTGGAGTAAGTGCGACAGTAAAAAGTGAAGCGGGATTTGTTTTTGCAAAGGTAGGTTT
TGAAGTTACGGTTTCATTTCAATACAATTACACGACTACAAACACATATACGACAGAAACGTCTCGGAGT
TGGACAGATTCGCTTCAAGTCACCGTTCCGCCAGGTTATGTAACGGAACATACATTTATTGTGCAAACTG
GTCCATATAGTAAAAATGTAGTATTAGAGGCTGACATAGCAGGACATGGATGGTTTAATTATAGGGCTCC
TGGTTATACTGCTACTGGAATAGTTAATATCACACGAGTATTATATGACAATAAGGTTCCAGGCATTACT
CCCTATCCAGACGATTTCTATGCTCGATTCAGAGGTTCAGGAAAGTTAGAAGGAAAAATGGGACTTCAAT
CTTTTGTAAATATTGTAGAAAGACCTTTATCAGGTCGTGCAGGGCAGGTTCGAGAATATCAAATTCCAGT
TTCGCTACAAAGTGGATTAGGAATCCCTATCTTTGATCCAGTTGTATCTCTTCAGTAG
