# Supplementary material for: Isolation and in silico analysis of a new subclass of parasporin 4 from Bacillus thuringiensis coreanensis
Source: PeerJ. 2025 Mar 24;13:e19061. doi: 10.7717/peerj.19061 (PMC11949118; doi:10.7717/peerj.19061)
Supplement: Supplemental Information 3 [file peerj-13-19061-s003.xlsx]

## Sheet: Sheet1
List of Bacillus thuringiensis standard strains tested
B.t. aizawai T07 001	B.t. israelensis T14 001	B.t. pondicheriensis T20 A001
B.t. alesti T03 001	B.t. japonensis T23 001	B.t. san diego
B.t. amagiensis	B.t. jinghongiensis	B.t. seoulensis
B.t. andalonsiensis	B.t. kenyae T04 A001	B.t. shandongiensis T22 001
B.t. berliner	B.t. konkukian	B.t. silo T26 001
B.t. brasiliensis	B.t. kumamotoensis	B.t. sotto T04 001
B.t. cameroun	B.t. kurstaki HD1	B.t. subtilis ATCC 6633
B.t. canadensis	B.t. kyushuensi T11 A001	B.t. subtoxicus T06 001
B.t. cereus ATCC 11778	B.t. leesis	B.t. sumiyoshiensis T03 B001
B.t. colmeri T21 001	B.t. londrina (Br 33)	B.t. tenebrionis
B.t. coreanensis T25 001	B.t. malayensis	B.t. thompsoni HD542
B.t. dakota	B.t. mexicanensis T27 001	B.t. tochigiensis
B.t. darmstadiensis T10 001	B.t. monterrey	B.t. tohokuensis
B.t. dendrolimus T04 A001	B.t. morrisoni T08 001	B.t. tolworthi HD125 (=HDB-8)
B.t. entomocidus HD9	B.t. neoleonensis T24 001	B.t. tonguchini
B.t. finitimus T02 001	B.t. nigeriensis T08 B001	B.t. toumanoffi T11 001
B.t. fukuokaensis T03 C001	B.t. novosibirsk	B.t. toyamensis
B.t. galleriae T05 001	B.t. ostridial T08 A001	B.t. wuhanensis HD525
B.t. higo	B.t. oswaldocruzi	B.t. yosoo HL94
B.t. indiana	B.t. pakistani T13 001	B.t. yunnanensis T20 001
