# Supplementary material for: Isolation and in silico analysis of a new subclass of parasporin 4 from Bacillus thuringiensis coreanensis
Source: PeerJ. 2025 Mar 24;13:e19061. doi: 10.7717/peerj.19061 (PMC11949118; doi:10.7717/peerj.19061)
Supplement: Supplemental Information 5 — These data were obtained from modeling the PS4Ab1 protein using the Alphafold2 tool, its files can be opened in Pymol, Notepad and common image viewer. [file peerj-13-19061-s005.zip]

Archive with 26 entries (25 files):
- PS4Ab1 protein modeling file/bscillud_6c2f1.a3m
- PS4Ab1 protein modeling file/bscillud_6c2f1.csv
- PS4Ab1 protein modeling file/bscillud_6c2f1.done.txt
- PS4Ab1 protein modeling file/bscillud_6c2f1_coverage.png
- PS4Ab1 protein modeling file/bscillud_6c2f1_env/
- PS4Ab1 protein modeling file/bscillud_6c2f1_env/bfd.mgnify30.metaeuk30.smag30.a3m
- PS4Ab1 protein modeling file/bscillud_6c2f1_env/msa.sh
- PS4Ab1 protein modeling file/bscillud_6c2f1_env/out.tar.gz
- PS4Ab1 protein modeling file/bscillud_6c2f1_env/pdb70.m8
- PS4Ab1 protein modeling file/bscillud_6c2f1_env/uniref.a3m
- PS4Ab1 protein modeling file/bscillud_6c2f1_pae.png
- PS4Ab1 protein modeling file/bscillud_6c2f1_plddt.png
- PS4Ab1 protein modeling file/bscillud_6c2f1_predicted_aligned_error_v1.json
- PS4Ab1 protein modeling file/bscillud_6c2f1_scores_rank_001_alphafold2_ptm_model_4_seed_000.json
- PS4Ab1 protein modeling file/bscillud_6c2f1_scores_rank_002_alphafold2_ptm_model_5_seed_000.json
- PS4Ab1 protein modeling file/bscillud_6c2f1_scores_rank_003_alphafold2_ptm_model_3_seed_000.json
- PS4Ab1 protein modeling file/bscillud_6c2f1_scores_rank_004_alphafold2_ptm_model_2_seed_000.json
- PS4Ab1 protein modeling file/bscillud_6c2f1_scores_rank_005_alphafold2_ptm_model_1_seed_000.json
- PS4Ab1 protein modeling file/cite.bibtex
- PS4Ab1 protein modeling file/config.json
- PS4Ab1 protein modeling file/log.txt
- PS4Ab1 protein modeling file/Modelo 1.pdb
- PS4Ab1 protein modeling file/Modelo 2.pdb
- PS4Ab1 protein modeling file/Modelo 3.pdb
- PS4Ab1 protein modeling file/Modelo 4.pdb
- PS4Ab1 protein modeling file/Modelo 5.pdb
