# Supplementary material for: Isolation and in silico analysis of a new subclass of parasporin 4 from Bacillus thuringiensis coreanensis
Source: PeerJ. 2025 Mar 24;13:e19061. doi: 10.7717/peerj.19061 (PMC11949118; doi:10.7717/peerj.19061)
Supplement: Supplemental Information 5 — These data were obtained from modeling the PS4Ab1 protein using the Alphafold2 tool, its files can be opened in Pymol, Notepad and common image viewer. [file peerj-13-19061-s005.zip › PS4Ab1 protein modeling file/bscillud_6c2f1.a3m]

#275	1
>101
MAIINLANELAIWAKRWCAEKGYTYESSGLQAHTGNYGRIYNYNISVPDPIVTDNPTNTAMARGTTPNSTSQPIVRTITFNETLTDSQSTTTEHGITAGVSATVKSEAGFVFAKVGFEVTVSFQYNYTTTNTYTTETSRSWTDSLQVTVPPGYVTEHTFIVQTGPYSKNVVLEADIAGHGWFNYRAPGYTATGIVNITRVLYDNKVPGITPYPDDFYARFRGSGKLEGKMGLQSFVNIVERPLSGRAGQVREYQIPVSLQSGLGIPIFDPVVSLQ
>UniRef100_A0A193D2A3	338	1.00	8.557E-101	0	274	275	0	274	275
MAIINLANELAIWAKRWCAEKGYTYESSGLQAHTGNYGRIYNYNISVPDPIVTDNPTNTAMARGTTPNSTSQPIVRTITFNETLTDSQSTTTEHGITAGVSATVKSEAGFVFAKVGFEVTVSFQYNYTTTNTYTTETSRSWTDSLQVTVPPGYVTEHTFIVQTGPYSKNVVLEADIAGHGWFNYRAPGYTATGIVNITRVLYDNKVPGITPYPDDFYARFRGSGKLEGKMGLQSFVNIVERPLSGRAGQVREYQIPVSLQSGLGIPIFDPVVSLQ
>UniRef100_A0A1Q1NKN5	271	0.661	1.041E-77	0	273	275	0	268	269
MAIIDLLKEIKIWGERAAKQHN-TTLKSSGY--LGRDPgNIYNYNMKVPDPIVTDNPTNSAYAKGTTPNPTSQPIVRTITFNETLTDSQSTTTEHGITAGASVTVKSEAGLLFAKVGVEATVSFEYNYTNSQTKTTEVSRSWSDSLQITVPPGYVTEHSFIVQTGPFNKNVVLECDIGGTGEIFLNDGRG---YWVAISQILMENGVPGIRYNPNPYTAHFTGSGKLTGKMGLQSFVNVVERPLLGRAGQVREYQIPVTGRSGLDIPIFDPVISR-
>UniRef100_S5MKH4	263	0.902	1.046E-74	27	252	275	0	225	226
---------------------------SGLQAHTGNYGRIYNYNMSVPDPIVTDNPTNAAMARGTTPNPTSQPIIRTISFNETHTDTQSTATEHGITAGAEVTVKSEAGLIFAKVGFEVKVSFQYNYTTTNTYTTETSRSWTDSLQITVPPGYVTEHTFIVQTGPYSKNVVLEADIAGHGWFNYSAPGYTGTGIVNITQVLYDNKVPGVTPYPDNFYARFRGSGKLEGKMGLQSFVNLVERPLLGRAGQVREY----------------------
>UniRef100_A0A1Q1NKM9	260	0.615	9.433E-74	0	274	275	0	272	273
MAILDLKKLTEDYWRDFCIKNKYEFVNAEMSWLNGQYPvRLYNLNVQVPDPIVTDNPTNSAVARGVTPNPTSQPIVRTVGYTETLTDSQSTTTEHGVTAGASVTVKSEAGFLFAKVGVEATVSFEYNYTTSKTYTTEISRSWTDSVTITVPPGYQTTHTFIVQTGPFDKNVVLECDIDGYTMCYYRENGITKYVNHSMARILHEM---GYTDSTHIYVAHFIGSGKLEGKMGLQSYVNVVETPLPGRAGQTREYQIPVTRRSGLDIPIFDPIVSRQ
>UniRef100_UPI0003F6D4C2	240	0.528	6.209E-67	0	274	275	0	272	273
MAILDLRAVAENYWKKYCASKGYNYIRTDMP-----DVEISNFNINILDPVVFANPGNTALAFGTTPNRTSRDLLRTLTFNETQTDSQSTTTEHGITAGYSVTARAEASILFATVGIETTMSLEYNYTNSKTYTKEVSRSWEDSITITVPPGYETRHTFIVQTGPFNKNVALECDITGLTtcWFSHPqVPGYTFGESDYMSRILDYEGIPNISLIGSNNIARFKGVGNLVGSMALQSYIDLEERPLPGRSGQTRRYQIPVTGRSGIDIPILDPVLSRQ
>UniRef100_UPI00041339C7	236	0.346	1.960E-65	0	274	275	0	277	289
MAIIHLLSELDTYGRRYAESHGYVYVGSS--TDTQNPIRLSRFDGSIPNSIVTGGVENIELDRRTISNSTSNPLEGEFSFSNAYTNSTSSKTIEGVTAGTPISITAFANLTFAQVGLTAQIPFEVAFTNENKNTLDARKDFTDRRTIRIPPHHQATGKYILERASFEKQSVLECVASGNGLLRYNRPlpsGGTspVTQRVGIAEVLQANDTPGFRILSEQAGAHFTGSGTVSGQLGLQTYIDVTIEPMPGYAGQSQKHRIPVSGRSGLDIPIFDRIGSRQ
>UniRef100_A0A1Q1NKN4	233	0.711	2.412E-64	44	274	275	0	234	235
--------------------------------------------MSVPDPVVIDNPTNSALARGYTPNPTSQPIVRTITFNETQSDSQSTTTEHGITAGVSATVKSEAGFVFAKVGFEVTVSFEYNYTTSNTYTTETSRSWEDSLQITVPPGYQTTHTFIVQTGPFDKNVVLECDITGTTTCVYRYPGNsvdrmTGYNGGVISEILDMQGVANITY-PQFGIAHFTGSGKLTGKMGLQSYVDVVETPLSGRAGQTRKYQIPLTGRRGLDIPIFDPVVSRQ
>UniRef100_A0A193D2D9	229	0.360	5.556E-63	0	274	275	0	277	278
MAIINLLSELEAYGRNYAASHQYRYETS--YSDDMDPLRISAINETVPDRIVQDGIKNIVLDRRNIRNTTSSELNGVFSFSNTYTNKNSTQTIDGVTAGTNITIKAFANLMFAEVGLSGNIAFEGNITNSNVVTLDTNQDFTDTRNISIPPHHQATGLYMLQQGSFEKMTVIECVVAGNGIIRYTRyfPDGsatEVRQRVSIVDVLQANGTPGFTVSPGQQQAYFTGEGRVFGQLGLQTFIDVVIEPLPGYSGQRQQYQIPVTGRSGLDIPVFDALGVRQ
>UniRef100_A0A2B9U898	228	0.317	1.424E-62	0	268	275	5	279	280
MAILDIWAEVDKFATNYCKGRGLTYSGKKG-PVPQYPLIMTNFQSSLPDDRVLTPPEHVATLPKTYDNITSRPQTTTLSFSEELTESTSTTTTEGVSIGTELSSTQTFKIKFVEVGLTQTVSSEYTTTSSKTLTTEKKRIVTSAEQITVPPYTRIKAVLVIENGIYDLITDVTCDLNGMIYFEAT----NGTSFLStIYEVLKGNNTPDFTFSfedPEDPTCHFNGSGKIKGNSGLNSYVRVEQSPLEGYSGQYRQYILPGQdlttdiiTSENFGIPIFN------
>UniRef100_UPI0009AAF2C3	215	0.310	2.368E-58	0	268	275	0	274	275
MAILDIWTEIDKFATNYCRVRGLTYSGKRG-SVPQYPLILTKFQSSLPDDRVLTPPEHVVTLPKTYDNITSQPQTTTLSFSQEITDSSSTTTTEGVTIGTELSATQTFKIKFVEVGLTQTVSSEYTTTSSKTLTTEHKRVVTSAENITVQPYTRIKAVLVIENGIYDLITNITCDLNGMIYFDAT----NGTSFLtTIYAVLKGNNTPDFTFSfedPEDPTCHFNGSGKIKGNSGLNSYVRVEEYPLEGHSGQYRQYILPGQdlttdiiTSENFGIPIFN------
>UniRef100_UPI000BF3E742	213	0.317	2.123E-57	0	268	275	0	274	275
MAILDIWTEVDKFATNYCKVRGLTYSGKRG-SVPQYPLILTKFQSSLPDDRVLTPPEHVVTLPKTYDNITSQPQTTTLSFSEEITESSSTTTTAGVTIGTELSSTQTFKIKFVEVGLTQTVSSEYTTTSSKTLTTEHKRVVTSAEQITVQPYTRIKAVLVIENGIYDLITNITCDLNGLIYFDAT----NGTSFLtTIYAVLKGNNTPGFTFSfedPEDPTCHFNGSGKIKGNSGLNSYVRVEEHPLEGHSGQYRQYILPGQdlttdiiTSENFGIPIFN------
>UniRef100_UPI000BEE0347	207	0.286	1.247E-55	0	268	275	0	274	275
MAILDIWAEVDKYAVNFCRLRGLTYSGTKG-PVPQYPLKMTKFEASLPDDRVLTPPESVVTLPKTYDNATSQTQTTSLSFSEELTESTSTTTTEGVSIGNEIGSSQSFKVKFVEVGLTQTIKAEYTTTSSKTVTSEKKTNVTISENITVPPQTRIKAVLVIENGVYDLITDLKCDISGLIYFDATNG---TRFFATIYEVLKTNNTPNFTFSfkdPEDPTCHFDGSGRLKGNSGLNSYIRVEEMPLPGSSGQYRQYILsgqdlttDIIFSENVGIPVVN------
>UniRef100_UPI000BF17004	206	0.307	4.363E-55	0	268	275	0	274	275
MAILDIWTEVDKFATNYCKVRGLTYSGKRG-SVPQYPLILTKFQSSLPDDRVLTPPEHVFTLPKTYDNITSQTQTTTLEFSEEITESTSTTTTAGVTIGTELSSTQTFKIKFVEVGLTQTVSSEYTTTSSKTLMTEHKRIVTSAEQITVKPYTRIKAVLVIENGIYDLITNITCDLNGMIYFDAT----NGTSFLtTIYEVLKGNNTPDFTFSfedPEDPTCHFNGSGKIKGNSGLNSYVRVEELPLEGHSGQYRQYILPGQdlttdiiTSENFGIPIFN------
>UniRef100_Q9KKG8	193	0.310	9.766E-51	0	258	275	0	253	267
MGIINIQDEINNYMK---EVYGATTVKS------TYDPSFKVFNESVtPQfTEIPTEPVNNQLTTKRVDNTGSYPVESTVSFTWTETHTETSAVTEGVKAGTSISTKQSFKFGFVNSDVTLTVSAEYNYSTTNTTTTTETHTWSDSTKVTIPPKTYVEAAYIIQNGTYNVPVNVECDMSGTLFCRgYRDGALIAAVYVSVADLADYNPNLNLTNKGDGI-AHFKGSGFIEGAQGLRSIIQVTEYPLDDNKGrsTPITYLINGSL----------------
>UniRef100_UPI000068391B	190	0.334	1.630E-49	1	246	275	0	248	249
-AIINLLRELEIYGMQYANSHQYTYGSS--YSDDTNPIRIAGLDARIPDPIVTDPVNHIVLDRRIITNTTSNSLEGVFSFSNAYTSRTSSQTRDGVTAGTNITGKYFANLFFEQVGLSGRIAFEGAVTNENKYTLDATQDFRDSQTIRVPPFHRATGVYTLEQGAFEKMTVLECVVSGNGIIRYyrtlPDNSYTEiVQRVNIIDVLQANGTPGFTISKEQNRAYFTGEGTISGQIGLQTFIDVVIEPLPGHA----------------------------
>UniRef100_UPI001F586436	189	0.310	3.046E-49	0	258	275	0	253	268
MGIINIQDEINDYMK---GMYGATSVKS------TYDPSFKVFNESVTPryDVIPTEPVNNHITTKVVDNAGSNELTSTVTFTWTETDTVTSAVTKGFKVGGSVSSKATFKFAFVTSDVTVTVSAEYNYSTTETTTKTETRTWTDATAVKVPPRTNVEAAYIIQTGNYNVPVNVECDMTGTLFCRgYRDGALIAAAYVSITDLADYNPNLGLTNEGNGV-AHFKGEGYIEGAQGLRSYIQVTEYPMDdnDRRSIPKTYIIKGSL----------------
>UniRef100_A0A2B0KER9	175	0.266	2.336E-44	0	238	275	0	262	298
MAIINLNDEIATYAQNWVADQgpGYSYAGKFGYAAAGTDPTVPPFTVSnivaTPATTVVNFAPNSFIwaSQQTVVNDGSTQVTKILTFSQGVTNTNSTSTTNGVVTNYSITSKTTLKLAFGVKQansitEEIDVTFgqTYNYSTTESNTLTDVQNWSDQISVPVPPNTTAVVNYYVLGGNYSIDTSLTCEFTGTIWFMVNYPNGQQQKVYmPLYNVVTANGLTGYYPPTNGQFAvtgindpiYFGGNGTISGAQGVASTTTIT------------------------------------
>UniRef100_A0A2B7W2L0	175	0.265	2.336E-44	0	238	275	16	278	314
MAIINLNNEIVTFAQNWVANQgpGYSYAGQFGYAATGTDPTVPPFTVSnivaTPATTVVNFAPNSFIFasQQTVVNDGPTQVTKTVIFNQGITNTNSTSTTNGVVTNYNITSKTTLKLAFGVkqansISEEIDVTFgqTYNYSTTESNTLSEVQNWSDSISVPIPPNTTAVVNYYVLGGNYSIDTYLTCEFNGTIWFMVNYPNGQQQKVYmPLYNVVTANGLTGYYP-PTNGQfsvtdidepIYFGGNGTINGAQGVASTTTIT------------------------------------
>UniRef100_A0A1Q1NKM8	172	0.310	2.076E-43	0	258	275	0	253	268
MGIINIQDEINDYMK---GMYGATSVKS------TYDSSFKVFNESVtPQyDVIPTEPVNNHITTKVIDNPGTSEVTSTVTFTWTETDTVTSAVTKGYKVGGSVSSKATFKFAFVTSDVTVTVSAEYNYSTTETTTKTDTRTWTDTTTVKAPPRTNVEVAYIIQTGNYNVPVNVESDMTGTLFCRgYRDGALIAAAYVSITDLADYNPNLGLTNEGNGV-AHFKGEGYIEGAQGLRSYIQVTEYPMDdnGRRPASNTYLIQGSL----------------
>UniRef100_Q45729	167	0.273	8.766E-42	55	270	275	54	293	340
-------------------------------------------------------PELDFSVSQDLFNNTSVQQSQTASFNESRTETTSTAVTHGVKSGvtVSASAKFNAKILVKSIEqtITTTVSTEYNFSSTTTRTNTVTRGWSIAQPVLVPPHSRVTATLQIYKGDFTVPVLLSLRVYGQTGTLAGNP-----SFPSLYAATYENTLLGRIrehiappalfrasnaYISNGVQAIWRGTATTRVSQGLYSVVRIDERPLAGYSGETRTYYLPVTLSNssqiltpgslGSEIPIINPV----
>UniRef100_UPI000BF21048	159	0.277	6.090E-39	0	270	275	0	292	296
MAIFNFDAKVVEFINWWTAEFGGKDPR---NIQIGYENRDINVVPSSSNPSVNVIPKLARSSVQELQNNTSVTQTQELAFSETTTESQSSTTTHGASFSTTVTsvTQFTAEVNFKAIGssieqtIGVSMTGEYNYSSSLTKTTEKSRSWTLTQPVVVPPFSRVTCTLLIYNAPFSVPVDLNCNVFGtlggdflasYTYTVISTGRTVNTSITASQMTLWPGKPSEIIGIAPEHGLIFKGTGTQAAVHGLYSTVKFVESPLPGHQGEKRTYYLPAQpvNEDDlissvfSNIPIINPV----
>UniRef100_UPI000EF4FC70	141	0.261	7.228E-33	0	245	275	0	249	270
MAILDLRQAITEASKVFAEANGLVF--RKINQLDFEDSRLE-----LPDDvLIVDTPGRSIVARKEIINRTSKPtQPQTIHFERKTEDTVSTKTTEGFEFGVETEVSTNIDVFFGSVDVSVSTSFKYSSSTERTYESKETISWSEDIPVIVPPKTKTIVDYIITIGEFNAPVSFFATVRGvvmvdykntpyYTLVPLTYRGVTGESIASIMARLYNIT---AQTNPNDAYLLdLEGELTLQGALGIQSSTEIRNEPLPGN-----------------------------
>UniRef100_UPI0013E5F129	141	0.235	9.856E-33	0	270	275	0	300	305
MAVVDFNQLITDYAQSLASSpgnQGVTFTGQYGYIEVGDPSGAPPFTVSnvvaVPNTTTYNFSPGSsvFSSSQVVQNSSDTPITQDLALGQAVQDSNSTSTTNGLSTNYSITTKSTFTIKFGVtdgnsISEEIDATFgqTFNFSTTDSNTQTESQNWTETTSFTVPPYSQMTVLYTVLGGTYTINTTLTCELQGCVWFTLNYPGiGDVKEIVDIYYVIEnaglngSYPPPGptgtpFSISQPGEVAFFGGTGEFMGTQGIQSIVTATSSPLPGYPGQTTTSTTPLTsiNSDGTVTPASSPI----
>UniRef100_A0A3E0WHM2	138	0.268	1.177E-31	0	260	275	0	266	272
MAILDLRKALTEAGKIYAEQNDLNFQRLS------DNLEFVNYNLELPQgDLRVDGTGRSIVARKEIINRTNKPtQPQTITFERKTEDTVTTKTTEGYEVGVSTEVSTNVNVYFAEFDITVSTSFKYNTSTETTYESKETISWTENIPIVVPPKTKTTIDFIITIGDFNVPVSFIATLAGGVIVNYkanpelfsfvplTYRGLGGESVGDILARLYNINT---RVNPTDAYLLdLEGSINLQGALGVQSSTEIRNQPLAGNPLPESVQTIPGTTRN--------------
>UniRef100_A0A1M5Q9X5	136	0.271	2.982E-31	0	260	275	0	265	271
MAILDLREAITEASKVYAEGNNLTFSKI-------RDLEYTDSRLEIPnDVLIVDNPGRSIVARKEIINRTNKPTePQTISFERKTEDTVTTKTTEGFEFGVSTEVSTNVNVFFANFDISVSTSFKYNTSTETTYESKETISWSENIPVVVPPKTKTIVNFIITIGDFNALVSFLASVYGIVRFNYNsgpyvatdvpltYRGLTGESIGDIMGRLYNFNT---QINPTDVYLLdIEGSLNLQGALGVQSSTEIINQPLAGNPLPESVQTIPGTTRN--------------
>UniRef100_A0A3E0WIE8	112	0.260	4.442E-23	0	245	275	0	251	272
MPILNLNDALIESAKVYAQENGLTFVSL---ADN---IQFVSTRLILPsDKLTVRTPGTEIVVRKTFTNGTDTPTePQTVEFERKTVNDISATTINGYDYGIQPDITSNINILFQVPNVDISTSFKYNIATQTVYEATDTVSWLNQVSVVIPPKTKTIIDFIITIGNFNALIPFIASLSGRGVFRSQSNpeqityvpltydGVTGESIGDILAKLYKVN---AQRSPTDVNLLdLEGAMRLRGGLGLQSRVEIRNQPLPGN-----------------------------
>UniRef100_UPI000EF49945	109	0.245	7.022E-22	0	245	275	0	251	272
MAILNLREAITEASKVFAQQNNLTFESIAP------DLQFVSSHLALPsDILTIKSPGNSIVVRRILINETDTPTePQTVSFERKTVNNLTARTIDGFRYGIQPDMVTDVHFFFEVPNINLITSFKYNISTQTSYQATDTVSWLNQVRVVVPPKTKTIIDFIITIGNFNELVSYIASLSGRVVFSYNTNperitylpltydGATGQSIGDIMANLYKVN---AQDNPSDVNLLdLEGTMRLQGGIGLQSRIDITNQPLPGN-----------------------------
>UniRef100_A0A4U3A2W4	87	0.245	1.302E-14	79	177	275	3	108	156
-------------------------------------------------------------------------------FSEKVSETTSSSTTEGYKVSAGIksTTKLSFKMSFIASGgieqtVEVSTNAEYNHSSTTTTSSTVEKTWEVTQPVIVPANSRVTATLIIMGGEVKVPIKLSANITG-------------------------------------------------------------------------------------------------
>UniRef100_A0A7X2B2E8	65	0.390	2.310E-07	217	270	275	5	68	98
-------------------------------------------------------------------------------------------------------------------------------------------------------------------------------------------------------------------------AIWRGTATTRVSQGLYSVVRIDERPLAGYSGETRTYYLPVTLSNssqiltpgslGSEIPIINPV----
>101
MAIINLANELAIWAKRWCAEKGYTYESSGLQAHTGNYGRIYNYNISVPDPIVTDNPTNTAMARGTTPNSTSQPIVRTITFNETLTDSQSTTTEHGITAGVSATVKSEAGFVFAKVGFEVTVSFQYNYTTTNTYTTETSRSWTDSLQVTVPPGYVTEHTFIVQTGPYSKNVVLEADIAGHGWFNYRAPGYTATGIVNITRVLYDNKVPGITPYPDDFYARFRGSGKLEGKMGLQSFVNIVERPLSGRAGQVREYQIPVSLQSGLGIPIFDPVVSLQ
>A0A193D2A3	239	1.00	1.127E-66	0	274	275	0	274	275
MAIINLANELAIWAKRWCAEKGYTYESSGLQAHTGNYGRIYNYNISVPDPIVTDNPTNTAMARGTTPNSTSQPIVRTITFNETLTDSQSTTTEHGITAGVSATVKSEAGFVFAKVGFEVTVSFQYNYTTTNTYTTETSRSWTDSLQVTVPPGYVTEHTFIVQTGPYSKNVVLEADIAGHGWFNYRAPGYTATGIVNITRVLYDNKVPGITPYPDDFYARFRGSGKLEGKMGLQSFVNIVERPLSGRAGQVREYQIPVSLQSGLGIPIFDPVVSLQ
>Q6L5X8	234	0.905	6.664E-65	0	274	275	0	274	275
MAIINLANELAIWAKRWCAARGYTYLVSGLQAHTGNYGRIYNYNMSVPDPIVTDNPTNAAMARGTTPNPTSQPIIRTISFNETLTDSQSTATEHGITAGAEVTVKSEAGLIFAKVGFEVKVSFQYNYTTTNTYTTETSRSWTDSLQITVPPGYVTEHTFIVQTGPYSKNVVLEADIAGHGWFNYSAPGYTGTGIVNITQVLYDNKVPGVTPYPDNFYARFRGSGKLEGKMGLQSFVNLVERPLLGRAGQVREYQIPVSLPSGLDIPIFDPVVSLQ
>UniRef100_Q6L5X8	234	0.905	6.664E-65	0	274	275	0	274	275
MAIINLANELAIWAKRWCAARGYTYLVSGLQAHTGNYGRIYNYNMSVPDPIVTDNPTNAAMARGTTPNPTSQPIIRTISFNETLTDSQSTATEHGITAGAEVTVKSEAGLIFAKVGFEVKVSFQYNYTTTNTYTTETSRSWTDSLQITVPPGYVTEHTFIVQTGPYSKNVVLEADIAGHGWFNYSAPGYTGTGIVNITQVLYDNKVPGVTPYPDNFYARFRGSGKLEGKMGLQSFVNLVERPLLGRAGQVREYQIPVSLPSGLDIPIFDPVVSLQ
>A0A1Q1NKN5	190	0.664	1.156E-49	0	273	275	0	268	269
MAIIDLLKEIKIWGERAAKQHN-TTLKSSGYLGR-DPGNIYNYNMKVPDPIVTDNPTNSAYAKGTTPNPTSQPIVRTITFNETLTDSQSTTTEHGITAGASVTVKSEAGLLFAKVGVEATVSFEYNYTNSQTKTTEVSRSWSDSLQITVPPGYVTEHSFIVQTGPFNKNVVLECDIGGTGEIFLNDGRG---YWVAISQILMENGVPGIRYNPNPYTAHFTGSGKLTGKMGLQSFVNVVERPLLGRAGQVREYQIPVTGRSGLDIPIFDPVISR-
>A0A1Q1NKM9	184	0.608	9.197E-48	0	274	275	0	272	273
MAILDLKKLTEDYWRDFCIKNKYEFVnAEMSWLNGQYPVRLYNLNVQVPDPIVTDNPTNSAVARGVTPNPTSQPIVRTVGYTETLTDSQSTTTEHGVTAGASVTVKSEAGFLFAKVGVEATVSFEYNYTTSKTYTTEISRSWTDSVTITVPPGYQTTHTFIVQTGPFDKNVVLECDIDGYTMCYYRENGITKYVNHSMARILHEM---GYTDSTHIYVAHFIGSGKLEGKMGLQSYVNVVETPLPGRAGQTREYQIPVTRRSGLDIPIFDPIVSRQ
>S5MKH4	173	0.902	5.775E-44	28	252	275	1	225	226
----------------------------GLQAHTGNYGRIYNYNMSVPDPIVTDNPTNAAMARGTTPNPTSQPIIRTISFNETHTDTQSTATEHGITAGAEVTVKSEAGLIFAKVGFEVKVSFQYNYTTTNTYTTETSRSWTDSLQITVPPGYVTEHTFIVQTGPYSKNVVLEADIAGHGWFNYSAPGYTGTGIVNITQVLYDNKVPGVTPYPDNFYARFRGSGKLEGKMGLQSFVNLVERPLLGRAGQVREY----------------------
>A0A1Q1NKN4	155	0.719	9.722E-38	45	274	275	1	234	235
---------------------------------------------SVPDPVVIDNPTNSALARGYTPNPTSQPIVRTITFNETQSDSQSTTTEHGITAGVSATVKSEAGFVFAKVGFEVTVSFEYNYTTSNTYTTETSRSWEDSLQITVPPGYQTTHTFIVQTGPFDKNVVLECDITGTTTCVYRYPGNsvdrmTGYNGGVISEILDMQGVANIT-YPQFGIAHFTGSGKLTGKMGLQSYVDVVETPLSGRAGQTRKYQIPLTGRRGLDIPIFDPVVSRQ
>A0A2B9U898	154	0.316	1.811E-37	0	267	275	5	278	280
MAILDIWAEVDKFATNYCKGRGLTYSGKKGPVPQ-YPLIMTNFQSSLPDDRVLTPPEHVATLPKTYDNITSRPQTTTLSFSEELTESTSTTTTEGVSIGTELSSTQTFKIKFVEVGLTQTVSSEYTTTSSKTLTTEKKRIVTSAEQITVPPYTRIKAVLVIENGIYDLITDVTCDLNGMIYFEATN---GTSFLSTIYEVLKGNNTPDFTFsfeDPEDPTCHFNGSGKIKGNSGLNSYVRVEQSPLEGYSGQYRQYILPGqdlttdiITSENFGIPIF-------
>Q9KKG8	150	0.306	7.562E-36	0	258	275	0	253	267
MGIINIQDEINNYMKEVY---GATTVKS------TYDPSFKVFNESVtpQFTEIPTEPVNNQLTTKRVDNTGSYPVESTVSFTWTETHTETSAVTEGVKAGTSISTKQSFKFGFVNSDVTLTVSAEYNYSTTNTTTTTETHTWSDSTKVTIPPKTYVEAAYIIQNGTYNVPVNVECDMSGTLFCRgYRDGALIAAVYVSVADLADYNPNLNLTNKGDGI-AHFKGSGFIEGAQGLRSIIQVTEYPLDDNKGRSTpiTYLINGSL----------------
>A0A2B5B8D5	147	0.309	4.879E-35	0	267	275	0	273	275
MAILDIWTEIDKFATNYCRVRGLTYSGKRGSVPQ-YPLILTKFQSSLPDDRVLTPPEHVVTLPKTYDNITSQPQTTTLSFSQEITDSSSTTTTEGVTIGTELSATQTFKIKFVEVGLTQTVSSEYTTTSSKTLTTEHKRVVTSAENITVQPYTRIKAVLVIENGIYDLITNITCDLNGMIYFDATN---GTSFLTTIYAVLKGNNTPDFTFsfeDPEDPTCHFNGSGKIKGNSGLNSYVRVEEYPLEGHSGQYRQYILPGqdlttdiITSENFGIPIF-------
>A0A1Q1NKM8	145	0.297	2.306E-34	0	273	275	0	267	268
MGIINIQDEINDYMK---GMYGATSVKS------TYDSSFKVFNESVtpQYDVIPTEPVNNHITTKVIDNPGTSEVTSTVTFTWTETDTVTSAVTKGYKVGGSVSSKATFKFAFVTSDVTVTVSAEYNYSTTETTTKTDTRTWTDTTTVKAPPRTNVEVAYIIQTGNYNVPVNVESDMTGTLFCRgYRDGALIAAAYVSITDLADYNPNLGLT-NEGNGVAHFKGEGYIEGAQGLRSYIQVTEYPMDdnGRRPASNTYLIQGSLAPNVTL-INDRKEGR-
>A0A2C0BSI7	142	0.289	3.767E-33	0	265	275	0	271	275
MAILDIWAEVDKYAVNFCRLRGLTYSGTKGPVPQ-YPLKMTKFEASLPDDRVLTPPESVVTLPKTYDNATSQTQTTSLSFSEELTESTSTTTTEGVSIGNEIGSSQSFKVKFVEVGLTQTIKAEYTTTSSKTVTSEKKTNVTISENITVPPQTRIKAVLVIENGVYDLITDLKCDISGLIYFDATN---GTRFFATIYEVLKTNNTPNFTfsfKDPEDPTCHFDGSGRLKGNSGLNSYIRVEEMPLPGSSGQYRQYilsgqdlTTDIIFSENVGIP---------
>A0A2B0KER9	134	0.247	1.853E-30	0	270	275	0	293	298
MAIINLNDEIATYAQNWVADQgpGYSYAGKFGYAAAGTDPTVPPFTVSnivaTPATTVVNFAPNSFIwaSQQTVVNDGSTQVTKILTFSQGVTNTNSTSTTNGVVTNYSITSKTTLKLAFgvkqansITEEIDVTFGQTYNYSTTESNTLTDVQNWSDQISVPVPPNTTAVVNYYVLGGNYSIDTSLTCEFTGTIWFMVNYPNGQQQkVYMPLYNVVTANGLTGYYPPTNgqfavtgiNDPIYFGGNGTISGAQGVASTTTITT--IQGGQSTTTQ---PVLLsttnSDGTVTGSAMPI----
>A0A2B7W2L0	126	0.262	6.597E-28	0	238	275	16	278	314
MAIINLNNEIVTFAQNWVANQgpGYSYAGQFGYAATGTDPTVPPFTVSnivaTPATTVVNFAPNSFIFasQQTVVNDGPTQVTKTVIFNQGITNTNSTSTTNGVVTNYNITSKTTLKLAFgvkqansISEEIDVTFGQTYNYSTTESNTLSEVQNWSDSISVPIPPNTTAVVNYYVLGGNYSIDTYLTCEFNGTIWFMVNYPNGQQQkVYMPLYNVVTANGLTGYYPPTNgqfsvtdiDEPIYFGGNGTINGAQGVASTTTIT------------------------------------
>MGYP000892730086	66	0.256	6.902E-08	86	189	275	0	106	154
--------------------------------------------------------------------------------------SFTFKFSKGLKTGTKVT--VDAKIPLIKVGGSVEVSGEYSFDSEQSWTTRKTETFSDTITIHVPAKTTVEATATLSTEKGRRAVTGTATVTNtrawvTVWFKLKGPGYT-------------------------------------------------------------------------------------
>ERR1712039_257428	52	0.262	3.320E-03	69	171	275	68	166	180
---------------------------------------------------------------------SPVEQTSSLTYKQNVTVTRSTTHKIGFKYGVRTDVKG--GFLFAEAG--LSLSFDFNHEHSWTDSETESKTKDYHVAVKAPAGKVVTATAVCHEMPLSAPYTM-------------------------------------------------------------------------------------------------------
