# Supplementary material for: Isolation and in silico analysis of a new subclass of parasporin 4 from Bacillus thuringiensis coreanensis
Source: PeerJ. 2025 Mar 24;13:e19061. doi: 10.7717/peerj.19061 (PMC11949118; doi:10.7717/peerj.19061)
Supplement: Supplemental Information 5 — These data were obtained from modeling the PS4Ab1 protein using the Alphafold2 tool, its files can be opened in Pymol, Notepad and common image viewer. [file peerj-13-19061-s005.zip › PS4Ab1 protein modeling file/bscillud_6c2f1_env/pdb70.m8]

101	4rhz_A	0.307	263	167	7	2	259	1	253	5.755E-53	190	14M3I10M6I13M1D2M1D134M1D33M1I31M2D11M
101	2d42_B	0.334	251	160	3	2	247	1	249	7.868E-53	190	27M2I154M4D7M1D56M
101	4pkm_A	0.188	244	170	8	49	269	54	292	1.333E-23	104	55M4D12M1D20M4D41M6D3M3D12M4D5M5I54M1D14M
101	5hd2_A	0.173	305	205	11	2	269	1	295	6.140E-23	102	16M1D15M10D17M5I49M4D12M1D20M4D41M9D3M3D12M4D5M5I54M1D14M
101	7ml9_A	0.234	166	120	5	77	239	104	265	2.797E-14	76	23M2I17M2I21M1D40M1D29M1D29M
101	3zjx_D	0.216	194	138	6	66	257	73	254	1.559E-09	61	9M1D20M2I26M2I18M1D44M4I51M4I12M
101	1uyj_C	0.216	194	138	6	66	257	75	256	1.559E-09	61	9M1D20M2I26M2I18M1D44M4I51M4I12M
101	3zjx_C	0.216	194	138	6	66	257	77	258	1.559E-09	61	9M1D20M2I26M2I18M1D44M4I51M4I12M
101	3zjx_A	0.216	194	138	6	66	257	78	259	1.559E-09	61	9M1D20M2I26M2I18M1D44M4I51M4I12M
101	6rb9_A	0.205	175	129	5	66	238	78	244	2.797E-09	61	9M1D20M2I26M2I18M1D44M4I48M
101	4znq_B	0.150	113	89	3	66	176	177	284	9.045E-04	43	32M2I15M3I11M2D48M
101	5zu4_B	0.171	111	89	1	61	171	171	278	3.756E-03	41	48M3I60M
