# Supplementary material for: Isolation and in silico analysis of a new subclass of parasporin 4 from Bacillus thuringiensis coreanensis
Source: PeerJ. 2025 Mar 24;13:e19061. doi: 10.7717/peerj.19061 (PMC11949118; doi:10.7717/peerj.19061)
Supplement: Supplemental Information 5 — These data were obtained from modeling the PS4Ab1 protein using the Alphafold2 tool, its files can be opened in Pymol, Notepad and common image viewer. [file peerj-13-19061-s005.zip › PS4Ab1 protein modeling file/log.txt]

2023-10-24 18:42:55	271 Unable to initialize backend 'rocm': NOT_FOUND: Could not find registered platform with name: "rocm". Available platform names are: CUDA
2023-10-24 18:42:55	272 Unable to initialize backend 'tpu': INTERNAL: Failed to open libtpu.so: libtpu.so: cannot open shared object file: No such file or directory
2023-10-24 18:42:57	424 Running on GPU
2023-10-24 18:42:57	579 Found 4 citations for tools or databases
2023-10-24 18:42:57	580 Query 1/1: bscillud_6c2f1 (length 275)
2023-10-24 18:42:58	040 Sleeping for 6s. Reason: PENDING
2023-10-24 18:43:04	389 Sleeping for 7s. Reason: RUNNING
2023-10-24 18:43:11	822 Sleeping for 5s. Reason: RUNNING
2023-10-24 18:43:17	862 Setting max_seq=47	max_extra_seq=1
2023-10-24 18:44:19	526 alphafold2_ptm_model_1_seed_000 recycle=0 pLDDT=60 pTM=0.459
2023-10-24 18:44:28	096 alphafold2_ptm_model_1_seed_000 recycle=1 pLDDT=59.9 pTM=0.502 tol=7.77
2023-10-24 18:44:36	573 alphafold2_ptm_model_1_seed_000 recycle=2 pLDDT=61.9 pTM=0.499 tol=6.05
2023-10-24 18:44:45	072 alphafold2_ptm_model_1_seed_000 recycle=3 pLDDT=60.5 pTM=0.499 tol=4.36
2023-10-24 18:44:45	073 alphafold2_ptm_model_1_seed_000 took 70.8s (3 recycles)
2023-10-24 18:44:54	032 alphafold2_ptm_model_2_seed_000 recycle=0 pLDDT=58.1 pTM=0.447
2023-10-24 18:45:02	724 alphafold2_ptm_model_2_seed_000 recycle=1 pLDDT=61.5 pTM=0.521 tol=8.2
2023-10-24 18:45:11	547 alphafold2_ptm_model_2_seed_000 recycle=2 pLDDT=64.8 pTM=0.558 tol=2.64
2023-10-24 18:45:20	410 alphafold2_ptm_model_2_seed_000 recycle=3 pLDDT=66.1 pTM=0.567 tol=1.2
2023-10-24 18:45:20	411 alphafold2_ptm_model_2_seed_000 took 35.0s (3 recycles)
2023-10-24 18:45:29	642 alphafold2_ptm_model_3_seed_000 recycle=0 pLDDT=61 pTM=0.479
2023-10-24 18:45:38	487 alphafold2_ptm_model_3_seed_000 recycle=1 pLDDT=69.1 pTM=0.542 tol=9.16
2023-10-24 18:45:47	275 alphafold2_ptm_model_3_seed_000 recycle=2 pLDDT=66.4 pTM=0.538 tol=2.28
2023-10-24 18:45:56	052 alphafold2_ptm_model_3_seed_000 recycle=3 pLDDT=79.7 pTM=0.659 tol=4.06
2023-10-24 18:45:56	054 alphafold2_ptm_model_3_seed_000 took 35.3s (3 recycles)
2023-10-24 18:46:05	256 alphafold2_ptm_model_4_seed_000 recycle=0 pLDDT=61.8 pTM=0.487
2023-10-24 18:46:13	937 alphafold2_ptm_model_4_seed_000 recycle=1 pLDDT=62.2 pTM=0.508 tol=8.37
2023-10-24 18:46:22	628 alphafold2_ptm_model_4_seed_000 recycle=2 pLDDT=80.6 pTM=0.672 tol=3.57
2023-10-24 18:46:31	367 alphafold2_ptm_model_4_seed_000 recycle=3 pLDDT=84.2 pTM=0.721 tol=0.966
2023-10-24 18:46:31	368 alphafold2_ptm_model_4_seed_000 took 34.8s (3 recycles)
2023-10-24 18:46:40	511 alphafold2_ptm_model_5_seed_000 recycle=0 pLDDT=59.2 pTM=0.444
2023-10-24 18:46:49	294 alphafold2_ptm_model_5_seed_000 recycle=1 pLDDT=63.8 pTM=0.528 tol=8.38
2023-10-24 18:46:58	090 alphafold2_ptm_model_5_seed_000 recycle=2 pLDDT=67.6 pTM=0.572 tol=5.37
2023-10-24 18:47:06	873 alphafold2_ptm_model_5_seed_000 recycle=3 pLDDT=81.1 pTM=0.694 tol=1.58
2023-10-24 18:47:06	874 alphafold2_ptm_model_5_seed_000 took 35.2s (3 recycles)
2023-10-24 18:47:07	302 reranking models by 'plddt' metric
2023-10-24 18:47:07	303 rank_001_alphafold2_ptm_model_4_seed_000 pLDDT=84.2 pTM=0.721
2023-10-24 18:47:07	305 rank_002_alphafold2_ptm_model_5_seed_000 pLDDT=81.1 pTM=0.694
2023-10-24 18:47:07	305 rank_003_alphafold2_ptm_model_3_seed_000 pLDDT=79.7 pTM=0.659
2023-10-24 18:47:07	306 rank_004_alphafold2_ptm_model_2_seed_000 pLDDT=66.1 pTM=0.567
2023-10-24 18:47:07	307 rank_005_alphafold2_ptm_model_1_seed_000 pLDDT=60.5 pTM=0.499
2023-10-24 18:47:11	174 Done
