# Supplementary material for: Isolation and in silico analysis of a new subclass of parasporin 4 from Bacillus thuringiensis coreanensis
Source: PeerJ. 2025 Mar 24;13:e19061. doi: 10.7717/peerj.19061 (PMC11949118; doi:10.7717/peerj.19061)
Supplement: Supplemental Information 5 — These data were obtained from modeling the PS4Ab1 protein using the Alphafold2 tool, its files can be opened in Pymol, Notepad and common image viewer. [file peerj-13-19061-s005.zip › PS4Ab1 protein modeling file/Modelo 1.pdb]

MODEL     1                                                                     
ATOM      1  N   MET A   1      17.453   1.749  -1.970  1.00 57.00           N  
ATOM      2  CA  MET A   1      17.688   2.148  -3.355  1.00 57.00           C  
ATOM      3  C   MET A   1      16.375   2.600  -4.012  1.00 57.00           C  
ATOM      4  CB  MET A   1      18.297   1.000  -4.152  1.00 57.00           C  
ATOM      5  O   MET A   1      15.453   1.804  -4.172  1.00 57.00           O  
ATOM      6  CG  MET A   1      19.156   1.458  -5.324  1.00 57.00           C  
ATOM      7  SD  MET A   1      20.000   0.062  -6.168  1.00 57.00           S  
ATOM      8  CE  MET A   1      18.562  -0.798  -6.871  1.00 57.00           C  
ATOM      9  N   ALA A   2      16.188   3.855  -4.160  1.00 68.62           N  
ATOM     10  CA  ALA A   2      15.219   4.809  -4.691  1.00 68.62           C  
ATOM     11  C   ALA A   2      15.359   4.949  -6.203  1.00 68.62           C  
ATOM     12  CB  ALA A   2      15.383   6.168  -4.016  1.00 68.62           C  
ATOM     13  O   ALA A   2      16.422   4.641  -6.770  1.00 68.62           O  
ATOM     14  N   ILE A   3      14.625   4.262  -6.977  1.00 88.50           N  
ATOM     15  CA  ILE A   3      14.125   4.074  -8.336  1.00 88.50           C  
ATOM     16  C   ILE A   3      15.305   3.943  -9.297  1.00 88.50           C  
ATOM     17  CB  ILE A   3      13.211   5.238  -8.773  1.00 88.50           C  
ATOM     18  O   ILE A   3      16.094   4.879  -9.461  1.00 88.50           O  
ATOM     19  CG1 ILE A   3      12.070   5.426  -7.762  1.00 88.50           C  
ATOM     20  CG2 ILE A   3      12.656   4.996 -10.180  1.00 88.50           C  
ATOM     21  CD1 ILE A   3      11.141   4.230  -7.652  1.00 88.50           C  
ATOM     22  N   ILE A   4      15.508   2.771  -9.969  1.00 90.31           N  
ATOM     23  CA  ILE A   4      16.500   2.559 -11.008  1.00 90.31           C  
ATOM     24  C   ILE A   4      16.125   3.344 -12.258  1.00 90.31           C  
ATOM     25  CB  ILE A   4      16.656   1.058 -11.344  1.00 90.31           C  
ATOM     26  O   ILE A   4      15.023   3.191 -12.789  1.00 90.31           O  
ATOM     27  CG1 ILE A   4      17.141   0.281 -10.109  1.00 90.31           C  
ATOM     28  CG2 ILE A   4      17.625   0.863 -12.523  1.00 90.31           C  
ATOM     29  CD1 ILE A   4      17.000  -1.229 -10.234  1.00 90.31           C  
ATOM     30  N   ASN A   5      17.094   4.191 -12.625  1.00 91.12           N  
ATOM     31  CA  ASN A   5      16.953   4.938 -13.875  1.00 91.12           C  
ATOM     32  C   ASN A   5      17.828   4.340 -14.977  1.00 91.12           C  
ATOM     33  CB  ASN A   5      17.328   6.410 -13.656  1.00 91.12           C  
ATOM     34  O   ASN A   5      19.047   4.449 -14.945  1.00 91.12           O  
ATOM     35  CG  ASN A   5      17.016   7.270 -14.867  1.00 91.12           C  
ATOM     36  ND2 ASN A   5      16.562   8.492 -14.633  1.00 91.12           N  
ATOM     37  OD1 ASN A   5      17.203   6.840 -16.016  1.00 91.12           O  
ATOM     38  N   LEU A   6      17.109   3.693 -15.984  1.00 90.62           N  
ATOM     39  CA  LEU A   6      17.828   2.955 -17.016  1.00 90.62           C  
ATOM     40  C   LEU A   6      18.734   3.885 -17.812  1.00 90.62           C  
ATOM     41  CB  LEU A   6      16.859   2.236 -17.953  1.00 90.62           C  
ATOM     42  O   LEU A   6      19.859   3.521 -18.156  1.00 90.62           O  
ATOM     43  CG  LEU A   6      16.000   1.133 -17.312  1.00 90.62           C  
ATOM     44  CD1 LEU A   6      15.172   0.435 -18.391  1.00 90.62           C  
ATOM     45  CD2 LEU A   6      16.891   0.130 -16.578  1.00 90.62           C  
ATOM     46  N   ALA A   7      18.328   5.070 -18.109  1.00 90.88           N  
ATOM     47  CA  ALA A   7      19.125   6.031 -18.875  1.00 90.88           C  
ATOM     48  C   ALA A   7      20.391   6.414 -18.109  1.00 90.88           C  
ATOM     49  CB  ALA A   7      18.297   7.277 -19.172  1.00 90.88           C  
ATOM     50  O   ALA A   7      21.469   6.492 -18.703  1.00 90.88           O  
ATOM     51  N   ASN A   8      20.219   6.598 -16.797  1.00 92.56           N  
ATOM     52  CA  ASN A   8      21.359   6.922 -15.961  1.00 92.56           C  
ATOM     53  C   ASN A   8      22.359   5.766 -15.898  1.00 92.56           C  
ATOM     54  CB  ASN A   8      20.922   7.316 -14.555  1.00 92.56           C  
ATOM     55  O   ASN A   8      23.578   5.977 -15.953  1.00 92.56           O  
ATOM     56  CG  ASN A   8      20.312   8.703 -14.500  1.00 92.56           C  
ATOM     57  ND2 ASN A   8      19.703   9.039 -13.359  1.00 92.56           N  
ATOM     58  OD1 ASN A   8      20.375   9.461 -15.469  1.00 92.56           O  
ATOM     59  N   GLU A   9      21.766   4.574 -15.781  1.00 94.06           N  
ATOM     60  CA  GLU A   9      22.625   3.400 -15.742  1.00 94.06           C  
ATOM     61  C   GLU A   9      23.406   3.232 -17.047  1.00 94.06           C  
ATOM     62  CB  GLU A   9      21.812   2.141 -15.445  1.00 94.06           C  
ATOM     63  O   GLU A   9      24.562   2.840 -17.047  1.00 94.06           O  
ATOM     64  CG  GLU A   9      21.219   2.107 -14.047  1.00 94.06           C  
ATOM     65  CD  GLU A   9      22.266   2.178 -12.945  1.00 94.06           C  
ATOM     66  OE1 GLU A   9      21.953   2.697 -11.852  1.00 94.06           O  
ATOM     67  OE2 GLU A   9      23.406   1.709 -13.188  1.00 94.06           O  
ATOM     68  N   LEU A  10      22.797   3.525 -18.109  1.00 94.19           N  
ATOM     69  CA  LEU A  10      23.453   3.486 -19.406  1.00 94.19           C  
ATOM     70  C   LEU A  10      24.578   4.512 -19.484  1.00 94.19           C  
ATOM     71  CB  LEU A  10      22.438   3.742 -20.531  1.00 94.19           C  
ATOM     72  O   LEU A  10      25.672   4.199 -19.938  1.00 94.19           O  
ATOM     73  CG  LEU A  10      23.000   3.836 -21.953  1.00 94.19           C  
ATOM     74  CD1 LEU A  10      23.734   2.549 -22.312  1.00 94.19           C  
ATOM     75  CD2 LEU A  10      21.891   4.125 -22.953  1.00 94.19           C  
ATOM     76  N   ALA A  11      24.359   5.684 -19.062  1.00 95.25           N  
ATOM     77  CA  ALA A  11      25.375   6.742 -19.094  1.00 95.25           C  
ATOM     78  C   ALA A  11      26.578   6.359 -18.250  1.00 95.25           C  
ATOM     79  CB  ALA A  11      24.766   8.055 -18.594  1.00 95.25           C  
ATOM     80  O   ALA A  11      27.719   6.555 -18.672  1.00 95.25           O  
ATOM     81  N   ILE A  12      26.266   5.785 -17.047  1.00 96.25           N  
ATOM     82  CA  ILE A  12      27.344   5.352 -16.172  1.00 96.25           C  
ATOM     83  C   ILE A  12      28.188   4.285 -16.859  1.00 96.25           C  
ATOM     84  CB  ILE A  12      26.797   4.812 -14.828  1.00 96.25           C  
ATOM     85  O   ILE A  12      29.422   4.371 -16.875  1.00 96.25           O  
ATOM     86  CG1 ILE A  12      26.172   5.949 -14.008  1.00 96.25           C  
ATOM     87  CG2 ILE A  12      27.891   4.105 -14.039  1.00 96.25           C  
ATOM     88  CD1 ILE A  12      25.359   5.473 -12.805  1.00 96.25           C  
ATOM     89  N   TRP A  13      27.531   3.344 -17.422  1.00 96.25           N  
ATOM     90  CA  TRP A  13      28.219   2.264 -18.125  1.00 96.25           C  
ATOM     91  C   TRP A  13      29.031   2.807 -19.297  1.00 96.25           C  
ATOM     92  CB  TRP A  13      27.219   1.224 -18.609  1.00 96.25           C  
ATOM     93  O   TRP A  13      30.188   2.439 -19.469  1.00 96.25           O  
ATOM     94  CG  TRP A  13      27.844   0.053 -19.312  1.00 96.25           C  
ATOM     95  CD1 TRP A  13      28.250  -1.123 -18.750  1.00 96.25           C  
ATOM     96  CD2 TRP A  13      28.125  -0.053 -20.703  1.00 96.25           C  
ATOM     97  CE2 TRP A  13      28.719  -1.322 -20.922  1.00 96.25           C  
ATOM     98  CE3 TRP A  13      27.953   0.802 -21.797  1.00 96.25           C  
ATOM     99  NE1 TRP A  13      28.766  -1.954 -19.703  1.00 96.25           N  
ATOM    100  CH2 TRP A  13      28.938  -0.899 -23.234  1.00 96.25           C  
ATOM    101  CZ2 TRP A  13      29.125  -1.756 -22.188  1.00 96.25           C  
ATOM    102  CZ3 TRP A  13      28.359   0.368 -23.062  1.00 96.25           C  
ATOM    103  N   ALA A  14      28.453   3.631 -20.203  1.00 96.06           N  
ATOM    104  CA  ALA A  14      29.094   4.176 -21.391  1.00 96.06           C  
ATOM    105  C   ALA A  14      30.328   4.984 -21.031  1.00 96.06           C  
ATOM    106  CB  ALA A  14      28.109   5.039 -22.172  1.00 96.06           C  
ATOM    107  O   ALA A  14      31.359   4.883 -21.703  1.00 96.06           O  
ATOM    108  N   LYS A  15      30.266   5.785 -20.016  1.00 97.69           N  
ATOM    109  CA  LYS A  15      31.406   6.566 -19.547  1.00 97.69           C  
ATOM    110  C   LYS A  15      32.562   5.656 -19.156  1.00 97.69           C  
ATOM    111  CB  LYS A  15      31.016   7.461 -18.375  1.00 97.69           C  
ATOM    112  O   LYS A  15      33.719   5.938 -19.484  1.00 97.69           O  
ATOM    113  CG  LYS A  15      30.172   8.664 -18.766  1.00 97.69           C  
ATOM    114  CD  LYS A  15      29.797   9.508 -17.562  1.00 97.69           C  
ATOM    115  CE  LYS A  15      28.906  10.680 -17.938  1.00 97.69           C  
ATOM    116  NZ  LYS A  15      28.500  11.484 -16.750  1.00 97.69           N  
ATOM    117  N   ARG A  16      32.188   4.633 -18.438  1.00 97.25           N  
ATOM    118  CA  ARG A  16      33.219   3.678 -18.031  1.00 97.25           C  
ATOM    119  C   ARG A  16      33.812   2.965 -19.234  1.00 97.25           C  
ATOM    120  CB  ARG A  16      32.625   2.652 -17.047  1.00 97.25           C  
ATOM    121  O   ARG A  16      35.031   2.820 -19.328  1.00 97.25           O  
ATOM    122  CG  ARG A  16      33.656   1.721 -16.438  1.00 97.25           C  
ATOM    123  CD  ARG A  16      33.062   0.820 -15.375  1.00 97.25           C  
ATOM    124  NE  ARG A  16      31.891   0.103 -15.875  1.00 97.25           N  
ATOM    125  NH1 ARG A  16      30.594   0.470 -13.992  1.00 97.25           N  
ATOM    126  NH2 ARG A  16      29.750  -0.719 -15.758  1.00 97.25           N  
ATOM    127  CZ  ARG A  16      30.750  -0.047 -15.211  1.00 97.25           C  
ATOM    128  N   TRP A  17      33.000   2.535 -20.094  1.00 96.31           N  
ATOM    129  CA  TRP A  17      33.438   1.862 -21.312  1.00 96.31           C  
ATOM    130  C   TRP A  17      34.375   2.760 -22.125  1.00 96.31           C  
ATOM    131  CB  TRP A  17      32.250   1.446 -22.156  1.00 96.31           C  
ATOM    132  O   TRP A  17      35.438   2.316 -22.594  1.00 96.31           O  
ATOM    133  CG  TRP A  17      32.594   0.635 -23.359  1.00 96.31           C  
ATOM    134  CD1 TRP A  17      32.719  -0.726 -23.438  1.00 96.31           C  
ATOM    135  CD2 TRP A  17      32.906   1.134 -24.672  1.00 96.31           C  
ATOM    136  CE2 TRP A  17      33.188   0.019 -25.500  1.00 96.31           C  
ATOM    137  CE3 TRP A  17      32.938   2.418 -25.234  1.00 96.31           C  
ATOM    138  NE1 TRP A  17      33.062  -1.103 -24.719  1.00 96.31           N  
ATOM    139  CH2 TRP A  17      33.562   1.417 -27.359  1.00 96.31           C  
ATOM    140  CZ2 TRP A  17      33.500   0.150 -26.844  1.00 96.31           C  
ATOM    141  CZ3 TRP A  17      33.281   2.545 -26.578  1.00 96.31           C  
ATOM    142  N   CYS A  18      34.000   4.020 -22.359  1.00 96.38           N  
ATOM    143  CA  CYS A  18      34.812   4.977 -23.109  1.00 96.38           C  
ATOM    144  C   CYS A  18      36.156   5.199 -22.438  1.00 96.38           C  
ATOM    145  CB  CYS A  18      34.094   6.309 -23.250  1.00 96.38           C  
ATOM    146  O   CYS A  18      37.188   5.238 -23.109  1.00 96.38           O  
ATOM    147  SG  CYS A  18      32.688   6.262 -24.422  1.00 96.38           S  
ATOM    148  N   ALA A  19      36.156   5.332 -21.172  1.00 96.38           N  
ATOM    149  CA  ALA A  19      37.375   5.566 -20.422  1.00 96.38           C  
ATOM    150  C   ALA A  19      38.344   4.398 -20.578  1.00 96.38           C  
ATOM    151  CB  ALA A  19      37.062   5.793 -18.938  1.00 96.38           C  
ATOM    152  O   ALA A  19      39.531   4.605 -20.750  1.00 96.38           O  
ATOM    153  N   GLU A  20      37.844   3.193 -20.562  1.00 95.44           N  
ATOM    154  CA  GLU A  20      38.656   1.994 -20.703  1.00 95.44           C  
ATOM    155  C   GLU A  20      39.312   1.922 -22.094  1.00 95.44           C  
ATOM    156  CB  GLU A  20      37.844   0.738 -20.438  1.00 95.44           C  
ATOM    157  O   GLU A  20      40.406   1.364 -22.250  1.00 95.44           O  
ATOM    158  CG  GLU A  20      37.438   0.550 -18.984  1.00 95.44           C  
ATOM    159  CD  GLU A  20      36.469  -0.604 -18.766  1.00 95.44           C  
ATOM    160  OE1 GLU A  20      36.031  -0.824 -17.609  1.00 95.44           O  
ATOM    161  OE2 GLU A  20      36.156  -1.294 -19.766  1.00 95.44           O  
ATOM    162  N   LYS A  21      38.750   2.629 -23.031  1.00 94.38           N  
ATOM    163  CA  LYS A  21      39.250   2.543 -24.406  1.00 94.38           C  
ATOM    164  C   LYS A  21      39.969   3.822 -24.812  1.00 94.38           C  
ATOM    165  CB  LYS A  21      38.062   2.266 -25.359  1.00 94.38           C  
ATOM    166  O   LYS A  21      40.406   3.945 -25.953  1.00 94.38           O  
ATOM    167  CG  LYS A  21      37.500   0.864 -25.234  1.00 94.38           C  
ATOM    168  CD  LYS A  21      36.500   0.566 -26.359  1.00 94.38           C  
ATOM    169  CE  LYS A  21      36.031  -0.875 -26.312  1.00 94.38           C  
ATOM    170  NZ  LYS A  21      37.000  -1.818 -26.922  1.00 94.38           N  
ATOM    171  N   GLY A  22      40.031   4.742 -23.984  1.00 95.75           N  
ATOM    172  CA  GLY A  22      40.688   6.012 -24.297  1.00 95.75           C  
ATOM    173  C   GLY A  22      39.812   6.914 -25.156  1.00 95.75           C  
ATOM    174  O   GLY A  22      40.344   7.715 -25.938  1.00 95.75           O  
ATOM    175  N   TYR A  23      38.500   6.734 -25.141  1.00 97.06           N  
ATOM    176  CA  TYR A  23      37.531   7.539 -25.891  1.00 97.06           C  
ATOM    177  C   TYR A  23      36.875   8.570 -24.984  1.00 97.06           C  
ATOM    178  CB  TYR A  23      36.469   6.648 -26.547  1.00 97.06           C  
ATOM    179  O   TYR A  23      37.000   8.500 -23.766  1.00 97.06           O  
ATOM    180  CG  TYR A  23      37.062   5.559 -27.406  1.00 97.06           C  
ATOM    181  CD1 TYR A  23      38.281   5.707 -28.016  1.00 97.06           C  
ATOM    182  CD2 TYR A  23      36.344   4.379 -27.625  1.00 97.06           C  
ATOM    183  CE1 TYR A  23      38.812   4.703 -28.828  1.00 97.06           C  
ATOM    184  CE2 TYR A  23      36.875   3.367 -28.422  1.00 97.06           C  
ATOM    185  OH  TYR A  23      38.625   2.545 -29.812  1.00 97.06           O  
ATOM    186  CZ  TYR A  23      38.125   3.541 -29.016  1.00 97.06           C  
ATOM    187  N   THR A  24      36.250   9.578 -25.609  1.00 97.00           N  
ATOM    188  CA  THR A  24      35.469  10.586 -24.875  1.00 97.00           C  
ATOM    189  C   THR A  24      33.969  10.352 -25.031  1.00 97.00           C  
ATOM    190  CB  THR A  24      35.844  12.008 -25.359  1.00 97.00           C  
ATOM    191  O   THR A  24      33.469  10.273 -26.156  1.00 97.00           O  
ATOM    192  CG2 THR A  24      35.094  13.055 -24.531  1.00 97.00           C  
ATOM    193  OG1 THR A  24      37.250  12.211 -25.219  1.00 97.00           O  
ATOM    194  N   TYR A  25      33.312  10.148 -23.844  1.00 97.31           N  
ATOM    195  CA  TYR A  25      31.844  10.016 -23.828  1.00 97.31           C  
ATOM    196  C   TYR A  25      31.172  11.328 -24.234  1.00 97.31           C  
ATOM    197  CB  TYR A  25      31.359   9.578 -22.438  1.00 97.31           C  
ATOM    198  O   TYR A  25      31.531  12.391 -23.719  1.00 97.31           O  
ATOM    199  CG  TYR A  25      29.875   9.734 -22.250  1.00 97.31           C  
ATOM    200  CD1 TYR A  25      29.344  10.805 -21.531  1.00 97.31           C  
ATOM    201  CD2 TYR A  25      28.984   8.797 -22.766  1.00 97.31           C  
ATOM    202  CE1 TYR A  25      27.984  10.945 -21.344  1.00 97.31           C  
ATOM    203  CE2 TYR A  25      27.609   8.930 -22.594  1.00 97.31           C  
ATOM    204  OH  TYR A  25      25.766  10.141 -21.688  1.00 97.31           O  
ATOM    205  CZ  TYR A  25      27.125  10.000 -21.875  1.00 97.31           C  
ATOM    206  N   GLU A  26      30.125  11.266 -25.094  1.00 95.44           N  
ATOM    207  CA  GLU A  26      29.406  12.469 -25.484  1.00 95.44           C  
ATOM    208  C   GLU A  26      27.969  12.438 -24.969  1.00 95.44           C  
ATOM    209  CB  GLU A  26      29.406  12.617 -27.016  1.00 95.44           C  
ATOM    210  O   GLU A  26      27.562  13.320 -24.219  1.00 95.44           O  
ATOM    211  CG  GLU A  26      30.781  12.922 -27.594  1.00 95.44           C  
ATOM    212  CD  GLU A  26      30.750  13.289 -29.062  1.00 95.44           C  
ATOM    213  OE1 GLU A  26      31.688  13.977 -29.547  1.00 95.44           O  
ATOM    214  OE2 GLU A  26      29.781  12.891 -29.750  1.00 95.44           O  
ATOM    215  N   SER A  27      27.188  11.398 -25.328  1.00 94.19           N  
ATOM    216  CA  SER A  27      25.797  11.281 -24.922  1.00 94.19           C  
ATOM    217  C   SER A  27      25.297   9.844 -25.031  1.00 94.19           C  
ATOM    218  CB  SER A  27      24.906  12.203 -25.750  1.00 94.19           C  
ATOM    219  O   SER A  27      25.969   9.000 -25.641  1.00 94.19           O  
ATOM    220  OG  SER A  27      24.969  11.844 -27.125  1.00 94.19           O  
ATOM    221  N   SER A  28      24.156   9.547 -24.344  1.00 93.12           N  
ATOM    222  CA  SER A  28      23.500   8.250 -24.453  1.00 93.12           C  
ATOM    223  C   SER A  28      21.984   8.391 -24.422  1.00 93.12           C  
ATOM    224  CB  SER A  28      23.953   7.309 -23.344  1.00 93.12           C  
ATOM    225  O   SER A  28      21.453   9.430 -24.000  1.00 93.12           O  
ATOM    226  OG  SER A  28      23.625   7.836 -22.062  1.00 93.12           O  
ATOM    227  N   GLY A  29      21.375   7.359 -24.969  1.00 89.69           N  
ATOM    228  CA  GLY A  29      19.922   7.312 -24.969  1.00 89.69           C  
ATOM    229  C   GLY A  29      19.359   5.906 -25.094  1.00 89.69           C  
ATOM    230  O   GLY A  29      20.094   4.984 -25.484  1.00 89.69           O  
ATOM    231  N   LEU A  30      18.125   5.750 -24.578  1.00 87.00           N  
ATOM    232  CA  LEU A  30      17.484   4.434 -24.609  1.00 87.00           C  
ATOM    233  C   LEU A  30      16.734   4.227 -25.922  1.00 87.00           C  
ATOM    234  CB  LEU A  30      16.547   4.270 -23.422  1.00 87.00           C  
ATOM    235  O   LEU A  30      16.297   3.113 -26.219  1.00 87.00           O  
ATOM    236  CG  LEU A  30      17.188   4.172 -22.047  1.00 87.00           C  
ATOM    237  CD1 LEU A  30      16.125   4.168 -20.953  1.00 87.00           C  
ATOM    238  CD2 LEU A  30      18.062   2.928 -21.953  1.00 87.00           C  
ATOM    239  N   GLN A  31      16.594   5.328 -26.719  1.00 76.12           N  
ATOM    240  CA  GLN A  31      15.906   5.207 -28.000  1.00 76.12           C  
ATOM    241  C   GLN A  31      16.875   4.750 -29.094  1.00 76.12           C  
ATOM    242  CB  GLN A  31      15.266   6.535 -28.406  1.00 76.12           C  
ATOM    243  O   GLN A  31      17.906   5.379 -29.312  1.00 76.12           O  
ATOM    244  CG  GLN A  31      14.023   6.883 -27.578  1.00 76.12           C  
ATOM    245  CD  GLN A  31      13.406   8.211 -27.984  1.00 76.12           C  
ATOM    246  NE2 GLN A  31      12.273   8.539 -27.391  1.00 76.12           N  
ATOM    247  OE1 GLN A  31      13.953   8.930 -28.828  1.00 76.12           O  
ATOM    248  N   ALA A  32      16.953   3.514 -29.359  1.00 61.22           N  
ATOM    249  CA  ALA A  32      17.875   3.070 -30.406  1.00 61.22           C  
ATOM    250  C   ALA A  32      17.484   3.654 -31.766  1.00 61.22           C  
ATOM    251  CB  ALA A  32      17.906   1.546 -30.484  1.00 61.22           C  
ATOM    252  O   ALA A  32      16.344   4.059 -31.969  1.00 61.22           O  
ATOM    253  N   HIS A  33      18.469   3.875 -32.750  1.00 58.47           N  
ATOM    254  CA  HIS A  33      18.281   4.148 -34.156  1.00 58.47           C  
ATOM    255  C   HIS A  33      17.656   2.955 -34.875  1.00 58.47           C  
ATOM    256  CB  HIS A  33      19.609   4.520 -34.812  1.00 58.47           C  
ATOM    257  O   HIS A  33      17.000   3.115 -35.906  1.00 58.47           O  
ATOM    258  CG  HIS A  33      20.094   5.898 -34.469  1.00 58.47           C  
ATOM    259  CD2 HIS A  33      21.328   6.438 -34.469  1.00 58.47           C  
ATOM    260  ND1 HIS A  33      19.234   6.902 -34.062  1.00 58.47           N  
ATOM    261  CE1 HIS A  33      19.922   8.000 -33.844  1.00 58.47           C  
ATOM    262  NE2 HIS A  33      21.203   7.746 -34.062  1.00 58.47           N  
ATOM    263  N   THR A  34      17.594   1.733 -34.188  1.00 61.06           N  
ATOM    264  CA  THR A  34      17.234   0.485 -34.844  1.00 61.06           C  
ATOM    265  C   THR A  34      15.812   0.081 -34.469  1.00 61.06           C  
ATOM    266  CB  THR A  34      18.203  -0.651 -34.469  1.00 61.06           C  
ATOM    267  O   THR A  34      15.289  -0.908 -35.000  1.00 61.06           O  
ATOM    268  CG2 THR A  34      19.625  -0.353 -34.938  1.00 61.06           C  
ATOM    269  OG1 THR A  34      18.219  -0.799 -33.031  1.00 61.06           O  
ATOM    270  N   GLY A  35      14.992   0.903 -33.719  1.00 64.88           N  
ATOM    271  CA  GLY A  35      13.609   0.592 -33.406  1.00 64.88           C  
ATOM    272  C   GLY A  35      13.453  -0.271 -32.188  1.00 64.88           C  
ATOM    273  O   GLY A  35      12.336  -0.474 -31.703  1.00 64.88           O  
ATOM    274  N   ASN A  36      14.641  -0.955 -31.625  1.00 71.00           N  
ATOM    275  CA  ASN A  36      14.523  -1.738 -30.391  1.00 71.00           C  
ATOM    276  C   ASN A  36      15.000  -0.949 -29.172  1.00 71.00           C  
ATOM    277  CB  ASN A  36      15.305  -3.049 -30.516  1.00 71.00           C  
ATOM    278  O   ASN A  36      16.172  -1.003 -28.812  1.00 71.00           O  
ATOM    279  CG  ASN A  36      14.578  -4.086 -31.344  1.00 71.00           C  
ATOM    280  ND2 ASN A  36      15.336  -4.965 -32.000  1.00 71.00           N  
ATOM    281  OD1 ASN A  36      13.344  -4.102 -31.406  1.00 71.00           O  
ATOM    282  N   TYR A  37      14.086  -0.245 -28.562  1.00 77.88           N  
ATOM    283  CA  TYR A  37      14.352   0.645 -27.438  1.00 77.88           C  
ATOM    284  C   TYR A  37      14.469  -0.140 -26.125  1.00 77.88           C  
ATOM    285  CB  TYR A  37      13.250   1.704 -27.312  1.00 77.88           C  
ATOM    286  O   TYR A  37      13.906  -1.231 -26.000  1.00 77.88           O  
ATOM    287  CG  TYR A  37      12.914   2.387 -28.609  1.00 77.88           C  
ATOM    288  CD1 TYR A  37      13.719   3.416 -29.109  1.00 77.88           C  
ATOM    289  CD2 TYR A  37      11.805   2.006 -29.344  1.00 77.88           C  
ATOM    290  CE1 TYR A  37      13.406   4.051 -30.312  1.00 77.88           C  
ATOM    291  CE2 TYR A  37      11.484   2.631 -30.547  1.00 77.88           C  
ATOM    292  OH  TYR A  37      11.984   4.273 -32.219  1.00 77.88           O  
ATOM    293  CZ  TYR A  37      12.297   3.650 -31.016  1.00 77.88           C  
ATOM    294  N   GLY A  38      15.414   0.394 -25.297  1.00 79.00           N  
ATOM    295  CA  GLY A  38      15.242  -0.112 -23.953  1.00 79.00           C  
ATOM    296  C   GLY A  38      13.828   0.053 -23.422  1.00 79.00           C  
ATOM    297  O   GLY A  38      13.250   1.139 -23.516  1.00 79.00           O  
ATOM    298  N   ARG A  39      13.242  -1.020 -23.094  1.00 85.00           N  
ATOM    299  CA  ARG A  39      11.867  -0.938 -22.609  1.00 85.00           C  
ATOM    300  C   ARG A  39      11.672  -1.779 -21.359  1.00 85.00           C  
ATOM    301  CB  ARG A  39      10.891  -1.391 -23.703  1.00 85.00           C  
ATOM    302  O   ARG A  39      12.430  -2.725 -21.109  1.00 85.00           O  
ATOM    303  CG  ARG A  39      11.070  -2.840 -24.125  1.00 85.00           C  
ATOM    304  CD  ARG A  39      10.117  -3.217 -25.250  1.00 85.00           C  
ATOM    305  NE  ARG A  39      10.328  -4.594 -25.688  1.00 85.00           N  
ATOM    306  NH1 ARG A  39       8.781  -4.496 -27.406  1.00 85.00           N  
ATOM    307  NH2 ARG A  39       9.961  -6.430 -27.031  1.00 85.00           N  
ATOM    308  CZ  ARG A  39       9.688  -5.168 -26.703  1.00 85.00           C  
ATOM    309  N   ILE A  40      10.711  -1.371 -20.547  1.00 87.75           N  
ATOM    310  CA  ILE A  40      10.219  -2.104 -19.375  1.00 87.75           C  
ATOM    311  C   ILE A  40       8.836  -2.680 -19.688  1.00 87.75           C  
ATOM    312  CB  ILE A  40      10.164  -1.204 -18.125  1.00 87.75           C  
ATOM    313  O   ILE A  40       7.941  -1.960 -20.141  1.00 87.75           O  
ATOM    314  CG1 ILE A  40      11.516  -0.512 -17.906  1.00 87.75           C  
ATOM    315  CG2 ILE A  40       9.758  -2.020 -16.891  1.00 87.75           C  
ATOM    316  CD1 ILE A  40      11.469   0.627 -16.891  1.00 87.75           C  
ATOM    317  N   TYR A  41       8.688  -4.023 -19.531  1.00 87.81           N  
ATOM    318  CA  TYR A  41       7.402  -4.637 -19.828  1.00 87.81           C  
ATOM    319  C   TYR A  41       7.109  -5.785 -18.875  1.00 87.81           C  
ATOM    320  CB  TYR A  41       7.363  -5.141 -21.266  1.00 87.81           C  
ATOM    321  O   TYR A  41       7.887  -6.043 -17.938  1.00 87.81           O  
ATOM    322  CG  TYR A  41       8.406  -6.191 -21.578  1.00 87.81           C  
ATOM    323  CD1 TYR A  41       9.734  -5.840 -21.812  1.00 87.81           C  
ATOM    324  CD2 TYR A  41       8.062  -7.539 -21.625  1.00 87.81           C  
ATOM    325  CE1 TYR A  41      10.695  -6.805 -22.094  1.00 87.81           C  
ATOM    326  CE2 TYR A  41       9.016  -8.516 -21.906  1.00 87.81           C  
ATOM    327  OH  TYR A  41      11.273  -9.102 -22.406  1.00 87.81           O  
ATOM    328  CZ  TYR A  41      10.328  -8.141 -22.141  1.00 87.81           C  
ATOM    329  N   ASN A  42       5.914  -6.371 -19.047  1.00 89.06           N  
ATOM    330  CA  ASN A  42       5.461  -7.469 -18.203  1.00 89.06           C  
ATOM    331  C   ASN A  42       5.441  -7.070 -16.734  1.00 89.06           C  
ATOM    332  CB  ASN A  42       6.344  -8.703 -18.406  1.00 89.06           C  
ATOM    333  O   ASN A  42       6.043  -7.746 -15.891  1.00 89.06           O  
ATOM    334  CG  ASN A  42       6.094  -9.391 -19.734  1.00 89.06           C  
ATOM    335  ND2 ASN A  42       7.062 -10.172 -20.188  1.00 89.06           N  
ATOM    336  OD1 ASN A  42       5.039  -9.211 -20.344  1.00 89.06           O  
ATOM    337  N   TYR A  43       4.781  -5.969 -16.469  1.00 88.56           N  
ATOM    338  CA  TYR A  43       4.641  -5.457 -15.109  1.00 88.56           C  
ATOM    339  C   TYR A  43       3.742  -6.363 -14.281  1.00 88.56           C  
ATOM    340  CB  TYR A  43       4.082  -4.035 -15.125  1.00 88.56           C  
ATOM    341  O   TYR A  43       2.617  -6.668 -14.680  1.00 88.56           O  
ATOM    342  CG  TYR A  43       4.945  -3.049 -15.875  1.00 88.56           C  
ATOM    343  CD1 TYR A  43       5.980  -2.373 -15.234  1.00 88.56           C  
ATOM    344  CD2 TYR A  43       4.730  -2.789 -17.219  1.00 88.56           C  
ATOM    345  CE1 TYR A  43       6.777  -1.462 -15.914  1.00 88.56           C  
ATOM    346  CE2 TYR A  43       5.520  -1.881 -17.922  1.00 88.56           C  
ATOM    347  OH  TYR A  43       7.328  -0.323 -17.938  1.00 88.56           O  
ATOM    348  CZ  TYR A  43       6.543  -1.224 -17.250  1.00 88.56           C  
ATOM    349  N   ASN A  44       4.320  -6.848 -13.180  1.00 90.44           N  
ATOM    350  CA  ASN A  44       3.564  -7.703 -12.266  1.00 90.44           C  
ATOM    351  C   ASN A  44       3.695  -7.238 -10.820  1.00 90.44           C  
ATOM    352  CB  ASN A  44       4.016  -9.156 -12.398  1.00 90.44           C  
ATOM    353  O   ASN A  44       4.805  -7.047 -10.328  1.00 90.44           O  
ATOM    354  CG  ASN A  44       3.051 -10.133 -11.750  1.00 90.44           C  
ATOM    355  ND2 ASN A  44       3.447 -11.398 -11.664  1.00 90.44           N  
ATOM    356  OD1 ASN A  44       1.955  -9.750 -11.328  1.00 90.44           O  
ATOM    357  N   ILE A  45       2.557  -7.148 -10.172  1.00 89.50           N  
ATOM    358  CA  ILE A  45       2.510  -6.719  -8.781  1.00 89.50           C  
ATOM    359  C   ILE A  45       1.803  -7.777  -7.938  1.00 89.50           C  
ATOM    360  CB  ILE A  45       1.799  -5.355  -8.633  1.00 89.50           C  
ATOM    361  O   ILE A  45       0.789  -8.344  -8.359  1.00 89.50           O  
ATOM    362  CG1 ILE A  45       2.506  -4.289  -9.477  1.00 89.50           C  
ATOM    363  CG2 ILE A  45       1.738  -4.934  -7.160  1.00 89.50           C  
ATOM    364  CD1 ILE A  45       1.720  -2.996  -9.625  1.00 89.50           C  
ATOM    365  N   SER A  46       2.391  -7.973  -6.789  1.00 91.25           N  
ATOM    366  CA  SER A  46       1.755  -8.945  -5.910  1.00 91.25           C  
ATOM    367  C   SER A  46       1.960  -8.578  -4.441  1.00 91.25           C  
ATOM    368  CB  SER A  46       2.303 -10.344  -6.176  1.00 91.25           C  
ATOM    369  O   SER A  46       2.875  -7.824  -4.109  1.00 91.25           O  
ATOM    370  OG  SER A  46       3.689 -10.406  -5.891  1.00 91.25           O  
ATOM    371  N   VAL A  47       1.037  -8.992  -3.580  1.00 92.94           N  
ATOM    372  CA  VAL A  47       1.134  -8.906  -2.127  1.00 92.94           C  
ATOM    373  C   VAL A  47       1.395 -10.289  -1.540  1.00 92.94           C  
ATOM    374  CB  VAL A  47      -0.146  -8.297  -1.510  1.00 92.94           C  
ATOM    375  O   VAL A  47       0.472 -11.094  -1.399  1.00 92.94           O  
ATOM    376  CG1 VAL A  47      -0.006  -8.172   0.006  1.00 92.94           C  
ATOM    377  CG2 VAL A  47      -0.446  -6.938  -2.139  1.00 92.94           C  
ATOM    378  N   PRO A  48       2.586 -10.641  -1.229  1.00 91.50           N  
ATOM    379  CA  PRO A  48       2.936 -12.016  -0.854  1.00 91.50           C  
ATOM    380  C   PRO A  48       2.320 -12.438   0.479  1.00 91.50           C  
ATOM    381  CB  PRO A  48       4.465 -11.977  -0.762  1.00 91.50           C  
ATOM    382  O   PRO A  48       2.059 -13.617   0.694  1.00 91.50           O  
ATOM    383  CG  PRO A  48       4.801 -10.531  -0.587  1.00 91.50           C  
ATOM    384  CD  PRO A  48       3.736  -9.703  -1.258  1.00 91.50           C  
ATOM    385  N   ASP A  49       2.143 -11.484   1.403  1.00 92.12           N  
ATOM    386  CA  ASP A  49       1.558 -11.773   2.709  1.00 92.12           C  
ATOM    387  C   ASP A  49       0.212 -11.070   2.875  1.00 92.12           C  
ATOM    388  CB  ASP A  49       2.512 -11.352   3.830  1.00 92.12           C  
ATOM    389  O   ASP A  49       0.151  -9.938   3.361  1.00 92.12           O  
ATOM    390  CG  ASP A  49       2.010 -11.742   5.211  1.00 92.12           C  
ATOM    391  OD1 ASP A  49       1.034 -12.516   5.309  1.00 92.12           O  
ATOM    392  OD2 ASP A  49       2.594 -11.266   6.207  1.00 92.12           O  
ATOM    393  N   PRO A  50      -0.875 -11.773   2.602  1.00 89.31           N  
ATOM    394  CA  PRO A  50      -2.188 -11.125   2.549  1.00 89.31           C  
ATOM    395  C   PRO A  50      -2.896 -11.109   3.900  1.00 89.31           C  
ATOM    396  CB  PRO A  50      -2.959 -11.977   1.535  1.00 89.31           C  
ATOM    397  O   PRO A  50      -3.932 -10.461   4.055  1.00 89.31           O  
ATOM    398  CG  PRO A  50      -2.365 -13.344   1.652  1.00 89.31           C  
ATOM    399  CD  PRO A  50      -0.900 -13.203   1.945  1.00 89.31           C  
ATOM    400  N   ILE A  51      -2.295 -11.750   4.941  1.00 92.94           N  
ATOM    401  CA  ILE A  51      -2.969 -11.836   6.234  1.00 92.94           C  
ATOM    402  C   ILE A  51      -2.740 -10.555   7.023  1.00 92.94           C  
ATOM    403  CB  ILE A  51      -2.480 -13.062   7.043  1.00 92.94           C  
ATOM    404  O   ILE A  51      -1.597 -10.164   7.266  1.00 92.94           O  
ATOM    405  CG1 ILE A  51      -2.771 -14.359   6.285  1.00 92.94           C  
ATOM    406  CG2 ILE A  51      -3.131 -13.078   8.430  1.00 92.94           C  
ATOM    407  CD1 ILE A  51      -2.203 -15.602   6.945  1.00 92.94           C  
ATOM    408  N   VAL A  52      -3.891  -9.930   7.426  1.00 92.00           N  
ATOM    409  CA  VAL A  52      -3.846  -8.727   8.258  1.00 92.00           C  
ATOM    410  C   VAL A  52      -4.109  -9.094   9.711  1.00 92.00           C  
ATOM    411  CB  VAL A  52      -4.871  -7.676   7.777  1.00 92.00           C  
ATOM    412  O   VAL A  52      -5.160  -9.648  10.039  1.00 92.00           O  
ATOM    413  CG1 VAL A  52      -4.820  -6.434   8.672  1.00 92.00           C  
ATOM    414  CG2 VAL A  52      -4.609  -7.301   6.320  1.00 92.00           C  
ATOM    415  N   THR A  53      -3.178  -8.680  10.578  1.00 90.69           N  
ATOM    416  CA  THR A  53      -3.271  -9.094  11.969  1.00 90.69           C  
ATOM    417  C   THR A  53      -3.637  -7.918  12.867  1.00 90.69           C  
ATOM    418  CB  THR A  53      -1.951  -9.719  12.453  1.00 90.69           C  
ATOM    419  O   THR A  53      -3.893  -8.094  14.062  1.00 90.69           O  
ATOM    420  CG2 THR A  53      -1.668 -11.039  11.734  1.00 90.69           C  
ATOM    421  OG1 THR A  53      -0.875  -8.812  12.203  1.00 90.69           O  
ATOM    422  N   ASP A  54      -3.639  -6.734  12.273  1.00 88.81           N  
ATOM    423  CA  ASP A  54      -4.008  -5.555  13.055  1.00 88.81           C  
ATOM    424  C   ASP A  54      -5.465  -5.625  13.500  1.00 88.81           C  
ATOM    425  CB  ASP A  54      -3.766  -4.281  12.242  1.00 88.81           C  
ATOM    426  O   ASP A  54      -6.301  -6.219  12.820  1.00 88.81           O  
ATOM    427  CG  ASP A  54      -2.291  -4.004  12.000  1.00 88.81           C  
ATOM    428  OD1 ASP A  54      -1.454  -4.352  12.859  1.00 88.81           O  
ATOM    429  OD2 ASP A  54      -1.967  -3.430  10.938  1.00 88.81           O  
ATOM    430  N   ASN A  55      -5.711  -4.902  14.719  1.00 89.00           N  
ATOM    431  CA  ASN A  55      -7.055  -4.902  15.289  1.00 89.00           C  
ATOM    432  C   ASN A  55      -7.996  -3.990  14.508  1.00 89.00           C  
ATOM    433  CB  ASN A  55      -7.016  -4.492  16.766  1.00 89.00           C  
ATOM    434  O   ASN A  55      -7.629  -2.867  14.156  1.00 89.00           O  
ATOM    435  CG  ASN A  55      -6.355  -5.531  17.641  1.00 89.00           C  
ATOM    436  ND2 ASN A  55      -5.539  -5.078  18.578  1.00 89.00           N  
ATOM    437  OD1 ASN A  55      -6.574  -6.734  17.469  1.00 89.00           O  
ATOM    438  N   PRO A  56      -9.172  -4.637  14.227  1.00 87.50           N  
ATOM    439  CA  PRO A  56     -10.164  -3.719  13.664  1.00 87.50           C  
ATOM    440  C   PRO A  56     -10.602  -2.643  14.656  1.00 87.50           C  
ATOM    441  CB  PRO A  56     -11.328  -4.637  13.305  1.00 87.50           C  
ATOM    442  O   PRO A  56     -10.422  -2.803  15.867  1.00 87.50           O  
ATOM    443  CG  PRO A  56     -11.148  -5.844  14.172  1.00 87.50           C  
ATOM    444  CD  PRO A  56      -9.695  -5.977  14.500  1.00 87.50           C  
ATOM    445  N   THR A  57     -10.984  -1.468  14.094  1.00 89.81           N  
ATOM    446  CA  THR A  57     -11.492  -0.379  14.922  1.00 89.81           C  
ATOM    447  C   THR A  57     -12.906   0.002  14.492  1.00 89.81           C  
ATOM    448  CB  THR A  57     -10.578   0.859  14.844  1.00 89.81           C  
ATOM    449  O   THR A  57     -13.383  -0.429  13.445  1.00 89.81           O  
ATOM    450  CG2 THR A  57      -9.164   0.530  15.305  1.00 89.81           C  
ATOM    451  OG1 THR A  57     -10.531   1.324  13.484  1.00 89.81           O  
ATOM    452  N   ASN A  58     -13.586   0.840  15.375  1.00 86.81           N  
ATOM    453  CA  ASN A  58     -14.906   1.372  15.047  1.00 86.81           C  
ATOM    454  C   ASN A  58     -14.812   2.789  14.484  1.00 86.81           C  
ATOM    455  CB  ASN A  58     -15.820   1.341  16.266  1.00 86.81           C  
ATOM    456  O   ASN A  58     -14.203   3.664  15.102  1.00 86.81           O  
ATOM    457  CG  ASN A  58     -16.078  -0.067  16.766  1.00 86.81           C  
ATOM    458  ND2 ASN A  58     -16.453  -0.188  18.047  1.00 86.81           N  
ATOM    459  OD1 ASN A  58     -15.953  -1.038  16.016  1.00 86.81           O  
ATOM    460  N   THR A  59     -15.219   3.098  13.273  1.00 79.56           N  
ATOM    461  CA  THR A  59     -14.914   4.336  12.562  1.00 79.56           C  
ATOM    462  C   THR A  59     -16.156   5.219  12.453  1.00 79.56           C  
ATOM    463  CB  THR A  59     -14.352   4.055  11.156  1.00 79.56           C  
ATOM    464  O   THR A  59     -16.078   6.434  12.648  1.00 79.56           O  
ATOM    465  CG2 THR A  59     -13.812   5.332  10.516  1.00 79.56           C  
ATOM    466  OG1 THR A  59     -13.297   3.098  11.258  1.00 79.56           O  
ATOM    467  N   ALA A  60     -17.312   4.664  12.266  1.00 75.94           N  
ATOM    468  CA  ALA A  60     -18.547   5.449  12.117  1.00 75.94           C  
ATOM    469  C   ALA A  60     -19.641   4.914  13.023  1.00 75.94           C  
ATOM    470  CB  ALA A  60     -19.000   5.449  10.664  1.00 75.94           C  
ATOM    471  O   ALA A  60     -19.891   3.707  13.070  1.00 75.94           O  
ATOM    472  N   MET A  61     -20.203   5.957  13.766  1.00 83.38           N  
ATOM    473  CA  MET A  61     -21.219   5.578  14.742  1.00 83.38           C  
ATOM    474  C   MET A  61     -22.422   6.516  14.656  1.00 83.38           C  
ATOM    475  CB  MET A  61     -20.641   5.590  16.156  1.00 83.38           C  
ATOM    476  O   MET A  61     -22.266   7.719  14.445  1.00 83.38           O  
ATOM    477  CG  MET A  61     -19.391   4.746  16.312  1.00 83.38           C  
ATOM    478  SD  MET A  61     -18.578   4.973  17.953  1.00 83.38           S  
ATOM    479  CE  MET A  61     -19.812   4.191  19.016  1.00 83.38           C  
ATOM    480  N   ALA A  62     -23.547   5.949  14.594  1.00 84.75           N  
ATOM    481  CA  ALA A  62     -24.812   6.652  14.852  1.00 84.75           C  
ATOM    482  C   ALA A  62     -25.484   6.141  16.125  1.00 84.75           C  
ATOM    483  CB  ALA A  62     -25.750   6.500  13.656  1.00 84.75           C  
ATOM    484  O   ALA A  62     -25.469   4.938  16.391  1.00 84.75           O  
ATOM    485  N   ARG A  63     -25.953   7.109  16.906  1.00 88.81           N  
ATOM    486  CA  ARG A  63     -26.547   6.758  18.188  1.00 88.81           C  
ATOM    487  C   ARG A  63     -28.000   7.203  18.266  1.00 88.81           C  
ATOM    488  CB  ARG A  63     -25.750   7.375  19.344  1.00 88.81           C  
ATOM    489  O   ARG A  63     -28.391   8.180  17.625  1.00 88.81           O  
ATOM    490  CG  ARG A  63     -24.297   6.891  19.422  1.00 88.81           C  
ATOM    491  CD  ARG A  63     -23.547   7.547  20.562  1.00 88.81           C  
ATOM    492  NE  ARG A  63     -22.141   7.160  20.578  1.00 88.81           N  
ATOM    493  NH1 ARG A  63     -21.719   7.980  22.703  1.00 88.81           N  
ATOM    494  NH2 ARG A  63     -20.047   6.977  21.500  1.00 88.81           N  
ATOM    495  CZ  ARG A  63     -21.312   7.375  21.594  1.00 88.81           C  
ATOM    496  N   GLY A  64     -28.750   6.426  18.969  1.00 89.38           N  
ATOM    497  CA  GLY A  64     -30.109   6.797  19.266  1.00 89.38           C  
ATOM    498  C   GLY A  64     -30.641   6.145  20.531  1.00 89.38           C  
ATOM    499  O   GLY A  64     -29.984   5.285  21.109  1.00 89.38           O  
ATOM    500  N   THR A  65     -31.766   6.668  21.000  1.00 91.56           N  
ATOM    501  CA  THR A  65     -32.438   6.102  22.156  1.00 91.56           C  
ATOM    502  C   THR A  65     -33.938   5.977  21.906  1.00 91.56           C  
ATOM    503  CB  THR A  65     -32.188   6.953  23.422  1.00 91.56           C  
ATOM    504  O   THR A  65     -34.531   6.809  21.219  1.00 91.56           O  
ATOM    505  CG2 THR A  65     -30.703   7.035  23.734  1.00 91.56           C  
ATOM    506  OG1 THR A  65     -32.688   8.273  23.188  1.00 91.56           O  
ATOM    507  N   THR A  66     -34.438   4.941  22.438  1.00 90.38           N  
ATOM    508  CA  THR A  66     -35.875   4.730  22.375  1.00 90.38           C  
ATOM    509  C   THR A  66     -36.438   4.371  23.734  1.00 90.38           C  
ATOM    510  CB  THR A  66     -36.219   3.623  21.359  1.00 90.38           C  
ATOM    511  O   THR A  66     -36.281   3.234  24.203  1.00 90.38           O  
ATOM    512  CG2 THR A  66     -37.719   3.531  21.141  1.00 90.38           C  
ATOM    513  OG1 THR A  66     -35.594   3.910  20.109  1.00 90.38           O  
ATOM    514  N   PRO A  67     -37.156   5.305  24.375  1.00 92.12           N  
ATOM    515  CA  PRO A  67     -37.781   4.980  25.656  1.00 92.12           C  
ATOM    516  C   PRO A  67     -39.125   4.289  25.516  1.00 92.12           C  
ATOM    517  CB  PRO A  67     -37.938   6.352  26.328  1.00 92.12           C  
ATOM    518  O   PRO A  67     -39.812   4.492  24.531  1.00 92.12           O  
ATOM    519  CG  PRO A  67     -38.094   7.309  25.203  1.00 92.12           C  
ATOM    520  CD  PRO A  67     -37.281   6.820  24.031  1.00 92.12           C  
ATOM    521  N   ASN A  68     -39.406   3.408  26.484  1.00 93.62           N  
ATOM    522  CA  ASN A  68     -40.750   2.793  26.562  1.00 93.62           C  
ATOM    523  C   ASN A  68     -41.312   2.873  27.984  1.00 93.62           C  
ATOM    524  CB  ASN A  68     -40.688   1.336  26.094  1.00 93.62           C  
ATOM    525  O   ASN A  68     -41.000   2.021  28.812  1.00 93.62           O  
ATOM    526  CG  ASN A  68     -42.031   0.677  26.078  1.00 93.62           C  
ATOM    527  ND2 ASN A  68     -42.062  -0.617  25.781  1.00 93.62           N  
ATOM    528  OD1 ASN A  68     -43.062   1.326  26.312  1.00 93.62           O  
ATOM    529  N   SER A  69     -42.156   3.910  28.172  1.00 90.50           N  
ATOM    530  CA  SER A  69     -42.719   4.109  29.500  1.00 90.50           C  
ATOM    531  C   SER A  69     -44.031   3.365  29.641  1.00 90.50           C  
ATOM    532  CB  SER A  69     -42.938   5.598  29.766  1.00 90.50           C  
ATOM    533  O   SER A  69     -44.688   3.422  30.703  1.00 90.50           O  
ATOM    534  OG  SER A  69     -43.719   6.191  28.750  1.00 90.50           O  
ATOM    535  N   THR A  70     -44.438   2.648  28.672  1.00 91.88           N  
ATOM    536  CA  THR A  70     -45.719   1.973  28.672  1.00 91.88           C  
ATOM    537  C   THR A  70     -45.594   0.590  29.312  1.00 91.88           C  
ATOM    538  CB  THR A  70     -46.281   1.839  27.250  1.00 91.88           C  
ATOM    539  O   THR A  70     -44.531   0.201  29.781  1.00 91.88           O  
ATOM    540  CG2 THR A  70     -46.219   3.172  26.500  1.00 91.88           C  
ATOM    541  OG1 THR A  70     -45.500   0.873  26.531  1.00 91.88           O  
ATOM    542  N   SER A  71     -46.750  -0.078  29.469  1.00 88.62           N  
ATOM    543  CA  SER A  71     -46.812  -1.397  30.078  1.00 88.62           C  
ATOM    544  C   SER A  71     -46.688  -2.504  29.047  1.00 88.62           C  
ATOM    545  CB  SER A  71     -48.125  -1.574  30.844  1.00 88.62           C  
ATOM    546  O   SER A  71     -46.594  -3.684  29.391  1.00 88.62           O  
ATOM    547  OG  SER A  71     -49.250  -1.367  29.984  1.00 88.62           O  
ATOM    548  N   GLN A  72     -46.562  -2.104  27.734  1.00 92.31           N  
ATOM    549  CA  GLN A  72     -46.438  -3.074  26.656  1.00 92.31           C  
ATOM    550  C   GLN A  72     -45.125  -2.852  25.875  1.00 92.31           C  
ATOM    551  CB  GLN A  72     -47.625  -2.996  25.703  1.00 92.31           C  
ATOM    552  O   GLN A  72     -44.625  -1.730  25.812  1.00 92.31           O  
ATOM    553  CG  GLN A  72     -48.969  -3.240  26.391  1.00 92.31           C  
ATOM    554  CD  GLN A  72     -49.125  -4.672  26.859  1.00 92.31           C  
ATOM    555  NE2 GLN A  72     -49.844  -4.855  27.969  1.00 92.31           N  
ATOM    556  OE1 GLN A  72     -48.625  -5.609  26.219  1.00 92.31           O  
ATOM    557  N   PRO A  73     -44.594  -3.967  25.281  1.00 92.31           N  
ATOM    558  CA  PRO A  73     -43.406  -3.789  24.422  1.00 92.31           C  
ATOM    559  C   PRO A  73     -43.719  -2.951  23.172  1.00 92.31           C  
ATOM    560  CB  PRO A  73     -43.031  -5.223  24.031  1.00 92.31           C  
ATOM    561  O   PRO A  73     -44.844  -2.951  22.688  1.00 92.31           O  
ATOM    562  CG  PRO A  73     -43.750  -6.082  25.031  1.00 92.31           C  
ATOM    563  CD  PRO A  73     -44.938  -5.328  25.562  1.00 92.31           C  
ATOM    564  N   ILE A  74     -42.750  -2.107  22.812  1.00 91.81           N  
ATOM    565  CA  ILE A  74     -42.844  -1.331  21.578  1.00 91.81           C  
ATOM    566  C   ILE A  74     -41.781  -1.824  20.594  1.00 91.81           C  
ATOM    567  CB  ILE A  74     -42.656   0.180  21.844  1.00 91.81           C  
ATOM    568  O   ILE A  74     -40.656  -2.162  20.969  1.00 91.81           O  
ATOM    569  CG1 ILE A  74     -43.781   0.710  22.719  1.00 91.81           C  
ATOM    570  CG2 ILE A  74     -42.562   0.956  20.531  1.00 91.81           C  
ATOM    571  CD1 ILE A  74     -43.531   2.092  23.312  1.00 91.81           C  
ATOM    572  N   VAL A  75     -42.219  -2.068  19.359  1.00 90.56           N  
ATOM    573  CA  VAL A  75     -41.312  -2.404  18.266  1.00 90.56           C  
ATOM    574  C   VAL A  75     -41.000  -1.154  17.438  1.00 90.56           C  
ATOM    575  CB  VAL A  75     -41.906  -3.508  17.359  1.00 90.56           C  
ATOM    576  O   VAL A  75     -41.906  -0.458  17.000  1.00 90.56           O  
ATOM    577  CG1 VAL A  75     -40.938  -3.844  16.219  1.00 90.56           C  
ATOM    578  CG2 VAL A  75     -42.219  -4.758  18.172  1.00 90.56           C  
ATOM    579  N   ARG A  76     -39.719  -0.884  17.359  1.00 84.88           N  
ATOM    580  CA  ARG A  76     -39.281   0.264  16.562  1.00 84.88           C  
ATOM    581  C   ARG A  76     -38.281  -0.157  15.492  1.00 84.88           C  
ATOM    582  CB  ARG A  76     -38.656   1.329  17.469  1.00 84.88           C  
ATOM    583  O   ARG A  76     -37.469  -1.046  15.719  1.00 84.88           O  
ATOM    584  CG  ARG A  76     -39.656   1.993  18.406  1.00 84.88           C  
ATOM    585  CD  ARG A  76     -40.500   3.021  17.688  1.00 84.88           C  
ATOM    586  NE  ARG A  76     -41.344   3.783  18.625  1.00 84.88           N  
ATOM    587  NH1 ARG A  76     -42.281   5.141  17.016  1.00 84.88           N  
ATOM    588  NH2 ARG A  76     -42.875   5.398  19.219  1.00 84.88           N  
ATOM    589  CZ  ARG A  76     -42.156   4.770  18.281  1.00 84.88           C  
ATOM    590  N   THR A  77     -38.500   0.481  14.359  1.00 87.12           N  
ATOM    591  CA  THR A  77     -37.562   0.309  13.273  1.00 87.12           C  
ATOM    592  C   THR A  77     -36.469   1.363  13.352  1.00 87.12           C  
ATOM    593  CB  THR A  77     -38.250   0.385  11.898  1.00 87.12           C  
ATOM    594  O   THR A  77     -36.750   2.562  13.344  1.00 87.12           O  
ATOM    595  CG2 THR A  77     -37.250   0.193  10.766  1.00 87.12           C  
ATOM    596  OG1 THR A  77     -39.250  -0.640  11.812  1.00 87.12           O  
ATOM    597  N   ILE A  78     -35.281   0.904  13.508  1.00 80.25           N  
ATOM    598  CA  ILE A  78     -34.094   1.761  13.516  1.00 80.25           C  
ATOM    599  C   ILE A  78     -33.469   1.773  12.133  1.00 80.25           C  
ATOM    600  CB  ILE A  78     -33.062   1.299  14.578  1.00 80.25           C  
ATOM    601  O   ILE A  78     -33.219   0.717  11.547  1.00 80.25           O  
ATOM    602  CG1 ILE A  78     -33.719   1.200  15.953  1.00 80.25           C  
ATOM    603  CG2 ILE A  78     -31.859   2.246  14.609  1.00 80.25           C  
ATOM    604  CD1 ILE A  78     -32.906   0.439  16.984  1.00 80.25           C  
ATOM    605  N   THR A  79     -33.375   3.031  11.617  1.00 82.88           N  
ATOM    606  CA  THR A  79     -32.750   3.195  10.320  1.00 82.88           C  
ATOM    607  C   THR A  79     -31.406   3.938  10.461  1.00 82.88           C  
ATOM    608  CB  THR A  79     -33.656   3.951   9.336  1.00 82.88           C  
ATOM    609  O   THR A  79     -31.297   4.855  11.281  1.00 82.88           O  
ATOM    610  CG2 THR A  79     -33.031   3.990   7.941  1.00 82.88           C  
ATOM    611  OG1 THR A  79     -34.938   3.295   9.273  1.00 82.88           O  
ATOM    612  N   PHE A  80     -30.438   3.416   9.773  1.00 80.12           N  
ATOM    613  CA  PHE A  80     -29.141   4.082   9.773  1.00 80.12           C  
ATOM    614  C   PHE A  80     -28.594   4.195   8.359  1.00 80.12           C  
ATOM    615  CB  PHE A  80     -28.156   3.332  10.672  1.00 80.12           C  
ATOM    616  O   PHE A  80     -28.906   3.373   7.496  1.00 80.12           O  
ATOM    617  CG  PHE A  80     -28.141   1.844  10.453  1.00 80.12           C  
ATOM    618  CD1 PHE A  80     -28.969   1.015  11.195  1.00 80.12           C  
ATOM    619  CD2 PHE A  80     -27.312   1.272   9.500  1.00 80.12           C  
ATOM    620  CE1 PHE A  80     -28.969  -0.364  11.000  1.00 80.12           C  
ATOM    621  CE2 PHE A  80     -27.312  -0.104   9.289  1.00 80.12           C  
ATOM    622  CZ  PHE A  80     -28.141  -0.921  10.047  1.00 80.12           C  
ATOM    623  N   ASN A  81     -27.875   5.379   8.258  1.00 82.38           N  
ATOM    624  CA  ASN A  81     -27.156   5.719   7.039  1.00 82.38           C  
ATOM    625  C   ASN A  81     -25.781   6.309   7.352  1.00 82.38           C  
ATOM    626  CB  ASN A  81     -27.969   6.688   6.184  1.00 82.38           C  
ATOM    627  O   ASN A  81     -25.688   7.457   7.781  1.00 82.38           O  
ATOM    628  CG  ASN A  81     -27.328   6.961   4.840  1.00 82.38           C  
ATOM    629  ND2 ASN A  81     -27.953   7.816   4.043  1.00 82.38           N  
ATOM    630  OD1 ASN A  81     -26.266   6.406   4.516  1.00 82.38           O  
ATOM    631  N   GLU A  82     -24.766   5.371   7.184  1.00 82.56           N  
ATOM    632  CA  GLU A  82     -23.422   5.871   7.445  1.00 82.56           C  
ATOM    633  C   GLU A  82     -22.531   5.746   6.211  1.00 82.56           C  
ATOM    634  CB  GLU A  82     -22.781   5.121   8.625  1.00 82.56           C  
ATOM    635  O   GLU A  82     -22.609   4.754   5.480  1.00 82.56           O  
ATOM    636  CG  GLU A  82     -23.516   5.316   9.938  1.00 82.56           C  
ATOM    637  CD  GLU A  82     -23.406   6.730  10.484  1.00 82.56           C  
ATOM    638  OE1 GLU A  82     -24.312   7.168  11.234  1.00 82.56           O  
ATOM    639  OE2 GLU A  82     -22.422   7.414  10.156  1.00 82.56           O  
ATOM    640  N   THR A  83     -21.844   6.816   5.926  1.00 82.69           N  
ATOM    641  CA  THR A  83     -20.906   6.809   4.820  1.00 82.69           C  
ATOM    642  C   THR A  83     -19.469   6.797   5.340  1.00 82.69           C  
ATOM    643  CB  THR A  83     -21.109   8.023   3.898  1.00 82.69           C  
ATOM    644  O   THR A  83     -19.109   7.574   6.227  1.00 82.69           O  
ATOM    645  CG2 THR A  83     -20.109   8.008   2.740  1.00 82.69           C  
ATOM    646  OG1 THR A  83     -22.438   8.000   3.373  1.00 82.69           O  
ATOM    647  N   LEU A  84     -18.703   5.805   4.832  1.00 82.31           N  
ATOM    648  CA  LEU A  84     -17.281   5.703   5.188  1.00 82.31           C  
ATOM    649  C   LEU A  84     -16.406   5.879   3.959  1.00 82.31           C  
ATOM    650  CB  LEU A  84     -17.000   4.352   5.848  1.00 82.31           C  
ATOM    651  O   LEU A  84     -16.672   5.301   2.904  1.00 82.31           O  
ATOM    652  CG  LEU A  84     -15.562   4.133   6.344  1.00 82.31           C  
ATOM    653  CD1 LEU A  84     -15.352   4.824   7.684  1.00 82.31           C  
ATOM    654  CD2 LEU A  84     -15.258   2.641   6.449  1.00 82.31           C  
ATOM    655  N   THR A  85     -15.414   6.695   4.129  1.00 83.88           N  
ATOM    656  CA  THR A  85     -14.422   6.863   3.070  1.00 83.88           C  
ATOM    657  C   THR A  85     -13.211   5.965   3.314  1.00 83.88           C  
ATOM    658  CB  THR A  85     -13.961   8.328   2.965  1.00 83.88           C  
ATOM    659  O   THR A  85     -12.531   6.098   4.332  1.00 83.88           O  
ATOM    660  CG2 THR A  85     -12.938   8.508   1.849  1.00 83.88           C  
ATOM    661  OG1 THR A  85     -15.094   9.164   2.693  1.00 83.88           O  
ATOM    662  N   ASP A  86     -13.008   4.957   2.445  1.00 83.50           N  
ATOM    663  CA  ASP A  86     -11.812   4.121   2.473  1.00 83.50           C  
ATOM    664  C   ASP A  86     -10.641   4.820   1.792  1.00 83.50           C  
ATOM    665  CB  ASP A  86     -12.086   2.773   1.802  1.00 83.50           C  
ATOM    666  O   ASP A  86     -10.797   5.410   0.722  1.00 83.50           O  
ATOM    667  CG  ASP A  86     -13.180   1.979   2.490  1.00 83.50           C  
ATOM    668  OD1 ASP A  86     -13.477   2.242   3.678  1.00 83.50           O  
ATOM    669  OD2 ASP A  86     -13.758   1.079   1.840  1.00 83.50           O  
ATOM    670  N   SER A  87      -9.578   4.934   2.494  1.00 83.94           N  
ATOM    671  CA  SER A  87      -8.367   5.508   1.917  1.00 83.94           C  
ATOM    672  C   SER A  87      -7.266   4.461   1.789  1.00 83.94           C  
ATOM    673  CB  SER A  87      -7.867   6.680   2.766  1.00 83.94           C  
ATOM    674  O   SER A  87      -7.086   3.629   2.682  1.00 83.94           O  
ATOM    675  OG  SER A  87      -6.668   7.211   2.234  1.00 83.94           O  
ATOM    676  N   GLN A  88      -6.707   4.434   0.652  1.00 88.81           N  
ATOM    677  CA  GLN A  88      -5.547   3.578   0.421  1.00 88.81           C  
ATOM    678  C   GLN A  88      -4.395   4.367  -0.188  1.00 88.81           C  
ATOM    679  CB  GLN A  88      -5.918   2.404  -0.488  1.00 88.81           C  
ATOM    680  O   GLN A  88      -4.613   5.301  -0.963  1.00 88.81           O  
ATOM    681  CG  GLN A  88      -6.355   2.822  -1.885  1.00 88.81           C  
ATOM    682  CD  GLN A  88      -6.867   1.659  -2.713  1.00 88.81           C  
ATOM    683  NE2 GLN A  88      -6.246   1.436  -3.867  1.00 88.81           N  
ATOM    684  OE1 GLN A  88      -7.812   0.967  -2.318  1.00 88.81           O  
ATOM    685  N   SER A  89      -3.236   3.984   0.266  1.00 91.00           N  
ATOM    686  CA  SER A  89      -2.037   4.641  -0.244  1.00 91.00           C  
ATOM    687  C   SER A  89      -0.991   3.619  -0.679  1.00 91.00           C  
ATOM    688  CB  SER A  89      -1.442   5.570   0.815  1.00 91.00           C  
ATOM    689  O   SER A  89      -0.880   2.545  -0.084  1.00 91.00           O  
ATOM    690  OG  SER A  89      -0.997   4.832   1.940  1.00 91.00           O  
ATOM    691  N   THR A  90      -0.386   3.926  -1.790  1.00 90.38           N  
ATOM    692  CA  THR A  90       0.718   3.104  -2.273  1.00 90.38           C  
ATOM    693  C   THR A  90       1.996   3.930  -2.389  1.00 90.38           C  
ATOM    694  CB  THR A  90       0.388   2.471  -3.639  1.00 90.38           C  
ATOM    695  O   THR A  90       1.946   5.117  -2.719  1.00 90.38           O  
ATOM    696  CG2 THR A  90      -0.841   1.573  -3.545  1.00 90.38           C  
ATOM    697  OG1 THR A  90       0.135   3.512  -4.590  1.00 90.38           O  
ATOM    698  N   THR A  91       3.041   3.314  -2.002  1.00 91.50           N  
ATOM    699  CA  THR A  91       4.344   3.955  -2.135  1.00 91.50           C  
ATOM    700  C   THR A  91       5.375   2.973  -2.688  1.00 91.50           C  
ATOM    701  CB  THR A  91       4.832   4.512  -0.785  1.00 91.50           C  
ATOM    702  O   THR A  91       5.473   1.839  -2.215  1.00 91.50           O  
ATOM    703  CG2 THR A  91       6.172   5.227  -0.938  1.00 91.50           C  
ATOM    704  OG1 THR A  91       3.863   5.438  -0.277  1.00 91.50           O  
ATOM    705  N   THR A  92       6.094   3.488  -3.691  1.00 90.88           N  
ATOM    706  CA  THR A  92       7.195   2.703  -4.242  1.00 90.88           C  
ATOM    707  C   THR A  92       8.469   2.910  -3.428  1.00 90.88           C  
ATOM    708  CB  THR A  92       7.457   3.068  -5.715  1.00 90.88           C  
ATOM    709  O   THR A  92       8.891   4.047  -3.203  1.00 90.88           O  
ATOM    710  CG2 THR A  92       8.578   2.215  -6.301  1.00 90.88           C  
ATOM    711  OG1 THR A  92       6.262   2.855  -6.477  1.00 90.88           O  
ATOM    712  N   GLU A  93       9.000   1.826  -2.951  1.00 91.50           N  
ATOM    713  CA  GLU A  93      10.266   1.900  -2.225  1.00 91.50           C  
ATOM    714  C   GLU A  93      11.445   1.571  -3.137  1.00 91.50           C  
ATOM    715  CB  GLU A  93      10.250   0.955  -1.021  1.00 91.50           C  
ATOM    716  O   GLU A  93      12.469   2.262  -3.113  1.00 91.50           O  
ATOM    717  CG  GLU A  93       9.297   1.383   0.086  1.00 91.50           C  
ATOM    718  CD  GLU A  93       9.203   0.371   1.216  1.00 91.50           C  
ATOM    719  OE1 GLU A  93       8.570   0.679   2.252  1.00 91.50           O  
ATOM    720  OE2 GLU A  93       9.758  -0.739   1.063  1.00 91.50           O  
ATOM    721  N   HIS A  94      11.219   0.512  -3.910  1.00 91.94           N  
ATOM    722  CA  HIS A  94      12.195   0.121  -4.926  1.00 91.94           C  
ATOM    723  C   HIS A  94      11.531  -0.064  -6.285  1.00 91.94           C  
ATOM    724  CB  HIS A  94      12.914  -1.165  -4.512  1.00 91.94           C  
ATOM    725  O   HIS A  94      10.797  -1.036  -6.496  1.00 91.94           O  
ATOM    726  CG  HIS A  94      13.570  -1.080  -3.172  1.00 91.94           C  
ATOM    727  CD2 HIS A  94      13.195  -1.556  -1.963  1.00 91.94           C  
ATOM    728  ND1 HIS A  94      14.773  -0.438  -2.977  1.00 91.94           N  
ATOM    729  CE1 HIS A  94      15.109  -0.523  -1.699  1.00 91.94           C  
ATOM    730  NE2 HIS A  94      14.164  -1.196  -1.062  1.00 91.94           N  
ATOM    731  N   GLY A  95      11.859   0.941  -7.164  1.00 91.44           N  
ATOM    732  CA  GLY A  95      11.219   0.922  -8.469  1.00 91.44           C  
ATOM    733  C   GLY A  95      12.203   1.072  -9.617  1.00 91.44           C  
ATOM    734  O   GLY A  95      13.406   0.872  -9.438  1.00 91.44           O  
ATOM    735  N   ILE A  96      11.625   1.174 -10.797  1.00 90.25           N  
ATOM    736  CA  ILE A  96      12.445   1.291 -12.000  1.00 90.25           C  
ATOM    737  C   ILE A  96      11.773   2.232 -12.992  1.00 90.25           C  
ATOM    738  CB  ILE A  96      12.695  -0.088 -12.648  1.00 90.25           C  
ATOM    739  O   ILE A  96      10.539   2.277 -13.086  1.00 90.25           O  
ATOM    740  CG1 ILE A  96      13.656   0.047 -13.836  1.00 90.25           C  
ATOM    741  CG2 ILE A  96      11.375  -0.728 -13.086  1.00 90.25           C  
ATOM    742  CD1 ILE A  96      14.195  -1.280 -14.352  1.00 90.25           C  
ATOM    743  N   THR A  97      12.602   3.086 -13.711  1.00 88.69           N  
ATOM    744  CA  THR A  97      12.094   4.008 -14.719  1.00 88.69           C  
ATOM    745  C   THR A  97      13.000   4.031 -15.945  1.00 88.69           C  
ATOM    746  CB  THR A  97      11.953   5.434 -14.148  1.00 88.69           C  
ATOM    747  O   THR A  97      14.203   3.801 -15.836  1.00 88.69           O  
ATOM    748  CG2 THR A  97      13.305   5.980 -13.703  1.00 88.69           C  
ATOM    749  OG1 THR A  97      11.414   6.293 -15.156  1.00 88.69           O  
ATOM    750  N   ALA A  98      12.383   4.141 -17.172  1.00 82.06           N  
ATOM    751  CA  ALA A  98      13.109   4.402 -18.406  1.00 82.06           C  
ATOM    752  C   ALA A  98      12.750   5.777 -18.969  1.00 82.06           C  
ATOM    753  CB  ALA A  98      12.805   3.318 -19.438  1.00 82.06           C  
ATOM    754  O   ALA A  98      12.750   5.980 -20.188  1.00 82.06           O  
ATOM    755  N   GLY A  99      12.305   6.738 -18.078  1.00 74.12           N  
ATOM    756  CA  GLY A  99      11.969   8.094 -18.484  1.00 74.12           C  
ATOM    757  C   GLY A  99      10.477   8.312 -18.641  1.00 74.12           C  
ATOM    758  O   GLY A  99      10.031   9.445 -18.859  1.00 74.12           O  
ATOM    759  N   VAL A 100       9.727   7.184 -18.594  1.00 73.44           N  
ATOM    760  CA  VAL A 100       8.266   7.289 -18.656  1.00 73.44           C  
ATOM    761  C   VAL A 100       7.652   6.613 -17.438  1.00 73.44           C  
ATOM    762  CB  VAL A 100       7.711   6.660 -19.953  1.00 73.44           C  
ATOM    763  O   VAL A 100       8.203   5.645 -16.906  1.00 73.44           O  
ATOM    764  CG1 VAL A 100       8.148   7.465 -21.172  1.00 73.44           C  
ATOM    765  CG2 VAL A 100       8.164   5.207 -20.078  1.00 73.44           C  
ATOM    766  N   SER A 101       6.535   7.277 -16.906  1.00 76.38           N  
ATOM    767  CA  SER A 101       5.824   6.734 -15.750  1.00 76.38           C  
ATOM    768  C   SER A 101       5.027   5.492 -16.125  1.00 76.38           C  
ATOM    769  CB  SER A 101       4.895   7.793 -15.156  1.00 76.38           C  
ATOM    770  O   SER A 101       4.480   5.410 -17.234  1.00 76.38           O  
ATOM    771  OG  SER A 101       3.857   8.117 -16.062  1.00 76.38           O  
ATOM    772  N   ALA A 102       5.223   4.500 -15.305  1.00 79.12           N  
ATOM    773  CA  ALA A 102       4.402   3.301 -15.445  1.00 79.12           C  
ATOM    774  C   ALA A 102       3.543   3.072 -14.211  1.00 79.12           C  
ATOM    775  CB  ALA A 102       5.285   2.082 -15.711  1.00 79.12           C  
ATOM    776  O   ALA A 102       4.062   2.965 -13.094  1.00 79.12           O  
ATOM    777  N   THR A 103       2.229   3.221 -14.469  1.00 82.06           N  
ATOM    778  CA  THR A 103       1.259   2.939 -13.414  1.00 82.06           C  
ATOM    779  C   THR A 103       0.491   1.656 -13.719  1.00 82.06           C  
ATOM    780  CB  THR A 103       0.268   4.105 -13.242  1.00 82.06           C  
ATOM    781  O   THR A 103       0.044   1.442 -14.844  1.00 82.06           O  
ATOM    782  CG2 THR A 103      -0.707   3.836 -12.102  1.00 82.06           C  
ATOM    783  OG1 THR A 103       0.997   5.309 -12.961  1.00 82.06           O  
ATOM    784  N   VAL A 104       0.422   0.811 -12.672  1.00 81.62           N  
ATOM    785  CA  VAL A 104      -0.275  -0.458 -12.852  1.00 81.62           C  
ATOM    786  C   VAL A 104      -1.426  -0.559 -11.852  1.00 81.62           C  
ATOM    787  CB  VAL A 104       0.682  -1.660 -12.688  1.00 81.62           C  
ATOM    788  O   VAL A 104      -1.294  -0.140 -10.703  1.00 81.62           O  
ATOM    789  CG1 VAL A 104      -0.070  -2.979 -12.867  1.00 81.62           C  
ATOM    790  CG2 VAL A 104       1.838  -1.562 -13.680  1.00 81.62           C  
ATOM    791  N   LYS A 105      -2.488  -1.039 -12.344  1.00 83.56           N  
ATOM    792  CA  LYS A 105      -3.633  -1.345 -11.484  1.00 83.56           C  
ATOM    793  C   LYS A 105      -3.645  -2.818 -11.094  1.00 83.56           C  
ATOM    794  CB  LYS A 105      -4.941  -0.980 -12.188  1.00 83.56           C  
ATOM    795  O   LYS A 105      -3.359  -3.691 -11.914  1.00 83.56           O  
ATOM    796  CG  LYS A 105      -5.125   0.513 -12.414  1.00 83.56           C  
ATOM    797  CD  LYS A 105      -6.473   0.818 -13.062  1.00 83.56           C  
ATOM    798  CE  LYS A 105      -6.648   2.311 -13.305  1.00 83.56           C  
ATOM    799  NZ  LYS A 105      -7.961   2.611 -13.961  1.00 83.56           N  
ATOM    800  N   SER A 106      -3.889  -3.127  -9.797  1.00 84.19           N  
ATOM    801  CA  SER A 106      -3.906  -4.500  -9.305  1.00 84.19           C  
ATOM    802  C   SER A 106      -4.934  -4.676  -8.195  1.00 84.19           C  
ATOM    803  CB  SER A 106      -2.520  -4.906  -8.797  1.00 84.19           C  
ATOM    804  O   SER A 106      -5.496  -3.693  -7.703  1.00 84.19           O  
ATOM    805  OG  SER A 106      -2.461  -6.301  -8.562  1.00 84.19           O  
ATOM    806  N   GLU A 107      -5.211  -6.043  -7.926  1.00 85.62           N  
ATOM    807  CA  GLU A 107      -6.070  -6.422  -6.809  1.00 85.62           C  
ATOM    808  C   GLU A 107      -5.348  -7.359  -5.848  1.00 85.62           C  
ATOM    809  CB  GLU A 107      -7.352  -7.086  -7.324  1.00 85.62           C  
ATOM    810  O   GLU A 107      -4.504  -8.156  -6.266  1.00 85.62           O  
ATOM    811  CG  GLU A 107      -8.227  -6.168  -8.172  1.00 85.62           C  
ATOM    812  CD  GLU A 107      -9.461  -6.859  -8.727  1.00 85.62           C  
ATOM    813  OE1 GLU A 107     -10.336  -6.172  -9.297  1.00 85.62           O  
ATOM    814  OE2 GLU A 107      -9.555  -8.102  -8.586  1.00 85.62           O  
ATOM    815  N   ALA A 108      -5.715  -7.109  -4.590  1.00 85.62           N  
ATOM    816  CA  ALA A 108      -5.168  -8.000  -3.570  1.00 85.62           C  
ATOM    817  C   ALA A 108      -6.246  -8.445  -2.592  1.00 85.62           C  
ATOM    818  CB  ALA A 108      -4.023  -7.320  -2.824  1.00 85.62           C  
ATOM    819  O   ALA A 108      -7.062  -7.637  -2.145  1.00 85.62           O  
ATOM    820  N   GLY A 109      -6.266  -9.805  -2.389  1.00 87.31           N  
ATOM    821  CA  GLY A 109      -7.152 -10.344  -1.368  1.00 87.31           C  
ATOM    822  C   GLY A 109      -6.539 -10.344   0.019  1.00 87.31           C  
ATOM    823  O   GLY A 109      -5.391 -10.758   0.195  1.00 87.31           O  
ATOM    824  N   PHE A 110      -7.293  -9.797   0.977  1.00 88.25           N  
ATOM    825  CA  PHE A 110      -6.848  -9.773   2.365  1.00 88.25           C  
ATOM    826  C   PHE A 110      -7.758 -10.617   3.244  1.00 88.25           C  
ATOM    827  CB  PHE A 110      -6.805  -8.328   2.889  1.00 88.25           C  
ATOM    828  O   PHE A 110      -8.969 -10.680   3.016  1.00 88.25           O  
ATOM    829  CG  PHE A 110      -5.762  -7.473   2.223  1.00 88.25           C  
ATOM    830  CD1 PHE A 110      -4.559  -8.023   1.801  1.00 88.25           C  
ATOM    831  CD2 PHE A 110      -5.988  -6.117   2.018  1.00 88.25           C  
ATOM    832  CE1 PHE A 110      -3.590  -7.230   1.184  1.00 88.25           C  
ATOM    833  CE2 PHE A 110      -5.027  -5.320   1.402  1.00 88.25           C  
ATOM    834  CZ  PHE A 110      -3.828  -5.879   0.987  1.00 88.25           C  
ATOM    835  N   VAL A 111      -7.094 -11.234   4.113  1.00 89.31           N  
ATOM    836  CA  VAL A 111      -7.801 -11.898   5.203  1.00 89.31           C  
ATOM    837  C   VAL A 111      -7.504 -11.188   6.523  1.00 89.31           C  
ATOM    838  CB  VAL A 111      -7.422 -13.391   5.301  1.00 89.31           C  
ATOM    839  O   VAL A 111      -6.348 -11.109   6.945  1.00 89.31           O  
ATOM    840  CG1 VAL A 111      -8.164 -14.062   6.453  1.00 89.31           C  
ATOM    841  CG2 VAL A 111      -7.719 -14.102   3.982  1.00 89.31           C  
ATOM    842  N   PHE A 112      -8.594 -10.664   7.098  1.00 87.44           N  
ATOM    843  CA  PHE A 112      -8.453 -10.070   8.422  1.00 87.44           C  
ATOM    844  C   PHE A 112      -8.641 -11.117   9.508  1.00 87.44           C  
ATOM    845  CB  PHE A 112      -9.469  -8.938   8.609  1.00 87.44           C  
ATOM    846  O   PHE A 112      -9.766 -11.430   9.891  1.00 87.44           O  
ATOM    847  CG  PHE A 112      -9.172  -7.715   7.777  1.00 87.44           C  
ATOM    848  CD1 PHE A 112      -8.523  -6.617   8.336  1.00 87.44           C  
ATOM    849  CD2 PHE A 112      -9.539  -7.660   6.441  1.00 87.44           C  
ATOM    850  CE1 PHE A 112      -8.250  -5.488   7.574  1.00 87.44           C  
ATOM    851  CE2 PHE A 112      -9.266  -6.535   5.672  1.00 87.44           C  
ATOM    852  CZ  PHE A 112      -8.617  -5.445   6.238  1.00 87.44           C  
ATOM    853  N   ALA A 113      -7.547 -11.625  10.023  1.00 86.69           N  
ATOM    854  CA  ALA A 113      -7.441 -12.828  10.852  1.00 86.69           C  
ATOM    855  C   ALA A 113      -8.289 -12.703  12.117  1.00 86.69           C  
ATOM    856  CB  ALA A 113      -5.984 -13.102  11.219  1.00 86.69           C  
ATOM    857  O   ALA A 113      -8.945 -13.664  12.531  1.00 86.69           O  
ATOM    858  N   LYS A 114      -8.469 -11.578  12.648  1.00 83.69           N  
ATOM    859  CA  LYS A 114      -9.117 -11.422  13.953  1.00 83.69           C  
ATOM    860  C   LYS A 114     -10.633 -11.484  13.820  1.00 83.69           C  
ATOM    861  CB  LYS A 114      -8.695 -10.102  14.602  1.00 83.69           C  
ATOM    862  O   LYS A 114     -11.328 -11.945  14.727  1.00 83.69           O  
ATOM    863  CG  LYS A 114      -7.242 -10.062  15.047  1.00 83.69           C  
ATOM    864  CD  LYS A 114      -7.000 -10.953  16.250  1.00 83.69           C  
ATOM    865  CE  LYS A 114      -5.578 -10.812  16.781  1.00 83.69           C  
ATOM    866  NZ  LYS A 114      -5.305 -11.750  17.906  1.00 83.69           N  
ATOM    867  N   VAL A 115     -11.133 -11.008  12.641  1.00 81.38           N  
ATOM    868  CA  VAL A 115     -12.586 -11.016  12.484  1.00 81.38           C  
ATOM    869  C   VAL A 115     -12.992 -12.109  11.500  1.00 81.38           C  
ATOM    870  CB  VAL A 115     -13.102  -9.641  12.000  1.00 81.38           C  
ATOM    871  O   VAL A 115     -14.172 -12.445  11.391  1.00 81.38           O  
ATOM    872  CG1 VAL A 115     -12.914  -8.578  13.078  1.00 81.38           C  
ATOM    873  CG2 VAL A 115     -12.398  -9.234  10.703  1.00 81.38           C  
ATOM    874  N   GLY A 116     -12.000 -12.703  10.773  1.00 78.75           N  
ATOM    875  CA  GLY A 116     -12.234 -13.812   9.859  1.00 78.75           C  
ATOM    876  C   GLY A 116     -12.883 -13.383   8.555  1.00 78.75           C  
ATOM    877  O   GLY A 116     -13.539 -14.188   7.891  1.00 78.75           O  
ATOM    878  N   PHE A 117     -12.719 -12.133   8.141  1.00 80.62           N  
ATOM    879  CA  PHE A 117     -13.281 -11.586   6.910  1.00 80.62           C  
ATOM    880  C   PHE A 117     -12.234 -11.547   5.801  1.00 80.62           C  
ATOM    881  CB  PHE A 117     -13.844 -10.188   7.152  1.00 80.62           C  
ATOM    882  O   PHE A 117     -11.078 -11.211   6.047  1.00 80.62           O  
ATOM    883  CG  PHE A 117     -15.172 -10.172   7.867  1.00 80.62           C  
ATOM    884  CD1 PHE A 117     -16.344 -10.461   7.184  1.00 80.62           C  
ATOM    885  CD2 PHE A 117     -15.234  -9.875   9.219  1.00 80.62           C  
ATOM    886  CE1 PHE A 117     -17.578 -10.453   7.844  1.00 80.62           C  
ATOM    887  CE2 PHE A 117     -16.453  -9.867   9.891  1.00 80.62           C  
ATOM    888  CZ  PHE A 117     -17.625 -10.156   9.195  1.00 80.62           C  
ATOM    889  N   GLU A 118     -12.719 -11.891   4.625  1.00 84.38           N  
ATOM    890  CA  GLU A 118     -11.906 -11.773   3.420  1.00 84.38           C  
ATOM    891  C   GLU A 118     -12.398 -10.633   2.535  1.00 84.38           C  
ATOM    892  CB  GLU A 118     -11.914 -13.086   2.635  1.00 84.38           C  
ATOM    893  O   GLU A 118     -13.594 -10.523   2.256  1.00 84.38           O  
ATOM    894  CG  GLU A 118     -11.297 -14.258   3.389  1.00 84.38           C  
ATOM    895  CD  GLU A 118     -11.273 -15.547   2.580  1.00 84.38           C  
ATOM    896  OE1 GLU A 118     -10.766 -16.562   3.088  1.00 84.38           O  
ATOM    897  OE2 GLU A 118     -11.766 -15.523   1.429  1.00 84.38           O  
ATOM    898  N   VAL A 119     -11.422  -9.781   2.182  1.00 82.62           N  
ATOM    899  CA  VAL A 119     -11.789  -8.641   1.343  1.00 82.62           C  
ATOM    900  C   VAL A 119     -10.805  -8.516   0.183  1.00 82.62           C  
ATOM    901  CB  VAL A 119     -11.828  -7.328   2.152  1.00 82.62           C  
ATOM    902  O   VAL A 119      -9.641  -8.914   0.301  1.00 82.62           O  
ATOM    903  CG1 VAL A 119     -12.922  -7.383   3.217  1.00 82.62           C  
ATOM    904  CG2 VAL A 119     -10.469  -7.055   2.793  1.00 82.62           C  
ATOM    905  N   THR A 120     -11.328  -8.086  -0.949  1.00 85.38           N  
ATOM    906  CA  THR A 120     -10.492  -7.770  -2.104  1.00 85.38           C  
ATOM    907  C   THR A 120     -10.320  -6.262  -2.250  1.00 85.38           C  
ATOM    908  CB  THR A 120     -11.094  -8.352  -3.398  1.00 85.38           C  
ATOM    909  O   THR A 120     -11.305  -5.516  -2.270  1.00 85.38           O  
ATOM    910  CG2 THR A 120     -10.203  -8.039  -4.602  1.00 85.38           C  
ATOM    911  OG1 THR A 120     -11.219  -9.773  -3.268  1.00 85.38           O  
ATOM    912  N   VAL A 121      -9.008  -5.840  -2.348  1.00 83.50           N  
ATOM    913  CA  VAL A 121      -8.672  -4.426  -2.457  1.00 83.50           C  
ATOM    914  C   VAL A 121      -8.062  -4.145  -3.830  1.00 83.50           C  
ATOM    915  CB  VAL A 121      -7.691  -3.988  -1.343  1.00 83.50           C  
ATOM    916  O   VAL A 121      -7.117  -4.812  -4.250  1.00 83.50           O  
ATOM    917  CG1 VAL A 121      -7.297  -2.521  -1.518  1.00 83.50           C  
ATOM    918  CG2 VAL A 121      -8.312  -4.215   0.033  1.00 83.50           C  
ATOM    919  N   SER A 122      -8.695  -3.189  -4.559  1.00 82.75           N  
ATOM    920  CA  SER A 122      -8.148  -2.699  -5.816  1.00 82.75           C  
ATOM    921  C   SER A 122      -7.273  -1.469  -5.594  1.00 82.75           C  
ATOM    922  CB  SER A 122      -9.266  -2.365  -6.801  1.00 82.75           C  
ATOM    923  O   SER A 122      -7.648  -0.560  -4.852  1.00 82.75           O  
ATOM    924  OG  SER A 122     -10.047  -3.516  -7.078  1.00 82.75           O  
ATOM    925  N   PHE A 123      -6.039  -1.494  -6.234  1.00 82.81           N  
ATOM    926  CA  PHE A 123      -5.148  -0.364  -6.008  1.00 82.81           C  
ATOM    927  C   PHE A 123      -4.285  -0.101  -7.238  1.00 82.81           C  
ATOM    928  CB  PHE A 123      -4.254  -0.617  -4.789  1.00 82.81           C  
ATOM    929  O   PHE A 123      -4.176  -0.956  -8.117  1.00 82.81           O  
ATOM    930  CG  PHE A 123      -3.391  -1.842  -4.914  1.00 82.81           C  
ATOM    931  CD1 PHE A 123      -3.885  -3.096  -4.574  1.00 82.81           C  
ATOM    932  CD2 PHE A 123      -2.082  -1.739  -5.367  1.00 82.81           C  
ATOM    933  CE1 PHE A 123      -3.086  -4.230  -4.688  1.00 82.81           C  
ATOM    934  CE2 PHE A 123      -1.278  -2.869  -5.484  1.00 82.81           C  
ATOM    935  CZ  PHE A 123      -1.781  -4.113  -5.145  1.00 82.81           C  
ATOM    936  N   GLN A 124      -3.766   1.203  -7.332  1.00 84.50           N  
ATOM    937  CA  GLN A 124      -2.830   1.621  -8.375  1.00 84.50           C  
ATOM    938  C   GLN A 124      -1.430   1.824  -7.801  1.00 84.50           C  
ATOM    939  CB  GLN A 124      -3.314   2.906  -9.047  1.00 84.50           C  
ATOM    940  O   GLN A 124      -1.274   2.328  -6.688  1.00 84.50           O  
ATOM    941  CG  GLN A 124      -4.613   2.738  -9.828  1.00 84.50           C  
ATOM    942  CD  GLN A 124      -5.070   4.027 -10.484  1.00 84.50           C  
ATOM    943  NE2 GLN A 124      -6.234   3.984 -11.125  1.00 84.50           N  
ATOM    944  OE1 GLN A 124      -4.387   5.055 -10.414  1.00 84.50           O  
ATOM    945  N   TYR A 125      -0.459   1.348  -8.602  1.00 84.62           N  
ATOM    946  CA  TYR A 125       0.934   1.461  -8.188  1.00 84.62           C  
ATOM    947  C   TYR A 125       1.782   2.090  -9.289  1.00 84.62           C  
ATOM    948  CB  TYR A 125       1.498   0.086  -7.816  1.00 84.62           C  
ATOM    949  O   TYR A 125       1.579   1.812 -10.469  1.00 84.62           O  
ATOM    950  CG  TYR A 125       2.330   0.092  -6.555  1.00 84.62           C  
ATOM    951  CD1 TYR A 125       3.693   0.375  -6.598  1.00 84.62           C  
ATOM    952  CD2 TYR A 125       1.755  -0.186  -5.320  1.00 84.62           C  
ATOM    953  CE1 TYR A 125       4.465   0.380  -5.441  1.00 84.62           C  
ATOM    954  CE2 TYR A 125       2.516  -0.184  -4.156  1.00 84.62           C  
ATOM    955  OH  TYR A 125       4.625   0.103  -3.076  1.00 84.62           O  
ATOM    956  CZ  TYR A 125       3.867   0.100  -4.227  1.00 84.62           C  
ATOM    957  N   ASN A 126       2.693   3.012  -8.836  1.00 86.38           N  
ATOM    958  CA  ASN A 126       3.656   3.615  -9.750  1.00 86.38           C  
ATOM    959  C   ASN A 126       5.062   3.066  -9.523  1.00 86.38           C  
ATOM    960  CB  ASN A 126       3.652   5.137  -9.609  1.00 86.38           C  
ATOM    961  O   ASN A 126       5.609   3.178  -8.422  1.00 86.38           O  
ATOM    962  CG  ASN A 126       4.438   5.828 -10.711  1.00 86.38           C  
ATOM    963  ND2 ASN A 126       3.775   6.715 -11.445  1.00 86.38           N  
ATOM    964  OD1 ASN A 126       5.629   5.566 -10.898  1.00 86.38           O  
ATOM    965  N   TYR A 127       5.715   2.572 -10.578  1.00 87.31           N  
ATOM    966  CA  TYR A 127       7.031   1.960 -10.477  1.00 87.31           C  
ATOM    967  C   TYR A 127       8.133   3.018 -10.523  1.00 87.31           C  
ATOM    968  CB  TYR A 127       7.242   0.944 -11.602  1.00 87.31           C  
ATOM    969  O   TYR A 127       9.297   2.721 -10.250  1.00 87.31           O  
ATOM    970  CG  TYR A 127       6.594  -0.394 -11.344  1.00 87.31           C  
ATOM    971  CD1 TYR A 127       7.367  -1.515 -11.039  1.00 87.31           C  
ATOM    972  CD2 TYR A 127       5.215  -0.542 -11.398  1.00 87.31           C  
ATOM    973  CE1 TYR A 127       6.773  -2.750 -10.797  1.00 87.31           C  
ATOM    974  CE2 TYR A 127       4.613  -1.773 -11.164  1.00 87.31           C  
ATOM    975  OH  TYR A 127       4.809  -4.090 -10.625  1.00 87.31           O  
ATOM    976  CZ  TYR A 127       5.398  -2.871 -10.859  1.00 87.31           C  
ATOM    977  N   THR A 128       7.727   4.238 -10.789  1.00 83.81           N  
ATOM    978  CA  THR A 128       8.766   5.172 -11.211  1.00 83.81           C  
ATOM    979  C   THR A 128       8.969   6.266 -10.172  1.00 83.81           C  
ATOM    980  CB  THR A 128       8.414   5.809 -12.570  1.00 83.81           C  
ATOM    981  O   THR A 128       9.898   7.070 -10.281  1.00 83.81           O  
ATOM    982  CG2 THR A 128       8.312   4.754 -13.664  1.00 83.81           C  
ATOM    983  OG1 THR A 128       7.164   6.496 -12.461  1.00 83.81           O  
ATOM    984  N   THR A 129       8.055   6.383  -9.211  1.00 78.56           N  
ATOM    985  CA  THR A 129       8.195   7.434  -8.211  1.00 78.56           C  
ATOM    986  C   THR A 129       8.008   6.871  -6.805  1.00 78.56           C  
ATOM    987  CB  THR A 129       7.195   8.578  -8.453  1.00 78.56           C  
ATOM    988  O   THR A 129       7.383   5.824  -6.629  1.00 78.56           O  
ATOM    989  CG2 THR A 129       7.191   9.008  -9.914  1.00 78.56           C  
ATOM    990  OG1 THR A 129       5.879   8.133  -8.094  1.00 78.56           O  
ATOM    991  N   THR A 130       8.695   7.602  -5.867  1.00 78.88           N  
ATOM    992  CA  THR A 130       8.539   7.258  -4.461  1.00 78.88           C  
ATOM    993  C   THR A 130       7.332   7.980  -3.859  1.00 78.88           C  
ATOM    994  CB  THR A 130       9.805   7.609  -3.652  1.00 78.88           C  
ATOM    995  O   THR A 130       7.047   7.840  -2.668  1.00 78.88           O  
ATOM    996  CG2 THR A 130      11.000   6.785  -4.121  1.00 78.88           C  
ATOM    997  OG1 THR A 130      10.094   9.000  -3.818  1.00 78.88           O  
ATOM    998  N   ASN A 131       6.637   8.758  -4.738  1.00 75.19           N  
ATOM    999  CA  ASN A 131       5.500   9.531  -4.246  1.00 75.19           C  
ATOM   1000  C   ASN A 131       4.355   8.625  -3.812  1.00 75.19           C  
ATOM   1001  CB  ASN A 131       5.020  10.523  -5.312  1.00 75.19           C  
ATOM   1002  O   ASN A 131       4.152   7.551  -4.387  1.00 75.19           O  
ATOM   1003  CG  ASN A 131       6.031  11.617  -5.590  1.00 75.19           C  
ATOM   1004  ND2 ASN A 131       5.941  12.219  -6.766  1.00 75.19           N  
ATOM   1005  OD1 ASN A 131       6.887  11.914  -4.754  1.00 75.19           O  
ATOM   1006  N   THR A 132       3.750   8.984  -2.717  1.00 78.31           N  
ATOM   1007  CA  THR A 132       2.568   8.297  -2.207  1.00 78.31           C  
ATOM   1008  C   THR A 132       1.324   8.711  -2.992  1.00 78.31           C  
ATOM   1009  CB  THR A 132       2.354   8.594  -0.710  1.00 78.31           C  
ATOM   1010  O   THR A 132       1.089   9.898  -3.213  1.00 78.31           O  
ATOM   1011  CG2 THR A 132       1.126   7.859  -0.178  1.00 78.31           C  
ATOM   1012  OG1 THR A 132       3.508   8.164   0.023  1.00 78.31           O  
ATOM   1013  N   TYR A 133       0.651   7.695  -3.600  1.00 75.44           N  
ATOM   1014  CA  TYR A 133      -0.651   7.891  -4.227  1.00 75.44           C  
ATOM   1015  C   TYR A 133      -1.775   7.426  -3.309  1.00 75.44           C  
ATOM   1016  CB  TYR A 133      -0.723   7.137  -5.559  1.00 75.44           C  
ATOM   1017  O   TYR A 133      -1.723   6.324  -2.760  1.00 75.44           O  
ATOM   1018  CG  TYR A 133       0.231   7.664  -6.605  1.00 75.44           C  
ATOM   1019  CD1 TYR A 133      -0.128   8.727  -7.434  1.00 75.44           C  
ATOM   1020  CD2 TYR A 133       1.491   7.098  -6.770  1.00 75.44           C  
ATOM   1021  CE1 TYR A 133       0.747   9.211  -8.398  1.00 75.44           C  
ATOM   1022  CE2 TYR A 133       2.375   7.578  -7.730  1.00 75.44           C  
ATOM   1023  OH  TYR A 133       2.863   9.109  -9.492  1.00 75.44           O  
ATOM   1024  CZ  TYR A 133       1.993   8.633  -8.539  1.00 75.44           C  
ATOM   1025  N   THR A 134      -2.654   8.383  -3.092  1.00 80.12           N  
ATOM   1026  CA  THR A 134      -3.797   8.039  -2.252  1.00 80.12           C  
ATOM   1027  C   THR A 134      -5.078   7.984  -3.078  1.00 80.12           C  
ATOM   1028  CB  THR A 134      -3.967   9.055  -1.104  1.00 80.12           C  
ATOM   1029  O   THR A 134      -5.328   8.859  -3.908  1.00 80.12           O  
ATOM   1030  CG2 THR A 134      -5.117   8.656  -0.184  1.00 80.12           C  
ATOM   1031  OG1 THR A 134      -2.756   9.109  -0.340  1.00 80.12           O  
ATOM   1032  N   THR A 135      -5.770   6.848  -2.988  1.00 78.62           N  
ATOM   1033  CA  THR A 135      -7.105   6.715  -3.562  1.00 78.62           C  
ATOM   1034  C   THR A 135      -8.156   6.605  -2.463  1.00 78.62           C  
ATOM   1035  CB  THR A 135      -7.195   5.488  -4.488  1.00 78.62           C  
ATOM   1036  O   THR A 135      -7.945   5.922  -1.457  1.00 78.62           O  
ATOM   1037  CG2 THR A 135      -8.539   5.430  -5.199  1.00 78.62           C  
ATOM   1038  OG1 THR A 135      -6.148   5.559  -5.465  1.00 78.62           O  
ATOM   1039  N   GLU A 136      -9.203   7.387  -2.662  1.00 81.88           N  
ATOM   1040  CA  GLU A 136     -10.305   7.355  -1.704  1.00 81.88           C  
ATOM   1041  C   GLU A 136     -11.594   6.852  -2.355  1.00 81.88           C  
ATOM   1042  CB  GLU A 136     -10.531   8.742  -1.099  1.00 81.88           C  
ATOM   1043  O   GLU A 136     -11.898   7.215  -3.492  1.00 81.88           O  
ATOM   1044  CG  GLU A 136      -9.375   9.234  -0.242  1.00 81.88           C  
ATOM   1045  CD  GLU A 136      -9.625  10.602   0.374  1.00 81.88           C  
ATOM   1046  OE1 GLU A 136      -8.914  10.977   1.333  1.00 81.88           O  
ATOM   1047  OE2 GLU A 136     -10.539  11.305  -0.107  1.00 81.88           O  
ATOM   1048  N   THR A 137     -12.195   5.941  -1.709  1.00 78.94           N  
ATOM   1049  CA  THR A 137     -13.508   5.441  -2.115  1.00 78.94           C  
ATOM   1050  C   THR A 137     -14.492   5.500  -0.953  1.00 78.94           C  
ATOM   1051  CB  THR A 137     -13.414   3.994  -2.637  1.00 78.94           C  
ATOM   1052  O   THR A 137     -14.164   5.121   0.171  1.00 78.94           O  
ATOM   1053  CG2 THR A 137     -14.750   3.525  -3.207  1.00 78.94           C  
ATOM   1054  OG1 THR A 137     -12.414   3.926  -3.664  1.00 78.94           O  
ATOM   1055  N   SER A 138     -15.680   6.098  -1.244  1.00 80.50           N  
ATOM   1056  CA  SER A 138     -16.703   6.207  -0.215  1.00 80.50           C  
ATOM   1057  C   SER A 138     -17.766   5.105  -0.362  1.00 80.50           C  
ATOM   1058  CB  SER A 138     -17.391   7.578  -0.274  1.00 80.50           C  
ATOM   1059  O   SER A 138     -18.125   4.742  -1.479  1.00 80.50           O  
ATOM   1060  OG  SER A 138     -16.469   8.602   0.063  1.00 80.50           O  
ATOM   1061  N   ARG A 139     -18.094   4.590   0.833  1.00 75.81           N  
ATOM   1062  CA  ARG A 139     -19.141   3.570   0.933  1.00 75.81           C  
ATOM   1063  C   ARG A 139     -20.188   3.959   1.965  1.00 75.81           C  
ATOM   1064  CB  ARG A 139     -18.531   2.213   1.293  1.00 75.81           C  
ATOM   1065  O   ARG A 139     -19.859   4.414   3.061  1.00 75.81           O  
ATOM   1066  CG  ARG A 139     -17.469   1.737   0.317  1.00 75.81           C  
ATOM   1067  CD  ARG A 139     -16.844   0.421   0.760  1.00 75.81           C  
ATOM   1068  NE  ARG A 139     -15.672   0.081  -0.045  1.00 75.81           N  
ATOM   1069  NH1 ARG A 139     -15.195  -1.868   1.101  1.00 75.81           N  
ATOM   1070  NH2 ARG A 139     -13.875  -1.211  -0.655  1.00 75.81           N  
ATOM   1071  CZ  ARG A 139     -14.914  -0.999   0.135  1.00 75.81           C  
ATOM   1072  N   SER A 140     -21.391   3.795   1.451  1.00 80.94           N  
ATOM   1073  CA  SER A 140     -22.469   4.086   2.391  1.00 80.94           C  
ATOM   1074  C   SER A 140     -23.047   2.803   2.969  1.00 80.94           C  
ATOM   1075  CB  SER A 140     -23.562   4.898   1.711  1.00 80.94           C  
ATOM   1076  O   SER A 140     -23.188   1.800   2.262  1.00 80.94           O  
ATOM   1077  OG  SER A 140     -23.078   6.180   1.341  1.00 80.94           O  
ATOM   1078  N   TRP A 141     -23.219   2.807   4.262  1.00 75.75           N  
ATOM   1079  CA  TRP A 141     -23.875   1.741   5.004  1.00 75.75           C  
ATOM   1080  C   TRP A 141     -25.297   2.145   5.387  1.00 75.75           C  
ATOM   1081  CB  TRP A 141     -23.078   1.385   6.262  1.00 75.75           C  
ATOM   1082  O   TRP A 141     -25.500   3.094   6.152  1.00 75.75           O  
ATOM   1083  CG  TRP A 141     -21.656   1.021   5.992  1.00 75.75           C  
ATOM   1084  CD1 TRP A 141     -20.609   1.878   5.730  1.00 75.75           C  
ATOM   1085  CD2 TRP A 141     -21.094  -0.298   5.953  1.00 75.75           C  
ATOM   1086  CE2 TRP A 141     -19.719  -0.166   5.660  1.00 75.75           C  
ATOM   1087  CE3 TRP A 141     -21.625  -1.580   6.137  1.00 75.75           C  
ATOM   1088  NE1 TRP A 141     -19.453   1.171   5.531  1.00 75.75           N  
ATOM   1089  CH2 TRP A 141     -19.422  -2.512   5.734  1.00 75.75           C  
ATOM   1090  CZ2 TRP A 141     -18.875  -1.270   5.551  1.00 75.75           C  
ATOM   1091  CZ3 TRP A 141     -20.781  -2.678   6.023  1.00 75.75           C  
ATOM   1092  N   THR A 142     -26.234   1.526   4.613  1.00 77.00           N  
ATOM   1093  CA  THR A 142     -27.625   1.795   4.938  1.00 77.00           C  
ATOM   1094  C   THR A 142     -28.344   0.513   5.348  1.00 77.00           C  
ATOM   1095  CB  THR A 142     -28.359   2.436   3.744  1.00 77.00           C  
ATOM   1096  O   THR A 142     -28.328  -0.477   4.613  1.00 77.00           O  
ATOM   1097  CG2 THR A 142     -29.781   2.846   4.125  1.00 77.00           C  
ATOM   1098  OG1 THR A 142     -27.641   3.596   3.312  1.00 77.00           O  
ATOM   1099  N   ASP A 143     -28.938   0.557   6.594  1.00 77.44           N  
ATOM   1100  CA  ASP A 143     -29.719  -0.601   7.023  1.00 77.44           C  
ATOM   1101  C   ASP A 143     -30.859  -0.181   7.934  1.00 77.44           C  
ATOM   1102  CB  ASP A 143     -28.812  -1.614   7.738  1.00 77.44           C  
ATOM   1103  O   ASP A 143     -30.922   0.970   8.367  1.00 77.44           O  
ATOM   1104  CG  ASP A 143     -29.281  -3.049   7.566  1.00 77.44           C  
ATOM   1105  OD1 ASP A 143     -30.484  -3.268   7.289  1.00 77.44           O  
ATOM   1106  OD2 ASP A 143     -28.453  -3.967   7.707  1.00 77.44           O  
ATOM   1107  N   SER A 144     -31.781  -1.020   8.062  1.00 81.44           N  
ATOM   1108  CA  SER A 144     -32.875  -0.869   9.008  1.00 81.44           C  
ATOM   1109  C   SER A 144     -33.094  -2.143   9.828  1.00 81.44           C  
ATOM   1110  CB  SER A 144     -34.156  -0.506   8.281  1.00 81.44           C  
ATOM   1111  O   SER A 144     -32.938  -3.248   9.305  1.00 81.44           O  
ATOM   1112  OG  SER A 144     -34.594  -1.562   7.430  1.00 81.44           O  
ATOM   1113  N   LEU A 145     -33.125  -2.010  11.141  1.00 82.75           N  
ATOM   1114  CA  LEU A 145     -33.312  -3.123  12.062  1.00 82.75           C  
ATOM   1115  C   LEU A 145     -34.469  -2.844  13.008  1.00 82.75           C  
ATOM   1116  CB  LEU A 145     -32.031  -3.387  12.867  1.00 82.75           C  
ATOM   1117  O   LEU A 145     -34.688  -1.706  13.445  1.00 82.75           O  
ATOM   1118  CG  LEU A 145     -32.125  -4.445  13.961  1.00 82.75           C  
ATOM   1119  CD1 LEU A 145     -32.094  -5.844  13.352  1.00 82.75           C  
ATOM   1120  CD2 LEU A 145     -31.000  -4.273  14.977  1.00 82.75           C  
ATOM   1121  N   GLN A 146     -35.281  -3.891  13.266  1.00 86.25           N  
ATOM   1122  CA  GLN A 146     -36.344  -3.762  14.258  1.00 86.25           C  
ATOM   1123  C   GLN A 146     -35.844  -4.098  15.656  1.00 86.25           C  
ATOM   1124  CB  GLN A 146     -37.531  -4.664  13.906  1.00 86.25           C  
ATOM   1125  O   GLN A 146     -35.188  -5.125  15.852  1.00 86.25           O  
ATOM   1126  CG  GLN A 146     -38.312  -4.207  12.672  1.00 86.25           C  
ATOM   1127  CD  GLN A 146     -39.531  -5.062  12.398  1.00 86.25           C  
ATOM   1128  NE2 GLN A 146     -40.500  -4.508  11.664  1.00 86.25           N  
ATOM   1129  OE1 GLN A 146     -39.594  -6.215  12.836  1.00 86.25           O  
ATOM   1130  N   VAL A 147     -36.062  -3.180  16.547  1.00 84.50           N  
ATOM   1131  CA  VAL A 147     -35.719  -3.426  17.938  1.00 84.50           C  
ATOM   1132  C   VAL A 147     -36.969  -3.377  18.812  1.00 84.50           C  
ATOM   1133  CB  VAL A 147     -34.656  -2.406  18.438  1.00 84.50           C  
ATOM   1134  O   VAL A 147     -37.812  -2.514  18.641  1.00 84.50           O  
ATOM   1135  CG1 VAL A 147     -34.312  -2.668  19.906  1.00 84.50           C  
ATOM   1136  CG2 VAL A 147     -33.406  -2.457  17.578  1.00 84.50           C  
ATOM   1137  N   THR A 148     -37.094  -4.402  19.609  1.00 89.50           N  
ATOM   1138  CA  THR A 148     -38.156  -4.441  20.578  1.00 89.50           C  
ATOM   1139  C   THR A 148     -37.719  -3.881  21.922  1.00 89.50           C  
ATOM   1140  CB  THR A 148     -38.688  -5.879  20.781  1.00 89.50           C  
ATOM   1141  O   THR A 148     -36.719  -4.344  22.500  1.00 89.50           O  
ATOM   1142  CG2 THR A 148     -39.906  -5.902  21.719  1.00 89.50           C  
ATOM   1143  OG1 THR A 148     -39.094  -6.410  19.500  1.00 89.50           O  
ATOM   1144  N   VAL A 149     -38.438  -2.805  22.375  1.00 91.12           N  
ATOM   1145  CA  VAL A 149     -38.125  -2.182  23.656  1.00 91.12           C  
ATOM   1146  C   VAL A 149     -39.094  -2.682  24.719  1.00 91.12           C  
ATOM   1147  CB  VAL A 149     -38.188  -0.640  23.562  1.00 91.12           C  
ATOM   1148  O   VAL A 149     -40.312  -2.465  24.625  1.00 91.12           O  
ATOM   1149  CG1 VAL A 149     -37.688  -0.005  24.859  1.00 91.12           C  
ATOM   1150  CG2 VAL A 149     -37.344  -0.144  22.375  1.00 91.12           C  
ATOM   1151  N   PRO A 150     -38.625  -3.285  25.703  1.00 91.50           N  
ATOM   1152  CA  PRO A 150     -39.500  -3.756  26.781  1.00 91.50           C  
ATOM   1153  C   PRO A 150     -40.156  -2.613  27.547  1.00 91.50           C  
ATOM   1154  CB  PRO A 150     -38.562  -4.535  27.703  1.00 91.50           C  
ATOM   1155  O   PRO A 150     -39.656  -1.497  27.578  1.00 91.50           O  
ATOM   1156  CG  PRO A 150     -37.344  -4.785  26.859  1.00 91.50           C  
ATOM   1157  CD  PRO A 150     -37.219  -3.684  25.844  1.00 91.50           C  
ATOM   1158  N   PRO A 151     -41.312  -2.980  28.172  1.00 92.50           N  
ATOM   1159  CA  PRO A 151     -41.969  -1.975  29.016  1.00 92.50           C  
ATOM   1160  C   PRO A 151     -41.094  -1.500  30.172  1.00 92.50           C  
ATOM   1161  CB  PRO A 151     -43.219  -2.707  29.516  1.00 92.50           C  
ATOM   1162  O   PRO A 151     -40.438  -2.312  30.828  1.00 92.50           O  
ATOM   1163  CG  PRO A 151     -43.406  -3.838  28.562  1.00 92.50           C  
ATOM   1164  CD  PRO A 151     -42.062  -4.230  28.000  1.00 92.50           C  
ATOM   1165  N   GLY A 152     -41.062  -0.167  30.375  1.00 94.12           N  
ATOM   1166  CA  GLY A 152     -40.375   0.422  31.516  1.00 94.12           C  
ATOM   1167  C   GLY A 152     -38.875   0.546  31.281  1.00 94.12           C  
ATOM   1168  O   GLY A 152     -38.125   0.782  32.219  1.00 94.12           O  
ATOM   1169  N   TYR A 153     -38.375   0.400  30.016  1.00 95.12           N  
ATOM   1170  CA  TYR A 153     -36.969   0.452  29.672  1.00 95.12           C  
ATOM   1171  C   TYR A 153     -36.688   1.546  28.656  1.00 95.12           C  
ATOM   1172  CB  TYR A 153     -36.500  -0.901  29.141  1.00 95.12           C  
ATOM   1173  O   TYR A 153     -37.594   2.031  27.984  1.00 95.12           O  
ATOM   1174  CG  TYR A 153     -36.188  -1.915  30.219  1.00 95.12           C  
ATOM   1175  CD1 TYR A 153     -34.875  -2.328  30.469  1.00 95.12           C  
ATOM   1176  CD2 TYR A 153     -37.219  -2.461  30.984  1.00 95.12           C  
ATOM   1177  CE1 TYR A 153     -34.594  -3.264  31.453  1.00 95.12           C  
ATOM   1178  CE2 TYR A 153     -36.938  -3.398  31.969  1.00 95.12           C  
ATOM   1179  OH  TYR A 153     -35.375  -4.719  33.188  1.00 95.12           O  
ATOM   1180  CZ  TYR A 153     -35.625  -3.791  32.219  1.00 95.12           C  
ATOM   1181  N   VAL A 154     -35.469   1.924  28.594  1.00 93.94           N  
ATOM   1182  CA  VAL A 154     -34.906   2.707  27.500  1.00 93.94           C  
ATOM   1183  C   VAL A 154     -33.844   1.905  26.781  1.00 93.94           C  
ATOM   1184  CB  VAL A 154     -34.344   4.055  27.984  1.00 93.94           C  
ATOM   1185  O   VAL A 154     -33.031   1.224  27.422  1.00 93.94           O  
ATOM   1186  CG1 VAL A 154     -33.219   3.826  29.016  1.00 93.94           C  
ATOM   1187  CG2 VAL A 154     -33.812   4.875  26.812  1.00 93.94           C  
ATOM   1188  N   THR A 155     -34.000   1.849  25.484  1.00 92.88           N  
ATOM   1189  CA  THR A 155     -33.031   1.170  24.656  1.00 92.88           C  
ATOM   1190  C   THR A 155     -32.125   2.180  23.953  1.00 92.88           C  
ATOM   1191  CB  THR A 155     -33.719   0.275  23.609  1.00 92.88           C  
ATOM   1192  O   THR A 155     -32.594   3.074  23.266  1.00 92.88           O  
ATOM   1193  CG2 THR A 155     -32.688  -0.397  22.703  1.00 92.88           C  
ATOM   1194  OG1 THR A 155     -34.469  -0.736  24.266  1.00 92.88           O  
ATOM   1195  N   GLU A 156     -30.828   2.078  24.203  1.00 93.19           N  
ATOM   1196  CA  GLU A 156     -29.797   2.826  23.484  1.00 93.19           C  
ATOM   1197  C   GLU A 156     -29.188   1.988  22.375  1.00 93.19           C  
ATOM   1198  CB  GLU A 156     -28.719   3.291  24.469  1.00 93.19           C  
ATOM   1199  O   GLU A 156     -28.828   0.828  22.594  1.00 93.19           O  
ATOM   1200  CG  GLU A 156     -29.219   4.227  25.547  1.00 93.19           C  
ATOM   1201  CD  GLU A 156     -28.141   4.637  26.547  1.00 93.19           C  
ATOM   1202  OE1 GLU A 156     -28.422   5.457  27.438  1.00 93.19           O  
ATOM   1203  OE2 GLU A 156     -27.000   4.133  26.406  1.00 93.19           O  
ATOM   1204  N   HIS A 157     -29.219   2.498  21.219  1.00 90.06           N  
ATOM   1205  CA  HIS A 157     -28.656   1.769  20.078  1.00 90.06           C  
ATOM   1206  C   HIS A 157     -27.562   2.578  19.406  1.00 90.06           C  
ATOM   1207  CB  HIS A 157     -29.750   1.403  19.078  1.00 90.06           C  
ATOM   1208  O   HIS A 157     -27.703   3.789  19.219  1.00 90.06           O  
ATOM   1209  CG  HIS A 157     -30.578   2.570  18.641  1.00 90.06           C  
ATOM   1210  CD2 HIS A 157     -30.500   3.348  17.531  1.00 90.06           C  
ATOM   1211  ND1 HIS A 157     -31.625   3.059  19.375  1.00 90.06           N  
ATOM   1212  CE1 HIS A 157     -32.156   4.086  18.750  1.00 90.06           C  
ATOM   1213  NE2 HIS A 157     -31.500   4.285  17.625  1.00 90.06           N  
ATOM   1214  N   THR A 158     -26.469   1.879  19.141  1.00 90.81           N  
ATOM   1215  CA  THR A 158     -25.312   2.447  18.453  1.00 90.81           C  
ATOM   1216  C   THR A 158     -24.969   1.641  17.203  1.00 90.81           C  
ATOM   1217  CB  THR A 158     -24.078   2.504  19.391  1.00 90.81           C  
ATOM   1218  O   THR A 158     -24.688   0.442  17.297  1.00 90.81           O  
ATOM   1219  CG2 THR A 158     -22.906   3.213  18.719  1.00 90.81           C  
ATOM   1220  OG1 THR A 158     -24.438   3.211  20.594  1.00 90.81           O  
ATOM   1221  N   PHE A 159     -25.078   2.299  16.078  1.00 88.25           N  
ATOM   1222  CA  PHE A 159     -24.641   1.700  14.828  1.00 88.25           C  
ATOM   1223  C   PHE A 159     -23.141   1.890  14.641  1.00 88.25           C  
ATOM   1224  CB  PHE A 159     -25.406   2.307  13.648  1.00 88.25           C  
ATOM   1225  O   PHE A 159     -22.656   3.020  14.641  1.00 88.25           O  
ATOM   1226  CG  PHE A 159     -25.000   1.736  12.312  1.00 88.25           C  
ATOM   1227  CD1 PHE A 159     -24.203   2.465  11.438  1.00 88.25           C  
ATOM   1228  CD2 PHE A 159     -25.422   0.469  11.930  1.00 88.25           C  
ATOM   1229  CE1 PHE A 159     -23.844   1.939  10.203  1.00 88.25           C  
ATOM   1230  CE2 PHE A 159     -25.062  -0.063  10.695  1.00 88.25           C  
ATOM   1231  CZ  PHE A 159     -24.266   0.674   9.836  1.00 88.25           C  
ATOM   1232  N   ILE A 160     -22.500   0.739  14.414  1.00 88.12           N  
ATOM   1233  CA  ILE A 160     -21.047   0.771  14.336  1.00 88.12           C  
ATOM   1234  C   ILE A 160     -20.578   0.120  13.039  1.00 88.12           C  
ATOM   1235  CB  ILE A 160     -20.406   0.062  15.547  1.00 88.12           C  
ATOM   1236  O   ILE A 160     -21.062  -0.950  12.664  1.00 88.12           O  
ATOM   1237  CG1 ILE A 160     -20.797   0.763  16.859  1.00 88.12           C  
ATOM   1238  CG2 ILE A 160     -18.875   0.013  15.398  1.00 88.12           C  
ATOM   1239  CD1 ILE A 160     -20.500  -0.041  18.109  1.00 88.12           C  
ATOM   1240  N   VAL A 161     -19.750   0.862  12.297  1.00 87.56           N  
ATOM   1241  CA  VAL A 161     -19.016   0.265  11.188  1.00 87.56           C  
ATOM   1242  C   VAL A 161     -17.594  -0.070  11.633  1.00 87.56           C  
ATOM   1243  CB  VAL A 161     -18.984   1.200   9.961  1.00 87.56           C  
ATOM   1244  O   VAL A 161     -16.828   0.818  12.031  1.00 87.56           O  
ATOM   1245  CG1 VAL A 161     -18.203   0.558   8.812  1.00 87.56           C  
ATOM   1246  CG2 VAL A 161     -20.391   1.550   9.516  1.00 87.56           C  
ATOM   1247  N   GLN A 162     -17.328  -1.410  11.617  1.00 87.25           N  
ATOM   1248  CA  GLN A 162     -15.984  -1.868  11.984  1.00 87.25           C  
ATOM   1249  C   GLN A 162     -15.023  -1.761  10.805  1.00 87.25           C  
ATOM   1250  CB  GLN A 162     -16.031  -3.309  12.492  1.00 87.25           C  
ATOM   1251  O   GLN A 162     -15.352  -2.180   9.688  1.00 87.25           O  
ATOM   1252  CG  GLN A 162     -14.734  -3.777  13.133  1.00 87.25           C  
ATOM   1253  CD  GLN A 162     -14.852  -5.152  13.766  1.00 87.25           C  
ATOM   1254  NE2 GLN A 162     -14.508  -5.246  15.047  1.00 87.25           N  
ATOM   1255  OE1 GLN A 162     -15.250  -6.121  13.109  1.00 87.25           O  
ATOM   1256  N   THR A 163     -13.922  -1.069  11.023  1.00 88.69           N  
ATOM   1257  CA  THR A 163     -12.922  -0.888   9.969  1.00 88.69           C  
ATOM   1258  C   THR A 163     -11.633  -1.620  10.320  1.00 88.69           C  
ATOM   1259  CB  THR A 163     -12.625   0.604   9.734  1.00 88.69           C  
ATOM   1260  O   THR A 163     -11.336  -1.848  11.492  1.00 88.69           O  
ATOM   1261  CG2 THR A 163     -13.883   1.354   9.297  1.00 88.69           C  
ATOM   1262  OG1 THR A 163     -12.133   1.185  10.953  1.00 88.69           O  
ATOM   1263  N   GLY A 164     -10.945  -2.080   9.266  1.00 89.12           N  
ATOM   1264  CA  GLY A 164      -9.672  -2.756   9.461  1.00 89.12           C  
ATOM   1265  C   GLY A 164      -8.523  -2.088   8.734  1.00 89.12           C  
ATOM   1266  O   GLY A 164      -8.547  -1.964   7.508  1.00 89.12           O  
ATOM   1267  N   PRO A 165      -7.559  -1.550   9.555  1.00 92.00           N  
ATOM   1268  CA  PRO A 165      -6.363  -1.031   8.891  1.00 92.00           C  
ATOM   1269  C   PRO A 165      -5.469  -2.139   8.336  1.00 92.00           C  
ATOM   1270  CB  PRO A 165      -5.648  -0.260  10.000  1.00 92.00           C  
ATOM   1271  O   PRO A 165      -5.449  -3.248   8.867  1.00 92.00           O  
ATOM   1272  CG  PRO A 165      -6.012  -0.979  11.258  1.00 92.00           C  
ATOM   1273  CD  PRO A 165      -7.414  -1.501  11.117  1.00 92.00           C  
ATOM   1274  N   TYR A 166      -4.840  -1.818   7.199  1.00 91.75           N  
ATOM   1275  CA  TYR A 166      -3.871  -2.766   6.660  1.00 91.75           C  
ATOM   1276  C   TYR A 166      -2.633  -2.045   6.141  1.00 91.75           C  
ATOM   1277  CB  TYR A 166      -4.500  -3.598   5.535  1.00 91.75           C  
ATOM   1278  O   TYR A 166      -2.711  -0.890   5.715  1.00 91.75           O  
ATOM   1279  CG  TYR A 166      -5.082  -2.766   4.418  1.00 91.75           C  
ATOM   1280  CD1 TYR A 166      -6.414  -2.357   4.449  1.00 91.75           C  
ATOM   1281  CD2 TYR A 166      -4.305  -2.387   3.330  1.00 91.75           C  
ATOM   1282  CE1 TYR A 166      -6.957  -1.593   3.422  1.00 91.75           C  
ATOM   1283  CE2 TYR A 166      -4.836  -1.623   2.297  1.00 91.75           C  
ATOM   1284  OH  TYR A 166      -6.691  -0.474   1.331  1.00 91.75           O  
ATOM   1285  CZ  TYR A 166      -6.160  -1.230   2.352  1.00 91.75           C  
ATOM   1286  N   SER A 167      -1.502  -2.627   6.328  1.00 94.00           N  
ATOM   1287  CA  SER A 167      -0.187  -2.236   5.832  1.00 94.00           C  
ATOM   1288  C   SER A 167       0.598  -3.445   5.332  1.00 94.00           C  
ATOM   1289  CB  SER A 167       0.607  -1.517   6.922  1.00 94.00           C  
ATOM   1290  O   SER A 167       1.046  -4.273   6.129  1.00 94.00           O  
ATOM   1291  OG  SER A 167       1.861  -1.080   6.426  1.00 94.00           O  
ATOM   1292  N   LYS A 168       0.699  -3.457   3.988  1.00 93.94           N  
ATOM   1293  CA  LYS A 168       1.270  -4.660   3.395  1.00 93.94           C  
ATOM   1294  C   LYS A 168       2.393  -4.316   2.420  1.00 93.94           C  
ATOM   1295  CB  LYS A 168       0.186  -5.473   2.682  1.00 93.94           C  
ATOM   1296  O   LYS A 168       2.367  -3.260   1.786  1.00 93.94           O  
ATOM   1297  CG  LYS A 168      -0.904  -5.996   3.604  1.00 93.94           C  
ATOM   1298  CD  LYS A 168      -0.357  -7.020   4.590  1.00 93.94           C  
ATOM   1299  CE  LYS A 168      -1.456  -7.578   5.484  1.00 93.94           C  
ATOM   1300  NZ  LYS A 168      -0.921  -8.570   6.469  1.00 93.94           N  
ATOM   1301  N   ASN A 169       3.365  -5.332   2.400  1.00 94.44           N  
ATOM   1302  CA  ASN A 169       4.422  -5.215   1.400  1.00 94.44           C  
ATOM   1303  C   ASN A 169       3.945  -5.668   0.024  1.00 94.44           C  
ATOM   1304  CB  ASN A 169       5.652  -6.020   1.826  1.00 94.44           C  
ATOM   1305  O   ASN A 169       3.178  -6.625  -0.088  1.00 94.44           O  
ATOM   1306  CG  ASN A 169       6.340  -5.434   3.047  1.00 94.44           C  
ATOM   1307  ND2 ASN A 169       6.879  -6.301   3.895  1.00 94.44           N  
ATOM   1308  OD1 ASN A 169       6.383  -4.215   3.227  1.00 94.44           O  
ATOM   1309  N   VAL A 170       4.430  -4.891  -0.910  1.00 92.81           N  
ATOM   1310  CA  VAL A 170       4.125  -5.227  -2.297  1.00 92.81           C  
ATOM   1311  C   VAL A 170       5.414  -5.570  -3.043  1.00 92.81           C  
ATOM   1312  CB  VAL A 170       3.387  -4.074  -3.012  1.00 92.81           C  
ATOM   1313  O   VAL A 170       6.453  -4.941  -2.818  1.00 92.81           O  
ATOM   1314  CG1 VAL A 170       3.111  -4.430  -4.473  1.00 92.81           C  
ATOM   1315  CG2 VAL A 170       2.084  -3.744  -2.283  1.00 92.81           C  
ATOM   1316  N   VAL A 171       5.277  -6.598  -3.865  1.00 93.69           N  
ATOM   1317  CA  VAL A 171       6.398  -6.969  -4.723  1.00 93.69           C  
ATOM   1318  C   VAL A 171       6.125  -6.520  -6.156  1.00 93.69           C  
ATOM   1319  CB  VAL A 171       6.664  -8.492  -4.680  1.00 93.69           C  
ATOM   1320  O   VAL A 171       5.043  -6.770  -6.695  1.00 93.69           O  
ATOM   1321  CG1 VAL A 171       7.738  -8.875  -5.695  1.00 93.69           C  
ATOM   1322  CG2 VAL A 171       7.070  -8.922  -3.273  1.00 93.69           C  
ATOM   1323  N   LEU A 172       7.109  -5.793  -6.703  1.00 91.62           N  
ATOM   1324  CA  LEU A 172       7.043  -5.305  -8.078  1.00 91.62           C  
ATOM   1325  C   LEU A 172       8.000  -6.078  -8.977  1.00 91.62           C  
ATOM   1326  CB  LEU A 172       7.371  -3.809  -8.133  1.00 91.62           C  
ATOM   1327  O   LEU A 172       9.203  -6.113  -8.719  1.00 91.62           O  
ATOM   1328  CG  LEU A 172       6.676  -2.924  -7.098  1.00 91.62           C  
ATOM   1329  CD1 LEU A 172       7.180  -1.489  -7.199  1.00 91.62           C  
ATOM   1330  CD2 LEU A 172       5.164  -2.979  -7.277  1.00 91.62           C  
ATOM   1331  N   GLU A 173       7.465  -6.699 -10.008  1.00 93.25           N  
ATOM   1332  CA  GLU A 173       8.305  -7.426 -10.953  1.00 93.25           C  
ATOM   1333  C   GLU A 173       8.047  -6.961 -12.391  1.00 93.25           C  
ATOM   1334  CB  GLU A 173       8.062  -8.938 -10.844  1.00 93.25           C  
ATOM   1335  O   GLU A 173       6.902  -6.691 -12.766  1.00 93.25           O  
ATOM   1336  CG  GLU A 173       8.516  -9.531  -9.516  1.00 93.25           C  
ATOM   1337  CD  GLU A 173       8.359 -11.039  -9.453  1.00 93.25           C  
ATOM   1338  OE1 GLU A 173       9.125 -11.703  -8.719  1.00 93.25           O  
ATOM   1339  OE2 GLU A 173       7.457 -11.570 -10.148  1.00 93.25           O  
ATOM   1340  N   ALA A 174       9.133  -6.797 -13.117  1.00 91.62           N  
ATOM   1341  CA  ALA A 174       9.023  -6.445 -14.531  1.00 91.62           C  
ATOM   1342  C   ALA A 174      10.227  -6.957 -15.312  1.00 91.62           C  
ATOM   1343  CB  ALA A 174       8.891  -4.934 -14.688  1.00 91.62           C  
ATOM   1344  O   ALA A 174      11.242  -7.340 -14.727  1.00 91.62           O  
ATOM   1345  N   ASP A 175      10.023  -7.074 -16.562  1.00 91.75           N  
ATOM   1346  CA  ASP A 175      11.117  -7.449 -17.453  1.00 91.75           C  
ATOM   1347  C   ASP A 175      11.711  -6.223 -18.156  1.00 91.75           C  
ATOM   1348  CB  ASP A 175      10.625  -8.453 -18.500  1.00 91.75           C  
ATOM   1349  O   ASP A 175      11.000  -5.250 -18.422  1.00 91.75           O  
ATOM   1350  CG  ASP A 175      10.227  -9.789 -17.906  1.00 91.75           C  
ATOM   1351  OD1 ASP A 175      10.719 -10.133 -16.812  1.00 91.75           O  
ATOM   1352  OD2 ASP A 175       9.430 -10.508 -18.547  1.00 91.75           O  
ATOM   1353  N   ILE A 176      13.023  -6.312 -18.281  1.00 90.62           N  
ATOM   1354  CA  ILE A 176      13.766  -5.254 -18.953  1.00 90.62           C  
ATOM   1355  C   ILE A 176      14.445  -5.816 -20.203  1.00 90.62           C  
ATOM   1356  CB  ILE A 176      14.805  -4.605 -18.031  1.00 90.62           C  
ATOM   1357  O   ILE A 176      15.094  -6.863 -20.141  1.00 90.62           O  
ATOM   1358  CG1 ILE A 176      14.141  -4.148 -16.719  1.00 90.62           C  
ATOM   1359  CG2 ILE A 176      15.500  -3.432 -18.719  1.00 90.62           C  
ATOM   1360  CD1 ILE A 176      15.117  -3.945 -15.570  1.00 90.62           C  
ATOM   1361  N   ALA A 177      14.250  -5.098 -21.359  1.00 89.31           N  
ATOM   1362  CA  ALA A 177      14.883  -5.543 -22.609  1.00 89.31           C  
ATOM   1363  C   ALA A 177      15.188  -4.363 -23.516  1.00 89.31           C  
ATOM   1364  CB  ALA A 177      13.992  -6.555 -23.328  1.00 89.31           C  
ATOM   1365  O   ALA A 177      14.867  -3.217 -23.203  1.00 89.31           O  
ATOM   1366  N   GLY A 178      15.961  -4.703 -24.562  1.00 87.88           N  
ATOM   1367  CA  GLY A 178      16.219  -3.709 -25.594  1.00 87.88           C  
ATOM   1368  C   GLY A 178      17.641  -3.193 -25.578  1.00 87.88           C  
ATOM   1369  O   GLY A 178      18.516  -3.797 -24.953  1.00 87.88           O  
ATOM   1370  N   HIS A 179      17.797  -2.092 -26.359  1.00 88.44           N  
ATOM   1371  CA  HIS A 179      19.125  -1.549 -26.547  1.00 88.44           C  
ATOM   1372  C   HIS A 179      19.203  -0.092 -26.109  1.00 88.44           C  
ATOM   1373  CB  HIS A 179      19.562  -1.674 -28.016  1.00 88.44           C  
ATOM   1374  O   HIS A 179      18.188   0.596 -26.047  1.00 88.44           O  
ATOM   1375  CG  HIS A 179      19.594  -3.084 -28.500  1.00 88.44           C  
ATOM   1376  CD2 HIS A 179      20.578  -4.023 -28.438  1.00 88.44           C  
ATOM   1377  ND1 HIS A 179      18.547  -3.672 -29.172  1.00 88.44           N  
ATOM   1378  CE1 HIS A 179      18.875  -4.914 -29.484  1.00 88.44           C  
ATOM   1379  NE2 HIS A 179      20.094  -5.152 -29.047  1.00 88.44           N  
ATOM   1380  N   GLY A 180      20.375   0.269 -25.672  1.00 89.88           N  
ATOM   1381  CA  GLY A 180      20.750   1.667 -25.547  1.00 89.88           C  
ATOM   1382  C   GLY A 180      21.828   2.076 -26.531  1.00 89.88           C  
ATOM   1383  O   GLY A 180      22.484   1.223 -27.141  1.00 89.88           O  
ATOM   1384  N   TRP A 181      21.891   3.334 -26.812  1.00 91.56           N  
ATOM   1385  CA  TRP A 181      22.953   3.861 -27.656  1.00 91.56           C  
ATOM   1386  C   TRP A 181      23.781   4.898 -26.906  1.00 91.56           C  
ATOM   1387  CB  TRP A 181      22.375   4.480 -28.922  1.00 91.56           C  
ATOM   1388  O   TRP A 181      23.328   5.473 -25.906  1.00 91.56           O  
ATOM   1389  CG  TRP A 181      21.531   5.691 -28.688  1.00 91.56           C  
ATOM   1390  CD1 TRP A 181      20.188   5.727 -28.484  1.00 91.56           C  
ATOM   1391  CD2 TRP A 181      21.984   7.051 -28.625  1.00 91.56           C  
ATOM   1392  CE2 TRP A 181      20.844   7.855 -28.391  1.00 91.56           C  
ATOM   1393  CE3 TRP A 181      23.234   7.664 -28.750  1.00 91.56           C  
ATOM   1394  NE1 TRP A 181      19.766   7.023 -28.297  1.00 91.56           N  
ATOM   1395  CH2 TRP A 181      22.156   9.820 -28.391  1.00 91.56           C  
ATOM   1396  CZ2 TRP A 181      20.922   9.242 -28.266  1.00 91.56           C  
ATOM   1397  CZ3 TRP A 181      23.312   9.047 -28.641  1.00 91.56           C  
ATOM   1398  N   PHE A 182      24.984   5.023 -27.359  1.00 93.25           N  
ATOM   1399  CA  PHE A 182      25.828   6.090 -26.844  1.00 93.25           C  
ATOM   1400  C   PHE A 182      26.781   6.598 -27.906  1.00 93.25           C  
ATOM   1401  CB  PHE A 182      26.609   5.602 -25.609  1.00 93.25           C  
ATOM   1402  O   PHE A 182      27.188   5.844 -28.781  1.00 93.25           O  
ATOM   1403  CG  PHE A 182      27.547   4.469 -25.906  1.00 93.25           C  
ATOM   1404  CD1 PHE A 182      27.094   3.160 -25.984  1.00 93.25           C  
ATOM   1405  CD2 PHE A 182      28.906   4.715 -26.109  1.00 93.25           C  
ATOM   1406  CE1 PHE A 182      27.953   2.109 -26.250  1.00 93.25           C  
ATOM   1407  CE2 PHE A 182      29.781   3.670 -26.391  1.00 93.25           C  
ATOM   1408  CZ  PHE A 182      29.312   2.369 -26.453  1.00 93.25           C  
ATOM   1409  N   ASN A 183      27.047   7.859 -27.922  1.00 94.50           N  
ATOM   1410  CA  ASN A 183      28.016   8.492 -28.812  1.00 94.50           C  
ATOM   1411  C   ASN A 183      29.359   8.719 -28.125  1.00 94.50           C  
ATOM   1412  CB  ASN A 183      27.453   9.812 -29.344  1.00 94.50           C  
ATOM   1413  O   ASN A 183      29.391   9.055 -26.938  1.00 94.50           O  
ATOM   1414  CG  ASN A 183      26.312   9.617 -30.312  1.00 94.50           C  
ATOM   1415  ND2 ASN A 183      25.328  10.516 -30.281  1.00 94.50           N  
ATOM   1416  OD1 ASN A 183      26.297   8.656 -31.094  1.00 94.50           O  
ATOM   1417  N   TYR A 184      30.375   8.414 -28.844  1.00 95.88           N  
ATOM   1418  CA  TYR A 184      31.703   8.641 -28.281  1.00 95.88           C  
ATOM   1419  C   TYR A 184      32.656   9.195 -29.328  1.00 95.88           C  
ATOM   1420  CB  TYR A 184      32.250   7.344 -27.688  1.00 95.88           C  
ATOM   1421  O   TYR A 184      32.406   9.070 -30.531  1.00 95.88           O  
ATOM   1422  CG  TYR A 184      32.438   6.242 -28.703  1.00 95.88           C  
ATOM   1423  CD1 TYR A 184      31.406   5.348 -28.984  1.00 95.88           C  
ATOM   1424  CD2 TYR A 184      33.656   6.098 -29.391  1.00 95.88           C  
ATOM   1425  CE1 TYR A 184      31.578   4.328 -29.922  1.00 95.88           C  
ATOM   1426  CE2 TYR A 184      33.812   5.086 -30.328  1.00 95.88           C  
ATOM   1427  OH  TYR A 184      32.938   3.203 -31.516  1.00 95.88           O  
ATOM   1428  CZ  TYR A 184      32.781   4.207 -30.594  1.00 95.88           C  
ATOM   1429  N   ARG A 185      33.656   9.914 -28.891  1.00 96.69           N  
ATOM   1430  CA  ARG A 185      34.719  10.438 -29.734  1.00 96.69           C  
ATOM   1431  C   ARG A 185      36.031   9.656 -29.547  1.00 96.69           C  
ATOM   1432  CB  ARG A 185      34.969  11.922 -29.453  1.00 96.69           C  
ATOM   1433  O   ARG A 185      36.531   9.562 -28.422  1.00 96.69           O  
ATOM   1434  CG  ARG A 185      35.969  12.578 -30.375  1.00 96.69           C  
ATOM   1435  CD  ARG A 185      36.156  14.055 -30.047  1.00 96.69           C  
ATOM   1436  NE  ARG A 185      34.906  14.797 -30.125  1.00 96.69           N  
ATOM   1437  NH1 ARG A 185      35.688  16.375 -31.609  1.00 96.69           N  
ATOM   1438  NH2 ARG A 185      33.531  16.484 -30.844  1.00 96.69           N  
ATOM   1439  CZ  ARG A 185      34.719  15.883 -30.859  1.00 96.69           C  
ATOM   1440  N   ALA A 186      36.500   9.156 -30.641  1.00 92.38           N  
ATOM   1441  CA  ALA A 186      37.812   8.523 -30.750  1.00 92.38           C  
ATOM   1442  C   ALA A 186      38.750   9.375 -31.578  1.00 92.38           C  
ATOM   1443  CB  ALA A 186      37.688   7.129 -31.344  1.00 92.38           C  
ATOM   1444  O   ALA A 186      38.344  10.336 -32.219  1.00 92.38           O  
ATOM   1445  N   PRO A 187      40.156   9.133 -31.422  1.00 90.75           N  
ATOM   1446  CA  PRO A 187      41.031   9.953 -32.250  1.00 90.75           C  
ATOM   1447  C   PRO A 187      40.688   9.898 -33.719  1.00 90.75           C  
ATOM   1448  CB  PRO A 187      42.406   9.344 -32.000  1.00 90.75           C  
ATOM   1449  O   PRO A 187      40.781   8.844 -34.344  1.00 90.75           O  
ATOM   1450  CG  PRO A 187      42.312   8.703 -30.641  1.00 90.75           C  
ATOM   1451  CD  PRO A 187      40.906   8.172 -30.484  1.00 90.75           C  
ATOM   1452  N   GLY A 188      40.031  10.961 -34.250  1.00 92.12           N  
ATOM   1453  CA  GLY A 188      39.875  11.102 -35.688  1.00 92.12           C  
ATOM   1454  C   GLY A 188      38.469  10.836 -36.156  1.00 92.12           C  
ATOM   1455  O   GLY A 188      38.188  10.977 -37.344  1.00 92.12           O  
ATOM   1456  N   TYR A 189      37.594  10.430 -35.219  1.00 92.19           N  
ATOM   1457  CA  TYR A 189      36.219  10.211 -35.656  1.00 92.19           C  
ATOM   1458  C   TYR A 189      35.250  10.195 -34.500  1.00 92.19           C  
ATOM   1459  CB  TYR A 189      36.094   8.891 -36.438  1.00 92.19           C  
ATOM   1460  O   TYR A 189      35.656  10.117 -33.344  1.00 92.19           O  
ATOM   1461  CG  TYR A 189      36.344   7.668 -35.594  1.00 92.19           C  
ATOM   1462  CD1 TYR A 189      37.656   7.191 -35.375  1.00 92.19           C  
ATOM   1463  CD2 TYR A 189      35.312   6.984 -35.000  1.00 92.19           C  
ATOM   1464  CE1 TYR A 189      37.875   6.062 -34.594  1.00 92.19           C  
ATOM   1465  CE2 TYR A 189      35.531   5.855 -34.219  1.00 92.19           C  
ATOM   1466  OH  TYR A 189      37.062   4.285 -33.250  1.00 92.19           O  
ATOM   1467  CZ  TYR A 189      36.812   5.402 -34.031  1.00 92.19           C  
ATOM   1468  N   THR A 190      33.938  10.445 -34.750  1.00 93.44           N  
ATOM   1469  CA  THR A 190      32.781  10.258 -33.844  1.00 93.44           C  
ATOM   1470  C   THR A 190      31.953   9.055 -34.281  1.00 93.44           C  
ATOM   1471  CB  THR A 190      31.891  11.516 -33.812  1.00 93.44           C  
ATOM   1472  O   THR A 190      31.750   8.836 -35.500  1.00 93.44           O  
ATOM   1473  CG2 THR A 190      30.781  11.383 -32.781  1.00 93.44           C  
ATOM   1474  OG1 THR A 190      32.688  12.656 -33.500  1.00 93.44           O  
ATOM   1475  N   ALA A 191      31.734   8.234 -33.281  1.00 93.38           N  
ATOM   1476  CA  ALA A 191      31.000   7.020 -33.625  1.00 93.38           C  
ATOM   1477  C   ALA A 191      29.859   6.777 -32.625  1.00 93.38           C  
ATOM   1478  CB  ALA A 191      31.938   5.812 -33.656  1.00 93.38           C  
ATOM   1479  O   ALA A 191      29.750   7.480 -31.625  1.00 93.38           O  
ATOM   1480  N   THR A 192      28.953   5.910 -32.969  1.00 92.25           N  
ATOM   1481  CA  THR A 192      27.828   5.488 -32.125  1.00 92.25           C  
ATOM   1482  C   THR A 192      27.938   4.008 -31.781  1.00 92.25           C  
ATOM   1483  CB  THR A 192      26.484   5.754 -32.844  1.00 92.25           C  
ATOM   1484  O   THR A 192      28.188   3.176 -32.656  1.00 92.25           O  
ATOM   1485  CG2 THR A 192      25.312   5.277 -31.984  1.00 92.25           C  
ATOM   1486  OG1 THR A 192      26.344   7.160 -33.062  1.00 92.25           O  
ATOM   1487  N   GLY A 193      27.875   3.729 -30.500  1.00 90.88           N  
ATOM   1488  CA  GLY A 193      27.797   2.354 -30.047  1.00 90.88           C  
ATOM   1489  C   GLY A 193      26.406   1.942 -29.594  1.00 90.88           C  
ATOM   1490  O   GLY A 193      25.594   2.791 -29.234  1.00 90.88           O  
ATOM   1491  N   ILE A 194      26.141   0.615 -29.781  1.00 90.38           N  
ATOM   1492  CA  ILE A 194      24.891   0.039 -29.328  1.00 90.38           C  
ATOM   1493  C   ILE A 194      25.156  -1.069 -28.312  1.00 90.38           C  
ATOM   1494  CB  ILE A 194      24.062  -0.508 -30.500  1.00 90.38           C  
ATOM   1495  O   ILE A 194      26.047  -1.904 -28.516  1.00 90.38           O  
ATOM   1496  CG1 ILE A 194      23.750   0.611 -31.516  1.00 90.38           C  
ATOM   1497  CG2 ILE A 194      22.766  -1.162 -30.000  1.00 90.38           C  
ATOM   1498  CD1 ILE A 194      23.078   0.132 -32.781  1.00 90.38           C  
ATOM   1499  N   VAL A 195      24.375  -1.045 -27.234  1.00 89.69           N  
ATOM   1500  CA  VAL A 195      24.578  -2.061 -26.219  1.00 89.69           C  
ATOM   1501  C   VAL A 195      23.234  -2.504 -25.641  1.00 89.69           C  
ATOM   1502  CB  VAL A 195      25.500  -1.544 -25.078  1.00 89.69           C  
ATOM   1503  O   VAL A 195      22.297  -1.709 -25.562  1.00 89.69           O  
ATOM   1504  CG1 VAL A 195      24.844  -0.361 -24.359  1.00 89.69           C  
ATOM   1505  CG2 VAL A 195      25.812  -2.666 -24.094  1.00 89.69           C  
ATOM   1506  N   ASN A 196      23.219  -3.775 -25.312  1.00 89.62           N  
ATOM   1507  CA  ASN A 196      22.047  -4.297 -24.641  1.00 89.62           C  
ATOM   1508  C   ASN A 196      21.922  -3.742 -23.219  1.00 89.62           C  
ATOM   1509  CB  ASN A 196      22.062  -5.824 -24.609  1.00 89.62           C  
ATOM   1510  O   ASN A 196      22.891  -3.746 -22.453  1.00 89.62           O  
ATOM   1511  CG  ASN A 196      21.781  -6.438 -25.969  1.00 89.62           C  
ATOM   1512  ND2 ASN A 196      22.391  -7.586 -26.234  1.00 89.62           N  
ATOM   1513  OD1 ASN A 196      21.016  -5.883 -26.766  1.00 89.62           O  
ATOM   1514  N   ILE A 197      20.656  -3.291 -22.938  1.00 89.62           N  
ATOM   1515  CA  ILE A 197      20.453  -2.695 -21.625  1.00 89.62           C  
ATOM   1516  C   ILE A 197      20.688  -3.742 -20.547  1.00 89.62           C  
ATOM   1517  CB  ILE A 197      19.031  -2.096 -21.500  1.00 89.62           C  
ATOM   1518  O   ILE A 197      21.156  -3.418 -19.453  1.00 89.62           O  
ATOM   1519  CG1 ILE A 197      18.969  -1.142 -20.297  1.00 89.62           C  
ATOM   1520  CG2 ILE A 197      17.984  -3.207 -21.375  1.00 89.62           C  
ATOM   1521  CD1 ILE A 197      19.891   0.062 -20.406  1.00 89.62           C  
ATOM   1522  N   THR A 198      20.484  -4.980 -20.828  1.00 89.69           N  
ATOM   1523  CA  THR A 198      20.703  -6.055 -19.859  1.00 89.69           C  
ATOM   1524  C   THR A 198      22.188  -6.172 -19.500  1.00 89.69           C  
ATOM   1525  CB  THR A 198      20.188  -7.402 -20.391  1.00 89.69           C  
ATOM   1526  O   THR A 198      22.531  -6.398 -18.328  1.00 89.69           O  
ATOM   1527  CG2 THR A 198      18.688  -7.383 -20.578  1.00 89.69           C  
ATOM   1528  OG1 THR A 198      20.812  -7.676 -21.656  1.00 89.69           O  
ATOM   1529  N   ARG A 199      23.000  -6.031 -20.500  1.00 89.31           N  
ATOM   1530  CA  ARG A 199      24.438  -6.043 -20.266  1.00 89.31           C  
ATOM   1531  C   ARG A 199      24.844  -4.863 -19.391  1.00 89.31           C  
ATOM   1532  CB  ARG A 199      25.203  -6.008 -21.578  1.00 89.31           C  
ATOM   1533  O   ARG A 199      25.672  -5.016 -18.469  1.00 89.31           O  
ATOM   1534  CG  ARG A 199      26.703  -5.898 -21.422  1.00 89.31           C  
ATOM   1535  CD  ARG A 199      27.297  -7.156 -20.797  1.00 89.31           C  
ATOM   1536  NE  ARG A 199      28.766  -7.117 -20.781  1.00 89.31           N  
ATOM   1537  NH1 ARG A 199      29.016  -9.250 -19.938  1.00 89.31           N  
ATOM   1538  NH2 ARG A 199      30.859  -7.969 -20.406  1.00 89.31           N  
ATOM   1539  CZ  ARG A 199      29.547  -8.109 -20.375  1.00 89.31           C  
ATOM   1540  N   VAL A 200      24.250  -3.748 -19.703  1.00 92.19           N  
ATOM   1541  CA  VAL A 200      24.531  -2.545 -18.922  1.00 92.19           C  
ATOM   1542  C   VAL A 200      24.219  -2.791 -17.453  1.00 92.19           C  
ATOM   1543  CB  VAL A 200      23.734  -1.331 -19.453  1.00 92.19           C  
ATOM   1544  O   VAL A 200      25.031  -2.527 -16.578  1.00 92.19           O  
ATOM   1545  CG1 VAL A 200      23.859  -0.150 -18.484  1.00 92.19           C  
ATOM   1546  CG2 VAL A 200      24.219  -0.938 -20.844  1.00 92.19           C  
ATOM   1547  N   LEU A 201      23.078  -3.334 -17.188  1.00 92.31           N  
ATOM   1548  CA  LEU A 201      22.609  -3.568 -15.828  1.00 92.31           C  
ATOM   1549  C   LEU A 201      23.484  -4.602 -15.125  1.00 92.31           C  
ATOM   1550  CB  LEU A 201      21.156  -4.039 -15.828  1.00 92.31           C  
ATOM   1551  O   LEU A 201      23.812  -4.438 -13.945  1.00 92.31           O  
ATOM   1552  CG  LEU A 201      20.125  -3.055 -16.391  1.00 92.31           C  
ATOM   1553  CD1 LEU A 201      18.750  -3.711 -16.469  1.00 92.31           C  
ATOM   1554  CD2 LEU A 201      20.062  -1.792 -15.539  1.00 92.31           C  
ATOM   1555  N   TYR A 202      23.828  -5.602 -15.836  1.00 90.19           N  
ATOM   1556  CA  TYR A 202      24.688  -6.648 -15.305  1.00 90.19           C  
ATOM   1557  C   TYR A 202      26.062  -6.090 -14.945  1.00 90.19           C  
ATOM   1558  CB  TYR A 202      24.844  -7.789 -16.312  1.00 90.19           C  
ATOM   1559  O   TYR A 202      26.578  -6.316 -13.844  1.00 90.19           O  
ATOM   1560  CG  TYR A 202      25.734  -8.914 -15.836  1.00 90.19           C  
ATOM   1561  CD1 TYR A 202      27.047  -9.000 -16.250  1.00 90.19           C  
ATOM   1562  CD2 TYR A 202      25.250  -9.883 -14.969  1.00 90.19           C  
ATOM   1563  CE1 TYR A 202      27.875 -10.039 -15.820  1.00 90.19           C  
ATOM   1564  CE2 TYR A 202      26.062 -10.922 -14.531  1.00 90.19           C  
ATOM   1565  OH  TYR A 202      28.172 -12.016 -14.523  1.00 90.19           O  
ATOM   1566  CZ  TYR A 202      27.375 -10.992 -14.953  1.00 90.19           C  
ATOM   1567  N   ASP A 203      26.688  -5.359 -15.898  1.00 91.75           N  
ATOM   1568  CA  ASP A 203      28.031  -4.812 -15.695  1.00 91.75           C  
ATOM   1569  C   ASP A 203      28.047  -3.809 -14.539  1.00 91.75           C  
ATOM   1570  CB  ASP A 203      28.531  -4.152 -16.969  1.00 91.75           C  
ATOM   1571  O   ASP A 203      29.016  -3.734 -13.789  1.00 91.75           O  
ATOM   1572  CG  ASP A 203      28.922  -5.156 -18.047  1.00 91.75           C  
ATOM   1573  OD1 ASP A 203      28.953  -6.375 -17.766  1.00 91.75           O  
ATOM   1574  OD2 ASP A 203      29.188  -4.727 -19.188  1.00 91.75           O  
ATOM   1575  N   ASN A 204      26.953  -3.098 -14.375  1.00 93.19           N  
ATOM   1576  CA  ASN A 204      26.875  -2.113 -13.305  1.00 93.19           C  
ATOM   1577  C   ASN A 204      26.516  -2.762 -11.977  1.00 93.19           C  
ATOM   1578  CB  ASN A 204      25.875  -1.013 -13.656  1.00 93.19           C  
ATOM   1579  O   ASN A 204      26.484  -2.096 -10.938  1.00 93.19           O  
ATOM   1580  CG  ASN A 204      26.438   0.002 -14.633  1.00 93.19           C  
ATOM   1581  ND2 ASN A 204      25.594   0.910 -15.102  1.00 93.19           N  
ATOM   1582  OD1 ASN A 204      27.625  -0.030 -14.961  1.00 93.19           O  
ATOM   1583  N   LYS A 205      26.188  -4.094 -11.938  1.00 91.31           N  
ATOM   1584  CA  LYS A 205      25.781  -4.816 -10.727  1.00 91.31           C  
ATOM   1585  C   LYS A 205      24.609  -4.129 -10.031  1.00 91.31           C  
ATOM   1586  CB  LYS A 205      26.969  -4.941  -9.766  1.00 91.31           C  
ATOM   1587  O   LYS A 205      24.641  -3.916  -8.820  1.00 91.31           O  
ATOM   1588  CG  LYS A 205      28.172  -5.652 -10.359  1.00 91.31           C  
ATOM   1589  CD  LYS A 205      29.312  -5.777  -9.344  1.00 91.31           C  
ATOM   1590  CE  LYS A 205      30.531  -6.434  -9.953  1.00 91.31           C  
ATOM   1591  NZ  LYS A 205      31.641  -6.578  -8.953  1.00 91.31           N  
ATOM   1592  N   VAL A 206      23.609  -3.770 -10.883  1.00 90.75           N  
ATOM   1593  CA  VAL A 206      22.438  -3.064 -10.359  1.00 90.75           C  
ATOM   1594  C   VAL A 206      21.625  -3.998  -9.461  1.00 90.75           C  
ATOM   1595  CB  VAL A 206      21.547  -2.516 -11.492  1.00 90.75           C  
ATOM   1596  O   VAL A 206      21.250  -5.094  -9.875  1.00 90.75           O  
ATOM   1597  CG1 VAL A 206      20.312  -1.825 -10.922  1.00 90.75           C  
ATOM   1598  CG2 VAL A 206      22.344  -1.555 -12.375  1.00 90.75           C  
ATOM   1599  N   PRO A 207      21.406  -3.648  -8.172  1.00 88.44           N  
ATOM   1600  CA  PRO A 207      20.609  -4.469  -7.258  1.00 88.44           C  
ATOM   1601  C   PRO A 207      19.172  -4.660  -7.742  1.00 88.44           C  
ATOM   1602  CB  PRO A 207      20.641  -3.678  -5.949  1.00 88.44           C  
ATOM   1603  O   PRO A 207      18.578  -3.746  -8.328  1.00 88.44           O  
ATOM   1604  CG  PRO A 207      21.828  -2.781  -6.070  1.00 88.44           C  
ATOM   1605  CD  PRO A 207      22.031  -2.469  -7.527  1.00 88.44           C  
ATOM   1606  N   GLY A 208      18.656  -5.859  -7.488  1.00 87.69           N  
ATOM   1607  CA  GLY A 208      17.281  -6.160  -7.852  1.00 87.69           C  
ATOM   1608  C   GLY A 208      17.125  -6.625  -9.289  1.00 87.69           C  
ATOM   1609  O   GLY A 208      16.000  -6.801  -9.773  1.00 87.69           O  
ATOM   1610  N   ILE A 209      18.250  -6.727  -9.961  1.00 91.38           N  
ATOM   1611  CA  ILE A 209      18.250  -7.180 -11.352  1.00 91.38           C  
ATOM   1612  C   ILE A 209      18.828  -8.594 -11.430  1.00 91.38           C  
ATOM   1613  CB  ILE A 209      19.062  -6.223 -12.258  1.00 91.38           C  
ATOM   1614  O   ILE A 209      19.891  -8.867 -10.883  1.00 91.38           O  
ATOM   1615  CG1 ILE A 209      18.453  -4.812 -12.211  1.00 91.38           C  
ATOM   1616  CG2 ILE A 209      19.109  -6.754 -13.688  1.00 91.38           C  
ATOM   1617  CD1 ILE A 209      17.047  -4.723 -12.805  1.00 91.38           C  
ATOM   1618  N   THR A 210      18.078  -9.461 -12.008  1.00 90.06           N  
ATOM   1619  CA  THR A 210      18.547 -10.797 -12.344  1.00 90.06           C  
ATOM   1620  C   THR A 210      18.625 -10.984 -13.852  1.00 90.06           C  
ATOM   1621  CB  THR A 210      17.656 -11.883 -11.727  1.00 90.06           C  
ATOM   1622  O   THR A 210      17.594 -10.977 -14.531  1.00 90.06           O  
ATOM   1623  CG2 THR A 210      18.250 -13.273 -11.914  1.00 90.06           C  
ATOM   1624  OG1 THR A 210      17.484 -11.633 -10.328  1.00 90.06           O  
ATOM   1625  N   PRO A 211      19.891 -11.141 -14.336  1.00 81.88           N  
ATOM   1626  CA  PRO A 211      19.969 -11.398 -15.773  1.00 81.88           C  
ATOM   1627  C   PRO A 211      19.422 -12.773 -16.156  1.00 81.88           C  
ATOM   1628  CB  PRO A 211      21.469 -11.305 -16.078  1.00 81.88           C  
ATOM   1629  O   PRO A 211      19.500 -13.719 -15.359  1.00 81.88           O  
ATOM   1630  CG  PRO A 211      22.125 -11.625 -14.773  1.00 81.88           C  
ATOM   1631  CD  PRO A 211      21.203 -11.234 -13.656  1.00 81.88           C  
ATOM   1632  N   TYR A 212      18.703 -12.859 -17.266  1.00 75.19           N  
ATOM   1633  CA  TYR A 212      18.328 -14.148 -17.828  1.00 75.19           C  
ATOM   1634  C   TYR A 212      19.500 -14.781 -18.562  1.00 75.19           C  
ATOM   1635  CB  TYR A 212      17.141 -13.992 -18.797  1.00 75.19           C  
ATOM   1636  O   TYR A 212      20.453 -14.094 -18.938  1.00 75.19           O  
ATOM   1637  CG  TYR A 212      16.172 -15.148 -18.750  1.00 75.19           C  
ATOM   1638  CD1 TYR A 212      16.188 -16.141 -19.719  1.00 75.19           C  
ATOM   1639  CD2 TYR A 212      15.227 -15.258 -17.734  1.00 75.19           C  
ATOM   1640  CE1 TYR A 212      15.297 -17.203 -19.688  1.00 75.19           C  
ATOM   1641  CE2 TYR A 212      14.328 -16.312 -17.688  1.00 75.19           C  
ATOM   1642  OH  TYR A 212      13.484 -18.344 -18.625  1.00 75.19           O  
ATOM   1643  CZ  TYR A 212      14.375 -17.281 -18.672  1.00 75.19           C  
ATOM   1644  N   PRO A 213      19.562 -16.109 -18.641  1.00 72.94           N  
ATOM   1645  CA  PRO A 213      20.719 -16.812 -19.172  1.00 72.94           C  
ATOM   1646  C   PRO A 213      21.078 -16.359 -20.594  1.00 72.94           C  
ATOM   1647  CB  PRO A 213      20.297 -18.281 -19.172  1.00 72.94           C  
ATOM   1648  O   PRO A 213      22.250 -16.391 -20.969  1.00 72.94           O  
ATOM   1649  CG  PRO A 213      18.891 -18.266 -18.625  1.00 72.94           C  
ATOM   1650  CD  PRO A 213      18.516 -16.844 -18.359  1.00 72.94           C  
ATOM   1651  N   ASP A 214      20.250 -15.711 -21.406  1.00 71.19           N  
ATOM   1652  CA  ASP A 214      20.484 -15.445 -22.828  1.00 71.19           C  
ATOM   1653  C   ASP A 214      20.797 -13.977 -23.078  1.00 71.19           C  
ATOM   1654  CB  ASP A 214      19.266 -15.867 -23.656  1.00 71.19           C  
ATOM   1655  O   ASP A 214      20.953 -13.547 -24.219  1.00 71.19           O  
ATOM   1656  CG  ASP A 214      18.969 -17.359 -23.562  1.00 71.19           C  
ATOM   1657  OD1 ASP A 214      19.875 -18.125 -23.203  1.00 71.19           O  
ATOM   1658  OD2 ASP A 214      17.828 -17.750 -23.875  1.00 71.19           O  
ATOM   1659  N   ASP A 215      21.078 -13.148 -22.047  1.00 70.06           N  
ATOM   1660  CA  ASP A 215      21.484 -11.750 -22.125  1.00 70.06           C  
ATOM   1661  C   ASP A 215      20.438 -10.922 -22.859  1.00 70.06           C  
ATOM   1662  CB  ASP A 215      22.844 -11.617 -22.812  1.00 70.06           C  
ATOM   1663  O   ASP A 215      20.688  -9.766 -23.219  1.00 70.06           O  
ATOM   1664  CG  ASP A 215      24.000 -11.969 -21.906  1.00 70.06           C  
ATOM   1665  OD1 ASP A 215      23.812 -12.055 -20.672  1.00 70.06           O  
ATOM   1666  OD2 ASP A 215      25.125 -12.148 -22.422  1.00 70.06           O  
ATOM   1667  N   PHE A 216      19.266 -11.461 -23.188  1.00 79.44           N  
ATOM   1668  CA  PHE A 216      18.312 -10.695 -23.984  1.00 79.44           C  
ATOM   1669  C   PHE A 216      17.328  -9.953 -23.078  1.00 79.44           C  
ATOM   1670  CB  PHE A 216      17.547 -11.609 -24.953  1.00 79.44           C  
ATOM   1671  O   PHE A 216      16.781  -8.914 -23.469  1.00 79.44           O  
ATOM   1672  CG  PHE A 216      18.344 -12.008 -26.156  1.00 79.44           C  
ATOM   1673  CD1 PHE A 216      18.578 -11.102 -27.188  1.00 79.44           C  
ATOM   1674  CD2 PHE A 216      18.859 -13.289 -26.281  1.00 79.44           C  
ATOM   1675  CE1 PHE A 216      19.312 -11.469 -28.312  1.00 79.44           C  
ATOM   1676  CE2 PHE A 216      19.609 -13.664 -27.391  1.00 79.44           C  
ATOM   1677  CZ  PHE A 216      19.828 -12.750 -28.406  1.00 79.44           C  
ATOM   1678  N   TYR A 217      17.094 -10.398 -21.953  1.00 87.00           N  
ATOM   1679  CA  TYR A 217      16.250  -9.664 -21.016  1.00 87.00           C  
ATOM   1680  C   TYR A 217      16.688  -9.891 -19.578  1.00 87.00           C  
ATOM   1681  CB  TYR A 217      14.781 -10.086 -21.172  1.00 87.00           C  
ATOM   1682  O   TYR A 217      17.469 -10.812 -19.297  1.00 87.00           O  
ATOM   1683  CG  TYR A 217      14.516 -11.523 -20.812  1.00 87.00           C  
ATOM   1684  CD1 TYR A 217      14.648 -12.539 -21.750  1.00 87.00           C  
ATOM   1685  CD2 TYR A 217      14.141 -11.867 -19.516  1.00 87.00           C  
ATOM   1686  CE1 TYR A 217      14.398 -13.867 -21.422  1.00 87.00           C  
ATOM   1687  CE2 TYR A 217      13.891 -13.195 -19.172  1.00 87.00           C  
ATOM   1688  OH  TYR A 217      13.781 -15.500 -19.781  1.00 87.00           O  
ATOM   1689  CZ  TYR A 217      14.023 -14.188 -20.125  1.00 87.00           C  
ATOM   1690  N   ALA A 218      16.391  -8.914 -18.656  1.00 91.12           N  
ATOM   1691  CA  ALA A 218      16.641  -8.930 -17.219  1.00 91.12           C  
ATOM   1692  C   ALA A 218      15.336  -8.750 -16.438  1.00 91.12           C  
ATOM   1693  CB  ALA A 218      17.641  -7.848 -16.828  1.00 91.12           C  
ATOM   1694  O   ALA A 218      14.367  -8.188 -16.969  1.00 91.12           O  
ATOM   1695  N   ARG A 219      15.336  -9.453 -15.320  1.00 92.56           N  
ATOM   1696  CA  ARG A 219      14.180  -9.305 -14.445  1.00 92.56           C  
ATOM   1697  C   ARG A 219      14.484  -8.367 -13.281  1.00 92.56           C  
ATOM   1698  CB  ARG A 219      13.719 -10.664 -13.922  1.00 92.56           C  
ATOM   1699  O   ARG A 219      15.523  -8.492 -12.633  1.00 92.56           O  
ATOM   1700  CG  ARG A 219      12.477 -10.602 -13.039  1.00 92.56           C  
ATOM   1701  CD  ARG A 219      11.820 -11.961 -12.898  1.00 92.56           C  
ATOM   1702  NE  ARG A 219      11.227 -12.414 -14.156  1.00 92.56           N  
ATOM   1703  NH1 ARG A 219      10.531 -14.461 -13.344  1.00 92.56           N  
ATOM   1704  NH2 ARG A 219      10.125 -13.891 -15.523  1.00 92.56           N  
ATOM   1705  CZ  ARG A 219      10.633 -13.586 -14.336  1.00 92.56           C  
ATOM   1706  N   PHE A 220      13.562  -7.406 -13.219  1.00 92.69           N  
ATOM   1707  CA  PHE A 220      13.633  -6.488 -12.086  1.00 92.69           C  
ATOM   1708  C   PHE A 220      12.688  -6.930 -10.977  1.00 92.69           C  
ATOM   1709  CB  PHE A 220      13.297  -5.062 -12.531  1.00 92.69           C  
ATOM   1710  O   PHE A 220      11.539  -7.301 -11.242  1.00 92.69           O  
ATOM   1711  CG  PHE A 220      13.023  -4.121 -11.383  1.00 92.69           C  
ATOM   1712  CD1 PHE A 220      11.734  -3.713 -11.094  1.00 92.69           C  
ATOM   1713  CD2 PHE A 220      14.070  -3.645 -10.602  1.00 92.69           C  
ATOM   1714  CE1 PHE A 220      11.477  -2.842 -10.039  1.00 92.69           C  
ATOM   1715  CE2 PHE A 220      13.820  -2.775  -9.539  1.00 92.69           C  
ATOM   1716  CZ  PHE A 220      12.523  -2.373  -9.266  1.00 92.69           C  
ATOM   1717  N   ARG A 221      13.203  -6.988  -9.773  1.00 93.88           N  
ATOM   1718  CA  ARG A 221      12.398  -7.199  -8.578  1.00 93.88           C  
ATOM   1719  C   ARG A 221      12.570  -6.043  -7.594  1.00 93.88           C  
ATOM   1720  CB  ARG A 221      12.781  -8.516  -7.898  1.00 93.88           C  
ATOM   1721  O   ARG A 221      13.672  -5.773  -7.121  1.00 93.88           O  
ATOM   1722  CG  ARG A 221      11.875  -8.898  -6.742  1.00 93.88           C  
ATOM   1723  CD  ARG A 221      12.180 -10.297  -6.223  1.00 93.88           C  
ATOM   1724  NE  ARG A 221      11.281 -10.680  -5.141  1.00 93.88           N  
ATOM   1725  NH1 ARG A 221      12.242 -12.758  -4.801  1.00 93.88           N  
ATOM   1726  NH2 ARG A 221      10.453 -12.086  -3.521  1.00 93.88           N  
ATOM   1727  CZ  ARG A 221      11.328 -11.844  -4.488  1.00 93.88           C  
ATOM   1728  N   GLY A 222      11.477  -5.332  -7.363  1.00 92.69           N  
ATOM   1729  CA  GLY A 222      11.422  -4.223  -6.426  1.00 92.69           C  
ATOM   1730  C   GLY A 222      10.359  -4.391  -5.355  1.00 92.69           C  
ATOM   1731  O   GLY A 222       9.859  -5.496  -5.141  1.00 92.69           O  
ATOM   1732  N   SER A 223      10.203  -3.311  -4.621  1.00 93.62           N  
ATOM   1733  CA  SER A 223       9.242  -3.410  -3.525  1.00 93.62           C  
ATOM   1734  C   SER A 223       8.555  -2.074  -3.271  1.00 93.62           C  
ATOM   1735  CB  SER A 223       9.938  -3.883  -2.248  1.00 93.62           C  
ATOM   1736  O   SER A 223       9.016  -1.030  -3.738  1.00 93.62           O  
ATOM   1737  OG  SER A 223      10.945  -2.965  -1.851  1.00 93.62           O  
ATOM   1738  N   GLY A 224       7.441  -2.182  -2.592  1.00 92.94           N  
ATOM   1739  CA  GLY A 224       6.672  -1.038  -2.133  1.00 92.94           C  
ATOM   1740  C   GLY A 224       5.758  -1.364  -0.965  1.00 92.94           C  
ATOM   1741  O   GLY A 224       5.934  -2.389  -0.303  1.00 92.94           O  
ATOM   1742  N   LYS A 225       4.910  -0.299  -0.732  1.00 93.50           N  
ATOM   1743  CA  LYS A 225       3.992  -0.456   0.393  1.00 93.50           C  
ATOM   1744  C   LYS A 225       2.562  -0.105  -0.010  1.00 93.50           C  
ATOM   1745  CB  LYS A 225       4.434   0.415   1.570  1.00 93.50           C  
ATOM   1746  O   LYS A 225       2.340   0.835  -0.776  1.00 93.50           O  
ATOM   1747  CG  LYS A 225       5.660  -0.111   2.303  1.00 93.50           C  
ATOM   1748  CD  LYS A 225       5.848   0.585   3.645  1.00 93.50           C  
ATOM   1749  CE  LYS A 225       7.012  -0.014   4.426  1.00 93.50           C  
ATOM   1750  NZ  LYS A 225       7.164   0.626   5.770  1.00 93.50           N  
ATOM   1751  N   LEU A 226       1.624  -0.974   0.454  1.00 93.06           N  
ATOM   1752  CA  LEU A 226       0.189  -0.729   0.361  1.00 93.06           C  
ATOM   1753  C   LEU A 226      -0.425  -0.563   1.747  1.00 93.06           C  
ATOM   1754  CB  LEU A 226      -0.503  -1.874  -0.383  1.00 93.06           C  
ATOM   1755  O   LEU A 226      -0.372  -1.481   2.568  1.00 93.06           O  
ATOM   1756  CG  LEU A 226      -2.031  -1.828  -0.426  1.00 93.06           C  
ATOM   1757  CD1 LEU A 226      -2.504  -0.586  -1.175  1.00 93.06           C  
ATOM   1758  CD2 LEU A 226      -2.586  -3.092  -1.074  1.00 93.06           C  
ATOM   1759  N   GLU A 227      -0.956   0.655   1.974  1.00 93.38           N  
ATOM   1760  CA  GLU A 227      -1.535   0.956   3.279  1.00 93.38           C  
ATOM   1761  C   GLU A 227      -2.932   1.556   3.139  1.00 93.38           C  
ATOM   1762  CB  GLU A 227      -0.630   1.909   4.062  1.00 93.38           C  
ATOM   1763  O   GLU A 227      -3.195   2.312   2.201  1.00 93.38           O  
ATOM   1764  CG  GLU A 227       0.758   1.350   4.340  1.00 93.38           C  
ATOM   1765  CD  GLU A 227       1.678   2.344   5.031  1.00 93.38           C  
ATOM   1766  OE1 GLU A 227       2.650   1.912   5.691  1.00 93.38           O  
ATOM   1767  OE2 GLU A 227       1.425   3.562   4.914  1.00 93.38           O  
ATOM   1768  N   GLY A 228      -3.732   1.132   4.031  1.00 91.44           N  
ATOM   1769  CA  GLY A 228      -5.074   1.692   4.012  1.00 91.44           C  
ATOM   1770  C   GLY A 228      -5.945   1.201   5.152  1.00 91.44           C  
ATOM   1771  O   GLY A 228      -5.449   0.591   6.102  1.00 91.44           O  
ATOM   1772  N   LYS A 229      -7.145   1.732   5.066  1.00 88.31           N  
ATOM   1773  CA  LYS A 229      -8.203   1.374   6.000  1.00 88.31           C  
ATOM   1774  C   LYS A 229      -9.523   1.115   5.270  1.00 88.31           C  
ATOM   1775  CB  LYS A 229      -8.398   2.477   7.043  1.00 88.31           C  
ATOM   1776  O   LYS A 229      -9.906   1.887   4.391  1.00 88.31           O  
ATOM   1777  CG  LYS A 229      -9.359   2.107   8.164  1.00 88.31           C  
ATOM   1778  CD  LYS A 229      -9.430   3.203   9.219  1.00 88.31           C  
ATOM   1779  CE  LYS A 229     -10.391   2.834  10.344  1.00 88.31           C  
ATOM   1780  NZ  LYS A 229     -10.422   3.881  11.414  1.00 88.31           N  
ATOM   1781  N   MET A 230     -10.195  -0.053   5.664  1.00 86.25           N  
ATOM   1782  CA  MET A 230     -11.422  -0.364   4.934  1.00 86.25           C  
ATOM   1783  C   MET A 230     -12.516  -0.837   5.883  1.00 86.25           C  
ATOM   1784  CB  MET A 230     -11.156  -1.430   3.867  1.00 86.25           C  
ATOM   1785  O   MET A 230     -12.227  -1.387   6.949  1.00 86.25           O  
ATOM   1786  CG  MET A 230     -10.789  -2.789   4.438  1.00 86.25           C  
ATOM   1787  SD  MET A 230     -10.492  -4.043   3.133  1.00 86.25           S  
ATOM   1788  CE  MET A 230     -11.820  -3.621   1.976  1.00 86.25           C  
ATOM   1789  N   GLY A 231     -13.742  -0.574   5.457  1.00 84.94           N  
ATOM   1790  CA  GLY A 231     -14.891  -1.076   6.195  1.00 84.94           C  
ATOM   1791  C   GLY A 231     -15.070  -2.576   6.070  1.00 84.94           C  
ATOM   1792  O   GLY A 231     -15.039  -3.121   4.965  1.00 84.94           O  
ATOM   1793  N   LEU A 232     -15.234  -3.326   7.152  1.00 83.12           N  
ATOM   1794  CA  LEU A 232     -15.281  -4.781   7.172  1.00 83.12           C  
ATOM   1795  C   LEU A 232     -16.719  -5.273   7.395  1.00 83.12           C  
ATOM   1796  CB  LEU A 232     -14.367  -5.340   8.258  1.00 83.12           C  
ATOM   1797  O   LEU A 232     -17.203  -6.113   6.645  1.00 83.12           O  
ATOM   1798  CG  LEU A 232     -12.891  -4.926   8.180  1.00 83.12           C  
ATOM   1799  CD1 LEU A 232     -12.117  -5.512   9.352  1.00 83.12           C  
ATOM   1800  CD2 LEU A 232     -12.281  -5.363   6.855  1.00 83.12           C  
ATOM   1801  N   GLN A 233     -17.359  -4.773   8.430  1.00 82.25           N  
ATOM   1802  CA  GLN A 233     -18.703  -5.164   8.820  1.00 82.25           C  
ATOM   1803  C   GLN A 233     -19.375  -4.066   9.641  1.00 82.25           C  
ATOM   1804  CB  GLN A 233     -18.672  -6.469   9.625  1.00 82.25           C  
ATOM   1805  O   GLN A 233     -18.734  -3.111  10.062  1.00 82.25           O  
ATOM   1806  CG  GLN A 233     -17.984  -6.344  10.977  1.00 82.25           C  
ATOM   1807  CD  GLN A 233     -17.969  -7.652  11.750  1.00 82.25           C  
ATOM   1808  NE2 GLN A 233     -16.906  -7.863  12.523  1.00 82.25           N  
ATOM   1809  OE1 GLN A 233     -18.891  -8.469  11.641  1.00 82.25           O  
ATOM   1810  N   SER A 234     -20.734  -4.191   9.789  1.00 84.00           N  
ATOM   1811  CA  SER A 234     -21.500  -3.277  10.633  1.00 84.00           C  
ATOM   1812  C   SER A 234     -22.344  -4.039  11.641  1.00 84.00           C  
ATOM   1813  CB  SER A 234     -22.391  -2.383   9.773  1.00 84.00           C  
ATOM   1814  O   SER A 234     -22.719  -5.188  11.406  1.00 84.00           O  
ATOM   1815  OG  SER A 234     -23.344  -3.158   9.062  1.00 84.00           O  
ATOM   1816  N   PHE A 235     -22.453  -3.473  12.820  1.00 85.81           N  
ATOM   1817  CA  PHE A 235     -23.328  -4.051  13.828  1.00 85.81           C  
ATOM   1818  C   PHE A 235     -23.984  -2.957  14.664  1.00 85.81           C  
ATOM   1819  CB  PHE A 235     -22.562  -5.008  14.742  1.00 85.81           C  
ATOM   1820  O   PHE A 235     -23.578  -1.794  14.602  1.00 85.81           O  
ATOM   1821  CG  PHE A 235     -21.281  -4.430  15.273  1.00 85.81           C  
ATOM   1822  CD1 PHE A 235     -20.078  -4.582  14.570  1.00 85.81           C  
ATOM   1823  CD2 PHE A 235     -21.266  -3.734  16.469  1.00 85.81           C  
ATOM   1824  CE1 PHE A 235     -18.891  -4.051  15.062  1.00 85.81           C  
ATOM   1825  CE2 PHE A 235     -20.078  -3.199  16.969  1.00 85.81           C  
ATOM   1826  CZ  PHE A 235     -18.891  -3.359  16.266  1.00 85.81           C  
ATOM   1827  N   VAL A 236     -25.062  -3.316  15.328  1.00 86.94           N  
ATOM   1828  CA  VAL A 236     -25.766  -2.412  16.234  1.00 86.94           C  
ATOM   1829  C   VAL A 236     -25.578  -2.881  17.672  1.00 86.94           C  
ATOM   1830  CB  VAL A 236     -27.266  -2.312  15.891  1.00 86.94           C  
ATOM   1831  O   VAL A 236     -25.875  -4.027  18.000  1.00 86.94           O  
ATOM   1832  CG1 VAL A 236     -27.984  -1.392  16.875  1.00 86.94           C  
ATOM   1833  CG2 VAL A 236     -27.453  -1.821  14.461  1.00 86.94           C  
ATOM   1834  N   ASN A 237     -24.984  -2.033  18.422  1.00 89.94           N  
ATOM   1835  CA  ASN A 237     -24.922  -2.262  19.859  1.00 89.94           C  
ATOM   1836  C   ASN A 237     -26.172  -1.755  20.562  1.00 89.94           C  
ATOM   1837  CB  ASN A 237     -23.672  -1.599  20.453  1.00 89.94           C  
ATOM   1838  O   ASN A 237     -26.578  -0.603  20.391  1.00 89.94           O  
ATOM   1839  CG  ASN A 237     -22.406  -2.402  20.203  1.00 89.94           C  
ATOM   1840  ND2 ASN A 237     -21.266  -1.788  20.453  1.00 89.94           N  
ATOM   1841  OD1 ASN A 237     -22.469  -3.564  19.797  1.00 89.94           O  
ATOM   1842  N   ILE A 238     -26.781  -2.645  21.328  1.00 90.00           N  
ATOM   1843  CA  ILE A 238     -28.016  -2.293  22.031  1.00 90.00           C  
ATOM   1844  C   ILE A 238     -27.797  -2.393  23.531  1.00 90.00           C  
ATOM   1845  CB  ILE A 238     -29.188  -3.201  21.594  1.00 90.00           C  
ATOM   1846  O   ILE A 238     -27.281  -3.400  24.031  1.00 90.00           O  
ATOM   1847  CG1 ILE A 238     -29.438  -3.061  20.094  1.00 90.00           C  
ATOM   1848  CG2 ILE A 238     -30.453  -2.871  22.391  1.00 90.00           C  
ATOM   1849  CD1 ILE A 238     -30.578  -3.924  19.578  1.00 90.00           C  
ATOM   1850  N   VAL A 239     -28.078  -1.301  24.188  1.00 94.06           N  
ATOM   1851  CA  VAL A 239     -28.062  -1.284  25.641  1.00 94.06           C  
ATOM   1852  C   VAL A 239     -29.453  -0.983  26.172  1.00 94.06           C  
ATOM   1853  CB  VAL A 239     -27.047  -0.249  26.188  1.00 94.06           C  
ATOM   1854  O   VAL A 239     -30.016   0.080  25.891  1.00 94.06           O  
ATOM   1855  CG1 VAL A 239     -27.000  -0.295  27.719  1.00 94.06           C  
ATOM   1856  CG2 VAL A 239     -25.656  -0.494  25.594  1.00 94.06           C  
ATOM   1857  N   GLU A 240     -30.000  -1.860  26.906  1.00 93.38           N  
ATOM   1858  CA  GLU A 240     -31.297  -1.688  27.531  1.00 93.38           C  
ATOM   1859  C   GLU A 240     -31.156  -1.363  29.016  1.00 93.38           C  
ATOM   1860  CB  GLU A 240     -32.156  -2.943  27.359  1.00 93.38           C  
ATOM   1861  O   GLU A 240     -30.516  -2.113  29.766  1.00 93.38           O  
ATOM   1862  CG  GLU A 240     -32.438  -3.283  25.906  1.00 93.38           C  
ATOM   1863  CD  GLU A 240     -33.125  -4.633  25.719  1.00 93.38           C  
ATOM   1864  OE1 GLU A 240     -33.656  -4.910  24.625  1.00 93.38           O  
ATOM   1865  OE2 GLU A 240     -33.156  -5.414  26.703  1.00 93.38           O  
ATOM   1866  N   ARG A 241     -31.734  -0.253  29.375  1.00 94.56           N  
ATOM   1867  CA  ARG A 241     -31.688   0.168  30.781  1.00 94.56           C  
ATOM   1868  C   ARG A 241     -33.094   0.472  31.297  1.00 94.56           C  
ATOM   1869  CB  ARG A 241     -30.797   1.396  30.938  1.00 94.56           C  
ATOM   1870  O   ARG A 241     -33.938   1.008  30.562  1.00 94.56           O  
ATOM   1871  CG  ARG A 241     -29.344   1.158  30.547  1.00 94.56           C  
ATOM   1872  CD  ARG A 241     -28.500   2.414  30.703  1.00 94.56           C  
ATOM   1873  NE  ARG A 241     -27.141   2.223  30.203  1.00 94.56           N  
ATOM   1874  NH1 ARG A 241     -26.188   1.903  32.281  1.00 94.56           N  
ATOM   1875  NH2 ARG A 241     -24.891   1.825  30.391  1.00 94.56           N  
ATOM   1876  CZ  ARG A 241     -26.078   1.984  30.969  1.00 94.56           C  
ATOM   1877  N   PRO A 242     -33.344   0.074  32.625  1.00 94.25           N  
ATOM   1878  CA  PRO A 242     -34.625   0.493  33.156  1.00 94.25           C  
ATOM   1879  C   PRO A 242     -34.781   2.012  33.219  1.00 94.25           C  
ATOM   1880  CB  PRO A 242     -34.625  -0.114  34.562  1.00 94.25           C  
ATOM   1881  O   PRO A 242     -33.781   2.725  33.438  1.00 94.25           O  
ATOM   1882  CG  PRO A 242     -33.531  -1.126  34.562  1.00 94.25           C  
ATOM   1883  CD  PRO A 242     -32.562  -0.754  33.469  1.00 94.25           C  
ATOM   1884  N   LEU A 243     -35.906   2.432  32.938  1.00 92.94           N  
ATOM   1885  CA  LEU A 243     -36.188   3.855  33.125  1.00 92.94           C  
ATOM   1886  C   LEU A 243     -36.031   4.273  34.562  1.00 92.94           C  
ATOM   1887  CB  LEU A 243     -37.594   4.191  32.625  1.00 92.94           C  
ATOM   1888  O   LEU A 243     -36.125   3.441  35.469  1.00 92.94           O  
ATOM   1889  CG  LEU A 243     -37.812   4.148  31.109  1.00 92.94           C  
ATOM   1890  CD1 LEU A 243     -39.312   4.199  30.797  1.00 92.94           C  
ATOM   1891  CD2 LEU A 243     -37.094   5.301  30.438  1.00 92.94           C  
ATOM   1892  N   SER A 244     -35.656   5.496  34.812  1.00 88.94           N  
ATOM   1893  CA  SER A 244     -35.500   6.039  36.156  1.00 88.94           C  
ATOM   1894  C   SER A 244     -36.719   5.723  37.000  1.00 88.94           C  
ATOM   1895  CB  SER A 244     -35.281   7.551  36.094  1.00 88.94           C  
ATOM   1896  O   SER A 244     -37.875   5.938  36.562  1.00 88.94           O  
ATOM   1897  OG  SER A 244     -35.000   8.062  37.375  1.00 88.94           O  
ATOM   1898  N   GLY A 245     -36.500   5.051  38.188  1.00 88.12           N  
ATOM   1899  CA  GLY A 245     -37.562   4.703  39.094  1.00 88.12           C  
ATOM   1900  C   GLY A 245     -38.062   3.285  38.906  1.00 88.12           C  
ATOM   1901  O   GLY A 245     -38.938   2.830  39.656  1.00 88.12           O  
ATOM   1902  N   ARG A 246     -37.562   2.615  37.938  1.00 86.06           N  
ATOM   1903  CA  ARG A 246     -37.969   1.240  37.688  1.00 86.06           C  
ATOM   1904  C   ARG A 246     -36.812   0.264  38.000  1.00 86.06           C  
ATOM   1905  CB  ARG A 246     -38.406   1.080  36.250  1.00 86.06           C  
ATOM   1906  O   ARG A 246     -35.656   0.597  37.812  1.00 86.06           O  
ATOM   1907  CG  ARG A 246     -39.719   1.812  35.906  1.00 86.06           C  
ATOM   1908  CD  ARG A 246     -40.438   1.165  34.750  1.00 86.06           C  
ATOM   1909  NE  ARG A 246     -41.719   1.839  34.469  1.00 86.06           N  
ATOM   1910  NH1 ARG A 246     -42.719  -0.020  33.562  1.00 86.06           N  
ATOM   1911  NH2 ARG A 246     -43.875   1.968  33.688  1.00 86.06           N  
ATOM   1912  CZ  ARG A 246     -42.750   1.261  33.906  1.00 86.06           C  
ATOM   1913  N   ALA A 247     -37.188  -0.866  38.656  1.00 85.50           N  
ATOM   1914  CA  ALA A 247     -36.219  -1.938  38.938  1.00 85.50           C  
ATOM   1915  C   ALA A 247     -35.969  -2.773  37.688  1.00 85.50           C  
ATOM   1916  CB  ALA A 247     -36.719  -2.828  40.062  1.00 85.50           C  
ATOM   1917  O   ALA A 247     -36.844  -2.900  36.812  1.00 85.50           O  
ATOM   1918  N   GLY A 248     -34.688  -3.100  37.531  1.00 86.94           N  
ATOM   1919  CA  GLY A 248     -34.344  -4.004  36.438  1.00 86.94           C  
ATOM   1920  C   GLY A 248     -32.844  -4.070  36.188  1.00 86.94           C  
ATOM   1921  O   GLY A 248     -32.062  -3.393  36.844  1.00 86.94           O  
ATOM   1922  N   GLN A 249     -32.406  -5.023  35.250  1.00 89.06           N  
ATOM   1923  CA  GLN A 249     -31.000  -5.211  34.906  1.00 89.06           C  
ATOM   1924  C   GLN A 249     -30.688  -4.598  33.562  1.00 89.06           C  
ATOM   1925  CB  GLN A 249     -30.656  -6.699  34.906  1.00 89.06           C  
ATOM   1926  O   GLN A 249     -31.547  -4.496  32.688  1.00 89.06           O  
ATOM   1927  CG  GLN A 249     -30.750  -7.355  36.281  1.00 89.06           C  
ATOM   1928  CD  GLN A 249     -30.328  -8.812  36.250  1.00 89.06           C  
ATOM   1929  NE2 GLN A 249     -30.109  -9.383  37.438  1.00 89.06           N  
ATOM   1930  OE1 GLN A 249     -30.203  -9.422  35.188  1.00 89.06           O  
ATOM   1931  N   VAL A 250     -29.453  -4.086  33.531  1.00 91.75           N  
ATOM   1932  CA  VAL A 250     -28.922  -3.590  32.250  1.00 91.75           C  
ATOM   1933  C   VAL A 250     -28.516  -4.762  31.375  1.00 91.75           C  
ATOM   1934  CB  VAL A 250     -27.719  -2.648  32.469  1.00 91.75           C  
ATOM   1935  O   VAL A 250     -27.859  -5.699  31.828  1.00 91.75           O  
ATOM   1936  CG1 VAL A 250     -27.141  -2.184  31.141  1.00 91.75           C  
ATOM   1937  CG2 VAL A 250     -28.125  -1.449  33.344  1.00 91.75           C  
ATOM   1938  N   ARG A 251     -29.047  -4.754  30.141  1.00 90.94           N  
ATOM   1939  CA  ARG A 251     -28.672  -5.738  29.125  1.00 90.94           C  
ATOM   1940  C   ARG A 251     -27.969  -5.074  27.938  1.00 90.94           C  
ATOM   1941  CB  ARG A 251     -29.906  -6.508  28.641  1.00 90.94           C  
ATOM   1942  O   ARG A 251     -28.406  -4.020  27.469  1.00 90.94           O  
ATOM   1943  CG  ARG A 251     -30.578  -7.328  29.734  1.00 90.94           C  
ATOM   1944  CD  ARG A 251     -31.828  -8.031  29.203  1.00 90.94           C  
ATOM   1945  NE  ARG A 251     -32.562  -8.703  30.281  1.00 90.94           N  
ATOM   1946  NH1 ARG A 251     -34.219  -9.555  28.906  1.00 90.94           N  
ATOM   1947  NH2 ARG A 251     -34.250  -9.984  31.156  1.00 90.94           N  
ATOM   1948  CZ  ARG A 251     -33.656  -9.414  30.109  1.00 90.94           C  
ATOM   1949  N   GLU A 252     -26.891  -5.766  27.578  1.00 92.25           N  
ATOM   1950  CA  GLU A 252     -26.125  -5.309  26.422  1.00 92.25           C  
ATOM   1951  C   GLU A 252     -25.891  -6.441  25.438  1.00 92.25           C  
ATOM   1952  CB  GLU A 252     -24.781  -4.723  26.875  1.00 92.25           C  
ATOM   1953  O   GLU A 252     -25.500  -7.547  25.812  1.00 92.25           O  
ATOM   1954  CG  GLU A 252     -23.984  -4.062  25.750  1.00 92.25           C  
ATOM   1955  CD  GLU A 252     -22.719  -3.369  26.234  1.00 92.25           C  
ATOM   1956  OE1 GLU A 252     -22.031  -2.723  25.422  1.00 92.25           O  
ATOM   1957  OE2 GLU A 252     -22.422  -3.473  27.453  1.00 92.25           O  
ATOM   1958  N   TYR A 253     -26.234  -6.188  24.172  1.00 89.31           N  
ATOM   1959  CA  TYR A 253     -25.969  -7.207  23.172  1.00 89.31           C  
ATOM   1960  C   TYR A 253     -25.719  -6.570  21.797  1.00 89.31           C  
ATOM   1961  CB  TYR A 253     -27.141  -8.195  23.078  1.00 89.31           C  
ATOM   1962  O   TYR A 253     -26.016  -5.391  21.594  1.00 89.31           O  
ATOM   1963  CG  TYR A 253     -28.469  -7.535  22.844  1.00 89.31           C  
ATOM   1964  CD1 TYR A 253     -29.234  -7.059  23.906  1.00 89.31           C  
ATOM   1965  CD2 TYR A 253     -28.984  -7.387  21.562  1.00 89.31           C  
ATOM   1966  CE1 TYR A 253     -30.469  -6.453  23.703  1.00 89.31           C  
ATOM   1967  CE2 TYR A 253     -30.219  -6.781  21.328  1.00 89.31           C  
ATOM   1968  OH  TYR A 253     -32.156  -5.719  22.188  1.00 89.31           O  
ATOM   1969  CZ  TYR A 253     -30.953  -6.316  22.406  1.00 89.31           C  
ATOM   1970  N   GLN A 254     -25.188  -7.355  20.828  1.00 87.00           N  
ATOM   1971  CA  GLN A 254     -24.844  -6.898  19.484  1.00 87.00           C  
ATOM   1972  C   GLN A 254     -25.656  -7.633  18.422  1.00 87.00           C  
ATOM   1973  CB  GLN A 254     -23.344  -7.090  19.219  1.00 87.00           C  
ATOM   1974  O   GLN A 254     -25.828  -8.852  18.500  1.00 87.00           O  
ATOM   1975  CG  GLN A 254     -22.453  -6.145  20.016  1.00 87.00           C  
ATOM   1976  CD  GLN A 254     -20.969  -6.336  19.719  1.00 87.00           C  
ATOM   1977  NE2 GLN A 254     -20.172  -5.336  20.047  1.00 87.00           N  
ATOM   1978  OE1 GLN A 254     -20.562  -7.375  19.188  1.00 87.00           O  
ATOM   1979  N   ILE A 255     -26.188  -6.836  17.578  1.00 84.94           N  
ATOM   1980  CA  ILE A 255     -26.906  -7.414  16.453  1.00 84.94           C  
ATOM   1981  C   ILE A 255     -26.141  -7.172  15.156  1.00 84.94           C  
ATOM   1982  CB  ILE A 255     -28.344  -6.828  16.344  1.00 84.94           C  
ATOM   1983  O   ILE A 255     -25.953  -6.023  14.742  1.00 84.94           O  
ATOM   1984  CG1 ILE A 255     -29.094  -7.012  17.656  1.00 84.94           C  
ATOM   1985  CG2 ILE A 255     -29.094  -7.477  15.180  1.00 84.94           C  
ATOM   1986  CD1 ILE A 255     -30.438  -6.301  17.703  1.00 84.94           C  
ATOM   1987  N   PRO A 256     -25.656  -8.258  14.477  1.00 77.69           N  
ATOM   1988  CA  PRO A 256     -25.047  -8.016  13.164  1.00 77.69           C  
ATOM   1989  C   PRO A 256     -26.047  -7.473  12.141  1.00 77.69           C  
ATOM   1990  CB  PRO A 256     -24.547  -9.406  12.742  1.00 77.69           C  
ATOM   1991  O   PRO A 256     -27.203  -7.887  12.133  1.00 77.69           O  
ATOM   1992  CG  PRO A 256     -25.359 -10.367  13.555  1.00 77.69           C  
ATOM   1993  CD  PRO A 256     -25.828  -9.664  14.797  1.00 77.69           C  
ATOM   1994  N   VAL A 257     -25.844  -6.500  11.492  1.00 72.62           N  
ATOM   1995  CA  VAL A 257     -26.734  -5.949  10.477  1.00 72.62           C  
ATOM   1996  C   VAL A 257     -26.203  -6.266   9.086  1.00 72.62           C  
ATOM   1997  CB  VAL A 257     -26.906  -4.422  10.648  1.00 72.62           C  
ATOM   1998  O   VAL A 257     -24.984  -6.270   8.867  1.00 72.62           O  
ATOM   1999  CG1 VAL A 257     -27.938  -3.885   9.648  1.00 72.62           C  
ATOM   2000  CG2 VAL A 257     -27.328  -4.090  12.078  1.00 72.62           C  
ATOM   2001  N   SER A 258     -26.562  -7.621   8.406  1.00 59.56           N  
ATOM   2002  CA  SER A 258     -26.359  -8.047   7.023  1.00 59.56           C  
ATOM   2003  C   SER A 258     -26.031  -6.863   6.121  1.00 59.56           C  
ATOM   2004  CB  SER A 258     -27.594  -8.773   6.496  1.00 59.56           C  
ATOM   2005  O   SER A 258     -26.328  -5.715   6.461  1.00 59.56           O  
ATOM   2006  OG  SER A 258     -28.750  -7.957   6.605  1.00 59.56           O  
ATOM   2007  N   LEU A 259     -25.266  -7.027   4.766  1.00 52.00           N  
ATOM   2008  CA  LEU A 259     -24.828  -7.199   3.383  1.00 52.00           C  
ATOM   2009  C   LEU A 259     -24.344  -5.879   2.795  1.00 52.00           C  
ATOM   2010  CB  LEU A 259     -25.969  -7.766   2.533  1.00 52.00           C  
ATOM   2011  O   LEU A 259     -25.062  -4.871   2.861  1.00 52.00           O  
ATOM   2012  CG  LEU A 259     -26.281  -9.250   2.719  1.00 52.00           C  
ATOM   2013  CD1 LEU A 259     -27.719  -9.547   2.293  1.00 52.00           C  
ATOM   2014  CD2 LEU A 259     -25.297 -10.102   1.929  1.00 52.00           C  
ATOM   2015  N   GLN A 260     -23.188  -5.406   3.176  1.00 50.41           N  
ATOM   2016  CA  GLN A 260     -22.406  -4.461   2.381  1.00 50.41           C  
ATOM   2017  C   GLN A 260     -23.141  -4.102   1.087  1.00 50.41           C  
ATOM   2018  CB  GLN A 260     -21.031  -5.035   2.066  1.00 50.41           C  
ATOM   2019  O   GLN A 260     -23.531  -4.988   0.330  1.00 50.41           O  
ATOM   2020  CG  GLN A 260     -20.047  -4.969   3.234  1.00 50.41           C  
ATOM   2021  CD  GLN A 260     -18.703  -5.594   2.914  1.00 50.41           C  
ATOM   2022  NE2 GLN A 260     -17.734  -5.375   3.785  1.00 50.41           N  
ATOM   2023  OE1 GLN A 260     -18.547  -6.270   1.891  1.00 50.41           O  
ATOM   2024  N   SER A 261     -24.141  -3.260   0.944  1.00 46.12           N  
ATOM   2025  CA  SER A 261     -24.469  -2.783  -0.393  1.00 46.12           C  
ATOM   2026  C   SER A 261     -23.250  -2.230  -1.109  1.00 46.12           C  
ATOM   2027  CB  SER A 261     -25.562  -1.710  -0.323  1.00 46.12           C  
ATOM   2028  O   SER A 261     -22.484  -1.448  -0.536  1.00 46.12           O  
ATOM   2029  OG  SER A 261     -25.031  -0.498   0.193  1.00 46.12           O  
ATOM   2030  N   GLY A 262     -22.203  -3.008  -1.603  1.00 41.53           N  
ATOM   2031  CA  GLY A 262     -21.281  -2.270  -2.441  1.00 41.53           C  
ATOM   2032  C   GLY A 262     -19.969  -2.996  -2.662  1.00 41.53           C  
ATOM   2033  O   GLY A 262     -18.984  -2.398  -3.113  1.00 41.53           O  
ATOM   2034  N   LEU A 263     -19.734  -4.324  -2.213  1.00 43.69           N  
ATOM   2035  CA  LEU A 263     -18.578  -5.016  -2.760  1.00 43.69           C  
ATOM   2036  C   LEU A 263     -18.812  -5.406  -4.215  1.00 43.69           C  
ATOM   2037  CB  LEU A 263     -18.250  -6.258  -1.929  1.00 43.69           C  
ATOM   2038  O   LEU A 263     -17.984  -6.074  -4.824  1.00 43.69           O  
ATOM   2039  CG  LEU A 263     -17.562  -6.016  -0.589  1.00 43.69           C  
ATOM   2040  CD1 LEU A 263     -17.594  -7.281   0.264  1.00 43.69           C  
ATOM   2041  CD2 LEU A 263     -16.125  -5.559  -0.809  1.00 43.69           C  
ATOM   2042  N   GLY A 264     -19.984  -5.023  -4.785  1.00 37.91           N  
ATOM   2043  CA  GLY A 264     -20.000  -5.242  -6.223  1.00 37.91           C  
ATOM   2044  C   GLY A 264     -19.234  -4.191  -7.004  1.00 37.91           C  
ATOM   2045  O   GLY A 264     -19.625  -3.830  -8.117  1.00 37.91           O  
ATOM   2046  N   ILE A 265     -18.188  -3.545  -6.461  1.00 39.38           N  
ATOM   2047  CA  ILE A 265     -17.359  -2.598  -7.195  1.00 39.38           C  
ATOM   2048  C   ILE A 265     -16.719  -3.295  -8.391  1.00 39.38           C  
ATOM   2049  CB  ILE A 265     -16.266  -1.979  -6.289  1.00 39.38           C  
ATOM   2050  O   ILE A 265     -16.141  -4.375  -8.250  1.00 39.38           O  
ATOM   2051  CG1 ILE A 265     -16.906  -1.359  -5.039  1.00 39.38           C  
ATOM   2052  CG2 ILE A 265     -15.453  -0.938  -7.059  1.00 39.38           C  
ATOM   2053  CD1 ILE A 265     -15.898  -0.797  -4.047  1.00 39.38           C  
ATOM   2054  N   PRO A 266     -17.234  -3.031  -9.672  1.00 37.25           N  
ATOM   2055  CA  PRO A 266     -16.891  -3.646 -10.953  1.00 37.25           C  
ATOM   2056  C   PRO A 266     -15.391  -3.951 -11.070  1.00 37.25           C  
ATOM   2057  CB  PRO A 266     -17.312  -2.594 -11.984  1.00 37.25           C  
ATOM   2058  O   PRO A 266     -14.562  -3.193 -10.562  1.00 37.25           O  
ATOM   2059  CG  PRO A 266     -17.656  -1.385 -11.172  1.00 37.25           C  
ATOM   2060  CD  PRO A 266     -17.547  -1.740  -9.719  1.00 37.25           C  
ATOM   2061  N   ILE A 267     -14.891  -5.246 -10.867  1.00 34.03           N  
ATOM   2062  CA  ILE A 267     -13.734  -5.875 -11.492  1.00 34.03           C  
ATOM   2063  C   ILE A 267     -13.320  -5.078 -12.734  1.00 34.03           C  
ATOM   2064  CB  ILE A 267     -14.023  -7.344 -11.875  1.00 34.03           C  
ATOM   2065  O   ILE A 267     -14.148  -4.797 -13.602  1.00 34.03           O  
ATOM   2066  CG1 ILE A 267     -14.484  -8.133 -10.641  1.00 34.03           C  
ATOM   2067  CG2 ILE A 267     -12.789  -7.992 -12.508  1.00 34.03           C  
ATOM   2068  CD1 ILE A 267     -14.969  -9.539 -10.953  1.00 34.03           C  
ATOM   2069  N   PHE A 268     -12.555  -3.947 -12.625  1.00 37.66           N  
ATOM   2070  CA  PHE A 268     -11.922  -3.309 -13.773  1.00 37.66           C  
ATOM   2071  C   PHE A 268     -11.148  -4.324 -14.602  1.00 37.66           C  
ATOM   2072  CB  PHE A 268     -10.992  -2.182 -13.320  1.00 37.66           C  
ATOM   2073  O   PHE A 268     -10.484  -5.207 -14.047  1.00 37.66           O  
ATOM   2074  CG  PHE A 268     -11.695  -0.867 -13.102  1.00 37.66           C  
ATOM   2075  CD1 PHE A 268     -11.969  -0.025 -14.172  1.00 37.66           C  
ATOM   2076  CD2 PHE A 268     -12.070  -0.473 -11.820  1.00 37.66           C  
ATOM   2077  CE1 PHE A 268     -12.617   1.192 -13.969  1.00 37.66           C  
ATOM   2078  CE2 PHE A 268     -12.719   0.742 -11.617  1.00 37.66           C  
ATOM   2079  CZ  PHE A 268     -12.992   1.573 -12.688  1.00 37.66           C  
ATOM   2080  N   ASP A 269     -11.695  -4.738 -15.664  1.00 28.97           N  
ATOM   2081  CA  ASP A 269     -10.992  -5.332 -16.797  1.00 28.97           C  
ATOM   2082  C   ASP A 269      -9.656  -4.633 -17.047  1.00 28.97           C  
ATOM   2083  CB  ASP A 269     -11.859  -5.270 -18.062  1.00 28.97           C  
ATOM   2084  O   ASP A 269      -9.602  -3.406 -17.141  1.00 28.97           O  
ATOM   2085  CG  ASP A 269     -11.805  -6.543 -18.875  1.00 28.97           C  
ATOM   2086  OD1 ASP A 269     -10.875  -7.359 -18.688  1.00 28.97           O  
ATOM   2087  OD2 ASP A 269     -12.695  -6.734 -19.734  1.00 28.97           O  
ATOM   2088  N   PRO A 270      -8.500  -5.215 -16.500  1.00 32.88           N  
ATOM   2089  CA  PRO A 270      -7.152  -4.672 -16.703  1.00 32.88           C  
ATOM   2090  C   PRO A 270      -6.918  -4.191 -18.125  1.00 32.88           C  
ATOM   2091  CB  PRO A 270      -6.242  -5.855 -16.359  1.00 32.88           C  
ATOM   2092  O   PRO A 270      -7.301  -4.875 -19.078  1.00 32.88           O  
ATOM   2093  CG  PRO A 270      -7.156  -7.035 -16.297  1.00 32.88           C  
ATOM   2094  CD  PRO A 270      -8.570  -6.559 -16.500  1.00 32.88           C  
ATOM   2095  N   VAL A 271      -7.391  -2.984 -18.578  1.00 33.03           N  
ATOM   2096  CA  VAL A 271      -6.941  -2.604 -19.906  1.00 33.03           C  
ATOM   2097  C   VAL A 271      -5.859  -1.532 -19.812  1.00 33.03           C  
ATOM   2098  CB  VAL A 271      -8.109  -2.096 -20.781  1.00 33.03           C  
ATOM   2099  O   VAL A 271      -6.016  -0.551 -19.078  1.00 33.03           O  
ATOM   2100  CG1 VAL A 271      -7.613  -1.685 -22.172  1.00 33.03           C  
ATOM   2101  CG2 VAL A 271      -9.195  -3.166 -20.891  1.00 33.03           C  
ATOM   2102  N   VAL A 272      -4.492  -1.796 -20.344  1.00 32.66           N  
ATOM   2103  CA  VAL A 272      -3.480  -1.698 -21.391  1.00 32.66           C  
ATOM   2104  C   VAL A 272      -2.838  -0.313 -21.359  1.00 32.66           C  
ATOM   2105  CB  VAL A 272      -4.074  -1.980 -22.797  1.00 32.66           C  
ATOM   2106  O   VAL A 272      -3.539   0.702 -21.328  1.00 32.66           O  
ATOM   2107  CG1 VAL A 272      -2.975  -2.021 -23.844  1.00 32.66           C  
ATOM   2108  CG2 VAL A 272      -4.859  -3.291 -22.781  1.00 32.66           C  
ATOM   2109  N   SER A 273      -1.652  -0.157 -20.703  1.00 29.59           N  
ATOM   2110  CA  SER A 273      -0.432   0.601 -20.969  1.00 29.59           C  
ATOM   2111  C   SER A 273      -0.581   1.482 -22.203  1.00 29.59           C  
ATOM   2112  CB  SER A 273       0.758  -0.343 -21.141  1.00 29.59           C  
ATOM   2113  O   SER A 273      -1.021   1.016 -23.250  1.00 29.59           O  
ATOM   2114  OG  SER A 273       0.834  -0.812 -22.484  1.00 29.59           O  
ATOM   2115  N   LEU A 274      -1.198   2.652 -22.109  1.00 26.33           N  
ATOM   2116  CA  LEU A 274      -1.088   3.654 -23.172  1.00 26.33           C  
ATOM   2117  C   LEU A 274       0.360   4.098 -23.344  1.00 26.33           C  
ATOM   2118  CB  LEU A 274      -1.971   4.863 -22.859  1.00 26.33           C  
ATOM   2119  O   LEU A 274       1.047   4.398 -22.375  1.00 26.33           O  
ATOM   2120  CG  LEU A 274      -3.449   4.738 -23.219  1.00 26.33           C  
ATOM   2121  CD1 LEU A 274      -4.297   5.637 -22.328  1.00 26.33           C  
ATOM   2122  CD2 LEU A 274      -3.668   5.086 -24.688  1.00 26.33           C  
ATOM   2123  N   GLN A 275       1.173   3.387 -24.250  1.00 29.27           N  
ATOM   2124  CA  GLN A 275       2.275   3.736 -25.141  1.00 29.27           C  
ATOM   2125  C   GLN A 275       2.588   5.227 -25.062  1.00 29.27           C  
ATOM   2126  CB  GLN A 275       1.950   3.334 -26.578  1.00 29.27           C  
ATOM   2127  O   GLN A 275       1.678   6.059 -25.078  1.00 29.27           O  
ATOM   2128  CG  GLN A 275       1.977   1.831 -26.812  1.00 29.27           C  
ATOM   2129  CD  GLN A 275       1.728   1.464 -28.266  1.00 29.27           C  
ATOM   2130  NE2 GLN A 275       2.281   0.336 -28.703  1.00 29.27           N  
ATOM   2131  OE1 GLN A 275       1.040   2.188 -29.000  1.00 29.27           O  
TER    2132      GLN A 275                                                      
ENDMDL                                                                          
END                                                                             
