# Supplementary material for: Isolation and in silico analysis of a new subclass of parasporin 4 from Bacillus thuringiensis coreanensis
Source: PeerJ. 2025 Mar 24;13:e19061. doi: 10.7717/peerj.19061 (PMC11949118; doi:10.7717/peerj.19061)
Supplement: Supplemental Information 5 — These data were obtained from modeling the PS4Ab1 protein using the Alphafold2 tool, its files can be opened in Pymol, Notepad and common image viewer. [file peerj-13-19061-s005.zip › PS4Ab1 protein modeling file/Modelo 2.pdb]

MODEL     1                                                                     
ATOM      1  N   MET A   1      16.547  -4.230   0.183  1.00 52.59           N  
ATOM      2  CA  MET A   1      15.641  -4.402  -0.948  1.00 52.59           C  
ATOM      3  C   MET A   1      15.922  -3.367  -2.033  1.00 52.59           C  
ATOM      4  CB  MET A   1      14.188  -4.297  -0.489  1.00 52.59           C  
ATOM      5  O   MET A   1      15.938  -2.166  -1.761  1.00 52.59           O  
ATOM      6  CG  MET A   1      13.484  -5.641  -0.370  1.00 52.59           C  
ATOM      7  SD  MET A   1      11.781  -5.488   0.304  1.00 52.59           S  
ATOM      8  CE  MET A   1      11.000  -4.535  -1.024  1.00 52.59           C  
ATOM      9  N   ALA A   2      16.312  -3.773  -3.254  1.00 66.06           N  
ATOM     10  CA  ALA A   2      17.250  -3.244  -4.242  1.00 66.06           C  
ATOM     11  C   ALA A   2      16.516  -2.426  -5.305  1.00 66.06           C  
ATOM     12  CB  ALA A   2      18.031  -4.383  -4.895  1.00 66.06           C  
ATOM     13  O   ALA A   2      15.602  -2.922  -5.961  1.00 66.06           O  
ATOM     14  N   ILE A   3      15.758  -1.392  -5.031  1.00 84.69           N  
ATOM     15  CA  ILE A   3      15.461  -0.591  -6.215  1.00 84.69           C  
ATOM     16  C   ILE A   3      16.531  -0.821  -7.277  1.00 84.69           C  
ATOM     17  CB  ILE A   3      15.359   0.912  -5.871  1.00 84.69           C  
ATOM     18  O   ILE A   3      17.719  -0.582  -7.027  1.00 84.69           O  
ATOM     19  CG1 ILE A   3      14.367   1.131  -4.727  1.00 84.69           C  
ATOM     20  CG2 ILE A   3      14.961   1.724  -7.105  1.00 84.69           C  
ATOM     21  CD1 ILE A   3      12.938   0.695  -5.047  1.00 84.69           C  
ATOM     22  N   ILE A   4      16.156  -1.407  -8.391  1.00 87.19           N  
ATOM     23  CA  ILE A   4      17.062  -1.493  -9.531  1.00 87.19           C  
ATOM     24  C   ILE A   4      17.234  -0.111 -10.156  1.00 87.19           C  
ATOM     25  CB  ILE A   4      16.547  -2.500 -10.586  1.00 87.19           C  
ATOM     26  O   ILE A   4      16.266   0.514 -10.570  1.00 87.19           O  
ATOM     27  CG1 ILE A   4      16.453  -3.902  -9.977  1.00 87.19           C  
ATOM     28  CG2 ILE A   4      17.469  -2.502 -11.812  1.00 87.19           C  
ATOM     29  CD1 ILE A   4      15.648  -4.887 -10.820  1.00 87.19           C  
ATOM     30  N   ASN A   5      18.484   0.349 -10.086  1.00 88.31           N  
ATOM     31  CA  ASN A   5      18.875   1.571 -10.773  1.00 88.31           C  
ATOM     32  C   ASN A   5      19.469   1.271 -12.148  1.00 88.31           C  
ATOM     33  CB  ASN A   5      19.859   2.375  -9.930  1.00 88.31           C  
ATOM     34  O   ASN A   5      20.594   0.761 -12.234  1.00 88.31           O  
ATOM     35  CG  ASN A   5      20.172   3.730 -10.531  1.00 88.31           C  
ATOM     36  ND2 ASN A   5      20.438   4.711  -9.672  1.00 88.31           N  
ATOM     37  OD1 ASN A   5      20.188   3.895 -11.750  1.00 88.31           O  
ATOM     38  N   LEU A   6      18.797   1.640 -13.195  1.00 88.62           N  
ATOM     39  CA  LEU A   6      19.234   1.264 -14.531  1.00 88.62           C  
ATOM     40  C   LEU A   6      20.562   1.938 -14.883  1.00 88.62           C  
ATOM     41  CB  LEU A   6      18.172   1.635 -15.570  1.00 88.62           C  
ATOM     42  O   LEU A   6      21.422   1.330 -15.523  1.00 88.62           O  
ATOM     43  CG  LEU A   6      16.828   0.923 -15.438  1.00 88.62           C  
ATOM     44  CD1 LEU A   6      15.906   1.317 -16.594  1.00 88.62           C  
ATOM     45  CD2 LEU A   6      17.031  -0.589 -15.398  1.00 88.62           C  
ATOM     46  N   ALA A   7      20.750   3.145 -14.477  1.00 89.12           N  
ATOM     47  CA  ALA A   7      22.000   3.859 -14.750  1.00 89.12           C  
ATOM     48  C   ALA A   7      23.188   3.178 -14.070  1.00 89.12           C  
ATOM     49  CB  ALA A   7      21.891   5.312 -14.289  1.00 89.12           C  
ATOM     50  O   ALA A   7      24.250   3.041 -14.672  1.00 89.12           O  
ATOM     51  N   ASN A   8      22.922   2.723 -12.836  1.00 90.62           N  
ATOM     52  CA  ASN A   8      23.969   2.014 -12.109  1.00 90.62           C  
ATOM     53  C   ASN A   8      24.297   0.673 -12.758  1.00 90.62           C  
ATOM     54  CB  ASN A   8      23.562   1.808 -10.648  1.00 90.62           C  
ATOM     55  O   ASN A   8      25.469   0.284 -12.836  1.00 90.62           O  
ATOM     56  CG  ASN A   8      23.672   3.076  -9.828  1.00 90.62           C  
ATOM     57  ND2 ASN A   8      23.125   3.049  -8.617  1.00 90.62           N  
ATOM     58  OD1 ASN A   8      24.234   4.074 -10.273  1.00 90.62           O  
ATOM     59  N   GLU A   9      23.266   0.034 -13.188  1.00 92.62           N  
ATOM     60  CA  GLU A   9      23.484  -1.253 -13.844  1.00 92.62           C  
ATOM     61  C   GLU A   9      24.266  -1.087 -15.148  1.00 92.62           C  
ATOM     62  CB  GLU A   9      22.141  -1.940 -14.125  1.00 92.62           C  
ATOM     63  O   GLU A   9      25.094  -1.938 -15.492  1.00 92.62           O  
ATOM     64  CG  GLU A   9      21.406  -2.383 -12.875  1.00 92.62           C  
ATOM     65  CD  GLU A   9      22.172  -3.406 -12.055  1.00 92.62           C  
ATOM     66  OE1 GLU A   9      21.953  -3.494 -10.828  1.00 92.62           O  
ATOM     67  OE2 GLU A   9      23.016  -4.125 -12.641  1.00 92.62           O  
ATOM     68  N   LEU A  10      24.016  -0.047 -15.828  1.00 93.19           N  
ATOM     69  CA  LEU A  10      24.766   0.270 -17.031  1.00 93.19           C  
ATOM     70  C   LEU A  10      26.234   0.510 -16.703  1.00 93.19           C  
ATOM     71  CB  LEU A  10      24.188   1.502 -17.734  1.00 93.19           C  
ATOM     72  O   LEU A  10      27.125  -0.002 -17.391  1.00 93.19           O  
ATOM     73  CG  LEU A  10      24.953   2.029 -18.938  1.00 93.19           C  
ATOM     74  CD1 LEU A  10      25.047   0.957 -20.016  1.00 93.19           C  
ATOM     75  CD2 LEU A  10      24.312   3.293 -19.484  1.00 93.19           C  
ATOM     76  N   ALA A  11      26.531   1.215 -15.703  1.00 94.31           N  
ATOM     77  CA  ALA A  11      27.906   1.513 -15.312  1.00 94.31           C  
ATOM     78  C   ALA A  11      28.656   0.238 -14.938  1.00 94.31           C  
ATOM     79  CB  ALA A  11      27.938   2.498 -14.141  1.00 94.31           C  
ATOM     80  O   ALA A  11      29.812   0.049 -15.344  1.00 94.31           O  
ATOM     81  N   ILE A  12      27.969  -0.599 -14.188  1.00 95.75           N  
ATOM     82  CA  ILE A  12      28.562  -1.866 -13.781  1.00 95.75           C  
ATOM     83  C   ILE A  12      28.906  -2.701 -15.016  1.00 95.75           C  
ATOM     84  CB  ILE A  12      27.625  -2.654 -12.844  1.00 95.75           C  
ATOM     85  O   ILE A  12      30.016  -3.223 -15.133  1.00 95.75           O  
ATOM     86  CG1 ILE A  12      27.500  -1.943 -11.492  1.00 95.75           C  
ATOM     87  CG2 ILE A  12      28.125  -4.090 -12.664  1.00 95.75           C  
ATOM     88  CD1 ILE A  12      26.359  -2.469 -10.617  1.00 95.75           C  
ATOM     89  N   TRP A  13      27.969  -2.812 -15.852  1.00 95.88           N  
ATOM     90  CA  TRP A  13      28.156  -3.582 -17.078  1.00 95.88           C  
ATOM     91  C   TRP A  13      29.297  -3.004 -17.906  1.00 95.88           C  
ATOM     92  CB  TRP A  13      26.859  -3.609 -17.891  1.00 95.88           C  
ATOM     93  O   TRP A  13      30.141  -3.744 -18.406  1.00 95.88           O  
ATOM     94  CG  TRP A  13      26.969  -4.387 -19.172  1.00 95.88           C  
ATOM     95  CD1 TRP A  13      26.734  -5.723 -19.344  1.00 95.88           C  
ATOM     96  CD2 TRP A  13      27.344  -3.877 -20.453  1.00 95.88           C  
ATOM     97  CE2 TRP A  13      27.312  -4.961 -21.359  1.00 95.88           C  
ATOM     98  CE3 TRP A  13      27.703  -2.607 -20.922  1.00 95.88           C  
ATOM     99  NE1 TRP A  13      26.938  -6.074 -20.656  1.00 95.88           N  
ATOM    100  CH2 TRP A  13      27.984  -3.559 -23.156  1.00 95.88           C  
ATOM    101  CZ2 TRP A  13      27.625  -4.812 -22.719  1.00 95.88           C  
ATOM    102  CZ3 TRP A  13      28.016  -2.461 -22.281  1.00 95.88           C  
ATOM    103  N   ALA A  14      29.312  -1.704 -18.172  1.00 96.38           N  
ATOM    104  CA  ALA A  14      30.297  -1.034 -19.016  1.00 96.38           C  
ATOM    105  C   ALA A  14      31.703  -1.205 -18.453  1.00 96.38           C  
ATOM    106  CB  ALA A  14      29.953   0.448 -19.156  1.00 96.38           C  
ATOM    107  O   ALA A  14      32.656  -1.438 -19.203  1.00 96.38           O  
ATOM    108  N   LYS A  15      31.859  -1.047 -17.172  1.00 97.75           N  
ATOM    109  CA  LYS A  15      33.156  -1.251 -16.531  1.00 97.75           C  
ATOM    110  C   LYS A  15      33.688  -2.666 -16.766  1.00 97.75           C  
ATOM    111  CB  LYS A  15      33.062  -0.977 -15.023  1.00 97.75           C  
ATOM    112  O   LYS A  15      34.844  -2.861 -17.047  1.00 97.75           O  
ATOM    113  CG  LYS A  15      32.969   0.499 -14.672  1.00 97.75           C  
ATOM    114  CD  LYS A  15      32.844   0.706 -13.164  1.00 97.75           C  
ATOM    115  CE  LYS A  15      32.656   2.178 -12.820  1.00 97.75           C  
ATOM    116  NZ  LYS A  15      32.469   2.379 -11.352  1.00 97.75           N  
ATOM    117  N   ARG A  16      32.781  -3.562 -16.656  1.00 97.38           N  
ATOM    118  CA  ARG A  16      33.125  -4.957 -16.891  1.00 97.38           C  
ATOM    119  C   ARG A  16      33.500  -5.191 -18.344  1.00 97.38           C  
ATOM    120  CB  ARG A  16      32.000  -5.891 -16.469  1.00 97.38           C  
ATOM    121  O   ARG A  16      34.500  -5.855 -18.641  1.00 97.38           O  
ATOM    122  CG  ARG A  16      32.375  -7.367 -16.531  1.00 97.38           C  
ATOM    123  CD  ARG A  16      31.234  -8.242 -15.992  1.00 97.38           C  
ATOM    124  NE  ARG A  16      29.953  -7.906 -16.609  1.00 97.38           N  
ATOM    125  NH1 ARG A  16      28.688  -8.688 -14.844  1.00 97.38           N  
ATOM    126  NH2 ARG A  16      27.672  -7.781 -16.688  1.00 97.38           N  
ATOM    127  CZ  ARG A  16      28.766  -8.125 -16.047  1.00 97.38           C  
ATOM    128  N   TRP A  17      32.750  -4.738 -19.219  1.00 96.31           N  
ATOM    129  CA  TRP A  17      33.000  -4.852 -20.641  1.00 96.31           C  
ATOM    130  C   TRP A  17      34.344  -4.246 -21.016  1.00 96.31           C  
ATOM    131  CB  TRP A  17      31.891  -4.172 -21.453  1.00 96.31           C  
ATOM    132  O   TRP A  17      35.125  -4.844 -21.766  1.00 96.31           O  
ATOM    133  CG  TRP A  17      32.031  -4.328 -22.938  1.00 96.31           C  
ATOM    134  CD1 TRP A  17      31.516  -5.340 -23.703  1.00 96.31           C  
ATOM    135  CD2 TRP A  17      32.719  -3.449 -23.828  1.00 96.31           C  
ATOM    136  CE2 TRP A  17      32.562  -3.990 -25.125  1.00 96.31           C  
ATOM    137  CE3 TRP A  17      33.406  -2.254 -23.656  1.00 96.31           C  
ATOM    138  NE1 TRP A  17      31.844  -5.145 -25.016  1.00 96.31           N  
ATOM    139  CH2 TRP A  17      33.812  -2.207 -26.062  1.00 96.31           C  
ATOM    140  CZ2 TRP A  17      33.125  -3.375 -26.250  1.00 96.31           C  
ATOM    141  CZ3 TRP A  17      33.969  -1.645 -24.781  1.00 96.31           C  
ATOM    142  N   CYS A  18      34.656  -3.043 -20.578  1.00 97.00           N  
ATOM    143  CA  CYS A  18      35.938  -2.369 -20.844  1.00 97.00           C  
ATOM    144  C   CYS A  18      37.094  -3.189 -20.312  1.00 97.00           C  
ATOM    145  CB  CYS A  18      35.938  -0.981 -20.203  1.00 97.00           C  
ATOM    146  O   CYS A  18      38.125  -3.328 -21.000  1.00 97.00           O  
ATOM    147  SG  CYS A  18      34.906   0.219 -21.047  1.00 97.00           S  
ATOM    148  N   ALA A  19      36.938  -3.684 -19.141  1.00 96.31           N  
ATOM    149  CA  ALA A  19      37.969  -4.484 -18.531  1.00 96.31           C  
ATOM    150  C   ALA A  19      38.281  -5.715 -19.375  1.00 96.31           C  
ATOM    151  CB  ALA A  19      37.594  -4.902 -17.109  1.00 96.31           C  
ATOM    152  O   ALA A  19      39.469  -6.066 -19.578  1.00 96.31           O  
ATOM    153  N   GLU A  20      37.281  -6.332 -19.922  1.00 96.00           N  
ATOM    154  CA  GLU A  20      37.438  -7.531 -20.750  1.00 96.00           C  
ATOM    155  C   GLU A  20      38.156  -7.219 -22.047  1.00 96.00           C  
ATOM    156  CB  GLU A  20      36.062  -8.148 -21.047  1.00 96.00           C  
ATOM    157  O   GLU A  20      38.875  -8.078 -22.578  1.00 96.00           O  
ATOM    158  CG  GLU A  20      35.406  -8.820 -19.844  1.00 96.00           C  
ATOM    159  CD  GLU A  20      34.000  -9.281 -20.125  1.00 96.00           C  
ATOM    160  OE1 GLU A  20      33.344  -9.797 -19.188  1.00 96.00           O  
ATOM    161  OE2 GLU A  20      33.531  -9.125 -21.266  1.00 96.00           O  
ATOM    162  N   LYS A  21      38.125  -5.977 -22.422  1.00 95.00           N  
ATOM    163  CA  LYS A  21      38.750  -5.598 -23.703  1.00 95.00           C  
ATOM    164  C   LYS A  21      40.062  -4.883 -23.484  1.00 95.00           C  
ATOM    165  CB  LYS A  21      37.781  -4.707 -24.500  1.00 95.00           C  
ATOM    166  O   LYS A  21      40.750  -4.504 -24.438  1.00 95.00           O  
ATOM    167  CG  LYS A  21      36.500  -5.391 -24.906  1.00 95.00           C  
ATOM    168  CD  LYS A  21      36.719  -6.406 -26.016  1.00 95.00           C  
ATOM    169  CE  LYS A  21      35.406  -6.977 -26.531  1.00 95.00           C  
ATOM    170  NZ  LYS A  21      35.625  -8.047 -27.547  1.00 95.00           N  
ATOM    171  N   GLY A  22      40.406  -4.684 -22.281  1.00 95.25           N  
ATOM    172  CA  GLY A  22      41.625  -3.953 -21.969  1.00 95.25           C  
ATOM    173  C   GLY A  22      41.500  -2.453 -22.141  1.00 95.25           C  
ATOM    174  O   GLY A  22      42.469  -1.760 -22.438  1.00 95.25           O  
ATOM    175  N   TYR A  23      40.281  -1.945 -22.078  1.00 97.19           N  
ATOM    176  CA  TYR A  23      39.969  -0.523 -22.188  1.00 97.19           C  
ATOM    177  C   TYR A  23      39.719   0.093 -20.812  1.00 97.19           C  
ATOM    178  CB  TYR A  23      38.750  -0.306 -23.078  1.00 97.19           C  
ATOM    179  O   TYR A  23      39.531  -0.624 -19.828  1.00 97.19           O  
ATOM    180  CG  TYR A  23      38.875  -0.909 -24.469  1.00 97.19           C  
ATOM    181  CD1 TYR A  23      40.156  -1.171 -25.000  1.00 97.19           C  
ATOM    182  CD2 TYR A  23      37.781  -1.218 -25.219  1.00 97.19           C  
ATOM    183  CE1 TYR A  23      40.281  -1.725 -26.266  1.00 97.19           C  
ATOM    184  CE2 TYR A  23      37.875  -1.772 -26.500  1.00 97.19           C  
ATOM    185  OH  TYR A  23      39.281  -2.570 -28.266  1.00 97.19           O  
ATOM    186  CZ  TYR A  23      39.156  -2.021 -27.000  1.00 97.19           C  
ATOM    187  N   THR A  24      39.719   1.435 -20.766  1.00 97.19           N  
ATOM    188  CA  THR A  24      39.406   2.160 -19.531  1.00 97.19           C  
ATOM    189  C   THR A  24      38.031   2.818 -19.609  1.00 97.19           C  
ATOM    190  CB  THR A  24      40.500   3.229 -19.250  1.00 97.19           C  
ATOM    191  O   THR A  24      37.750   3.549 -20.562  1.00 97.19           O  
ATOM    192  CG2 THR A  24      40.219   3.936 -17.922  1.00 97.19           C  
ATOM    193  OG1 THR A  24      41.781   2.605 -19.188  1.00 97.19           O  
ATOM    194  N   TYR A  25      37.188   2.480 -18.609  1.00 97.50           N  
ATOM    195  CA  TYR A  25      35.844   3.076 -18.500  1.00 97.50           C  
ATOM    196  C   TYR A  25      35.938   4.555 -18.141  1.00 97.50           C  
ATOM    197  CB  TYR A  25      35.000   2.332 -17.453  1.00 97.50           C  
ATOM    198  O   TYR A  25      36.688   4.922 -17.203  1.00 97.50           O  
ATOM    199  CG  TYR A  25      33.750   3.064 -17.047  1.00 97.50           C  
ATOM    200  CD1 TYR A  25      33.688   3.773 -15.852  1.00 97.50           C  
ATOM    201  CD2 TYR A  25      32.625   3.051 -17.859  1.00 97.50           C  
ATOM    202  CE1 TYR A  25      32.562   4.449 -15.469  1.00 97.50           C  
ATOM    203  CE2 TYR A  25      31.469   3.725 -17.484  1.00 97.50           C  
ATOM    204  OH  TYR A  25      30.297   5.086 -15.922  1.00 97.50           O  
ATOM    205  CZ  TYR A  25      31.438   4.418 -16.297  1.00 97.50           C  
ATOM    206  N   GLU A  26      35.188   5.457 -18.766  1.00 95.00           N  
ATOM    207  CA  GLU A  26      35.188   6.883 -18.453  1.00 95.00           C  
ATOM    208  C   GLU A  26      33.875   7.316 -17.828  1.00 95.00           C  
ATOM    209  CB  GLU A  26      35.469   7.711 -19.703  1.00 95.00           C  
ATOM    210  O   GLU A  26      33.844   7.863 -16.719  1.00 95.00           O  
ATOM    211  CG  GLU A  26      36.906   7.559 -20.234  1.00 95.00           C  
ATOM    212  CD  GLU A  26      37.281   8.633 -21.234  1.00 95.00           C  
ATOM    213  OE1 GLU A  26      38.500   8.875 -21.422  1.00 95.00           O  
ATOM    214  OE2 GLU A  26      36.375   9.250 -21.828  1.00 95.00           O  
ATOM    215  N   SER A  27      32.750   7.059 -18.547  1.00 93.06           N  
ATOM    216  CA  SER A  27      31.422   7.441 -18.078  1.00 93.06           C  
ATOM    217  C   SER A  27      30.328   6.691 -18.812  1.00 93.06           C  
ATOM    218  CB  SER A  27      31.219   8.953 -18.219  1.00 93.06           C  
ATOM    219  O   SER A  27      30.578   6.090 -19.859  1.00 93.06           O  
ATOM    220  OG  SER A  27      31.281   9.336 -19.578  1.00 93.06           O  
ATOM    221  N   SER A  28      29.078   6.695 -18.188  1.00 91.62           N  
ATOM    222  CA  SER A  28      27.906   6.125 -18.844  1.00 91.62           C  
ATOM    223  C   SER A  28      26.641   6.926 -18.516  1.00 91.62           C  
ATOM    224  CB  SER A  28      27.719   4.668 -18.438  1.00 91.62           C  
ATOM    225  O   SER A  28      26.609   7.668 -17.531  1.00 91.62           O  
ATOM    226  OG  SER A  28      27.484   4.562 -17.031  1.00 91.62           O  
ATOM    227  N   GLY A  29      25.781   6.773 -19.406  1.00 88.31           N  
ATOM    228  CA  GLY A  29      24.516   7.461 -19.188  1.00 88.31           C  
ATOM    229  C   GLY A  29      23.359   6.855 -19.953  1.00 88.31           C  
ATOM    230  O   GLY A  29      23.562   6.090 -20.906  1.00 88.31           O  
ATOM    231  N   LEU A  30      22.172   7.156 -19.344  1.00 83.94           N  
ATOM    232  CA  LEU A  30      20.984   6.656 -20.016  1.00 83.94           C  
ATOM    233  C   LEU A  30      20.438   7.684 -21.000  1.00 83.94           C  
ATOM    234  CB  LEU A  30      19.906   6.297 -18.984  1.00 83.94           C  
ATOM    235  O   LEU A  30      19.594   7.359 -21.844  1.00 83.94           O  
ATOM    236  CG  LEU A  30      20.203   5.105 -18.078  1.00 83.94           C  
ATOM    237  CD1 LEU A  30      19.141   4.977 -17.000  1.00 83.94           C  
ATOM    238  CD2 LEU A  30      20.297   3.820 -18.891  1.00 83.94           C  
ATOM    239  N   GLN A  31      21.109   8.984 -20.828  1.00 68.62           N  
ATOM    240  CA  GLN A  31      20.719  10.133 -21.641  1.00 68.62           C  
ATOM    241  C   GLN A  31      21.812  10.484 -22.656  1.00 68.62           C  
ATOM    242  CB  GLN A  31      20.422  11.344 -20.766  1.00 68.62           C  
ATOM    243  O   GLN A  31      23.000  10.320 -22.375  1.00 68.62           O  
ATOM    244  CG  GLN A  31      19.031  11.312 -20.141  1.00 68.62           C  
ATOM    245  CD  GLN A  31      18.828  12.367 -19.078  1.00 68.62           C  
ATOM    246  NE2 GLN A  31      17.656  12.398 -18.469  1.00 68.62           N  
ATOM    247  OE1 GLN A  31      19.750  13.156 -18.797  1.00 68.62           O  
ATOM    248  N   ALA A  32      21.672  10.602 -24.078  1.00 49.34           N  
ATOM    249  CA  ALA A  32      22.281  11.508 -25.031  1.00 49.34           C  
ATOM    250  C   ALA A  32      23.062  10.742 -26.094  1.00 49.34           C  
ATOM    251  CB  ALA A  32      23.203  12.492 -24.312  1.00 49.34           C  
ATOM    252  O   ALA A  32      23.531  11.320 -27.078  1.00 49.34           O  
ATOM    253  N   HIS A  33      22.438  10.031 -27.250  1.00 48.38           N  
ATOM    254  CA  HIS A  33      22.969  10.258 -28.594  1.00 48.38           C  
ATOM    255  C   HIS A  33      22.000   9.758 -29.656  1.00 48.38           C  
ATOM    256  CB  HIS A  33      24.328   9.562 -28.750  1.00 48.38           C  
ATOM    257  O   HIS A  33      21.953  10.312 -30.750  1.00 48.38           O  
ATOM    258  CG  HIS A  33      25.469  10.359 -28.203  1.00 48.38           C  
ATOM    259  CD2 HIS A  33      26.344  10.102 -27.203  1.00 48.38           C  
ATOM    260  ND1 HIS A  33      25.828  11.594 -28.719  1.00 48.38           N  
ATOM    261  CE1 HIS A  33      26.875  12.055 -28.047  1.00 48.38           C  
ATOM    262  NE2 HIS A  33      27.203  11.172 -27.109  1.00 48.38           N  
ATOM    263  N   THR A  34      20.797   9.180 -29.406  1.00 51.28           N  
ATOM    264  CA  THR A  34      20.016   8.766 -30.562  1.00 51.28           C  
ATOM    265  C   THR A  34      18.516   8.820 -30.250  1.00 51.28           C  
ATOM    266  CB  THR A  34      20.391   7.344 -31.016  1.00 51.28           C  
ATOM    267  O   THR A  34      17.688   8.523 -31.109  1.00 51.28           O  
ATOM    268  CG2 THR A  34      21.844   7.289 -31.500  1.00 51.28           C  
ATOM    269  OG1 THR A  34      20.234   6.438 -29.922  1.00 51.28           O  
ATOM    270  N   GLY A  35      17.984   9.609 -29.250  1.00 55.50           N  
ATOM    271  CA  GLY A  35      16.562   9.828 -29.078  1.00 55.50           C  
ATOM    272  C   GLY A  35      15.828   8.609 -28.531  1.00 55.50           C  
ATOM    273  O   GLY A  35      14.672   8.703 -28.125  1.00 55.50           O  
ATOM    274  N   ASN A  36      16.500   7.254 -28.578  1.00 59.94           N  
ATOM    275  CA  ASN A  36      15.914   6.051 -28.000  1.00 59.94           C  
ATOM    276  C   ASN A  36      16.609   5.645 -26.703  1.00 59.94           C  
ATOM    277  CB  ASN A  36      15.945   4.898 -29.000  1.00 59.94           C  
ATOM    278  O   ASN A  36      17.578   4.883 -26.734  1.00 59.94           O  
ATOM    279  CG  ASN A  36      14.711   4.852 -29.875  1.00 59.94           C  
ATOM    280  ND2 ASN A  36      14.828   4.219 -31.047  1.00 59.94           N  
ATOM    281  OD1 ASN A  36      13.656   5.383 -29.516  1.00 59.94           O  
ATOM    282  N   TYR A  37      16.156   6.066 -25.516  1.00 72.00           N  
ATOM    283  CA  TYR A  37      16.797   6.051 -24.203  1.00 72.00           C  
ATOM    284  C   TYR A  37      16.281   4.891 -23.359  1.00 72.00           C  
ATOM    285  CB  TYR A  37      16.562   7.375 -23.469  1.00 72.00           C  
ATOM    286  O   TYR A  37      15.211   4.344 -23.625  1.00 72.00           O  
ATOM    287  CG  TYR A  37      16.688   8.586 -24.359  1.00 72.00           C  
ATOM    288  CD1 TYR A  37      17.922   8.992 -24.844  1.00 72.00           C  
ATOM    289  CD2 TYR A  37      15.570   9.336 -24.703  1.00 72.00           C  
ATOM    290  CE1 TYR A  37      18.047  10.109 -25.672  1.00 72.00           C  
ATOM    291  CE2 TYR A  37      15.680  10.461 -25.516  1.00 72.00           C  
ATOM    292  OH  TYR A  37      17.031  11.945 -26.797  1.00 72.00           O  
ATOM    293  CZ  TYR A  37      16.922  10.836 -26.000  1.00 72.00           C  
ATOM    294  N   GLY A  38      17.203   4.359 -22.438  1.00 68.38           N  
ATOM    295  CA  GLY A  38      16.578   3.465 -21.469  1.00 68.38           C  
ATOM    296  C   GLY A  38      15.336   4.062 -20.828  1.00 68.38           C  
ATOM    297  O   GLY A  38      15.367   5.184 -20.328  1.00 68.38           O  
ATOM    298  N   ARG A  39      14.250   3.551 -21.141  1.00 79.88           N  
ATOM    299  CA  ARG A  39      13.000   4.062 -20.578  1.00 79.88           C  
ATOM    300  C   ARG A  39      12.195   2.947 -19.922  1.00 79.88           C  
ATOM    301  CB  ARG A  39      12.164   4.750 -21.656  1.00 79.88           C  
ATOM    302  O   ARG A  39      12.336   1.778 -20.281  1.00 79.88           O  
ATOM    303  CG  ARG A  39      11.766   3.830 -22.797  1.00 79.88           C  
ATOM    304  CD  ARG A  39      11.023   4.582 -23.891  1.00 79.88           C  
ATOM    305  NE  ARG A  39      10.625   3.697 -24.984  1.00 79.88           N  
ATOM    306  NH1 ARG A  39       9.766   5.379 -26.312  1.00 79.88           N  
ATOM    307  NH2 ARG A  39       9.727   3.203 -27.031  1.00 79.88           N  
ATOM    308  CZ  ARG A  39      10.039   4.094 -26.109  1.00 79.88           C  
ATOM    309  N   ILE A  40      11.398   3.361 -18.906  1.00 84.75           N  
ATOM    310  CA  ILE A  40      10.430   2.502 -18.250  1.00 84.75           C  
ATOM    311  C   ILE A  40       9.016   2.891 -18.688  1.00 84.75           C  
ATOM    312  CB  ILE A  40      10.555   2.588 -16.719  1.00 84.75           C  
ATOM    313  O   ILE A  40       8.648   4.070 -18.656  1.00 84.75           O  
ATOM    314  CG1 ILE A  40      12.008   2.375 -16.281  1.00 84.75           C  
ATOM    315  CG2 ILE A  40       9.633   1.567 -16.031  1.00 84.75           C  
ATOM    316  CD1 ILE A  40      12.289   2.744 -14.836  1.00 84.75           C  
ATOM    317  N   TYR A  41       8.258   1.890 -19.203  1.00 85.69           N  
ATOM    318  CA  TYR A  41       6.906   2.225 -19.641  1.00 85.69           C  
ATOM    319  C   TYR A  41       5.953   1.060 -19.422  1.00 85.69           C  
ATOM    320  CB  TYR A  41       6.910   2.611 -21.125  1.00 85.69           C  
ATOM    321  O   TYR A  41       6.352   0.014 -18.891  1.00 85.69           O  
ATOM    322  CG  TYR A  41       7.375   1.507 -22.047  1.00 85.69           C  
ATOM    323  CD1 TYR A  41       8.734   1.223 -22.188  1.00 85.69           C  
ATOM    324  CD2 TYR A  41       6.465   0.745 -22.766  1.00 85.69           C  
ATOM    325  CE1 TYR A  41       9.164   0.206 -23.031  1.00 85.69           C  
ATOM    326  CE2 TYR A  41       6.887  -0.274 -23.609  1.00 85.69           C  
ATOM    327  OH  TYR A  41       8.664  -1.543 -24.578  1.00 85.69           O  
ATOM    328  CZ  TYR A  41       8.242  -0.536 -23.734  1.00 85.69           C  
ATOM    329  N   ASN A  42       4.668   1.273 -19.797  1.00 87.06           N  
ATOM    330  CA  ASN A  42       3.617   0.269 -19.656  1.00 87.06           C  
ATOM    331  C   ASN A  42       3.494  -0.212 -18.203  1.00 87.06           C  
ATOM    332  CB  ASN A  42       3.877  -0.915 -20.594  1.00 87.06           C  
ATOM    333  O   ASN A  42       3.596  -1.409 -17.938  1.00 87.06           O  
ATOM    334  CG  ASN A  42       3.678  -0.562 -22.047  1.00 87.06           C  
ATOM    335  ND2 ASN A  42       4.348  -1.291 -22.938  1.00 87.06           N  
ATOM    336  OD1 ASN A  42       2.928   0.360 -22.375  1.00 87.06           O  
ATOM    337  N   TYR A  43       3.234   0.683 -17.375  1.00 85.69           N  
ATOM    338  CA  TYR A  43       3.094   0.421 -15.945  1.00 85.69           C  
ATOM    339  C   TYR A  43       1.771  -0.273 -15.648  1.00 85.69           C  
ATOM    340  CB  TYR A  43       3.191   1.725 -15.148  1.00 85.69           C  
ATOM    341  O   TYR A  43       0.715   0.159 -16.109  1.00 85.69           O  
ATOM    342  CG  TYR A  43       4.465   2.494 -15.398  1.00 85.69           C  
ATOM    343  CD1 TYR A  43       5.613   2.246 -14.648  1.00 85.69           C  
ATOM    344  CD2 TYR A  43       4.527   3.475 -16.375  1.00 85.69           C  
ATOM    345  CE1 TYR A  43       6.789   2.953 -14.867  1.00 85.69           C  
ATOM    346  CE2 TYR A  43       5.695   4.188 -16.609  1.00 85.69           C  
ATOM    347  OH  TYR A  43       7.980   4.625 -16.078  1.00 85.69           O  
ATOM    348  CZ  TYR A  43       6.820   3.922 -15.859  1.00 85.69           C  
ATOM    349  N   ASN A  44       1.915  -1.415 -14.922  1.00 88.19           N  
ATOM    350  CA  ASN A  44       0.725  -2.113 -14.453  1.00 88.19           C  
ATOM    351  C   ASN A  44       0.826  -2.451 -12.969  1.00 88.19           C  
ATOM    352  CB  ASN A  44       0.486  -3.385 -15.266  1.00 88.19           C  
ATOM    353  O   ASN A  44       1.775  -3.111 -12.539  1.00 88.19           O  
ATOM    354  CG  ASN A  44      -0.938  -3.893 -15.156  1.00 88.19           C  
ATOM    355  ND2 ASN A  44      -1.328  -4.770 -16.078  1.00 88.19           N  
ATOM    356  OD1 ASN A  44      -1.681  -3.500 -14.250  1.00 88.19           O  
ATOM    357  N   ILE A  45      -0.176  -2.041 -12.273  1.00 87.19           N  
ATOM    358  CA  ILE A  45      -0.232  -2.336 -10.844  1.00 87.19           C  
ATOM    359  C   ILE A  45      -1.451  -3.205 -10.547  1.00 87.19           C  
ATOM    360  CB  ILE A  45      -0.274  -1.042 -10.000  1.00 87.19           C  
ATOM    361  O   ILE A  45      -2.531  -2.982 -11.102  1.00 87.19           O  
ATOM    362  CG1 ILE A  45       0.932  -0.153 -10.328  1.00 87.19           C  
ATOM    363  CG2 ILE A  45      -0.323  -1.373  -8.508  1.00 87.19           C  
ATOM    364  CD1 ILE A  45       0.853   1.242  -9.727  1.00 87.19           C  
ATOM    365  N   SER A  46      -1.160  -4.160  -9.680  1.00 89.62           N  
ATOM    366  CA  SER A  46      -2.297  -5.000  -9.312  1.00 89.62           C  
ATOM    367  C   SER A  46      -2.180  -5.488  -7.871  1.00 89.62           C  
ATOM    368  CB  SER A  46      -2.408  -6.195 -10.258  1.00 89.62           C  
ATOM    369  O   SER A  46      -1.088  -5.492  -7.301  1.00 89.62           O  
ATOM    370  OG  SER A  46      -1.259  -7.020 -10.164  1.00 89.62           O  
ATOM    371  N   VAL A  47      -3.281  -5.805  -7.246  1.00 91.31           N  
ATOM    372  CA  VAL A  47      -3.387  -6.496  -5.965  1.00 91.31           C  
ATOM    373  C   VAL A  47      -3.873  -7.926  -6.191  1.00 91.31           C  
ATOM    374  CB  VAL A  47      -4.336  -5.758  -4.996  1.00 91.31           C  
ATOM    375  O   VAL A  47      -5.062  -8.156  -6.418  1.00 91.31           O  
ATOM    376  CG1 VAL A  47      -4.406  -6.480  -3.654  1.00 91.31           C  
ATOM    377  CG2 VAL A  47      -3.883  -4.312  -4.805  1.00 91.31           C  
ATOM    378  N   PRO A  48      -2.979  -8.891  -6.254  1.00 91.69           N  
ATOM    379  CA  PRO A  48      -3.332 -10.250  -6.691  1.00 91.69           C  
ATOM    380  C   PRO A  48      -4.367 -10.906  -5.789  1.00 91.69           C  
ATOM    381  CB  PRO A  48      -1.998 -11.000  -6.633  1.00 91.69           C  
ATOM    382  O   PRO A  48      -5.219 -11.664  -6.266  1.00 91.69           O  
ATOM    383  CG  PRO A  48      -0.961  -9.922  -6.527  1.00 91.69           C  
ATOM    384  CD  PRO A  48      -1.626  -8.664  -6.055  1.00 91.69           C  
ATOM    385  N   ASP A  49      -4.250 -10.609  -4.449  1.00 90.38           N  
ATOM    386  CA  ASP A  49      -5.223 -11.156  -3.504  1.00 90.38           C  
ATOM    387  C   ASP A  49      -6.004 -10.039  -2.814  1.00 90.38           C  
ATOM    388  CB  ASP A  49      -4.523 -12.031  -2.461  1.00 90.38           C  
ATOM    389  O   ASP A  49      -5.660  -9.625  -1.705  1.00 90.38           O  
ATOM    390  CG  ASP A  49      -5.496 -12.773  -1.565  1.00 90.38           C  
ATOM    391  OD1 ASP A  49      -6.715 -12.766  -1.850  1.00 90.38           O  
ATOM    392  OD2 ASP A  49      -5.043 -13.375  -0.567  1.00 90.38           O  
ATOM    393  N   PRO A  50      -7.137  -9.641  -3.354  1.00 87.44           N  
ATOM    394  CA  PRO A  50      -7.832  -8.500  -2.760  1.00 87.44           C  
ATOM    395  C   PRO A  50      -8.766  -8.898  -1.619  1.00 87.44           C  
ATOM    396  CB  PRO A  50      -8.625  -7.918  -3.936  1.00 87.44           C  
ATOM    397  O   PRO A  50      -9.391  -8.039  -0.998  1.00 87.44           O  
ATOM    398  CG  PRO A  50      -8.898  -9.086  -4.824  1.00 87.44           C  
ATOM    399  CD  PRO A  50      -7.738 -10.039  -4.730  1.00 87.44           C  
ATOM    400  N   ILE A  51      -8.812 -10.195  -1.213  1.00 91.88           N  
ATOM    401  CA  ILE A  51      -9.672 -10.602  -0.104  1.00 91.88           C  
ATOM    402  C   ILE A  51      -9.008 -10.242   1.222  1.00 91.88           C  
ATOM    403  CB  ILE A  51      -9.984 -12.109  -0.153  1.00 91.88           C  
ATOM    404  O   ILE A  51      -7.863 -10.625   1.474  1.00 91.88           O  
ATOM    405  CG1 ILE A  51     -10.711 -12.469  -1.454  1.00 91.88           C  
ATOM    406  CG2 ILE A  51     -10.805 -12.531   1.068  1.00 91.88           C  
ATOM    407  CD1 ILE A  51     -10.977 -13.953  -1.632  1.00 91.88           C  
ATOM    408  N   VAL A  52      -9.781  -9.531   2.049  1.00 90.50           N  
ATOM    409  CA  VAL A  52      -9.305  -9.172   3.381  1.00 90.50           C  
ATOM    410  C   VAL A  52      -9.984 -10.055   4.426  1.00 90.50           C  
ATOM    411  CB  VAL A  52      -9.562  -7.684   3.693  1.00 90.50           C  
ATOM    412  O   VAL A  52     -11.211 -10.047   4.555  1.00 90.50           O  
ATOM    413  CG1 VAL A  52      -9.047  -7.324   5.086  1.00 90.50           C  
ATOM    414  CG2 VAL A  52      -8.914  -6.797   2.633  1.00 90.50           C  
ATOM    415  N   THR A  53      -9.156 -10.711   5.230  1.00 88.44           N  
ATOM    416  CA  THR A  53      -9.719 -11.648   6.195  1.00 88.44           C  
ATOM    417  C   THR A  53      -9.570 -11.109   7.617  1.00 88.44           C  
ATOM    418  CB  THR A  53      -9.031 -13.031   6.098  1.00 88.44           C  
ATOM    419  O   THR A  53     -10.078 -11.711   8.570  1.00 88.44           O  
ATOM    420  CG2 THR A  53      -9.352 -13.703   4.770  1.00 88.44           C  
ATOM    421  OG1 THR A  53      -7.617 -12.867   6.215  1.00 88.44           O  
ATOM    422  N   ASP A  54      -8.836 -10.016   7.641  1.00 85.62           N  
ATOM    423  CA  ASP A  54      -8.688  -9.438   8.977  1.00 85.62           C  
ATOM    424  C   ASP A  54     -10.047  -9.008   9.531  1.00 85.62           C  
ATOM    425  CB  ASP A  54      -7.730  -8.250   8.938  1.00 85.62           C  
ATOM    426  O   ASP A  54     -10.945  -8.641   8.773  1.00 85.62           O  
ATOM    427  CG  ASP A  54      -6.301  -8.648   8.609  1.00 85.62           C  
ATOM    428  OD1 ASP A  54      -5.914  -9.805   8.883  1.00 85.62           O  
ATOM    429  OD2 ASP A  54      -5.559  -7.797   8.070  1.00 85.62           O  
ATOM    430  N   ASN A  55     -10.102  -9.047  10.969  1.00 85.12           N  
ATOM    431  CA  ASN A  55     -11.359  -8.672  11.609  1.00 85.12           C  
ATOM    432  C   ASN A  55     -11.578  -7.160  11.570  1.00 85.12           C  
ATOM    433  CB  ASN A  55     -11.391  -9.172  13.055  1.00 85.12           C  
ATOM    434  O   ASN A  55     -10.648  -6.387  11.828  1.00 85.12           O  
ATOM    435  CG  ASN A  55     -11.516 -10.680  13.141  1.00 85.12           C  
ATOM    436  ND2 ASN A  55     -10.828 -11.281  14.102  1.00 85.12           N  
ATOM    437  OD1 ASN A  55     -12.234 -11.305  12.352  1.00 85.12           O  
ATOM    438  N   PRO A  56     -12.836  -6.848  11.234  1.00 86.25           N  
ATOM    439  CA  PRO A  56     -13.117  -5.418  11.406  1.00 86.25           C  
ATOM    440  C   PRO A  56     -13.078  -4.980  12.867  1.00 86.25           C  
ATOM    441  CB  PRO A  56     -14.531  -5.270  10.828  1.00 86.25           C  
ATOM    442  O   PRO A  56     -13.203  -5.809  13.766  1.00 86.25           O  
ATOM    443  CG  PRO A  56     -14.797  -6.559  10.125  1.00 86.25           C  
ATOM    444  CD  PRO A  56     -13.836  -7.590  10.641  1.00 86.25           C  
ATOM    445  N   THR A  57     -12.672  -3.680  13.055  1.00 85.31           N  
ATOM    446  CA  THR A  57     -12.641  -3.125  14.406  1.00 85.31           C  
ATOM    447  C   THR A  57     -13.680  -2.016  14.555  1.00 85.31           C  
ATOM    448  CB  THR A  57     -11.250  -2.582  14.758  1.00 85.31           C  
ATOM    449  O   THR A  57     -14.078  -1.395  13.562  1.00 85.31           O  
ATOM    450  CG2 THR A  57     -10.195  -3.686  14.703  1.00 85.31           C  
ATOM    451  OG1 THR A  57     -10.891  -1.552  13.828  1.00 85.31           O  
ATOM    452  N   ASN A  58     -14.086  -1.770  15.844  1.00 81.38           N  
ATOM    453  CA  ASN A  58     -14.961  -0.630  16.094  1.00 81.38           C  
ATOM    454  C   ASN A  58     -14.164   0.640  16.375  1.00 81.38           C  
ATOM    455  CB  ASN A  58     -15.914  -0.927  17.250  1.00 81.38           C  
ATOM    456  O   ASN A  58     -13.242   0.630  17.188  1.00 81.38           O  
ATOM    457  CG  ASN A  58     -16.844  -2.084  16.953  1.00 81.38           C  
ATOM    458  ND2 ASN A  58     -17.438  -2.654  18.000  1.00 81.38           N  
ATOM    459  OD1 ASN A  58     -17.047  -2.465  15.797  1.00 81.38           O  
ATOM    460  N   THR A  59     -14.383   1.730  15.664  1.00 68.44           N  
ATOM    461  CA  THR A  59     -13.445   2.844  15.789  1.00 68.44           C  
ATOM    462  C   THR A  59     -14.117   4.047  16.438  1.00 68.44           C  
ATOM    463  CB  THR A  59     -12.875   3.252  14.422  1.00 68.44           C  
ATOM    464  O   THR A  59     -13.477   4.812  17.156  1.00 68.44           O  
ATOM    465  CG2 THR A  59     -11.625   2.445  14.078  1.00 68.44           C  
ATOM    466  OG1 THR A  59     -13.867   3.023  13.406  1.00 68.44           O  
ATOM    467  N   ALA A  60     -15.531   4.227  16.250  1.00 63.12           N  
ATOM    468  CA  ALA A  60     -16.156   5.398  16.844  1.00 63.12           C  
ATOM    469  C   ALA A  60     -17.453   5.027  17.562  1.00 63.12           C  
ATOM    470  CB  ALA A  60     -16.422   6.461  15.789  1.00 63.12           C  
ATOM    471  O   ALA A  60     -18.188   4.156  17.109  1.00 63.12           O  
ATOM    472  N   MET A  61     -17.531   5.809  18.797  1.00 66.94           N  
ATOM    473  CA  MET A  61     -18.703   5.488  19.625  1.00 66.94           C  
ATOM    474  C   MET A  61     -19.406   6.758  20.094  1.00 66.94           C  
ATOM    475  CB  MET A  61     -18.281   4.645  20.828  1.00 66.94           C  
ATOM    476  O   MET A  61     -18.750   7.730  20.469  1.00 66.94           O  
ATOM    477  CG  MET A  61     -17.625   3.330  20.469  1.00 66.94           C  
ATOM    478  SD  MET A  61     -17.078   2.381  21.938  1.00 66.94           S  
ATOM    479  CE  MET A  61     -18.531   1.344  22.219  1.00 66.94           C  
ATOM    480  N   ALA A  62     -20.531   7.082  19.547  1.00 72.19           N  
ATOM    481  CA  ALA A  62     -21.406   8.047  20.219  1.00 72.19           C  
ATOM    482  C   ALA A  62     -22.438   7.332  21.094  1.00 72.19           C  
ATOM    483  CB  ALA A  62     -22.109   8.930  19.188  1.00 72.19           C  
ATOM    484  O   ALA A  62     -23.078   6.371  20.656  1.00 72.19           O  
ATOM    485  N   ARG A  63     -22.500   7.855  22.359  1.00 81.50           N  
ATOM    486  CA  ARG A  63     -23.375   7.188  23.312  1.00 81.50           C  
ATOM    487  C   ARG A  63     -24.469   8.141  23.812  1.00 81.50           C  
ATOM    488  CB  ARG A  63     -22.578   6.641  24.500  1.00 81.50           C  
ATOM    489  O   ARG A  63     -24.250   9.352  23.875  1.00 81.50           O  
ATOM    490  CG  ARG A  63     -21.594   5.543  24.125  1.00 81.50           C  
ATOM    491  CD  ARG A  63     -20.859   5.004  25.328  1.00 81.50           C  
ATOM    492  NE  ARG A  63     -19.750   4.129  24.953  1.00 81.50           N  
ATOM    493  NH1 ARG A  63     -19.547   3.131  27.031  1.00 81.50           N  
ATOM    494  NH2 ARG A  63     -18.172   2.508  25.312  1.00 81.50           N  
ATOM    495  CZ  ARG A  63     -19.156   3.258  25.766  1.00 81.50           C  
ATOM    496  N   GLY A  64     -25.594   7.578  24.062  1.00 85.56           N  
ATOM    497  CA  GLY A  64     -26.672   8.320  24.688  1.00 85.56           C  
ATOM    498  C   GLY A  64     -27.641   7.441  25.453  1.00 85.56           C  
ATOM    499  O   GLY A  64     -27.594   6.215  25.344  1.00 85.56           O  
ATOM    500  N   THR A  65     -28.375   8.086  26.312  1.00 89.06           N  
ATOM    501  CA  THR A  65     -29.391   7.359  27.062  1.00 89.06           C  
ATOM    502  C   THR A  65     -30.719   8.102  27.047  1.00 89.06           C  
ATOM    503  CB  THR A  65     -28.953   7.133  28.531  1.00 89.06           C  
ATOM    504  O   THR A  65     -30.750   9.336  27.016  1.00 89.06           O  
ATOM    505  CG2 THR A  65     -27.672   6.312  28.594  1.00 89.06           C  
ATOM    506  OG1 THR A  65     -28.734   8.406  29.156  1.00 89.06           O  
ATOM    507  N   THR A  66     -31.734   7.340  27.031  1.00 89.12           N  
ATOM    508  CA  THR A  66     -33.062   7.914  27.109  1.00 89.12           C  
ATOM    509  C   THR A  66     -33.938   7.176  28.125  1.00 89.12           C  
ATOM    510  CB  THR A  66     -33.781   7.875  25.734  1.00 89.12           C  
ATOM    511  O   THR A  66     -34.375   6.055  27.891  1.00 89.12           O  
ATOM    512  CG2 THR A  66     -35.094   8.641  25.766  1.00 89.12           C  
ATOM    513  OG1 THR A  66     -32.938   8.469  24.750  1.00 89.12           O  
ATOM    514  N   PRO A  67     -34.250   7.832  29.203  1.00 92.31           N  
ATOM    515  CA  PRO A  67     -35.156   7.184  30.141  1.00 92.31           C  
ATOM    516  C   PRO A  67     -36.625   7.418  29.797  1.00 92.31           C  
ATOM    517  CB  PRO A  67     -34.812   7.836  31.484  1.00 92.31           C  
ATOM    518  O   PRO A  67     -36.969   8.469  29.234  1.00 92.31           O  
ATOM    519  CG  PRO A  67     -34.281   9.195  31.125  1.00 92.31           C  
ATOM    520  CD  PRO A  67     -33.625   9.109  29.781  1.00 92.31           C  
ATOM    521  N   ASN A  68     -37.469   6.391  30.062  1.00 94.38           N  
ATOM    522  CA  ASN A  68     -38.906   6.539  29.906  1.00 94.38           C  
ATOM    523  C   ASN A  68     -39.656   6.137  31.188  1.00 94.38           C  
ATOM    524  CB  ASN A  68     -39.406   5.719  28.719  1.00 94.38           C  
ATOM    525  O   ASN A  68     -39.906   4.953  31.406  1.00 94.38           O  
ATOM    526  CG  ASN A  68     -40.875   5.906  28.469  1.00 94.38           C  
ATOM    527  ND2 ASN A  68     -41.438   5.145  27.516  1.00 94.38           N  
ATOM    528  OD1 ASN A  68     -41.531   6.734  29.109  1.00 94.38           O  
ATOM    529  N   SER A  69     -40.000   7.203  31.969  1.00 91.56           N  
ATOM    530  CA  SER A  69     -40.656   6.934  33.250  1.00 91.56           C  
ATOM    531  C   SER A  69     -42.188   6.953  33.094  1.00 91.56           C  
ATOM    532  CB  SER A  69     -40.250   7.953  34.281  1.00 91.56           C  
ATOM    533  O   SER A  69     -42.906   6.777  34.062  1.00 91.56           O  
ATOM    534  OG  SER A  69     -40.469   9.273  33.844  1.00 91.56           O  
ATOM    535  N   THR A  70     -42.656   7.062  31.891  1.00 93.25           N  
ATOM    536  CA  THR A  70     -44.094   7.199  31.641  1.00 93.25           C  
ATOM    537  C   THR A  70     -44.719   5.828  31.484  1.00 93.25           C  
ATOM    538  CB  THR A  70     -44.344   8.039  30.375  1.00 93.25           C  
ATOM    539  O   THR A  70     -44.062   4.801  31.562  1.00 93.25           O  
ATOM    540  CG2 THR A  70     -43.562   9.336  30.406  1.00 93.25           C  
ATOM    541  OG1 THR A  70     -43.969   7.281  29.219  1.00 93.25           O  
ATOM    542  N   SER A  71     -46.031   5.844  31.391  1.00 90.25           N  
ATOM    543  CA  SER A  71     -46.781   4.598  31.266  1.00 90.25           C  
ATOM    544  C   SER A  71     -46.969   4.203  29.797  1.00 90.25           C  
ATOM    545  CB  SER A  71     -48.156   4.734  31.938  1.00 90.25           C  
ATOM    546  O   SER A  71     -47.469   3.123  29.500  1.00 90.25           O  
ATOM    547  OG  SER A  71     -48.875   5.844  31.406  1.00 90.25           O  
ATOM    548  N   GLN A  72     -46.438   5.074  28.875  1.00 94.44           N  
ATOM    549  CA  GLN A  72     -46.531   4.809  27.453  1.00 94.44           C  
ATOM    550  C   GLN A  72     -45.188   4.812  26.781  1.00 94.44           C  
ATOM    551  CB  GLN A  72     -47.469   5.840  26.781  1.00 94.44           C  
ATOM    552  O   GLN A  72     -44.250   5.465  27.250  1.00 94.44           O  
ATOM    553  CG  GLN A  72     -48.875   5.875  27.359  1.00 94.44           C  
ATOM    554  CD  GLN A  72     -49.656   4.613  27.062  1.00 94.44           C  
ATOM    555  NE2 GLN A  72     -50.500   4.191  28.000  1.00 94.44           N  
ATOM    556  OE1 GLN A  72     -49.531   4.027  25.984  1.00 94.44           O  
ATOM    557  N   PRO A  73     -45.031   4.074  25.625  1.00 93.44           N  
ATOM    558  CA  PRO A  73     -43.781   4.125  24.875  1.00 93.44           C  
ATOM    559  C   PRO A  73     -43.469   5.516  24.312  1.00 93.44           C  
ATOM    560  CB  PRO A  73     -44.000   3.117  23.750  1.00 93.44           C  
ATOM    561  O   PRO A  73     -44.406   6.262  23.984  1.00 93.44           O  
ATOM    562  CG  PRO A  73     -45.125   2.271  24.203  1.00 93.44           C  
ATOM    563  CD  PRO A  73     -45.969   3.076  25.156  1.00 93.44           C  
ATOM    564  N   ILE A  74     -42.156   5.859  24.328  1.00 93.31           N  
ATOM    565  CA  ILE A  74     -41.688   7.102  23.703  1.00 93.31           C  
ATOM    566  C   ILE A  74     -40.844   6.781  22.484  1.00 93.31           C  
ATOM    567  CB  ILE A  74     -40.906   7.980  24.703  1.00 93.31           C  
ATOM    568  O   ILE A  74     -40.062   5.828  22.500  1.00 93.31           O  
ATOM    569  CG1 ILE A  74     -41.812   8.398  25.859  1.00 93.31           C  
ATOM    570  CG2 ILE A  74     -40.312   9.203  24.000  1.00 93.31           C  
ATOM    571  CD1 ILE A  74     -41.062   8.977  27.047  1.00 93.31           C  
ATOM    572  N   VAL A  75     -41.062   7.523  21.406  1.00 89.25           N  
ATOM    573  CA  VAL A  75     -40.250   7.414  20.203  1.00 89.25           C  
ATOM    574  C   VAL A  75     -39.250   8.570  20.156  1.00 89.25           C  
ATOM    575  CB  VAL A  75     -41.094   7.395  18.922  1.00 89.25           C  
ATOM    576  O   VAL A  75     -39.625   9.734  20.281  1.00 89.25           O  
ATOM    577  CG1 VAL A  75     -40.219   7.262  17.688  1.00 89.25           C  
ATOM    578  CG2 VAL A  75     -42.125   6.258  19.000  1.00 89.25           C  
ATOM    579  N   ARG A  76     -38.031   8.219  20.000  1.00 85.06           N  
ATOM    580  CA  ARG A  76     -36.969   9.227  19.891  1.00 85.06           C  
ATOM    581  C   ARG A  76     -36.125   9.031  18.641  1.00 85.06           C  
ATOM    582  CB  ARG A  76     -36.062   9.172  21.125  1.00 85.06           C  
ATOM    583  O   ARG A  76     -35.906   7.895  18.203  1.00 85.06           O  
ATOM    584  CG  ARG A  76     -36.719   9.727  22.391  1.00 85.06           C  
ATOM    585  CD  ARG A  76     -36.812  11.242  22.344  1.00 85.06           C  
ATOM    586  NE  ARG A  76     -37.312  11.789  23.609  1.00 85.06           N  
ATOM    587  NH1 ARG A  76     -37.469  13.969  22.859  1.00 85.06           N  
ATOM    588  NH2 ARG A  76     -38.000  13.453  25.031  1.00 85.06           N  
ATOM    589  CZ  ARG A  76     -37.594  13.070  23.828  1.00 85.06           C  
ATOM    590  N   THR A  77     -35.812  10.156  18.047  1.00 83.19           N  
ATOM    591  CA  THR A  77     -34.875  10.133  16.922  1.00 83.19           C  
ATOM    592  C   THR A  77     -33.438  10.344  17.406  1.00 83.19           C  
ATOM    593  CB  THR A  77     -35.219  11.203  15.883  1.00 83.19           C  
ATOM    594  O   THR A  77     -33.156  11.328  18.094  1.00 83.19           O  
ATOM    595  CG2 THR A  77     -34.281  11.156  14.695  1.00 83.19           C  
ATOM    596  OG1 THR A  77     -36.562  10.984  15.414  1.00 83.19           O  
ATOM    597  N   ILE A  78     -32.625   9.398  17.094  1.00 76.12           N  
ATOM    598  CA  ILE A  78     -31.188   9.508  17.391  1.00 76.12           C  
ATOM    599  C   ILE A  78     -30.438   9.961  16.141  1.00 76.12           C  
ATOM    600  CB  ILE A  78     -30.609   8.172  17.906  1.00 76.12           C  
ATOM    601  O   ILE A  78     -30.625   9.398  15.055  1.00 76.12           O  
ATOM    602  CG1 ILE A  78     -31.422   7.668  19.109  1.00 76.12           C  
ATOM    603  CG2 ILE A  78     -29.125   8.328  18.266  1.00 76.12           C  
ATOM    604  CD1 ILE A  78     -31.078   6.246  19.531  1.00 76.12           C  
ATOM    605  N   THR A  79     -29.750  11.117  16.234  1.00 74.12           N  
ATOM    606  CA  THR A  79     -28.938  11.625  15.125  1.00 74.12           C  
ATOM    607  C   THR A  79     -27.453  11.453  15.406  1.00 74.12           C  
ATOM    608  CB  THR A  79     -29.250  13.109  14.844  1.00 74.12           C  
ATOM    609  O   THR A  79     -27.016  11.570  16.547  1.00 74.12           O  
ATOM    610  CG2 THR A  79     -28.672  13.555  13.508  1.00 74.12           C  
ATOM    611  OG1 THR A  79     -30.672  13.297  14.820  1.00 74.12           O  
ATOM    612  N   PHE A  80     -26.719  11.164  14.266  1.00 73.19           N  
ATOM    613  CA  PHE A  80     -25.281  10.977  14.398  1.00 73.19           C  
ATOM    614  C   PHE A  80     -24.531  11.727  13.305  1.00 73.19           C  
ATOM    615  CB  PHE A  80     -24.922   9.484  14.359  1.00 73.19           C  
ATOM    616  O   PHE A  80     -24.953  11.711  12.141  1.00 73.19           O  
ATOM    617  CG  PHE A  80     -25.516   8.758  13.180  1.00 73.19           C  
ATOM    618  CD1 PHE A  80     -26.766   8.172  13.258  1.00 73.19           C  
ATOM    619  CD2 PHE A  80     -24.797   8.656  11.984  1.00 73.19           C  
ATOM    620  CE1 PHE A  80     -27.312   7.500  12.172  1.00 73.19           C  
ATOM    621  CE2 PHE A  80     -25.344   7.980  10.898  1.00 73.19           C  
ATOM    622  CZ  PHE A  80     -26.594   7.402  10.992  1.00 73.19           C  
ATOM    623  N   ASN A  81     -23.375  12.297  13.859  1.00 73.00           N  
ATOM    624  CA  ASN A  81     -22.406  12.914  12.969  1.00 73.00           C  
ATOM    625  C   ASN A  81     -20.984  12.555  13.367  1.00 73.00           C  
ATOM    626  CB  ASN A  81     -22.594  14.430  12.938  1.00 73.00           C  
ATOM    627  O   ASN A  81     -20.484  13.000  14.406  1.00 73.00           O  
ATOM    628  CG  ASN A  81     -23.781  14.859  12.117  1.00 73.00           C  
ATOM    629  ND2 ASN A  81     -24.453  15.930  12.547  1.00 73.00           N  
ATOM    630  OD1 ASN A  81     -24.125  14.234  11.109  1.00 73.00           O  
ATOM    631  N   GLU A  82     -20.438  11.531  12.664  1.00 70.69           N  
ATOM    632  CA  GLU A  82     -19.062  11.188  12.984  1.00 70.69           C  
ATOM    633  C   GLU A  82     -18.172  11.289  11.742  1.00 70.69           C  
ATOM    634  CB  GLU A  82     -18.969   9.781  13.578  1.00 70.69           C  
ATOM    635  O   GLU A  82     -18.609  10.977  10.633  1.00 70.69           O  
ATOM    636  CG  GLU A  82     -19.469   9.688  15.016  1.00 70.69           C  
ATOM    637  CD  GLU A  82     -18.562  10.391  16.000  1.00 70.69           C  
ATOM    638  OE1 GLU A  82     -18.938  10.523  17.188  1.00 70.69           O  
ATOM    639  OE2 GLU A  82     -17.453  10.805  15.602  1.00 70.69           O  
ATOM    640  N   THR A  83     -17.047  11.805  11.977  1.00 74.06           N  
ATOM    641  CA  THR A  83     -16.047  11.844  10.914  1.00 74.06           C  
ATOM    642  C   THR A  83     -14.891  10.906  11.219  1.00 74.06           C  
ATOM    643  CB  THR A  83     -15.516  13.273  10.711  1.00 74.06           C  
ATOM    644  O   THR A  83     -14.344  10.930  12.320  1.00 74.06           O  
ATOM    645  CG2 THR A  83     -14.516  13.328   9.562  1.00 74.06           C  
ATOM    646  OG1 THR A  83     -16.609  14.148  10.414  1.00 74.06           O  
ATOM    647  N   LEU A  84     -14.602  10.000  10.250  1.00 75.44           N  
ATOM    648  CA  LEU A  84     -13.461   9.109  10.383  1.00 75.44           C  
ATOM    649  C   LEU A  84     -12.398   9.414   9.328  1.00 75.44           C  
ATOM    650  CB  LEU A  84     -13.906   7.648  10.258  1.00 75.44           C  
ATOM    651  O   LEU A  84     -12.727   9.781   8.203  1.00 75.44           O  
ATOM    652  CG  LEU A  84     -14.492   7.008  11.523  1.00 75.44           C  
ATOM    653  CD1 LEU A  84     -15.391   5.836  11.156  1.00 75.44           C  
ATOM    654  CD2 LEU A  84     -13.375   6.559  12.461  1.00 75.44           C  
ATOM    655  N   THR A  85     -11.195   9.227   9.812  1.00 77.50           N  
ATOM    656  CA  THR A  85     -10.102   9.383   8.859  1.00 77.50           C  
ATOM    657  C   THR A  85      -9.641   8.023   8.344  1.00 77.50           C  
ATOM    658  CB  THR A  85      -8.906  10.117   9.492  1.00 77.50           C  
ATOM    659  O   THR A  85      -9.234   7.156   9.117  1.00 77.50           O  
ATOM    660  CG2 THR A  85      -7.770  10.289   8.492  1.00 77.50           C  
ATOM    661  OG1 THR A  85      -9.328  11.414   9.938  1.00 77.50           O  
ATOM    662  N   ASP A  86      -9.805   7.793   7.059  1.00 79.62           N  
ATOM    663  CA  ASP A  86      -9.227   6.633   6.391  1.00 79.62           C  
ATOM    664  C   ASP A  86      -7.762   6.887   6.031  1.00 79.62           C  
ATOM    665  CB  ASP A  86     -10.023   6.281   5.137  1.00 79.62           C  
ATOM    666  O   ASP A  86      -7.414   7.965   5.543  1.00 79.62           O  
ATOM    667  CG  ASP A  86     -11.461   5.891   5.438  1.00 79.62           C  
ATOM    668  OD1 ASP A  86     -11.766   5.551   6.598  1.00 79.62           O  
ATOM    669  OD2 ASP A  86     -12.289   5.922   4.504  1.00 79.62           O  
ATOM    670  N   SER A  87      -6.984   5.980   6.453  1.00 81.94           N  
ATOM    671  CA  SER A  87      -5.574   6.102   6.094  1.00 81.94           C  
ATOM    672  C   SER A  87      -5.102   4.891   5.297  1.00 81.94           C  
ATOM    673  CB  SER A  87      -4.715   6.266   7.348  1.00 81.94           C  
ATOM    674  O   SER A  87      -5.555   3.770   5.531  1.00 81.94           O  
ATOM    675  OG  SER A  87      -4.734   5.082   8.133  1.00 81.94           O  
ATOM    676  N   GLN A  88      -4.332   5.238   4.312  1.00 87.50           N  
ATOM    677  CA  GLN A  88      -3.680   4.172   3.557  1.00 87.50           C  
ATOM    678  C   GLN A  88      -2.219   4.516   3.275  1.00 87.50           C  
ATOM    679  CB  GLN A  88      -4.422   3.912   2.244  1.00 87.50           C  
ATOM    680  O   GLN A  88      -1.864   5.688   3.148  1.00 87.50           O  
ATOM    681  CG  GLN A  88      -4.340   5.062   1.253  1.00 87.50           C  
ATOM    682  CD  GLN A  88      -5.152   4.816  -0.003  1.00 87.50           C  
ATOM    683  NE2 GLN A  88      -4.664   5.309  -1.135  1.00 87.50           N  
ATOM    684  OE1 GLN A  88      -6.215   4.184   0.044  1.00 87.50           O  
ATOM    685  N   SER A  89      -1.474   3.451   3.170  1.00 88.69           N  
ATOM    686  CA  SER A  89      -0.054   3.623   2.881  1.00 88.69           C  
ATOM    687  C   SER A  89       0.450   2.543   1.930  1.00 88.69           C  
ATOM    688  CB  SER A  89       0.764   3.600   4.172  1.00 88.69           C  
ATOM    689  O   SER A  89      -0.019   1.403   1.972  1.00 88.69           O  
ATOM    690  OG  SER A  89       0.733   2.311   4.762  1.00 88.69           O  
ATOM    691  N   THR A  90       1.266   2.979   1.016  1.00 87.81           N  
ATOM    692  CA  THR A  90       1.964   2.051   0.134  1.00 87.81           C  
ATOM    693  C   THR A  90       3.473   2.133   0.346  1.00 87.81           C  
ATOM    694  CB  THR A  90       1.636   2.330  -1.345  1.00 87.81           C  
ATOM    695  O   THR A  90       4.012   3.215   0.595  1.00 87.81           O  
ATOM    696  CG2 THR A  90       0.148   2.141  -1.623  1.00 87.81           C  
ATOM    697  OG1 THR A  90       2.000   3.680  -1.662  1.00 87.81           O  
ATOM    698  N   THR A  91       4.055   0.971   0.381  1.00 88.12           N  
ATOM    699  CA  THR A  91       5.508   0.910   0.462  1.00 88.12           C  
ATOM    700  C   THR A  91       6.078   0.051  -0.665  1.00 88.12           C  
ATOM    701  CB  THR A  91       5.969   0.350   1.820  1.00 88.12           C  
ATOM    702  O   THR A  91       5.578  -1.046  -0.928  1.00 88.12           O  
ATOM    703  CG2 THR A  91       7.488   0.397   1.947  1.00 88.12           C  
ATOM    704  OG1 THR A  91       5.391   1.130   2.873  1.00 88.12           O  
ATOM    705  N   THR A  92       7.160   0.616  -1.222  1.00 86.50           N  
ATOM    706  CA  THR A  92       7.887  -0.140  -2.236  1.00 86.50           C  
ATOM    707  C   THR A  92       8.898  -1.082  -1.589  1.00 86.50           C  
ATOM    708  CB  THR A  92       8.609   0.797  -3.221  1.00 86.50           C  
ATOM    709  O   THR A  92       9.703  -0.658  -0.762  1.00 86.50           O  
ATOM    710  CG2 THR A  92       9.352   0.003  -4.293  1.00 86.50           C  
ATOM    711  OG1 THR A  92       7.648   1.650  -3.854  1.00 86.50           O  
ATOM    712  N   GLU A  93       8.789  -2.361  -1.989  1.00 87.19           N  
ATOM    713  CA  GLU A  93       9.773  -3.338  -1.533  1.00 87.19           C  
ATOM    714  C   GLU A  93      10.812  -3.627  -2.617  1.00 87.19           C  
ATOM    715  CB  GLU A  93       9.086  -4.637  -1.104  1.00 87.19           C  
ATOM    716  O   GLU A  93      12.016  -3.643  -2.348  1.00 87.19           O  
ATOM    717  CG  GLU A  93       8.258  -4.500   0.165  1.00 87.19           C  
ATOM    718  CD  GLU A  93       7.543  -5.785   0.553  1.00 87.19           C  
ATOM    719  OE1 GLU A  93       6.871  -5.812   1.609  1.00 87.19           O  
ATOM    720  OE2 GLU A  93       7.652  -6.773  -0.206  1.00 87.19           O  
ATOM    721  N   HIS A  94      10.344  -3.949  -3.840  1.00 88.25           N  
ATOM    722  CA  HIS A  94      11.164  -4.102  -5.039  1.00 88.25           C  
ATOM    723  C   HIS A  94      10.688  -3.166  -6.148  1.00 88.25           C  
ATOM    724  CB  HIS A  94      11.133  -5.551  -5.527  1.00 88.25           C  
ATOM    725  O   HIS A  94       9.547  -3.252  -6.594  1.00 88.25           O  
ATOM    726  CG  HIS A  94      11.656  -6.531  -4.527  1.00 88.25           C  
ATOM    727  CD2 HIS A  94      12.922  -6.949  -4.266  1.00 88.25           C  
ATOM    728  ND1 HIS A  94      10.836  -7.207  -3.648  1.00 88.25           N  
ATOM    729  CE1 HIS A  94      11.570  -8.000  -2.891  1.00 88.25           C  
ATOM    730  NE2 HIS A  94      12.836  -7.863  -3.244  1.00 88.25           N  
ATOM    731  N   GLY A  95      11.672  -2.242  -6.492  1.00 86.75           N  
ATOM    732  CA  GLY A  95      11.312  -1.271  -7.512  1.00 86.75           C  
ATOM    733  C   GLY A  95      12.383  -1.080  -8.562  1.00 86.75           C  
ATOM    734  O   GLY A  95      13.344  -1.855  -8.633  1.00 86.75           O  
ATOM    735  N   ILE A  96      12.086  -0.226  -9.516  1.00 85.25           N  
ATOM    736  CA  ILE A  96      13.023   0.063 -10.602  1.00 85.25           C  
ATOM    737  C   ILE A  96      13.008   1.560 -10.898  1.00 85.25           C  
ATOM    738  CB  ILE A  96      12.672  -0.744 -11.867  1.00 85.25           C  
ATOM    739  O   ILE A  96      11.961   2.207 -10.836  1.00 85.25           O  
ATOM    740  CG1 ILE A  96      13.742  -0.522 -12.945  1.00 85.25           C  
ATOM    741  CG2 ILE A  96      11.281  -0.365 -12.391  1.00 85.25           C  
ATOM    742  CD1 ILE A  96      13.680  -1.523 -14.094  1.00 85.25           C  
ATOM    743  N   THR A  97      14.281   2.174 -11.180  1.00 86.19           N  
ATOM    744  CA  THR A  97      14.406   3.572 -11.570  1.00 86.19           C  
ATOM    745  C   THR A  97      15.359   3.725 -12.750  1.00 86.19           C  
ATOM    746  CB  THR A  97      14.883   4.441 -10.398  1.00 86.19           C  
ATOM    747  O   THR A  97      16.281   2.918 -12.914  1.00 86.19           O  
ATOM    748  CG2 THR A  97      16.266   3.994  -9.906  1.00 86.19           C  
ATOM    749  OG1 THR A  97      14.961   5.809 -10.820  1.00 86.19           O  
ATOM    750  N   ALA A  98      15.047   4.742 -13.586  1.00 77.75           N  
ATOM    751  CA  ALA A  98      16.000   5.172 -14.609  1.00 77.75           C  
ATOM    752  C   ALA A  98      16.531   6.570 -14.305  1.00 77.75           C  
ATOM    753  CB  ALA A  98      15.352   5.137 -15.992  1.00 77.75           C  
ATOM    754  O   ALA A  98      16.812   7.344 -15.227  1.00 77.75           O  
ATOM    755  N   GLY A  99      16.672   6.926 -13.016  1.00 67.88           N  
ATOM    756  CA  GLY A  99      17.172   8.227 -12.602  1.00 67.88           C  
ATOM    757  C   GLY A  99      16.062   9.242 -12.375  1.00 67.88           C  
ATOM    758  O   GLY A  99      16.328  10.383 -11.977  1.00 67.88           O  
ATOM    759  N   VAL A 100      14.797   8.906 -12.789  1.00 64.50           N  
ATOM    760  CA  VAL A 100      13.656   9.789 -12.547  1.00 64.50           C  
ATOM    761  C   VAL A 100      12.602   9.055 -11.719  1.00 64.50           C  
ATOM    762  CB  VAL A 100      13.039  10.297 -13.867  1.00 64.50           C  
ATOM    763  O   VAL A 100      12.477   7.828 -11.805  1.00 64.50           O  
ATOM    764  CG1 VAL A 100      14.016  11.211 -14.602  1.00 64.50           C  
ATOM    765  CG2 VAL A 100      12.641   9.117 -14.758  1.00 64.50           C  
ATOM    766  N   SER A 101      11.945   9.844 -10.719  1.00 65.31           N  
ATOM    767  CA  SER A 101      10.859   9.289  -9.914  1.00 65.31           C  
ATOM    768  C   SER A 101       9.547   9.312 -10.688  1.00 65.31           C  
ATOM    769  CB  SER A 101      10.711  10.062  -8.609  1.00 65.31           C  
ATOM    770  O   SER A 101       9.250  10.266 -11.406  1.00 65.31           O  
ATOM    771  OG  SER A 101      10.336  11.406  -8.859  1.00 65.31           O  
ATOM    772  N   ALA A 102       8.906   8.141 -10.781  1.00 71.25           N  
ATOM    773  CA  ALA A 102       7.562   8.070 -11.344  1.00 71.25           C  
ATOM    774  C   ALA A 102       6.559   7.586 -10.305  1.00 71.25           C  
ATOM    775  CB  ALA A 102       7.539   7.152 -12.562  1.00 71.25           C  
ATOM    776  O   ALA A 102       6.848   6.668  -9.531  1.00 71.25           O  
ATOM    777  N   THR A 103       5.484   8.406 -10.188  1.00 76.31           N  
ATOM    778  CA  THR A 103       4.359   8.016  -9.344  1.00 76.31           C  
ATOM    779  C   THR A 103       3.176   7.566 -10.195  1.00 76.31           C  
ATOM    780  CB  THR A 103       3.926   9.172  -8.422  1.00 76.31           C  
ATOM    781  O   THR A 103       2.801   8.242 -11.156  1.00 76.31           O  
ATOM    782  CG2 THR A 103       2.785   8.750  -7.508  1.00 76.31           C  
ATOM    783  OG1 THR A 103       5.043   9.586  -7.625  1.00 76.31           O  
ATOM    784  N   VAL A 104       2.625   6.363  -9.852  1.00 78.75           N  
ATOM    785  CA  VAL A 104       1.465   5.848 -10.570  1.00 78.75           C  
ATOM    786  C   VAL A 104       0.264   5.773  -9.633  1.00 78.75           C  
ATOM    787  CB  VAL A 104       1.749   4.461 -11.188  1.00 78.75           C  
ATOM    788  O   VAL A 104       0.391   5.332  -8.484  1.00 78.75           O  
ATOM    789  CG1 VAL A 104       0.535   3.959 -11.969  1.00 78.75           C  
ATOM    790  CG2 VAL A 104       2.980   4.520 -12.094  1.00 78.75           C  
ATOM    791  N   LYS A 105      -0.864   6.172 -10.133  1.00 82.19           N  
ATOM    792  CA  LYS A 105      -2.121   6.066  -9.398  1.00 82.19           C  
ATOM    793  C   LYS A 105      -2.926   4.852  -9.852  1.00 82.19           C  
ATOM    794  CB  LYS A 105      -2.951   7.340  -9.570  1.00 82.19           C  
ATOM    795  O   LYS A 105      -3.021   4.578 -11.055  1.00 82.19           O  
ATOM    796  CG  LYS A 105      -2.320   8.578  -8.945  1.00 82.19           C  
ATOM    797  CD  LYS A 105      -3.213   9.797  -9.109  1.00 82.19           C  
ATOM    798  CE  LYS A 105      -2.562  11.047  -8.531  1.00 82.19           C  
ATOM    799  NZ  LYS A 105      -3.414  12.258  -8.727  1.00 82.19           N  
ATOM    800  N   SER A 106      -3.457   4.117  -8.891  1.00 85.56           N  
ATOM    801  CA  SER A 106      -4.250   2.930  -9.188  1.00 85.56           C  
ATOM    802  C   SER A 106      -5.398   2.764  -8.203  1.00 85.56           C  
ATOM    803  CB  SER A 106      -3.371   1.679  -9.180  1.00 85.56           C  
ATOM    804  O   SER A 106      -5.461   3.471  -7.191  1.00 85.56           O  
ATOM    805  OG  SER A 106      -4.082   0.560  -9.680  1.00 85.56           O  
ATOM    806  N   GLU A 107      -6.344   1.884  -8.609  1.00 84.81           N  
ATOM    807  CA  GLU A 107      -7.453   1.519  -7.738  1.00 84.81           C  
ATOM    808  C   GLU A 107      -7.555   0.004  -7.574  1.00 84.81           C  
ATOM    809  CB  GLU A 107      -8.773   2.076  -8.281  1.00 84.81           C  
ATOM    810  O   GLU A 107      -7.246  -0.747  -8.508  1.00 84.81           O  
ATOM    811  CG  GLU A 107      -8.828   3.596  -8.328  1.00 84.81           C  
ATOM    812  CD  GLU A 107     -10.109   4.133  -8.938  1.00 84.81           C  
ATOM    813  OE1 GLU A 107     -10.297   5.371  -8.969  1.00 84.81           O  
ATOM    814  OE2 GLU A 107     -10.938   3.312  -9.391  1.00 84.81           O  
ATOM    815  N   ALA A 108      -7.910  -0.340  -6.359  1.00 84.50           N  
ATOM    816  CA  ALA A 108      -8.109  -1.764  -6.098  1.00 84.50           C  
ATOM    817  C   ALA A 108      -9.406  -2.002  -5.324  1.00 84.50           C  
ATOM    818  CB  ALA A 108      -6.922  -2.340  -5.336  1.00 84.50           C  
ATOM    819  O   ALA A 108      -9.711  -1.274  -4.375  1.00 84.50           O  
ATOM    820  N   GLY A 109     -10.164  -3.057  -5.801  1.00 86.38           N  
ATOM    821  CA  GLY A 109     -11.305  -3.482  -5.004  1.00 86.38           C  
ATOM    822  C   GLY A 109     -10.938  -4.477  -3.918  1.00 86.38           C  
ATOM    823  O   GLY A 109     -10.203  -5.434  -4.172  1.00 86.38           O  
ATOM    824  N   PHE A 110     -11.484  -4.211  -2.764  1.00 87.69           N  
ATOM    825  CA  PHE A 110     -11.273  -5.145  -1.662  1.00 87.69           C  
ATOM    826  C   PHE A 110     -12.594  -5.750  -1.208  1.00 87.69           C  
ATOM    827  CB  PHE A 110     -10.586  -4.445  -0.485  1.00 87.69           C  
ATOM    828  O   PHE A 110     -13.617  -5.055  -1.142  1.00 87.69           O  
ATOM    829  CG  PHE A 110      -9.156  -4.055  -0.763  1.00 87.69           C  
ATOM    830  CD1 PHE A 110      -8.234  -5.000  -1.182  1.00 87.69           C  
ATOM    831  CD2 PHE A 110      -8.750  -2.736  -0.604  1.00 87.69           C  
ATOM    832  CE1 PHE A 110      -6.910  -4.637  -1.439  1.00 87.69           C  
ATOM    833  CE2 PHE A 110      -7.430  -2.369  -0.860  1.00 87.69           C  
ATOM    834  CZ  PHE A 110      -6.512  -3.320  -1.276  1.00 87.69           C  
ATOM    835  N   VAL A 111     -12.516  -7.066  -0.963  1.00 89.00           N  
ATOM    836  CA  VAL A 111     -13.625  -7.770  -0.325  1.00 89.00           C  
ATOM    837  C   VAL A 111     -13.227  -8.172   1.094  1.00 89.00           C  
ATOM    838  CB  VAL A 111     -14.047  -9.016  -1.136  1.00 89.00           C  
ATOM    839  O   VAL A 111     -12.242  -8.891   1.292  1.00 89.00           O  
ATOM    840  CG1 VAL A 111     -15.188  -9.750  -0.434  1.00 89.00           C  
ATOM    841  CG2 VAL A 111     -14.461  -8.617  -2.551  1.00 89.00           C  
ATOM    842  N   PHE A 112     -13.969  -7.641   2.047  1.00 87.19           N  
ATOM    843  CA  PHE A 112     -13.781  -8.023   3.439  1.00 87.19           C  
ATOM    844  C   PHE A 112     -14.625  -9.250   3.785  1.00 87.19           C  
ATOM    845  CB  PHE A 112     -14.133  -6.863   4.371  1.00 87.19           C  
ATOM    846  O   PHE A 112     -15.828  -9.133   4.016  1.00 87.19           O  
ATOM    847  CG  PHE A 112     -13.141  -5.730   4.332  1.00 87.19           C  
ATOM    848  CD1 PHE A 112     -12.133  -5.633   5.285  1.00 87.19           C  
ATOM    849  CD2 PHE A 112     -13.219  -4.762   3.342  1.00 87.19           C  
ATOM    850  CE1 PHE A 112     -11.219  -4.586   5.250  1.00 87.19           C  
ATOM    851  CE2 PHE A 112     -12.305  -3.709   3.299  1.00 87.19           C  
ATOM    852  CZ  PHE A 112     -11.305  -3.625   4.254  1.00 87.19           C  
ATOM    853  N   ALA A 113     -14.055 -10.312   3.832  1.00 85.31           N  
ATOM    854  CA  ALA A 113     -14.703 -11.617   3.871  1.00 85.31           C  
ATOM    855  C   ALA A 113     -15.586 -11.758   5.109  1.00 85.31           C  
ATOM    856  CB  ALA A 113     -13.656 -12.727   3.840  1.00 85.31           C  
ATOM    857  O   ALA A 113     -16.688 -12.305   5.035  1.00 85.31           O  
ATOM    858  N   LYS A 114     -15.180 -11.234   6.172  1.00 81.31           N  
ATOM    859  CA  LYS A 114     -15.875 -11.438   7.438  1.00 81.31           C  
ATOM    860  C   LYS A 114     -17.172 -10.633   7.484  1.00 81.31           C  
ATOM    861  CB  LYS A 114     -14.977 -11.055   8.609  1.00 81.31           C  
ATOM    862  O   LYS A 114     -18.156 -11.070   8.094  1.00 81.31           O  
ATOM    863  CG  LYS A 114     -13.852 -12.039   8.875  1.00 81.31           C  
ATOM    864  CD  LYS A 114     -13.102 -11.703  10.164  1.00 81.31           C  
ATOM    865  CE  LYS A 114     -11.992 -12.695  10.438  1.00 81.31           C  
ATOM    866  NZ  LYS A 114     -11.242 -12.359  11.688  1.00 81.31           N  
ATOM    867  N   VAL A 115     -17.156  -9.469   6.832  1.00 79.38           N  
ATOM    868  CA  VAL A 115     -18.375  -8.664   6.867  1.00 79.38           C  
ATOM    869  C   VAL A 115     -19.062  -8.703   5.504  1.00 79.38           C  
ATOM    870  CB  VAL A 115     -18.078  -7.207   7.277  1.00 79.38           C  
ATOM    871  O   VAL A 115     -20.188  -8.219   5.352  1.00 79.38           O  
ATOM    872  CG1 VAL A 115     -17.625  -7.137   8.734  1.00 79.38           C  
ATOM    873  CG2 VAL A 115     -17.031  -6.594   6.359  1.00 79.38           C  
ATOM    874  N   GLY A 116     -18.359  -9.281   4.473  1.00 77.19           N  
ATOM    875  CA  GLY A 116     -18.922  -9.438   3.143  1.00 77.19           C  
ATOM    876  C   GLY A 116     -19.078  -8.125   2.400  1.00 77.19           C  
ATOM    877  O   GLY A 116     -19.953  -7.988   1.547  1.00 77.19           O  
ATOM    878  N   PHE A 117     -18.203  -7.129   2.684  1.00 75.12           N  
ATOM    879  CA  PHE A 117     -18.250  -5.805   2.076  1.00 75.12           C  
ATOM    880  C   PHE A 117     -17.141  -5.641   1.051  1.00 75.12           C  
ATOM    881  CB  PHE A 117     -18.141  -4.715   3.148  1.00 75.12           C  
ATOM    882  O   PHE A 117     -16.000  -6.027   1.303  1.00 75.12           O  
ATOM    883  CG  PHE A 117     -19.469  -4.328   3.754  1.00 75.12           C  
ATOM    884  CD1 PHE A 117     -20.281  -3.373   3.143  1.00 75.12           C  
ATOM    885  CD2 PHE A 117     -19.906  -4.914   4.934  1.00 75.12           C  
ATOM    886  CE1 PHE A 117     -21.500  -3.010   3.701  1.00 75.12           C  
ATOM    887  CE2 PHE A 117     -21.125  -4.555   5.500  1.00 75.12           C  
ATOM    888  CZ  PHE A 117     -21.922  -3.604   4.879  1.00 75.12           C  
ATOM    889  N   GLU A 118     -17.547  -5.039  -0.127  1.00 82.31           N  
ATOM    890  CA  GLU A 118     -16.562  -4.688  -1.146  1.00 82.31           C  
ATOM    891  C   GLU A 118     -16.359  -3.176  -1.207  1.00 82.31           C  
ATOM    892  CB  GLU A 118     -17.000  -5.215  -2.518  1.00 82.31           C  
ATOM    893  O   GLU A 118     -17.312  -2.408  -1.201  1.00 82.31           O  
ATOM    894  CG  GLU A 118     -17.016  -6.730  -2.615  1.00 82.31           C  
ATOM    895  CD  GLU A 118     -17.391  -7.238  -4.000  1.00 82.31           C  
ATOM    896  OE1 GLU A 118     -17.359  -8.469  -4.219  1.00 82.31           O  
ATOM    897  OE2 GLU A 118     -17.688  -6.398  -4.871  1.00 82.31           O  
ATOM    898  N   VAL A 119     -15.062  -2.844  -1.193  1.00 79.19           N  
ATOM    899  CA  VAL A 119     -14.750  -1.421  -1.279  1.00 79.19           C  
ATOM    900  C   VAL A 119     -13.672  -1.195  -2.342  1.00 79.19           C  
ATOM    901  CB  VAL A 119     -14.281  -0.862   0.082  1.00 79.19           C  
ATOM    902  O   VAL A 119     -12.852  -2.078  -2.600  1.00 79.19           O  
ATOM    903  CG1 VAL A 119     -15.391  -0.970   1.123  1.00 79.19           C  
ATOM    904  CG2 VAL A 119     -13.023  -1.596   0.556  1.00 79.19           C  
ATOM    905  N   THR A 120     -13.812  -0.064  -2.973  1.00 83.25           N  
ATOM    906  CA  THR A 120     -12.758   0.353  -3.893  1.00 83.25           C  
ATOM    907  C   THR A 120     -11.820   1.344  -3.219  1.00 83.25           C  
ATOM    908  CB  THR A 120     -13.352   0.985  -5.168  1.00 83.25           C  
ATOM    909  O   THR A 120     -12.258   2.348  -2.656  1.00 83.25           O  
ATOM    910  CG2 THR A 120     -12.250   1.398  -6.137  1.00 83.25           C  
ATOM    911  OG1 THR A 120     -14.211   0.036  -5.812  1.00 83.25           O  
ATOM    912  N   VAL A 121     -10.492   1.021  -3.379  1.00 81.62           N  
ATOM    913  CA  VAL A 121      -9.477   1.868  -2.756  1.00 81.62           C  
ATOM    914  C   VAL A 121      -8.555   2.443  -3.826  1.00 81.62           C  
ATOM    915  CB  VAL A 121      -8.656   1.091  -1.703  1.00 81.62           C  
ATOM    916  O   VAL A 121      -7.957   1.698  -4.605  1.00 81.62           O  
ATOM    917  CG1 VAL A 121      -7.574   1.983  -1.097  1.00 81.62           C  
ATOM    918  CG2 VAL A 121      -9.570   0.539  -0.613  1.00 81.62           C  
ATOM    919  N   SER A 122      -8.500   3.781  -3.879  1.00 82.62           N  
ATOM    920  CA  SER A 122      -7.531   4.457  -4.734  1.00 82.62           C  
ATOM    921  C   SER A 122      -6.211   4.676  -4.008  1.00 82.62           C  
ATOM    922  CB  SER A 122      -8.086   5.801  -5.215  1.00 82.62           C  
ATOM    923  O   SER A 122      -6.195   5.039  -2.830  1.00 82.62           O  
ATOM    924  OG  SER A 122      -9.273   5.613  -5.969  1.00 82.62           O  
ATOM    925  N   PHE A 123      -5.070   4.367  -4.758  1.00 79.75           N  
ATOM    926  CA  PHE A 123      -3.787   4.547  -4.086  1.00 79.75           C  
ATOM    927  C   PHE A 123      -2.707   4.953  -5.082  1.00 79.75           C  
ATOM    928  CB  PHE A 123      -3.375   3.262  -3.359  1.00 79.75           C  
ATOM    929  O   PHE A 123      -2.893   4.824  -6.293  1.00 79.75           O  
ATOM    930  CG  PHE A 123      -3.182   2.082  -4.273  1.00 79.75           C  
ATOM    931  CD1 PHE A 123      -4.266   1.314  -4.680  1.00 79.75           C  
ATOM    932  CD2 PHE A 123      -1.914   1.740  -4.727  1.00 79.75           C  
ATOM    933  CE1 PHE A 123      -4.090   0.222  -5.523  1.00 79.75           C  
ATOM    934  CE2 PHE A 123      -1.730   0.649  -5.570  1.00 79.75           C  
ATOM    935  CZ  PHE A 123      -2.820  -0.109  -5.969  1.00 79.75           C  
ATOM    936  N   GLN A 124      -1.647   5.578  -4.438  1.00 80.25           N  
ATOM    937  CA  GLN A 124      -0.461   5.961  -5.195  1.00 80.25           C  
ATOM    938  C   GLN A 124       0.730   5.078  -4.836  1.00 80.25           C  
ATOM    939  CB  GLN A 124      -0.119   7.430  -4.949  1.00 80.25           C  
ATOM    940  O   GLN A 124       0.895   4.688  -3.678  1.00 80.25           O  
ATOM    941  CG  GLN A 124      -1.190   8.398  -5.430  1.00 80.25           C  
ATOM    942  CD  GLN A 124      -0.836   9.852  -5.152  1.00 80.25           C  
ATOM    943  NE2 GLN A 124      -1.802  10.742  -5.348  1.00 80.25           N  
ATOM    944  OE1 GLN A 124       0.294  10.164  -4.770  1.00 80.25           O  
ATOM    945  N   TYR A 125       1.479   4.793  -5.926  1.00 75.81           N  
ATOM    946  CA  TYR A 125       2.646   3.943  -5.719  1.00 75.81           C  
ATOM    947  C   TYR A 125       3.873   4.527  -6.406  1.00 75.81           C  
ATOM    948  CB  TYR A 125       2.379   2.527  -6.234  1.00 75.81           C  
ATOM    949  O   TYR A 125       3.801   4.957  -7.559  1.00 75.81           O  
ATOM    950  CG  TYR A 125       3.367   1.503  -5.730  1.00 75.81           C  
ATOM    951  CD1 TYR A 125       4.496   1.169  -6.477  1.00 75.81           C  
ATOM    952  CD2 TYR A 125       3.176   0.865  -4.512  1.00 75.81           C  
ATOM    953  CE1 TYR A 125       5.406   0.224  -6.020  1.00 75.81           C  
ATOM    954  CE2 TYR A 125       4.082  -0.082  -4.043  1.00 75.81           C  
ATOM    955  OH  TYR A 125       6.094  -1.331  -4.344  1.00 75.81           O  
ATOM    956  CZ  TYR A 125       5.191  -0.395  -4.805  1.00 75.81           C  
ATOM    957  N   ASN A 126       5.023   4.504  -5.594  1.00 75.69           N  
ATOM    958  CA  ASN A 126       6.289   4.965  -6.148  1.00 75.69           C  
ATOM    959  C   ASN A 126       7.203   3.797  -6.508  1.00 75.69           C  
ATOM    960  CB  ASN A 126       6.992   5.906  -5.164  1.00 75.69           C  
ATOM    961  O   ASN A 126       7.484   2.943  -5.664  1.00 75.69           O  
ATOM    962  CG  ASN A 126       8.156   6.645  -5.793  1.00 75.69           C  
ATOM    963  ND2 ASN A 126       8.430   7.848  -5.305  1.00 75.69           N  
ATOM    964  OD1 ASN A 126       8.805   6.137  -6.715  1.00 75.69           O  
ATOM    965  N   TYR A 127       7.738   3.816  -7.742  1.00 76.56           N  
ATOM    966  CA  TYR A 127       8.594   2.697  -8.125  1.00 76.56           C  
ATOM    967  C   TYR A 127      10.062   3.041  -7.926  1.00 76.56           C  
ATOM    968  CB  TYR A 127       8.336   2.301  -9.578  1.00 76.56           C  
ATOM    969  O   TYR A 127      10.938   2.203  -8.156  1.00 76.56           O  
ATOM    970  CG  TYR A 127       6.879   2.092  -9.906  1.00 76.56           C  
ATOM    971  CD1 TYR A 127       6.316   0.817  -9.883  1.00 76.56           C  
ATOM    972  CD2 TYR A 127       6.062   3.166 -10.242  1.00 76.56           C  
ATOM    973  CE1 TYR A 127       4.973   0.619 -10.188  1.00 76.56           C  
ATOM    974  CE2 TYR A 127       4.719   2.979 -10.547  1.00 76.56           C  
ATOM    975  OH  TYR A 127       2.854   1.514 -10.820  1.00 76.56           O  
ATOM    976  CZ  TYR A 127       4.184   1.704 -10.516  1.00 76.56           C  
ATOM    977  N   THR A 128      10.430   4.332  -7.477  1.00 68.25           N  
ATOM    978  CA  THR A 128      11.812   4.785  -7.590  1.00 68.25           C  
ATOM    979  C   THR A 128      12.477   4.828  -6.215  1.00 68.25           C  
ATOM    980  CB  THR A 128      11.891   6.172  -8.250  1.00 68.25           C  
ATOM    981  O   THR A 128      13.703   4.867  -6.117  1.00 68.25           O  
ATOM    982  CG2 THR A 128      11.469   6.113  -9.711  1.00 68.25           C  
ATOM    983  OG1 THR A 128      11.031   7.078  -7.547  1.00 68.25           O  
ATOM    984  N   THR A 129      11.641   4.820  -5.184  1.00 66.69           N  
ATOM    985  CA  THR A 129      12.242   4.988  -3.867  1.00 66.69           C  
ATOM    986  C   THR A 129      11.633   4.016  -2.863  1.00 66.69           C  
ATOM    987  CB  THR A 129      12.070   6.434  -3.355  1.00 66.69           C  
ATOM    988  O   THR A 129      10.641   3.350  -3.160  1.00 66.69           O  
ATOM    989  CG2 THR A 129      12.602   7.441  -4.371  1.00 66.69           C  
ATOM    990  OG1 THR A 129      10.680   6.691  -3.125  1.00 66.69           O  
ATOM    991  N   THR A 130      12.383   3.645  -1.854  1.00 66.00           N  
ATOM    992  CA  THR A 130      11.852   2.854  -0.749  1.00 66.00           C  
ATOM    993  C   THR A 130      10.922   3.697   0.124  1.00 66.00           C  
ATOM    994  CB  THR A 130      12.984   2.270   0.114  1.00 66.00           C  
ATOM    995  O   THR A 130      10.578   3.301   1.239  1.00 66.00           O  
ATOM    996  CG2 THR A 130      13.789   1.234  -0.664  1.00 66.00           C  
ATOM    997  OG1 THR A 130      13.852   3.326   0.528  1.00 66.00           O  
ATOM    998  N   ASN A 131      10.422   4.762  -0.515  1.00 69.56           N  
ATOM    999  CA  ASN A 131       9.617   5.617   0.345  1.00 69.56           C  
ATOM   1000  C   ASN A 131       8.203   5.074   0.504  1.00 69.56           C  
ATOM   1001  CB  ASN A 131       9.578   7.047  -0.202  1.00 69.56           C  
ATOM   1002  O   ASN A 131       7.754   4.246  -0.291  1.00 69.56           O  
ATOM   1003  CG  ASN A 131      10.914   7.758  -0.074  1.00 69.56           C  
ATOM   1004  ND2 ASN A 131      11.133   8.758  -0.921  1.00 69.56           N  
ATOM   1005  OD1 ASN A 131      11.734   7.410   0.777  1.00 69.56           O  
ATOM   1006  N   THR A 132       7.617   5.438   1.605  1.00 75.25           N  
ATOM   1007  CA  THR A 132       6.211   5.184   1.904  1.00 75.25           C  
ATOM   1008  C   THR A 132       5.352   6.383   1.511  1.00 75.25           C  
ATOM   1009  CB  THR A 132       6.008   4.871   3.398  1.00 75.25           C  
ATOM   1010  O   THR A 132       5.746   7.531   1.721  1.00 75.25           O  
ATOM   1011  CG2 THR A 132       4.543   4.582   3.703  1.00 75.25           C  
ATOM   1012  OG1 THR A 132       6.793   3.727   3.754  1.00 75.25           O  
ATOM   1013  N   TYR A 133       4.273   6.090   0.719  1.00 77.81           N  
ATOM   1014  CA  TYR A 133       3.230   7.074   0.455  1.00 77.81           C  
ATOM   1015  C   TYR A 133       2.033   6.859   1.374  1.00 77.81           C  
ATOM   1016  CB  TYR A 133       2.785   7.004  -1.009  1.00 77.81           C  
ATOM   1017  O   TYR A 133       1.508   5.746   1.467  1.00 77.81           O  
ATOM   1018  CG  TYR A 133       3.746   7.664  -1.968  1.00 77.81           C  
ATOM   1019  CD1 TYR A 133       3.793   9.047  -2.098  1.00 77.81           C  
ATOM   1020  CD2 TYR A 133       4.609   6.898  -2.746  1.00 77.81           C  
ATOM   1021  CE1 TYR A 133       4.676   9.656  -2.982  1.00 77.81           C  
ATOM   1022  CE2 TYR A 133       5.500   7.500  -3.633  1.00 77.81           C  
ATOM   1023  OH  TYR A 133       6.402   9.477  -4.621  1.00 77.81           O  
ATOM   1024  CZ  TYR A 133       5.523   8.875  -3.744  1.00 77.81           C  
ATOM   1025  N   THR A 134       1.732   7.984   2.055  1.00 81.94           N  
ATOM   1026  CA  THR A 134       0.548   7.906   2.902  1.00 81.94           C  
ATOM   1027  C   THR A 134      -0.504   8.914   2.455  1.00 81.94           C  
ATOM   1028  CB  THR A 134       0.902   8.148   4.379  1.00 81.94           C  
ATOM   1029  O   THR A 134      -0.180  10.070   2.158  1.00 81.94           O  
ATOM   1030  CG2 THR A 134      -0.322   7.980   5.273  1.00 81.94           C  
ATOM   1031  OG1 THR A 134       1.909   7.215   4.785  1.00 81.94           O  
ATOM   1032  N   THR A 135      -1.719   8.422   2.346  1.00 78.75           N  
ATOM   1033  CA  THR A 135      -2.854   9.289   2.047  1.00 78.75           C  
ATOM   1034  C   THR A 135      -3.932   9.156   3.119  1.00 78.75           C  
ATOM   1035  CB  THR A 135      -3.455   8.969   0.667  1.00 78.75           C  
ATOM   1036  O   THR A 135      -4.203   8.055   3.600  1.00 78.75           O  
ATOM   1037  CG2 THR A 135      -4.551   9.961   0.299  1.00 78.75           C  
ATOM   1038  OG1 THR A 135      -2.422   9.023  -0.323  1.00 78.75           O  
ATOM   1039  N   GLU A 136      -4.426  10.320   3.463  1.00 79.19           N  
ATOM   1040  CA  GLU A 136      -5.520  10.344   4.430  1.00 79.19           C  
ATOM   1041  C   GLU A 136      -6.773  10.977   3.830  1.00 79.19           C  
ATOM   1042  CB  GLU A 136      -5.105  11.086   5.699  1.00 79.19           C  
ATOM   1043  O   GLU A 136      -6.691  12.008   3.154  1.00 79.19           O  
ATOM   1044  CG  GLU A 136      -3.977  10.414   6.465  1.00 79.19           C  
ATOM   1045  CD  GLU A 136      -3.631  11.125   7.766  1.00 79.19           C  
ATOM   1046  OE1 GLU A 136      -2.967  10.516   8.633  1.00 79.19           O  
ATOM   1047  OE2 GLU A 136      -4.031  12.305   7.922  1.00 79.19           O  
ATOM   1048  N   THR A 137      -7.828  10.273   3.977  1.00 74.44           N  
ATOM   1049  CA  THR A 137      -9.125  10.812   3.564  1.00 74.44           C  
ATOM   1050  C   THR A 137     -10.133  10.711   4.703  1.00 74.44           C  
ATOM   1051  CB  THR A 137      -9.664  10.070   2.328  1.00 74.44           C  
ATOM   1052  O   THR A 137     -10.141   9.727   5.449  1.00 74.44           O  
ATOM   1053  CG2 THR A 137     -10.922  10.750   1.789  1.00 74.44           C  
ATOM   1054  OG1 THR A 137      -8.664  10.070   1.304  1.00 74.44           O  
ATOM   1055  N   SER A 138     -10.898  11.820   4.844  1.00 74.69           N  
ATOM   1056  CA  SER A 138     -11.914  11.836   5.891  1.00 74.69           C  
ATOM   1057  C   SER A 138     -13.297  11.539   5.324  1.00 74.69           C  
ATOM   1058  CB  SER A 138     -11.922  13.188   6.609  1.00 74.69           C  
ATOM   1059  O   SER A 138     -13.625  11.977   4.223  1.00 74.69           O  
ATOM   1060  OG  SER A 138     -10.703  13.398   7.301  1.00 74.69           O  
ATOM   1061  N   ARG A 139     -13.961  10.703   6.051  1.00 70.44           N  
ATOM   1062  CA  ARG A 139     -15.344  10.375   5.734  1.00 70.44           C  
ATOM   1063  C   ARG A 139     -16.266  10.664   6.918  1.00 70.44           C  
ATOM   1064  CB  ARG A 139     -15.469   8.906   5.328  1.00 70.44           C  
ATOM   1065  O   ARG A 139     -15.945  10.312   8.055  1.00 70.44           O  
ATOM   1066  CG  ARG A 139     -16.828   8.531   4.758  1.00 70.44           C  
ATOM   1067  CD  ARG A 139     -16.891   7.062   4.375  1.00 70.44           C  
ATOM   1068  NE  ARG A 139     -16.203   6.801   3.119  1.00 70.44           N  
ATOM   1069  NH1 ARG A 139     -17.469   4.957   2.557  1.00 70.44           N  
ATOM   1070  NH2 ARG A 139     -15.789   5.660   1.167  1.00 70.44           N  
ATOM   1071  CZ  ARG A 139     -16.484   5.805   2.283  1.00 70.44           C  
ATOM   1072  N   SER A 140     -17.281  11.359   6.562  1.00 72.25           N  
ATOM   1073  CA  SER A 140     -18.250  11.648   7.613  1.00 72.25           C  
ATOM   1074  C   SER A 140     -19.484  10.773   7.488  1.00 72.25           C  
ATOM   1075  CB  SER A 140     -18.656  13.125   7.574  1.00 72.25           C  
ATOM   1076  O   SER A 140     -19.906  10.430   6.379  1.00 72.25           O  
ATOM   1077  OG  SER A 140     -17.531  13.961   7.828  1.00 72.25           O  
ATOM   1078  N   TRP A 141     -19.875  10.273   8.562  1.00 67.50           N  
ATOM   1079  CA  TRP A 141     -21.109   9.531   8.680  1.00 67.50           C  
ATOM   1080  C   TRP A 141     -22.188  10.375   9.352  1.00 67.50           C  
ATOM   1081  CB  TRP A 141     -20.891   8.234   9.469  1.00 67.50           C  
ATOM   1082  O   TRP A 141     -22.000  10.852  10.477  1.00 67.50           O  
ATOM   1083  CG  TRP A 141     -19.891   7.312   8.852  1.00 67.50           C  
ATOM   1084  CD1 TRP A 141     -18.531   7.410   8.938  1.00 67.50           C  
ATOM   1085  CD2 TRP A 141     -20.156   6.156   8.062  1.00 67.50           C  
ATOM   1086  CE2 TRP A 141     -18.922   5.598   7.695  1.00 67.50           C  
ATOM   1087  CE3 TRP A 141     -21.344   5.535   7.621  1.00 67.50           C  
ATOM   1088  NE1 TRP A 141     -17.938   6.379   8.242  1.00 67.50           N  
ATOM   1089  CH2 TRP A 141     -19.984   3.859   6.492  1.00 67.50           C  
ATOM   1090  CZ2 TRP A 141     -18.812   4.445   6.910  1.00 67.50           C  
ATOM   1091  CZ3 TRP A 141     -21.234   4.391   6.840  1.00 67.50           C  
ATOM   1092  N   THR A 142     -23.219  10.672   8.523  1.00 72.56           N  
ATOM   1093  CA  THR A 142     -24.391  11.312   9.125  1.00 72.56           C  
ATOM   1094  C   THR A 142     -25.625  10.422   8.992  1.00 72.56           C  
ATOM   1095  CB  THR A 142     -24.672  12.680   8.477  1.00 72.56           C  
ATOM   1096  O   THR A 142     -26.047  10.102   7.883  1.00 72.56           O  
ATOM   1097  CG2 THR A 142     -25.719  13.453   9.258  1.00 72.56           C  
ATOM   1098  OG1 THR A 142     -23.469  13.445   8.430  1.00 72.56           O  
ATOM   1099  N   ASP A 143     -26.109   9.883  10.148  1.00 72.50           N  
ATOM   1100  CA  ASP A 143     -27.297   9.023  10.117  1.00 72.50           C  
ATOM   1101  C   ASP A 143     -28.297   9.414  11.203  1.00 72.50           C  
ATOM   1102  CB  ASP A 143     -26.891   7.555  10.281  1.00 72.50           C  
ATOM   1103  O   ASP A 143     -27.938  10.141  12.141  1.00 72.50           O  
ATOM   1104  CG  ASP A 143     -26.219   6.980   9.039  1.00 72.50           C  
ATOM   1105  OD1 ASP A 143     -26.734   7.211   7.918  1.00 72.50           O  
ATOM   1106  OD2 ASP A 143     -25.188   6.289   9.180  1.00 72.50           O  
ATOM   1107  N   SER A 144     -29.516   9.031  10.992  1.00 76.25           N  
ATOM   1108  CA  SER A 144     -30.547   9.180  12.008  1.00 76.25           C  
ATOM   1109  C   SER A 144     -31.438   7.938  12.078  1.00 76.25           C  
ATOM   1110  CB  SER A 144     -31.406  10.414  11.719  1.00 76.25           C  
ATOM   1111  O   SER A 144     -31.672   7.281  11.062  1.00 76.25           O  
ATOM   1112  OG  SER A 144     -32.188  10.227  10.547  1.00 76.25           O  
ATOM   1113  N   LEU A 145     -31.703   7.457  13.312  1.00 79.31           N  
ATOM   1114  CA  LEU A 145     -32.531   6.281  13.547  1.00 79.31           C  
ATOM   1115  C   LEU A 145     -33.562   6.555  14.648  1.00 79.31           C  
ATOM   1116  CB  LEU A 145     -31.688   5.078  13.930  1.00 79.31           C  
ATOM   1117  O   LEU A 145     -33.250   7.215  15.641  1.00 79.31           O  
ATOM   1118  CG  LEU A 145     -32.438   3.812  14.352  1.00 79.31           C  
ATOM   1119  CD1 LEU A 145     -33.000   3.113  13.125  1.00 79.31           C  
ATOM   1120  CD2 LEU A 145     -31.500   2.873  15.117  1.00 79.31           C  
ATOM   1121  N   GLN A 146     -34.781   6.047  14.438  1.00 84.44           N  
ATOM   1122  CA  GLN A 146     -35.812   6.148  15.484  1.00 84.44           C  
ATOM   1123  C   GLN A 146     -35.750   4.934  16.406  1.00 84.44           C  
ATOM   1124  CB  GLN A 146     -37.188   6.301  14.867  1.00 84.44           C  
ATOM   1125  O   GLN A 146     -35.719   3.795  15.938  1.00 84.44           O  
ATOM   1126  CG  GLN A 146     -37.438   7.668  14.258  1.00 84.44           C  
ATOM   1127  CD  GLN A 146     -38.906   7.871  13.859  1.00 84.44           C  
ATOM   1128  NE2 GLN A 146     -39.281   9.117  13.578  1.00 84.44           N  
ATOM   1129  OE1 GLN A 146     -39.688   6.918  13.812  1.00 84.44           O  
ATOM   1130  N   VAL A 147     -35.750   5.254  17.688  1.00 83.44           N  
ATOM   1131  CA  VAL A 147     -35.781   4.176  18.672  1.00 83.44           C  
ATOM   1132  C   VAL A 147     -37.000   4.371  19.609  1.00 83.44           C  
ATOM   1133  CB  VAL A 147     -34.469   4.102  19.484  1.00 83.44           C  
ATOM   1134  O   VAL A 147     -37.312   5.496  20.000  1.00 83.44           O  
ATOM   1135  CG1 VAL A 147     -34.531   2.930  20.453  1.00 83.44           C  
ATOM   1136  CG2 VAL A 147     -33.281   3.984  18.547  1.00 83.44           C  
ATOM   1137  N   THR A 148     -37.688   3.227  19.797  1.00 88.38           N  
ATOM   1138  CA  THR A 148     -38.781   3.238  20.766  1.00 88.38           C  
ATOM   1139  C   THR A 148     -38.312   2.795  22.141  1.00 88.38           C  
ATOM   1140  CB  THR A 148     -39.938   2.330  20.297  1.00 88.38           C  
ATOM   1141  O   THR A 148     -37.719   1.726  22.281  1.00 88.38           O  
ATOM   1142  CG2 THR A 148     -41.125   2.420  21.234  1.00 88.38           C  
ATOM   1143  OG1 THR A 148     -40.344   2.730  18.984  1.00 88.38           O  
ATOM   1144  N   VAL A 149     -38.625   3.660  23.141  1.00 90.94           N  
ATOM   1145  CA  VAL A 149     -38.281   3.359  24.516  1.00 90.94           C  
ATOM   1146  C   VAL A 149     -39.500   2.885  25.281  1.00 90.94           C  
ATOM   1147  CB  VAL A 149     -37.656   4.586  25.219  1.00 90.94           C  
ATOM   1148  O   VAL A 149     -40.469   3.641  25.453  1.00 90.94           O  
ATOM   1149  CG1 VAL A 149     -37.125   4.207  26.609  1.00 90.94           C  
ATOM   1150  CG2 VAL A 149     -36.531   5.176  24.375  1.00 90.94           C  
ATOM   1151  N   PRO A 150     -39.500   1.678  25.734  1.00 92.31           N  
ATOM   1152  CA  PRO A 150     -40.656   1.172  26.469  1.00 92.31           C  
ATOM   1153  C   PRO A 150     -40.875   1.896  27.797  1.00 92.31           C  
ATOM   1154  CB  PRO A 150     -40.312  -0.301  26.703  1.00 92.31           C  
ATOM   1155  O   PRO A 150     -39.938   2.418  28.375  1.00 92.31           O  
ATOM   1156  CG  PRO A 150     -39.219  -0.590  25.734  1.00 92.31           C  
ATOM   1157  CD  PRO A 150     -38.469   0.684  25.484  1.00 92.31           C  
ATOM   1158  N   PRO A 151     -42.156   1.827  28.266  1.00 93.94           N  
ATOM   1159  CA  PRO A 151     -42.406   2.416  29.594  1.00 93.94           C  
ATOM   1160  C   PRO A 151     -41.656   1.718  30.703  1.00 93.94           C  
ATOM   1161  CB  PRO A 151     -43.906   2.236  29.766  1.00 93.94           C  
ATOM   1162  O   PRO A 151     -41.531   0.489  30.719  1.00 93.94           O  
ATOM   1163  CG  PRO A 151     -44.438   1.976  28.391  1.00 93.94           C  
ATOM   1164  CD  PRO A 151     -43.344   1.373  27.562  1.00 93.94           C  
ATOM   1165  N   GLY A 152     -41.094   2.582  31.578  1.00 94.81           N  
ATOM   1166  CA  GLY A 152     -40.438   2.074  32.781  1.00 94.81           C  
ATOM   1167  C   GLY A 152     -39.031   1.583  32.500  1.00 94.81           C  
ATOM   1168  O   GLY A 152     -38.438   0.900  33.344  1.00 94.81           O  
ATOM   1169  N   TYR A 153     -38.406   1.919  31.312  1.00 95.75           N  
ATOM   1170  CA  TYR A 153     -37.062   1.490  30.922  1.00 95.75           C  
ATOM   1171  C   TYR A 153     -36.188   2.689  30.625  1.00 95.75           C  
ATOM   1172  CB  TYR A 153     -37.156   0.568  29.703  1.00 95.75           C  
ATOM   1173  O   TYR A 153     -36.688   3.789  30.359  1.00 95.75           O  
ATOM   1174  CG  TYR A 153     -37.500  -0.858  30.031  1.00 95.75           C  
ATOM   1175  CD1 TYR A 153     -36.562  -1.875  29.969  1.00 95.75           C  
ATOM   1176  CD2 TYR A 153     -38.812  -1.190  30.422  1.00 95.75           C  
ATOM   1177  CE1 TYR A 153     -36.875  -3.191  30.266  1.00 95.75           C  
ATOM   1178  CE2 TYR A 153     -39.156  -2.504  30.734  1.00 95.75           C  
ATOM   1179  OH  TYR A 153     -38.531  -4.797  30.953  1.00 95.75           O  
ATOM   1180  CZ  TYR A 153     -38.188  -3.494  30.656  1.00 95.75           C  
ATOM   1181  N   VAL A 154     -34.906   2.479  30.688  1.00 93.75           N  
ATOM   1182  CA  VAL A 154     -33.906   3.355  30.094  1.00 93.75           C  
ATOM   1183  C   VAL A 154     -33.250   2.645  28.906  1.00 93.75           C  
ATOM   1184  CB  VAL A 154     -32.844   3.799  31.125  1.00 93.75           C  
ATOM   1185  O   VAL A 154     -32.938   1.458  29.000  1.00 93.75           O  
ATOM   1186  CG1 VAL A 154     -32.125   2.586  31.719  1.00 93.75           C  
ATOM   1187  CG2 VAL A 154     -31.844   4.742  30.469  1.00 93.75           C  
ATOM   1188  N   THR A 155     -33.219   3.342  27.812  1.00 91.25           N  
ATOM   1189  CA  THR A 155     -32.531   2.830  26.625  1.00 91.25           C  
ATOM   1190  C   THR A 155     -31.172   3.502  26.453  1.00 91.25           C  
ATOM   1191  CB  THR A 155     -33.375   3.045  25.359  1.00 91.25           C  
ATOM   1192  O   THR A 155     -31.078   4.730  26.406  1.00 91.25           O  
ATOM   1193  CG2 THR A 155     -32.625   2.562  24.109  1.00 91.25           C  
ATOM   1194  OG1 THR A 155     -34.594   2.316  25.484  1.00 91.25           O  
ATOM   1195  N   GLU A 156     -30.125   2.727  26.438  1.00 90.06           N  
ATOM   1196  CA  GLU A 156     -28.766   3.168  26.109  1.00 90.06           C  
ATOM   1197  C   GLU A 156     -28.422   2.828  24.656  1.00 90.06           C  
ATOM   1198  CB  GLU A 156     -27.750   2.535  27.047  1.00 90.06           C  
ATOM   1199  O   GLU A 156     -28.641   1.703  24.203  1.00 90.06           O  
ATOM   1200  CG  GLU A 156     -27.938   2.934  28.516  1.00 90.06           C  
ATOM   1201  CD  GLU A 156     -26.922   2.283  29.438  1.00 90.06           C  
ATOM   1202  OE1 GLU A 156     -26.906   2.621  30.641  1.00 90.06           O  
ATOM   1203  OE2 GLU A 156     -26.141   1.430  28.953  1.00 90.06           O  
ATOM   1204  N   HIS A 157     -28.031   3.771  23.953  1.00 85.81           N  
ATOM   1205  CA  HIS A 157     -27.641   3.523  22.578  1.00 85.81           C  
ATOM   1206  C   HIS A 157     -26.188   3.906  22.328  1.00 85.81           C  
ATOM   1207  CB  HIS A 157     -28.547   4.293  21.609  1.00 85.81           C  
ATOM   1208  O   HIS A 157     -25.703   4.918  22.859  1.00 85.81           O  
ATOM   1209  CG  HIS A 157     -28.562   5.770  21.859  1.00 85.81           C  
ATOM   1210  CD2 HIS A 157     -27.844   6.770  21.266  1.00 85.81           C  
ATOM   1211  ND1 HIS A 157     -29.375   6.367  22.797  1.00 85.81           N  
ATOM   1212  CE1 HIS A 157     -29.156   7.676  22.781  1.00 85.81           C  
ATOM   1213  NE2 HIS A 157     -28.234   7.941  21.859  1.00 85.81           N  
ATOM   1214  N   THR A 158     -25.438   2.949  21.656  1.00 84.12           N  
ATOM   1215  CA  THR A 158     -24.062   3.180  21.219  1.00 84.12           C  
ATOM   1216  C   THR A 158     -23.969   3.086  19.688  1.00 84.12           C  
ATOM   1217  CB  THR A 158     -23.094   2.174  21.859  1.00 84.12           C  
ATOM   1218  O   THR A 158     -24.297   2.049  19.109  1.00 84.12           O  
ATOM   1219  CG2 THR A 158     -21.656   2.510  21.500  1.00 84.12           C  
ATOM   1220  OG1 THR A 158     -23.250   2.207  23.281  1.00 84.12           O  
ATOM   1221  N   PHE A 159     -23.547   4.137  19.156  1.00 79.31           N  
ATOM   1222  CA  PHE A 159     -23.234   4.117  17.719  1.00 79.31           C  
ATOM   1223  C   PHE A 159     -21.812   3.611  17.484  1.00 79.31           C  
ATOM   1224  CB  PHE A 159     -23.406   5.516  17.125  1.00 79.31           C  
ATOM   1225  O   PHE A 159     -20.859   4.113  18.094  1.00 79.31           O  
ATOM   1226  CG  PHE A 159     -23.125   5.570  15.641  1.00 79.31           C  
ATOM   1227  CD1 PHE A 159     -21.875   5.973  15.172  1.00 79.31           C  
ATOM   1228  CD2 PHE A 159     -24.109   5.223  14.719  1.00 79.31           C  
ATOM   1229  CE1 PHE A 159     -21.609   6.027  13.805  1.00 79.31           C  
ATOM   1230  CE2 PHE A 159     -23.844   5.277  13.352  1.00 79.31           C  
ATOM   1231  CZ  PHE A 159     -22.609   5.680  12.898  1.00 79.31           C  
ATOM   1232  N   ILE A 160     -21.828   2.717  16.516  1.00 81.94           N  
ATOM   1233  CA  ILE A 160     -20.547   2.082  16.250  1.00 81.94           C  
ATOM   1234  C   ILE A 160     -20.219   2.174  14.750  1.00 81.94           C  
ATOM   1235  CB  ILE A 160     -20.531   0.607  16.703  1.00 81.94           C  
ATOM   1236  O   ILE A 160     -21.078   1.877  13.914  1.00 81.94           O  
ATOM   1237  CG1 ILE A 160     -20.812   0.516  18.203  1.00 81.94           C  
ATOM   1238  CG2 ILE A 160     -19.203  -0.061  16.344  1.00 81.94           C  
ATOM   1239  CD1 ILE A 160     -21.109  -0.894  18.703  1.00 81.94           C  
ATOM   1240  N   VAL A 161     -19.062   2.750  14.461  1.00 80.88           N  
ATOM   1241  CA  VAL A 161     -18.500   2.627  13.109  1.00 80.88           C  
ATOM   1242  C   VAL A 161     -17.469   1.501  13.078  1.00 80.88           C  
ATOM   1243  CB  VAL A 161     -17.859   3.949  12.633  1.00 80.88           C  
ATOM   1244  O   VAL A 161     -16.547   1.467  13.898  1.00 80.88           O  
ATOM   1245  CG1 VAL A 161     -17.281   3.793  11.234  1.00 80.88           C  
ATOM   1246  CG2 VAL A 161     -18.891   5.078  12.664  1.00 80.88           C  
ATOM   1247  N   GLN A 162     -17.766   0.613  12.156  1.00 84.69           N  
ATOM   1248  CA  GLN A 162     -16.812  -0.486  11.984  1.00 84.69           C  
ATOM   1249  C   GLN A 162     -15.812  -0.178  10.883  1.00 84.69           C  
ATOM   1250  CB  GLN A 162     -17.562  -1.788  11.672  1.00 84.69           C  
ATOM   1251  O   GLN A 162     -16.188   0.272   9.797  1.00 84.69           O  
ATOM   1252  CG  GLN A 162     -16.688  -3.031  11.789  1.00 84.69           C  
ATOM   1253  CD  GLN A 162     -17.484  -4.316  11.656  1.00 84.69           C  
ATOM   1254  NE2 GLN A 162     -16.859  -5.438  12.008  1.00 84.69           N  
ATOM   1255  OE1 GLN A 162     -18.641  -4.305  11.250  1.00 84.69           O  
ATOM   1256  N   THR A 163     -14.562  -0.372  11.211  1.00 86.19           N  
ATOM   1257  CA  THR A 163     -13.508  -0.154  10.227  1.00 86.19           C  
ATOM   1258  C   THR A 163     -12.805  -1.466   9.891  1.00 86.19           C  
ATOM   1259  CB  THR A 163     -12.477   0.869  10.742  1.00 86.19           C  
ATOM   1260  O   THR A 163     -12.773  -2.389  10.703  1.00 86.19           O  
ATOM   1261  CG2 THR A 163     -13.125   2.221  11.008  1.00 86.19           C  
ATOM   1262  OG1 THR A 163     -11.883   0.381  11.953  1.00 86.19           O  
ATOM   1263  N   GLY A 164     -12.367  -1.552   8.672  1.00 87.56           N  
ATOM   1264  CA  GLY A 164     -11.648  -2.738   8.250  1.00 87.56           C  
ATOM   1265  C   GLY A 164     -10.188  -2.467   7.934  1.00 87.56           C  
ATOM   1266  O   GLY A 164      -9.875  -1.745   6.984  1.00 87.56           O  
ATOM   1267  N   PRO A 165      -9.320  -3.008   8.758  1.00 90.19           N  
ATOM   1268  CA  PRO A 165      -7.910  -2.924   8.359  1.00 90.19           C  
ATOM   1269  C   PRO A 165      -7.559  -3.877   7.223  1.00 90.19           C  
ATOM   1270  CB  PRO A 165      -7.164  -3.303   9.641  1.00 90.19           C  
ATOM   1271  O   PRO A 165      -8.156  -4.953   7.105  1.00 90.19           O  
ATOM   1272  CG  PRO A 165      -8.078  -4.246  10.352  1.00 90.19           C  
ATOM   1273  CD  PRO A 165      -9.492  -3.828  10.086  1.00 90.19           C  
ATOM   1274  N   TYR A 166      -6.652  -3.402   6.363  1.00 90.12           N  
ATOM   1275  CA  TYR A 166      -6.160  -4.285   5.312  1.00 90.12           C  
ATOM   1276  C   TYR A 166      -4.660  -4.102   5.102  1.00 90.12           C  
ATOM   1277  CB  TYR A 166      -6.902  -4.031   3.998  1.00 90.12           C  
ATOM   1278  O   TYR A 166      -4.121  -3.023   5.355  1.00 90.12           O  
ATOM   1279  CG  TYR A 166      -6.809  -2.604   3.516  1.00 90.12           C  
ATOM   1280  CD1 TYR A 166      -7.785  -1.667   3.855  1.00 90.12           C  
ATOM   1281  CD2 TYR A 166      -5.750  -2.191   2.717  1.00 90.12           C  
ATOM   1282  CE1 TYR A 166      -7.703  -0.352   3.410  1.00 90.12           C  
ATOM   1283  CE2 TYR A 166      -5.656  -0.877   2.266  1.00 90.12           C  
ATOM   1284  OH  TYR A 166      -6.551   1.334   2.176  1.00 90.12           O  
ATOM   1285  CZ  TYR A 166      -6.637   0.033   2.617  1.00 90.12           C  
ATOM   1286  N   SER A 167      -4.008  -5.160   4.828  1.00 92.69           N  
ATOM   1287  CA  SER A 167      -2.611  -5.254   4.414  1.00 92.69           C  
ATOM   1288  C   SER A 167      -2.445  -6.219   3.242  1.00 92.69           C  
ATOM   1289  CB  SER A 167      -1.735  -5.707   5.582  1.00 92.69           C  
ATOM   1290  O   SER A 167      -2.564  -7.434   3.410  1.00 92.69           O  
ATOM   1291  OG  SER A 167      -0.369  -5.734   5.207  1.00 92.69           O  
ATOM   1292  N   LYS A 168      -2.115  -5.586   2.123  1.00 92.81           N  
ATOM   1293  CA  LYS A 168      -2.113  -6.414   0.919  1.00 92.81           C  
ATOM   1294  C   LYS A 168      -0.823  -6.223   0.126  1.00 92.81           C  
ATOM   1295  CB  LYS A 168      -3.320  -6.086   0.041  1.00 92.81           C  
ATOM   1296  O   LYS A 168      -0.232  -5.141   0.139  1.00 92.81           O  
ATOM   1297  CG  LYS A 168      -4.660  -6.359   0.706  1.00 92.81           C  
ATOM   1298  CD  LYS A 168      -4.859  -7.844   0.977  1.00 92.81           C  
ATOM   1299  CE  LYS A 168      -6.223  -8.125   1.594  1.00 92.81           C  
ATOM   1300  NZ  LYS A 168      -6.406  -9.578   1.888  1.00 92.81           N  
ATOM   1301  N   ASN A 169      -0.557  -7.363  -0.564  1.00 92.88           N  
ATOM   1302  CA  ASN A 169       0.570  -7.289  -1.488  1.00 92.88           C  
ATOM   1303  C   ASN A 169       0.187  -6.578  -2.783  1.00 92.88           C  
ATOM   1304  CB  ASN A 169       1.109  -8.688  -1.789  1.00 92.88           C  
ATOM   1305  O   ASN A 169      -0.914  -6.773  -3.301  1.00 92.88           O  
ATOM   1306  CG  ASN A 169       1.744  -9.344  -0.578  1.00 92.88           C  
ATOM   1307  ND2 ASN A 169       1.685 -10.672  -0.520  1.00 92.88           N  
ATOM   1308  OD1 ASN A 169       2.283  -8.664   0.299  1.00 92.88           O  
ATOM   1309  N   VAL A 170       1.145  -5.785  -3.188  1.00 90.31           N  
ATOM   1310  CA  VAL A 170       0.981  -5.098  -4.465  1.00 90.31           C  
ATOM   1311  C   VAL A 170       2.061  -5.559  -5.441  1.00 90.31           C  
ATOM   1312  CB  VAL A 170       1.035  -3.562  -4.293  1.00 90.31           C  
ATOM   1313  O   VAL A 170       3.221  -5.730  -5.059  1.00 90.31           O  
ATOM   1314  CG1 VAL A 170       0.893  -2.863  -5.645  1.00 90.31           C  
ATOM   1315  CG2 VAL A 170      -0.052  -3.096  -3.328  1.00 90.31           C  
ATOM   1316  N   VAL A 171       1.542  -5.883  -6.629  1.00 90.75           N  
ATOM   1317  CA  VAL A 171       2.484  -6.270  -7.672  1.00 90.75           C  
ATOM   1318  C   VAL A 171       2.570  -5.168  -8.727  1.00 90.75           C  
ATOM   1319  CB  VAL A 171       2.084  -7.609  -8.336  1.00 90.75           C  
ATOM   1320  O   VAL A 171       1.549  -4.625  -9.148  1.00 90.75           O  
ATOM   1321  CG1 VAL A 171       2.986  -7.914  -9.523  1.00 90.75           C  
ATOM   1322  CG2 VAL A 171       2.139  -8.742  -7.312  1.00 90.75           C  
ATOM   1323  N   LEU A 172       3.783  -4.938  -9.000  1.00 86.31           N  
ATOM   1324  CA  LEU A 172       4.074  -3.963 -10.047  1.00 86.31           C  
ATOM   1325  C   LEU A 172       4.824  -4.613 -11.203  1.00 86.31           C  
ATOM   1326  CB  LEU A 172       4.895  -2.799  -9.484  1.00 86.31           C  
ATOM   1327  O   LEU A 172       5.828  -5.301 -10.992  1.00 86.31           O  
ATOM   1328  CG  LEU A 172       5.680  -1.966 -10.500  1.00 86.31           C  
ATOM   1329  CD1 LEU A 172       4.832  -0.797 -10.992  1.00 86.31           C  
ATOM   1330  CD2 LEU A 172       6.984  -1.467  -9.891  1.00 86.31           C  
ATOM   1331  N   GLU A 173       4.297  -4.266 -12.453  1.00 89.62           N  
ATOM   1332  CA  GLU A 173       4.953  -4.723 -13.672  1.00 89.62           C  
ATOM   1333  C   GLU A 173       5.180  -3.568 -14.641  1.00 89.62           C  
ATOM   1334  CB  GLU A 173       4.133  -5.824 -14.344  1.00 89.62           C  
ATOM   1335  O   GLU A 173       4.340  -2.674 -14.758  1.00 89.62           O  
ATOM   1336  CG  GLU A 173       4.020  -7.102 -13.523  1.00 89.62           C  
ATOM   1337  CD  GLU A 173       3.211  -8.188 -14.211  1.00 89.62           C  
ATOM   1338  OE1 GLU A 173       3.455  -9.383 -13.945  1.00 89.62           O  
ATOM   1339  OE2 GLU A 173       2.326  -7.840 -15.023  1.00 89.62           O  
ATOM   1340  N   ALA A 174       6.359  -3.592 -15.266  1.00 88.31           N  
ATOM   1341  CA  ALA A 174       6.648  -2.580 -16.281  1.00 88.31           C  
ATOM   1342  C   ALA A 174       7.609  -3.119 -17.328  1.00 88.31           C  
ATOM   1343  CB  ALA A 174       7.223  -1.324 -15.633  1.00 88.31           C  
ATOM   1344  O   ALA A 174       8.250  -4.152 -17.125  1.00 88.31           O  
ATOM   1345  N   ASP A 175       7.590  -2.461 -18.406  1.00 89.25           N  
ATOM   1346  CA  ASP A 175       8.531  -2.803 -19.484  1.00 89.25           C  
ATOM   1347  C   ASP A 175       9.711  -1.842 -19.500  1.00 89.25           C  
ATOM   1348  CB  ASP A 175       7.824  -2.795 -20.844  1.00 89.25           C  
ATOM   1349  O   ASP A 175       9.562  -0.658 -19.188  1.00 89.25           O  
ATOM   1350  CG  ASP A 175       6.789  -3.896 -20.969  1.00 89.25           C  
ATOM   1351  OD1 ASP A 175       6.883  -4.914 -20.266  1.00 89.25           O  
ATOM   1352  OD2 ASP A 175       5.871  -3.744 -21.812  1.00 89.25           O  
ATOM   1353  N   ILE A 176      10.891  -2.480 -19.781  1.00 88.50           N  
ATOM   1354  CA  ILE A 176      12.133  -1.726 -19.906  1.00 88.50           C  
ATOM   1355  C   ILE A 176      12.680  -1.847 -21.328  1.00 88.50           C  
ATOM   1356  CB  ILE A 176      13.188  -2.207 -18.875  1.00 88.50           C  
ATOM   1357  O   ILE A 176      12.797  -2.953 -21.859  1.00 88.50           O  
ATOM   1358  CG1 ILE A 176      12.609  -2.176 -17.453  1.00 88.50           C  
ATOM   1359  CG2 ILE A 176      14.461  -1.358 -18.969  1.00 88.50           C  
ATOM   1360  CD1 ILE A 176      13.414  -2.984 -16.453  1.00 88.50           C  
ATOM   1361  N   ALA A 177      12.977  -0.676 -21.891  1.00 87.00           N  
ATOM   1362  CA  ALA A 177      13.547  -0.696 -23.234  1.00 87.00           C  
ATOM   1363  C   ALA A 177      14.492   0.485 -23.453  1.00 87.00           C  
ATOM   1364  CB  ALA A 177      12.438  -0.683 -24.281  1.00 87.00           C  
ATOM   1365  O   ALA A 177      14.617   1.350 -22.578  1.00 87.00           O  
ATOM   1366  N   GLY A 178      15.211   0.409 -24.578  1.00 86.25           N  
ATOM   1367  CA  GLY A 178      16.062   1.528 -24.953  1.00 86.25           C  
ATOM   1368  C   GLY A 178      17.547   1.206 -24.875  1.00 86.25           C  
ATOM   1369  O   GLY A 178      17.922   0.040 -24.766  1.00 86.25           O  
ATOM   1370  N   HIS A 179      18.312   2.346 -24.984  1.00 86.94           N  
ATOM   1371  CA  HIS A 179      19.750   2.199 -25.031  1.00 86.94           C  
ATOM   1372  C   HIS A 179      20.438   2.992 -23.922  1.00 86.94           C  
ATOM   1373  CB  HIS A 179      20.297   2.648 -26.391  1.00 86.94           C  
ATOM   1374  O   HIS A 179      19.875   3.982 -23.438  1.00 86.94           O  
ATOM   1375  CG  HIS A 179      19.672   1.927 -27.547  1.00 86.94           C  
ATOM   1376  CD2 HIS A 179      18.812   2.352 -28.500  1.00 86.94           C  
ATOM   1377  ND1 HIS A 179      19.922   0.598 -27.812  1.00 86.94           N  
ATOM   1378  CE1 HIS A 179      19.234   0.236 -28.891  1.00 86.94           C  
ATOM   1379  NE2 HIS A 179      18.547   1.282 -29.328  1.00 86.94           N  
ATOM   1380  N   GLY A 180      21.578   2.408 -23.500  1.00 88.62           N  
ATOM   1381  CA  GLY A 180      22.547   3.191 -22.766  1.00 88.62           C  
ATOM   1382  C   GLY A 180      23.812   3.465 -23.531  1.00 88.62           C  
ATOM   1383  O   GLY A 180      24.078   2.809 -24.547  1.00 88.62           O  
ATOM   1384  N   TRP A 181      24.484   4.488 -23.172  1.00 90.19           N  
ATOM   1385  CA  TRP A 181      25.781   4.781 -23.766  1.00 90.19           C  
ATOM   1386  C   TRP A 181      26.875   4.766 -22.703  1.00 90.19           C  
ATOM   1387  CB  TRP A 181      25.766   6.137 -24.469  1.00 90.19           C  
ATOM   1388  O   TRP A 181      26.609   4.949 -21.516  1.00 90.19           O  
ATOM   1389  CG  TRP A 181      25.547   7.301 -23.562  1.00 90.19           C  
ATOM   1390  CD1 TRP A 181      24.359   7.848 -23.172  1.00 90.19           C  
ATOM   1391  CD2 TRP A 181      26.562   8.070 -22.906  1.00 90.19           C  
ATOM   1392  CE2 TRP A 181      25.922   9.062 -22.141  1.00 90.19           C  
ATOM   1393  CE3 TRP A 181      27.969   8.008 -22.875  1.00 90.19           C  
ATOM   1394  NE1 TRP A 181      24.562   8.906 -22.328  1.00 90.19           N  
ATOM   1395  CH2 TRP A 181      27.984   9.914 -21.375  1.00 90.19           C  
ATOM   1396  CZ2 TRP A 181      26.625   9.992 -21.375  1.00 90.19           C  
ATOM   1397  CZ3 TRP A 181      28.672   8.938 -22.109  1.00 90.19           C  
ATOM   1398  N   PHE A 182      28.078   4.559 -23.219  1.00 92.38           N  
ATOM   1399  CA  PHE A 182      29.234   4.660 -22.344  1.00 92.38           C  
ATOM   1400  C   PHE A 182      30.469   5.082 -23.109  1.00 92.38           C  
ATOM   1401  CB  PHE A 182      29.484   3.328 -21.625  1.00 92.38           C  
ATOM   1402  O   PHE A 182      30.609   4.773 -24.297  1.00 92.38           O  
ATOM   1403  CG  PHE A 182      29.812   2.193 -22.562  1.00 92.38           C  
ATOM   1404  CD1 PHE A 182      28.797   1.534 -23.250  1.00 92.38           C  
ATOM   1405  CD2 PHE A 182      31.125   1.787 -22.734  1.00 92.38           C  
ATOM   1406  CE1 PHE A 182      29.109   0.483 -24.109  1.00 92.38           C  
ATOM   1407  CE2 PHE A 182      31.438   0.737 -23.594  1.00 92.38           C  
ATOM   1408  CZ  PHE A 182      30.422   0.086 -24.281  1.00 92.38           C  
ATOM   1409  N   ASN A 183      31.297   5.871 -22.531  1.00 94.31           N  
ATOM   1410  CA  ASN A 183      32.562   6.293 -23.094  1.00 94.31           C  
ATOM   1411  C   ASN A 183      33.719   5.484 -22.531  1.00 94.31           C  
ATOM   1412  CB  ASN A 183      32.812   7.789 -22.859  1.00 94.31           C  
ATOM   1413  O   ASN A 183      33.750   5.176 -21.328  1.00 94.31           O  
ATOM   1414  CG  ASN A 183      31.828   8.656 -23.641  1.00 94.31           C  
ATOM   1415  ND2 ASN A 183      31.500   9.820 -23.078  1.00 94.31           N  
ATOM   1416  OD1 ASN A 183      31.391   8.289 -24.719  1.00 94.31           O  
ATOM   1417  N   TYR A 184      34.594   5.113 -23.438  1.00 95.81           N  
ATOM   1418  CA  TYR A 184      35.750   4.363 -22.984  1.00 95.81           C  
ATOM   1419  C   TYR A 184      37.031   4.824 -23.703  1.00 95.81           C  
ATOM   1420  CB  TYR A 184      35.562   2.861 -23.203  1.00 95.81           C  
ATOM   1421  O   TYR A 184      36.938   5.453 -24.766  1.00 95.81           O  
ATOM   1422  CG  TYR A 184      35.375   2.484 -24.656  1.00 95.81           C  
ATOM   1423  CD1 TYR A 184      34.125   2.469 -25.250  1.00 95.81           C  
ATOM   1424  CD2 TYR A 184      36.469   2.141 -25.453  1.00 95.81           C  
ATOM   1425  CE1 TYR A 184      33.938   2.119 -26.578  1.00 95.81           C  
ATOM   1426  CE2 TYR A 184      36.312   1.790 -26.781  1.00 95.81           C  
ATOM   1427  OH  TYR A 184      34.875   1.436 -28.656  1.00 95.81           O  
ATOM   1428  CZ  TYR A 184      35.031   1.782 -27.344  1.00 95.81           C  
ATOM   1429  N   ARG A 185      38.156   4.621 -23.062  1.00 97.31           N  
ATOM   1430  CA  ARG A 185      39.469   4.891 -23.641  1.00 97.31           C  
ATOM   1431  C   ARG A 185      40.188   3.594 -24.000  1.00 97.31           C  
ATOM   1432  CB  ARG A 185      40.312   5.707 -22.672  1.00 97.31           C  
ATOM   1433  O   ARG A 185      40.375   2.725 -23.156  1.00 97.31           O  
ATOM   1434  CG  ARG A 185      41.625   6.184 -23.266  1.00 97.31           C  
ATOM   1435  CD  ARG A 185      42.438   7.004 -22.266  1.00 97.31           C  
ATOM   1436  NE  ARG A 185      41.719   8.219 -21.859  1.00 97.31           N  
ATOM   1437  NH1 ARG A 185      42.875   9.602 -23.328  1.00 97.31           N  
ATOM   1438  NH2 ARG A 185      41.250  10.461 -21.953  1.00 97.31           N  
ATOM   1439  CZ  ARG A 185      41.938   9.422 -22.375  1.00 97.31           C  
ATOM   1440  N   ALA A 186      40.500   3.543 -25.234  1.00 93.31           N  
ATOM   1441  CA  ALA A 186      41.375   2.518 -25.797  1.00 93.31           C  
ATOM   1442  C   ALA A 186      42.750   3.096 -26.156  1.00 93.31           C  
ATOM   1443  CB  ALA A 186      40.719   1.884 -27.031  1.00 93.31           C  
ATOM   1444  O   ALA A 186      42.906   4.316 -26.172  1.00 93.31           O  
ATOM   1445  N   PRO A 187      43.781   2.148 -26.297  1.00 90.56           N  
ATOM   1446  CA  PRO A 187      45.062   2.760 -26.641  1.00 90.56           C  
ATOM   1447  C   PRO A 187      45.000   3.678 -27.859  1.00 90.56           C  
ATOM   1448  CB  PRO A 187      45.969   1.555 -26.938  1.00 90.56           C  
ATOM   1449  O   PRO A 187      44.656   3.227 -28.953  1.00 90.56           O  
ATOM   1450  CG  PRO A 187      45.344   0.426 -26.172  1.00 90.56           C  
ATOM   1451  CD  PRO A 187      43.875   0.609 -26.188  1.00 90.56           C  
ATOM   1452  N   GLY A 188      45.094   4.969 -27.688  1.00 92.88           N  
ATOM   1453  CA  GLY A 188      45.281   5.902 -28.797  1.00 92.88           C  
ATOM   1454  C   GLY A 188      44.000   6.641 -29.172  1.00 92.88           C  
ATOM   1455  O   GLY A 188      44.031   7.520 -30.031  1.00 92.88           O  
ATOM   1456  N   TYR A 189      42.875   6.312 -28.547  1.00 92.88           N  
ATOM   1457  CA  TYR A 189      41.656   7.059 -28.875  1.00 92.88           C  
ATOM   1458  C   TYR A 189      40.594   6.891 -27.812  1.00 92.88           C  
ATOM   1459  CB  TYR A 189      41.094   6.602 -30.234  1.00 92.88           C  
ATOM   1460  O   TYR A 189      40.688   6.000 -26.953  1.00 92.88           O  
ATOM   1461  CG  TYR A 189      40.594   5.176 -30.234  1.00 92.88           C  
ATOM   1462  CD1 TYR A 189      41.469   4.113 -30.469  1.00 92.88           C  
ATOM   1463  CD2 TYR A 189      39.250   4.891 -30.016  1.00 92.88           C  
ATOM   1464  CE1 TYR A 189      41.031   2.799 -30.484  1.00 92.88           C  
ATOM   1465  CE2 TYR A 189      38.812   3.578 -30.016  1.00 92.88           C  
ATOM   1466  OH  TYR A 189      39.219   1.243 -30.250  1.00 92.88           O  
ATOM   1467  CZ  TYR A 189      39.688   2.543 -30.250  1.00 92.88           C  
ATOM   1468  N   THR A 190      39.594   7.781 -27.750  1.00 94.19           N  
ATOM   1469  CA  THR A 190      38.344   7.734 -26.984  1.00 94.19           C  
ATOM   1470  C   THR A 190      37.156   7.469 -27.891  1.00 94.19           C  
ATOM   1471  CB  THR A 190      38.125   9.047 -26.203  1.00 94.19           C  
ATOM   1472  O   THR A 190      37.094   7.988 -29.000  1.00 94.19           O  
ATOM   1473  CG2 THR A 190      36.938   8.930 -25.266  1.00 94.19           C  
ATOM   1474  OG1 THR A 190      39.281   9.344 -25.438  1.00 94.19           O  
ATOM   1475  N   ALA A 191      36.375   6.523 -27.406  1.00 93.38           N  
ATOM   1476  CA  ALA A 191      35.219   6.168 -28.219  1.00 93.38           C  
ATOM   1477  C   ALA A 191      33.969   6.062 -27.375  1.00 93.38           C  
ATOM   1478  CB  ALA A 191      35.469   4.852 -28.953  1.00 93.38           C  
ATOM   1479  O   ALA A 191      34.031   6.055 -26.141  1.00 93.38           O  
ATOM   1480  N   THR A 192      32.781   6.035 -28.047  1.00 91.69           N  
ATOM   1481  CA  THR A 192      31.500   5.867 -27.406  1.00 91.69           C  
ATOM   1482  C   THR A 192      30.828   4.574 -27.875  1.00 91.69           C  
ATOM   1483  CB  THR A 192      30.562   7.059 -27.719  1.00 91.69           C  
ATOM   1484  O   THR A 192      30.781   4.285 -29.062  1.00 91.69           O  
ATOM   1485  CG2 THR A 192      29.188   6.871 -27.078  1.00 91.69           C  
ATOM   1486  OG1 THR A 192      31.156   8.258 -27.203  1.00 91.69           O  
ATOM   1487  N   GLY A 193      30.438   3.791 -26.906  1.00 90.25           N  
ATOM   1488  CA  GLY A 193      29.672   2.592 -27.188  1.00 90.25           C  
ATOM   1489  C   GLY A 193      28.203   2.738 -26.844  1.00 90.25           C  
ATOM   1490  O   GLY A 193      27.828   3.547 -26.000  1.00 90.25           O  
ATOM   1491  N   ILE A 194      27.344   1.963 -27.625  1.00 89.56           N  
ATOM   1492  CA  ILE A 194      25.906   1.920 -27.359  1.00 89.56           C  
ATOM   1493  C   ILE A 194      25.484   0.482 -27.078  1.00 89.56           C  
ATOM   1494  CB  ILE A 194      25.109   2.500 -28.531  1.00 89.56           C  
ATOM   1495  O   ILE A 194      25.922  -0.447 -27.766  1.00 89.56           O  
ATOM   1496  CG1 ILE A 194      25.500   3.957 -28.797  1.00 89.56           C  
ATOM   1497  CG2 ILE A 194      23.594   2.385 -28.266  1.00 89.56           C  
ATOM   1498  CD1 ILE A 194      24.891   4.555 -30.047  1.00 89.56           C  
ATOM   1499  N   VAL A 195      24.625   0.338 -26.062  1.00 89.06           N  
ATOM   1500  CA  VAL A 195      24.172  -1.010 -25.734  1.00 89.06           C  
ATOM   1501  C   VAL A 195      22.719  -0.976 -25.281  1.00 89.06           C  
ATOM   1502  CB  VAL A 195      25.062  -1.640 -24.625  1.00 89.06           C  
ATOM   1503  O   VAL A 195      22.281  -0.014 -24.641  1.00 89.06           O  
ATOM   1504  CG1 VAL A 195      24.969  -0.830 -23.328  1.00 89.06           C  
ATOM   1505  CG2 VAL A 195      24.656  -3.092 -24.375  1.00 89.06           C  
ATOM   1506  N   ASN A 196      22.047  -2.049 -25.656  1.00 88.81           N  
ATOM   1507  CA  ASN A 196      20.688  -2.178 -25.172  1.00 88.81           C  
ATOM   1508  C   ASN A 196      20.641  -2.393 -23.656  1.00 88.81           C  
ATOM   1509  CB  ASN A 196      19.969  -3.324 -25.891  1.00 88.81           C  
ATOM   1510  O   ASN A 196      21.391  -3.219 -23.125  1.00 88.81           O  
ATOM   1511  CG  ASN A 196      19.625  -2.990 -27.328  1.00 88.81           C  
ATOM   1512  ND2 ASN A 196      19.578  -4.012 -28.172  1.00 88.81           N  
ATOM   1513  OD1 ASN A 196      19.406  -1.826 -27.672  1.00 88.81           O  
ATOM   1514  N   ILE A 197      19.688  -1.623 -23.109  1.00 88.25           N  
ATOM   1515  CA  ILE A 197      19.594  -1.755 -21.656  1.00 88.25           C  
ATOM   1516  C   ILE A 197      19.156  -3.170 -21.297  1.00 88.25           C  
ATOM   1517  CB  ILE A 197      18.625  -0.716 -21.062  1.00 88.25           C  
ATOM   1518  O   ILE A 197      19.531  -3.701 -20.250  1.00 88.25           O  
ATOM   1519  CG1 ILE A 197      18.844  -0.591 -19.547  1.00 88.25           C  
ATOM   1520  CG2 ILE A 197      17.172  -1.092 -21.375  1.00 88.25           C  
ATOM   1521  CD1 ILE A 197      20.234  -0.102 -19.156  1.00 88.25           C  
ATOM   1522  N   THR A 198      18.453  -3.826 -22.094  1.00 88.38           N  
ATOM   1523  CA  THR A 198      18.000  -5.188 -21.844  1.00 88.38           C  
ATOM   1524  C   THR A 198      19.172  -6.152 -21.766  1.00 88.38           C  
ATOM   1525  CB  THR A 198      17.016  -5.660 -22.938  1.00 88.38           C  
ATOM   1526  O   THR A 198      19.188  -7.051 -20.922  1.00 88.38           O  
ATOM   1527  CG2 THR A 198      15.719  -4.855 -22.906  1.00 88.38           C  
ATOM   1528  OG1 THR A 198      17.625  -5.492 -24.234  1.00 88.38           O  
ATOM   1529  N   ARG A 199      20.109  -5.957 -22.688  1.00 88.75           N  
ATOM   1530  CA  ARG A 199      21.312  -6.770 -22.656  1.00 88.75           C  
ATOM   1531  C   ARG A 199      22.094  -6.543 -21.359  1.00 88.75           C  
ATOM   1532  CB  ARG A 199      22.203  -6.457 -23.859  1.00 88.75           C  
ATOM   1533  O   ARG A 199      22.609  -7.492 -20.766  1.00 88.75           O  
ATOM   1534  CG  ARG A 199      23.531  -7.195 -23.844  1.00 88.75           C  
ATOM   1535  CD  ARG A 199      23.344  -8.695 -24.000  1.00 88.75           C  
ATOM   1536  NE  ARG A 199      24.625  -9.398 -24.109  1.00 88.75           N  
ATOM   1537  NH1 ARG A 199      23.688 -11.477 -24.484  1.00 88.75           N  
ATOM   1538  NH2 ARG A 199      25.969 -11.227 -24.422  1.00 88.75           N  
ATOM   1539  CZ  ARG A 199      24.766 -10.695 -24.344  1.00 88.75           C  
ATOM   1540  N   VAL A 200      22.125  -5.352 -21.000  1.00 91.38           N  
ATOM   1541  CA  VAL A 200      22.812  -4.996 -19.766  1.00 91.38           C  
ATOM   1542  C   VAL A 200      22.188  -5.750 -18.594  1.00 91.38           C  
ATOM   1543  CB  VAL A 200      22.766  -3.473 -19.500  1.00 91.38           C  
ATOM   1544  O   VAL A 200      22.906  -6.379 -17.797  1.00 91.38           O  
ATOM   1545  CG1 VAL A 200      23.266  -3.148 -18.094  1.00 91.38           C  
ATOM   1546  CG2 VAL A 200      23.578  -2.727 -20.562  1.00 91.38           C  
ATOM   1547  N   LEU A 201      20.891  -5.684 -18.516  1.00 90.88           N  
ATOM   1548  CA  LEU A 201      20.172  -6.305 -17.406  1.00 90.88           C  
ATOM   1549  C   LEU A 201      20.344  -7.820 -17.422  1.00 90.88           C  
ATOM   1550  CB  LEU A 201      18.688  -5.949 -17.469  1.00 90.88           C  
ATOM   1551  O   LEU A 201      20.516  -8.445 -16.375  1.00 90.88           O  
ATOM   1552  CG  LEU A 201      18.344  -4.465 -17.328  1.00 90.88           C  
ATOM   1553  CD1 LEU A 201      16.844  -4.250 -17.531  1.00 90.88           C  
ATOM   1554  CD2 LEU A 201      18.797  -3.924 -15.984  1.00 90.88           C  
ATOM   1555  N   TYR A 202      20.297  -8.391 -18.578  1.00 89.38           N  
ATOM   1556  CA  TYR A 202      20.484  -9.820 -18.750  1.00 89.38           C  
ATOM   1557  C   TYR A 202      21.891 -10.242 -18.328  1.00 89.38           C  
ATOM   1558  CB  TYR A 202      20.250 -10.227 -20.219  1.00 89.38           C  
ATOM   1559  O   TYR A 202      22.047 -11.188 -17.547  1.00 89.38           O  
ATOM   1560  CG  TYR A 202      20.422 -11.703 -20.469  1.00 89.38           C  
ATOM   1561  CD1 TYR A 202      21.594 -12.203 -21.016  1.00 89.38           C  
ATOM   1562  CD2 TYR A 202      19.406 -12.602 -20.172  1.00 89.38           C  
ATOM   1563  CE1 TYR A 202      21.766 -13.562 -21.266  1.00 89.38           C  
ATOM   1564  CE2 TYR A 202      19.562 -13.969 -20.406  1.00 89.38           C  
ATOM   1565  OH  TYR A 202      20.891 -15.781 -21.188  1.00 89.38           O  
ATOM   1566  CZ  TYR A 202      20.734 -14.438 -20.953  1.00 89.38           C  
ATOM   1567  N   ASP A 203      22.891  -9.508 -18.828  1.00 91.06           N  
ATOM   1568  CA  ASP A 203      24.281  -9.844 -18.547  1.00 91.06           C  
ATOM   1569  C   ASP A 203      24.578  -9.695 -17.062  1.00 91.06           C  
ATOM   1570  CB  ASP A 203      25.234  -8.969 -19.359  1.00 91.06           C  
ATOM   1571  O   ASP A 203      25.359 -10.469 -16.500  1.00 91.06           O  
ATOM   1572  CG  ASP A 203      25.266  -9.352 -20.844  1.00 91.06           C  
ATOM   1573  OD1 ASP A 203      24.703 -10.406 -21.203  1.00 91.06           O  
ATOM   1574  OD2 ASP A 203      25.859  -8.586 -21.625  1.00 91.06           O  
ATOM   1575  N   ASN A 204      23.938  -8.727 -16.469  1.00 92.62           N  
ATOM   1576  CA  ASN A 204      24.172  -8.508 -15.039  1.00 92.62           C  
ATOM   1577  C   ASN A 204      23.359  -9.469 -14.180  1.00 92.62           C  
ATOM   1578  CB  ASN A 204      23.844  -7.059 -14.664  1.00 92.62           C  
ATOM   1579  O   ASN A 204      23.516  -9.500 -12.961  1.00 92.62           O  
ATOM   1580  CG  ASN A 204      24.922  -6.086 -15.094  1.00 92.62           C  
ATOM   1581  ND2 ASN A 204      24.625  -4.793 -15.008  1.00 92.62           N  
ATOM   1582  OD1 ASN A 204      26.016  -6.492 -15.508  1.00 92.62           O  
ATOM   1583  N   LYS A 205      22.469 -10.273 -14.781  1.00 89.25           N  
ATOM   1584  CA  LYS A 205      21.625 -11.234 -14.078  1.00 89.25           C  
ATOM   1585  C   LYS A 205      20.781 -10.555 -13.000  1.00 89.25           C  
ATOM   1586  CB  LYS A 205      22.469 -12.352 -13.461  1.00 89.25           C  
ATOM   1587  O   LYS A 205      20.719 -11.023 -11.867  1.00 89.25           O  
ATOM   1588  CG  LYS A 205      23.266 -13.156 -14.469  1.00 89.25           C  
ATOM   1589  CD  LYS A 205      24.016 -14.305 -13.805  1.00 89.25           C  
ATOM   1590  CE  LYS A 205      24.844 -15.094 -14.812  1.00 89.25           C  
ATOM   1591  NZ  LYS A 205      25.547 -16.234 -14.164  1.00 89.25           N  
ATOM   1592  N   VAL A 206      20.203  -9.406 -13.391  1.00 88.81           N  
ATOM   1593  CA  VAL A 206      19.422  -8.617 -12.438  1.00 88.81           C  
ATOM   1594  C   VAL A 206      18.141  -9.367 -12.070  1.00 88.81           C  
ATOM   1595  CB  VAL A 206      19.094  -7.223 -13.008  1.00 88.81           C  
ATOM   1596  O   VAL A 206      17.406  -9.797 -12.953  1.00 88.81           O  
ATOM   1597  CG1 VAL A 206      18.188  -6.453 -12.039  1.00 88.81           C  
ATOM   1598  CG2 VAL A 206      20.359  -6.438 -13.289  1.00 88.81           C  
ATOM   1599  N   PRO A 207      17.891  -9.609 -10.789  1.00 84.44           N  
ATOM   1600  CA  PRO A 207      16.656 -10.281 -10.344  1.00 84.44           C  
ATOM   1601  C   PRO A 207      15.398  -9.500 -10.703  1.00 84.44           C  
ATOM   1602  CB  PRO A 207      16.828 -10.367  -8.828  1.00 84.44           C  
ATOM   1603  O   PRO A 207      15.406  -8.266 -10.688  1.00 84.44           O  
ATOM   1604  CG  PRO A 207      18.297 -10.188  -8.602  1.00 84.44           C  
ATOM   1605  CD  PRO A 207      18.859  -9.375  -9.727  1.00 84.44           C  
ATOM   1606  N   GLY A 208      14.344 -10.266 -10.984  1.00 83.38           N  
ATOM   1607  CA  GLY A 208      13.047  -9.672 -11.266  1.00 83.38           C  
ATOM   1608  C   GLY A 208      12.883  -9.242 -12.711  1.00 83.38           C  
ATOM   1609  O   GLY A 208      11.852  -8.672 -13.086  1.00 83.38           O  
ATOM   1610  N   ILE A 209      13.922  -9.484 -13.469  1.00 88.19           N  
ATOM   1611  CA  ILE A 209      13.898  -9.133 -14.891  1.00 88.19           C  
ATOM   1612  C   ILE A 209      13.695 -10.391 -15.727  1.00 88.19           C  
ATOM   1613  CB  ILE A 209      15.203  -8.414 -15.305  1.00 88.19           C  
ATOM   1614  O   ILE A 209      14.359 -11.406 -15.516  1.00 88.19           O  
ATOM   1615  CG1 ILE A 209      15.367  -7.105 -14.523  1.00 88.19           C  
ATOM   1616  CG2 ILE A 209      15.219  -8.156 -16.812  1.00 88.19           C  
ATOM   1617  CD1 ILE A 209      14.312  -6.055 -14.852  1.00 88.19           C  
ATOM   1618  N   THR A 210      12.703 -10.352 -16.531  1.00 86.81           N  
ATOM   1619  CA  THR A 210      12.555 -11.352 -17.578  1.00 86.81           C  
ATOM   1620  C   THR A 210      12.922 -10.773 -18.938  1.00 86.81           C  
ATOM   1621  CB  THR A 210      11.109 -11.898 -17.625  1.00 86.81           C  
ATOM   1622  O   THR A 210      12.234  -9.883 -19.453  1.00 86.81           O  
ATOM   1623  CG2 THR A 210      11.008 -13.086 -18.578  1.00 86.81           C  
ATOM   1624  OG1 THR A 210      10.719 -12.305 -16.312  1.00 86.81           O  
ATOM   1625  N   PRO A 211      13.977 -11.344 -19.484  1.00 75.06           N  
ATOM   1626  CA  PRO A 211      14.297 -10.844 -20.828  1.00 75.06           C  
ATOM   1627  C   PRO A 211      13.352 -11.398 -21.891  1.00 75.06           C  
ATOM   1628  CB  PRO A 211      15.727 -11.328 -21.062  1.00 75.06           C  
ATOM   1629  O   PRO A 211      12.820 -12.500 -21.750  1.00 75.06           O  
ATOM   1630  CG  PRO A 211      15.891 -12.484 -20.125  1.00 75.06           C  
ATOM   1631  CD  PRO A 211      14.906 -12.336 -19.000  1.00 75.06           C  
ATOM   1632  N   TYR A 212      13.016 -10.617 -22.891  1.00 70.31           N  
ATOM   1633  CA  TYR A 212      12.273 -11.086 -24.062  1.00 70.31           C  
ATOM   1634  C   TYR A 212      13.219 -11.586 -25.141  1.00 70.31           C  
ATOM   1635  CB  TYR A 212      11.383  -9.969 -24.609  1.00 70.31           C  
ATOM   1636  O   TYR A 212      14.359 -11.141 -25.234  1.00 70.31           O  
ATOM   1637  CG  TYR A 212       9.984  -9.961 -24.031  1.00 70.31           C  
ATOM   1638  CD1 TYR A 212       8.953 -10.680 -24.641  1.00 70.31           C  
ATOM   1639  CD2 TYR A 212       9.695  -9.234 -22.891  1.00 70.31           C  
ATOM   1640  CE1 TYR A 212       7.668 -10.672 -24.109  1.00 70.31           C  
ATOM   1641  CE2 TYR A 212       8.414  -9.219 -22.359  1.00 70.31           C  
ATOM   1642  OH  TYR A 212       6.137  -9.930 -22.438  1.00 70.31           O  
ATOM   1643  CZ  TYR A 212       7.406  -9.945 -22.969  1.00 70.31           C  
ATOM   1644  N   PRO A 213      12.812 -12.594 -25.922  1.00 66.44           N  
ATOM   1645  CA  PRO A 213      13.688 -13.266 -26.875  1.00 66.44           C  
ATOM   1646  C   PRO A 213      14.320 -12.305 -27.875  1.00 66.44           C  
ATOM   1647  CB  PRO A 213      12.750 -14.250 -27.578  1.00 66.44           C  
ATOM   1648  O   PRO A 213      15.445 -12.539 -28.344  1.00 66.44           O  
ATOM   1649  CG  PRO A 213      11.469 -14.180 -26.812  1.00 66.44           C  
ATOM   1650  CD  PRO A 213      11.539 -12.992 -25.891  1.00 66.44           C  
ATOM   1651  N   ASP A 214      13.719 -11.133 -28.203  1.00 68.88           N  
ATOM   1652  CA  ASP A 214      14.195 -10.297 -29.297  1.00 68.88           C  
ATOM   1653  C   ASP A 214      15.102  -9.180 -28.781  1.00 68.88           C  
ATOM   1654  CB  ASP A 214      13.023  -9.695 -30.062  1.00 68.88           C  
ATOM   1655  O   ASP A 214      15.578  -8.352 -29.547  1.00 68.88           O  
ATOM   1656  CG  ASP A 214      11.977 -10.734 -30.438  1.00 68.88           C  
ATOM   1657  OD1 ASP A 214      12.281 -11.945 -30.422  1.00 68.88           O  
ATOM   1658  OD2 ASP A 214      10.836 -10.328 -30.766  1.00 68.88           O  
ATOM   1659  N   ASP A 215      15.492  -9.117 -27.484  1.00 69.38           N  
ATOM   1660  CA  ASP A 215      16.406  -8.195 -26.828  1.00 69.38           C  
ATOM   1661  C   ASP A 215      15.898  -6.758 -26.906  1.00 69.38           C  
ATOM   1662  CB  ASP A 215      17.797  -8.289 -27.453  1.00 69.38           C  
ATOM   1663  O   ASP A 215      16.641  -5.809 -26.672  1.00 69.38           O  
ATOM   1664  CG  ASP A 215      18.578  -9.516 -27.016  1.00 69.38           C  
ATOM   1665  OD1 ASP A 215      18.188 -10.148 -26.000  1.00 69.38           O  
ATOM   1666  OD2 ASP A 215      19.578  -9.867 -27.688  1.00 69.38           O  
ATOM   1667  N   PHE A 216      14.695  -6.578 -27.328  1.00 76.38           N  
ATOM   1668  CA  PHE A 216      14.258  -5.195 -27.500  1.00 76.38           C  
ATOM   1669  C   PHE A 216      13.625  -4.656 -26.234  1.00 76.38           C  
ATOM   1670  CB  PHE A 216      13.266  -5.094 -28.672  1.00 76.38           C  
ATOM   1671  O   PHE A 216      13.688  -3.455 -25.953  1.00 76.38           O  
ATOM   1672  CG  PHE A 216      13.922  -5.105 -30.031  1.00 76.38           C  
ATOM   1673  CD1 PHE A 216      14.656  -4.012 -30.469  1.00 76.38           C  
ATOM   1674  CD2 PHE A 216      13.789  -6.207 -30.859  1.00 76.38           C  
ATOM   1675  CE1 PHE A 216      15.266  -4.020 -31.719  1.00 76.38           C  
ATOM   1676  CE2 PHE A 216      14.391  -6.219 -32.125  1.00 76.38           C  
ATOM   1677  CZ  PHE A 216      15.125  -5.125 -32.531  1.00 76.38           C  
ATOM   1678  N   TYR A 217      13.047  -5.441 -25.438  1.00 85.31           N  
ATOM   1679  CA  TYR A 217      12.508  -4.969 -24.172  1.00 85.31           C  
ATOM   1680  C   TYR A 217      12.594  -6.059 -23.109  1.00 85.31           C  
ATOM   1681  CB  TYR A 217      11.062  -4.504 -24.328  1.00 85.31           C  
ATOM   1682  O   TYR A 217      12.766  -7.234 -23.422  1.00 85.31           O  
ATOM   1683  CG  TYR A 217      10.133  -5.578 -24.844  1.00 85.31           C  
ATOM   1684  CD1 TYR A 217       9.977  -5.793 -26.219  1.00 85.31           C  
ATOM   1685  CD2 TYR A 217       9.414  -6.383 -23.969  1.00 85.31           C  
ATOM   1686  CE1 TYR A 217       9.125  -6.781 -26.703  1.00 85.31           C  
ATOM   1687  CE2 TYR A 217       8.555  -7.371 -24.438  1.00 85.31           C  
ATOM   1688  OH  TYR A 217       7.570  -8.539 -26.266  1.00 85.31           O  
ATOM   1689  CZ  TYR A 217       8.414  -7.562 -25.797  1.00 85.31           C  
ATOM   1690  N   ALA A 218      12.648  -5.691 -21.797  1.00 88.56           N  
ATOM   1691  CA  ALA A 218      12.609  -6.543 -20.609  1.00 88.56           C  
ATOM   1692  C   ALA A 218      11.422  -6.199 -19.719  1.00 88.56           C  
ATOM   1693  CB  ALA A 218      13.914  -6.414 -19.812  1.00 88.56           C  
ATOM   1694  O   ALA A 218      10.945  -5.062 -19.719  1.00 88.56           O  
ATOM   1695  N   ARG A 219      10.922  -7.273 -19.125  1.00 90.38           N  
ATOM   1696  CA  ARG A 219       9.852  -7.055 -18.156  1.00 90.38           C  
ATOM   1697  C   ARG A 219      10.383  -7.113 -16.734  1.00 90.38           C  
ATOM   1698  CB  ARG A 219       8.734  -8.086 -18.344  1.00 90.38           C  
ATOM   1699  O   ARG A 219      11.180  -7.996 -16.391  1.00 90.38           O  
ATOM   1700  CG  ARG A 219       7.504  -7.816 -17.484  1.00 90.38           C  
ATOM   1701  CD  ARG A 219       6.273  -8.531 -18.031  1.00 90.38           C  
ATOM   1702  NE  ARG A 219       5.770  -7.891 -19.250  1.00 90.38           N  
ATOM   1703  NH1 ARG A 219       4.184  -9.508 -19.688  1.00 90.38           N  
ATOM   1704  NH2 ARG A 219       4.410  -7.703 -21.094  1.00 90.38           N  
ATOM   1705  CZ  ARG A 219       4.789  -8.367 -20.000  1.00 90.38           C  
ATOM   1706  N   PHE A 220       9.953  -6.078 -16.062  1.00 89.31           N  
ATOM   1707  CA  PHE A 220      10.289  -6.035 -14.641  1.00 89.31           C  
ATOM   1708  C   PHE A 220       9.055  -6.332 -13.789  1.00 89.31           C  
ATOM   1709  CB  PHE A 220      10.875  -4.672 -14.266  1.00 89.31           C  
ATOM   1710  O   PHE A 220       7.969  -5.820 -14.062  1.00 89.31           O  
ATOM   1711  CG  PHE A 220      10.977  -4.449 -12.781  1.00 89.31           C  
ATOM   1712  CD1 PHE A 220      10.078  -3.619 -12.117  1.00 89.31           C  
ATOM   1713  CD2 PHE A 220      11.977  -5.066 -12.039  1.00 89.31           C  
ATOM   1714  CE1 PHE A 220      10.172  -3.408 -10.750  1.00 89.31           C  
ATOM   1715  CE2 PHE A 220      12.078  -4.863 -10.672  1.00 89.31           C  
ATOM   1716  CZ  PHE A 220      11.180  -4.031 -10.023  1.00 89.31           C  
ATOM   1717  N   ARG A 221       9.242  -7.234 -12.883  1.00 89.50           N  
ATOM   1718  CA  ARG A 221       8.234  -7.473 -11.859  1.00 89.50           C  
ATOM   1719  C   ARG A 221       8.781  -7.145 -10.469  1.00 89.50           C  
ATOM   1720  CB  ARG A 221       7.758  -8.922 -11.906  1.00 89.50           C  
ATOM   1721  O   ARG A 221       9.750  -7.758 -10.016  1.00 89.50           O  
ATOM   1722  CG  ARG A 221       6.559  -9.203 -11.008  1.00 89.50           C  
ATOM   1723  CD  ARG A 221       6.043 -10.625 -11.188  1.00 89.50           C  
ATOM   1724  NE  ARG A 221       4.898 -10.898 -10.320  1.00 89.50           N  
ATOM   1725  NH1 ARG A 221       4.637 -13.086 -11.008  1.00 89.50           N  
ATOM   1726  NH2 ARG A 221       3.230 -12.203  -9.430  1.00 89.50           N  
ATOM   1727  CZ  ARG A 221       4.258 -12.062 -10.258  1.00 89.50           C  
ATOM   1728  N   GLY A 222       8.078  -6.195  -9.852  1.00 88.00           N  
ATOM   1729  CA  GLY A 222       8.406  -5.836  -8.477  1.00 88.00           C  
ATOM   1730  C   GLY A 222       7.234  -6.008  -7.527  1.00 88.00           C  
ATOM   1731  O   GLY A 222       6.168  -6.480  -7.926  1.00 88.00           O  
ATOM   1732  N   SER A 223       7.570  -5.719  -6.230  1.00 88.88           N  
ATOM   1733  CA  SER A 223       6.512  -5.910  -5.250  1.00 88.88           C  
ATOM   1734  C   SER A 223       6.512  -4.793  -4.211  1.00 88.88           C  
ATOM   1735  CB  SER A 223       6.660  -7.262  -4.551  1.00 88.88           C  
ATOM   1736  O   SER A 223       7.488  -4.051  -4.090  1.00 88.88           O  
ATOM   1737  OG  SER A 223       7.887  -7.332  -3.846  1.00 88.88           O  
ATOM   1738  N   GLY A 224       5.355  -4.680  -3.588  1.00 89.25           N  
ATOM   1739  CA  GLY A 224       5.172  -3.754  -2.482  1.00 89.25           C  
ATOM   1740  C   GLY A 224       4.027  -4.145  -1.564  1.00 89.25           C  
ATOM   1741  O   GLY A 224       3.539  -5.273  -1.617  1.00 89.25           O  
ATOM   1742  N   LYS A 225       3.830  -3.098  -0.675  1.00 90.69           N  
ATOM   1743  CA  LYS A 225       2.768  -3.346   0.296  1.00 90.69           C  
ATOM   1744  C   LYS A 225       1.772  -2.189   0.326  1.00 90.69           C  
ATOM   1745  CB  LYS A 225       3.355  -3.568   1.690  1.00 90.69           C  
ATOM   1746  O   LYS A 225       2.164  -1.022   0.244  1.00 90.69           O  
ATOM   1747  CG  LYS A 225       2.387  -4.203   2.676  1.00 90.69           C  
ATOM   1748  CD  LYS A 225       3.078  -4.574   3.980  1.00 90.69           C  
ATOM   1749  CE  LYS A 225       2.107  -5.199   4.973  1.00 90.69           C  
ATOM   1750  NZ  LYS A 225       2.791  -5.605   6.238  1.00 90.69           N  
ATOM   1751  N   LEU A 226       0.450  -2.562   0.293  1.00 91.50           N  
ATOM   1752  CA  LEU A 226      -0.652  -1.630   0.506  1.00 91.50           C  
ATOM   1753  C   LEU A 226      -1.337  -1.896   1.843  1.00 91.50           C  
ATOM   1754  CB  LEU A 226      -1.670  -1.734  -0.632  1.00 91.50           C  
ATOM   1755  O   LEU A 226      -1.866  -2.986   2.068  1.00 91.50           O  
ATOM   1756  CG  LEU A 226      -2.949  -0.911  -0.475  1.00 91.50           C  
ATOM   1757  CD1 LEU A 226      -2.621   0.578  -0.449  1.00 91.50           C  
ATOM   1758  CD2 LEU A 226      -3.930  -1.228  -1.598  1.00 91.50           C  
ATOM   1759  N   GLU A 227      -1.251  -0.852   2.764  1.00 91.31           N  
ATOM   1760  CA  GLU A 227      -1.837  -1.009   4.090  1.00 91.31           C  
ATOM   1761  C   GLU A 227      -2.754   0.162   4.430  1.00 91.31           C  
ATOM   1762  CB  GLU A 227      -0.741  -1.144   5.152  1.00 91.31           C  
ATOM   1763  O   GLU A 227      -2.488   1.300   4.039  1.00 91.31           O  
ATOM   1764  CG  GLU A 227       0.166  -2.350   4.949  1.00 91.31           C  
ATOM   1765  CD  GLU A 227       1.326  -2.398   5.930  1.00 91.31           C  
ATOM   1766  OE1 GLU A 227       1.916  -3.486   6.117  1.00 91.31           O  
ATOM   1767  OE2 GLU A 227       1.648  -1.341   6.516  1.00 91.31           O  
ATOM   1768  N   GLY A 228      -3.770  -0.212   5.094  1.00 89.94           N  
ATOM   1769  CA  GLY A 228      -4.656   0.858   5.520  1.00 89.94           C  
ATOM   1770  C   GLY A 228      -5.848   0.363   6.320  1.00 89.94           C  
ATOM   1771  O   GLY A 228      -5.910  -0.812   6.691  1.00 89.94           O  
ATOM   1772  N   LYS A 229      -6.613   1.377   6.676  1.00 86.75           N  
ATOM   1773  CA  LYS A 229      -7.871   1.156   7.383  1.00 86.75           C  
ATOM   1774  C   LYS A 229      -9.000   1.977   6.770  1.00 86.75           C  
ATOM   1775  CB  LYS A 229      -7.719   1.502   8.867  1.00 86.75           C  
ATOM   1776  O   LYS A 229      -8.820   3.156   6.457  1.00 86.75           O  
ATOM   1777  CG  LYS A 229      -8.906   1.091   9.719  1.00 86.75           C  
ATOM   1778  CD  LYS A 229      -8.656   1.358  11.203  1.00 86.75           C  
ATOM   1779  CE  LYS A 229      -9.844   0.958  12.055  1.00 86.75           C  
ATOM   1780  NZ  LYS A 229      -9.586   1.189  13.508  1.00 86.75           N  
ATOM   1781  N   MET A 230     -10.164   1.271   6.523  1.00 84.75           N  
ATOM   1782  CA  MET A 230     -11.258   2.012   5.910  1.00 84.75           C  
ATOM   1783  C   MET A 230     -12.578   1.714   6.621  1.00 84.75           C  
ATOM   1784  CB  MET A 230     -11.375   1.670   4.426  1.00 84.75           C  
ATOM   1785  O   MET A 230     -12.766   0.623   7.160  1.00 84.75           O  
ATOM   1786  CG  MET A 230     -11.766   0.224   4.156  1.00 84.75           C  
ATOM   1787  SD  MET A 230     -11.820  -0.166   2.365  1.00 84.75           S  
ATOM   1788  CE  MET A 230     -10.531   0.945   1.750  1.00 84.75           C  
ATOM   1789  N   GLY A 231     -13.445   2.676   6.602  1.00 80.38           N  
ATOM   1790  CA  GLY A 231     -14.773   2.486   7.160  1.00 80.38           C  
ATOM   1791  C   GLY A 231     -15.633   1.546   6.340  1.00 80.38           C  
ATOM   1792  O   GLY A 231     -15.703   1.665   5.117  1.00 80.38           O  
ATOM   1793  N   LEU A 232     -16.312   0.623   6.996  1.00 81.50           N  
ATOM   1794  CA  LEU A 232     -17.078  -0.409   6.293  1.00 81.50           C  
ATOM   1795  C   LEU A 232     -18.578  -0.200   6.469  1.00 81.50           C  
ATOM   1796  CB  LEU A 232     -16.672  -1.800   6.793  1.00 81.50           C  
ATOM   1797  O   LEU A 232     -19.328  -0.198   5.488  1.00 81.50           O  
ATOM   1798  CG  LEU A 232     -15.211  -2.188   6.629  1.00 81.50           C  
ATOM   1799  CD1 LEU A 232     -14.953  -3.564   7.234  1.00 81.50           C  
ATOM   1800  CD2 LEU A 232     -14.812  -2.164   5.156  1.00 81.50           C  
ATOM   1801  N   GLN A 233     -18.984  -0.058   7.656  1.00 79.44           N  
ATOM   1802  CA  GLN A 233     -20.406   0.060   7.992  1.00 79.44           C  
ATOM   1803  C   GLN A 233     -20.594   0.727   9.352  1.00 79.44           C  
ATOM   1804  CB  GLN A 233     -21.078  -1.315   7.984  1.00 79.44           C  
ATOM   1805  O   GLN A 233     -19.625   0.910  10.102  1.00 79.44           O  
ATOM   1806  CG  GLN A 233     -20.531  -2.268   9.047  1.00 79.44           C  
ATOM   1807  CD  GLN A 233     -21.203  -3.633   8.992  1.00 79.44           C  
ATOM   1808  NE2 GLN A 233     -20.562  -4.617   9.633  1.00 79.44           N  
ATOM   1809  OE1 GLN A 233     -22.266  -3.803   8.391  1.00 79.44           O  
ATOM   1810  N   SER A 234     -21.859   1.161   9.633  1.00 78.94           N  
ATOM   1811  CA  SER A 234     -22.219   1.688  10.945  1.00 78.94           C  
ATOM   1812  C   SER A 234     -23.438   0.968  11.508  1.00 78.94           C  
ATOM   1813  CB  SER A 234     -22.500   3.189  10.859  1.00 78.94           C  
ATOM   1814  O   SER A 234     -24.297   0.504  10.750  1.00 78.94           O  
ATOM   1815  OG  SER A 234     -23.609   3.453  10.016  1.00 78.94           O  
ATOM   1816  N   PHE A 235     -23.469   0.691  12.805  1.00 80.44           N  
ATOM   1817  CA  PHE A 235     -24.656   0.155  13.461  1.00 80.44           C  
ATOM   1818  C   PHE A 235     -24.859   0.823  14.812  1.00 80.44           C  
ATOM   1819  CB  PHE A 235     -24.531  -1.362  13.641  1.00 80.44           C  
ATOM   1820  O   PHE A 235     -24.000   1.552  15.297  1.00 80.44           O  
ATOM   1821  CG  PHE A 235     -23.219  -1.803  14.219  1.00 80.44           C  
ATOM   1822  CD1 PHE A 235     -22.125  -2.047  13.391  1.00 80.44           C  
ATOM   1823  CD2 PHE A 235     -23.062  -1.971  15.586  1.00 80.44           C  
ATOM   1824  CE1 PHE A 235     -20.906  -2.455  13.922  1.00 80.44           C  
ATOM   1825  CE2 PHE A 235     -21.844  -2.379  16.125  1.00 80.44           C  
ATOM   1826  CZ  PHE A 235     -20.766  -2.621  15.289  1.00 80.44           C  
ATOM   1827  N   VAL A 236     -26.062   0.637  15.375  1.00 80.94           N  
ATOM   1828  CA  VAL A 236     -26.391   1.131  16.703  1.00 80.94           C  
ATOM   1829  C   VAL A 236     -26.641  -0.046  17.641  1.00 80.94           C  
ATOM   1830  CB  VAL A 236     -27.641   2.051  16.672  1.00 80.94           C  
ATOM   1831  O   VAL A 236     -27.422  -0.946  17.328  1.00 80.94           O  
ATOM   1832  CG1 VAL A 236     -27.969   2.553  18.078  1.00 80.94           C  
ATOM   1833  CG2 VAL A 236     -27.406   3.225  15.719  1.00 80.94           C  
ATOM   1834  N   ASN A 237     -25.859  -0.026  18.641  1.00 86.25           N  
ATOM   1835  CA  ASN A 237     -26.141  -0.962  19.719  1.00 86.25           C  
ATOM   1836  C   ASN A 237     -27.125  -0.374  20.734  1.00 86.25           C  
ATOM   1837  CB  ASN A 237     -24.844  -1.377  20.422  1.00 86.25           C  
ATOM   1838  O   ASN A 237     -26.922   0.739  21.219  1.00 86.25           O  
ATOM   1839  CG  ASN A 237     -25.031  -2.545  21.375  1.00 86.25           C  
ATOM   1840  ND2 ASN A 237     -24.234  -2.594  22.422  1.00 86.25           N  
ATOM   1841  OD1 ASN A 237     -25.906  -3.396  21.156  1.00 86.25           O  
ATOM   1842  N   ILE A 238     -28.141  -1.149  21.062  1.00 86.44           N  
ATOM   1843  CA  ILE A 238     -29.172  -0.685  21.984  1.00 86.44           C  
ATOM   1844  C   ILE A 238     -29.234  -1.619  23.188  1.00 86.44           C  
ATOM   1845  CB  ILE A 238     -30.547  -0.595  21.281  1.00 86.44           C  
ATOM   1846  O   ILE A 238     -29.297  -2.842  23.031  1.00 86.44           O  
ATOM   1847  CG1 ILE A 238     -30.469   0.318  20.062  1.00 86.44           C  
ATOM   1848  CG2 ILE A 238     -31.609  -0.103  22.266  1.00 86.44           C  
ATOM   1849  CD1 ILE A 238     -30.453   1.804  20.391  1.00 86.44           C  
ATOM   1850  N   VAL A 239     -29.172  -0.979  24.328  1.00 90.69           N  
ATOM   1851  CA  VAL A 239     -29.406  -1.704  25.578  1.00 90.69           C  
ATOM   1852  C   VAL A 239     -30.594  -1.095  26.312  1.00 90.69           C  
ATOM   1853  CB  VAL A 239     -28.156  -1.692  26.484  1.00 90.69           C  
ATOM   1854  O   VAL A 239     -30.578   0.086  26.672  1.00 90.69           O  
ATOM   1855  CG1 VAL A 239     -28.391  -2.521  27.734  1.00 90.69           C  
ATOM   1856  CG2 VAL A 239     -26.938  -2.213  25.719  1.00 90.69           C  
ATOM   1857  N   GLU A 240     -31.547  -1.912  26.594  1.00 92.50           N  
ATOM   1858  CA  GLU A 240     -32.719  -1.509  27.375  1.00 92.50           C  
ATOM   1859  C   GLU A 240     -32.688  -2.133  28.766  1.00 92.50           C  
ATOM   1860  CB  GLU A 240     -34.000  -1.891  26.641  1.00 92.50           C  
ATOM   1861  O   GLU A 240     -32.625  -3.355  28.906  1.00 92.50           O  
ATOM   1862  CG  GLU A 240     -34.188  -1.191  25.297  1.00 92.50           C  
ATOM   1863  CD  GLU A 240     -35.375  -1.719  24.500  1.00 92.50           C  
ATOM   1864  OE1 GLU A 240     -35.812  -1.040  23.547  1.00 92.50           O  
ATOM   1865  OE2 GLU A 240     -35.844  -2.818  24.828  1.00 92.50           O  
ATOM   1866  N   ARG A 241     -32.781  -1.263  29.703  1.00 94.62           N  
ATOM   1867  CA  ARG A 241     -32.781  -1.728  31.078  1.00 94.62           C  
ATOM   1868  C   ARG A 241     -33.969  -1.134  31.844  1.00 94.62           C  
ATOM   1869  CB  ARG A 241     -31.484  -1.371  31.797  1.00 94.62           C  
ATOM   1870  O   ARG A 241     -34.344   0.015  31.609  1.00 94.62           O  
ATOM   1871  CG  ARG A 241     -30.250  -1.992  31.156  1.00 94.62           C  
ATOM   1872  CD  ARG A 241     -28.969  -1.535  31.844  1.00 94.62           C  
ATOM   1873  NE  ARG A 241     -27.781  -1.981  31.125  1.00 94.62           N  
ATOM   1874  NH1 ARG A 241     -27.578  -3.975  32.281  1.00 94.62           N  
ATOM   1875  NH2 ARG A 241     -26.078  -3.438  30.625  1.00 94.62           N  
ATOM   1876  CZ  ARG A 241     -27.141  -3.129  31.344  1.00 94.62           C  
ATOM   1877  N   PRO A 242     -34.562  -2.004  32.781  1.00 95.00           N  
ATOM   1878  CA  PRO A 242     -35.625  -1.399  33.594  1.00 95.00           C  
ATOM   1879  C   PRO A 242     -35.094  -0.240  34.438  1.00 95.00           C  
ATOM   1880  CB  PRO A 242     -36.094  -2.559  34.469  1.00 95.00           C  
ATOM   1881  O   PRO A 242     -33.969  -0.263  34.906  1.00 95.00           O  
ATOM   1882  CG  PRO A 242     -35.531  -3.785  33.812  1.00 95.00           C  
ATOM   1883  CD  PRO A 242     -34.344  -3.396  33.000  1.00 95.00           C  
ATOM   1884  N   LEU A 243     -35.938   0.767  34.562  1.00 94.19           N  
ATOM   1885  CA  LEU A 243     -35.562   1.854  35.438  1.00 94.19           C  
ATOM   1886  C   LEU A 243     -35.406   1.348  36.875  1.00 94.19           C  
ATOM   1887  CB  LEU A 243     -36.594   2.969  35.406  1.00 94.19           C  
ATOM   1888  O   LEU A 243     -35.969   0.321  37.250  1.00 94.19           O  
ATOM   1889  CG  LEU A 243     -36.625   3.832  34.125  1.00 94.19           C  
ATOM   1890  CD1 LEU A 243     -37.875   4.707  34.125  1.00 94.19           C  
ATOM   1891  CD2 LEU A 243     -35.375   4.688  34.062  1.00 94.19           C  
ATOM   1892  N   SER A 244     -34.531   2.002  37.594  1.00 91.00           N  
ATOM   1893  CA  SER A 244     -34.344   1.635  39.000  1.00 91.00           C  
ATOM   1894  C   SER A 244     -35.688   1.505  39.750  1.00 91.00           C  
ATOM   1895  CB  SER A 244     -33.469   2.668  39.719  1.00 91.00           C  
ATOM   1896  O   SER A 244     -36.531   2.393  39.656  1.00 91.00           O  
ATOM   1897  OG  SER A 244     -33.125   2.238  41.031  1.00 91.00           O  
ATOM   1898  N   GLY A 245     -35.875   0.298  40.438  1.00 90.31           N  
ATOM   1899  CA  GLY A 245     -37.062   0.029  41.188  1.00 90.31           C  
ATOM   1900  C   GLY A 245     -38.125  -0.713  40.406  1.00 90.31           C  
ATOM   1901  O   GLY A 245     -39.156  -1.090  40.969  1.00 90.31           O  
ATOM   1902  N   ARG A 246     -37.875  -0.965  39.219  1.00 88.50           N  
ATOM   1903  CA  ARG A 246     -38.844  -1.666  38.375  1.00 88.50           C  
ATOM   1904  C   ARG A 246     -38.344  -3.047  37.969  1.00 88.50           C  
ATOM   1905  CB  ARG A 246     -39.188  -0.848  37.125  1.00 88.50           C  
ATOM   1906  O   ARG A 246     -37.125  -3.256  37.844  1.00 88.50           O  
ATOM   1907  CG  ARG A 246     -39.938   0.436  37.406  1.00 88.50           C  
ATOM   1908  CD  ARG A 246     -40.625   0.969  36.156  1.00 88.50           C  
ATOM   1909  NE  ARG A 246     -41.438   2.158  36.438  1.00 88.50           N  
ATOM   1910  NH1 ARG A 246     -42.812   1.931  34.625  1.00 88.50           N  
ATOM   1911  NH2 ARG A 246     -43.094   3.684  36.062  1.00 88.50           N  
ATOM   1912  CZ  ARG A 246     -42.438   2.588  35.719  1.00 88.50           C  
ATOM   1913  N   ALA A 247     -39.312  -3.994  37.969  1.00 87.94           N  
ATOM   1914  CA  ALA A 247     -38.969  -5.344  37.531  1.00 87.94           C  
ATOM   1915  C   ALA A 247     -38.938  -5.422  36.000  1.00 87.94           C  
ATOM   1916  CB  ALA A 247     -39.969  -6.352  38.094  1.00 87.94           C  
ATOM   1917  O   ALA A 247     -39.656  -4.703  35.312  1.00 87.94           O  
ATOM   1918  N   GLY A 248     -37.969  -6.109  35.531  1.00 89.12           N  
ATOM   1919  CA  GLY A 248     -37.875  -6.344  34.094  1.00 89.12           C  
ATOM   1920  C   GLY A 248     -36.531  -6.926  33.688  1.00 89.12           C  
ATOM   1921  O   GLY A 248     -35.625  -7.074  34.500  1.00 89.12           O  
ATOM   1922  N   GLN A 249     -36.438  -7.336  32.312  1.00 91.00           N  
ATOM   1923  CA  GLN A 249     -35.219  -7.945  31.766  1.00 91.00           C  
ATOM   1924  C   GLN A 249     -34.406  -6.938  30.938  1.00 91.00           C  
ATOM   1925  CB  GLN A 249     -35.562  -9.164  30.906  1.00 91.00           C  
ATOM   1926  O   GLN A 249     -35.000  -6.020  30.344  1.00 91.00           O  
ATOM   1927  CG  GLN A 249     -36.188 -10.312  31.703  1.00 91.00           C  
ATOM   1928  CD  GLN A 249     -36.406 -11.555  30.859  1.00 91.00           C  
ATOM   1929  NE2 GLN A 249     -36.531 -12.703  31.500  1.00 91.00           N  
ATOM   1930  OE1 GLN A 249     -36.469 -11.477  29.625  1.00 91.00           O  
ATOM   1931  N   VAL A 250     -33.094  -7.141  31.016  1.00 92.00           N  
ATOM   1932  CA  VAL A 250     -32.219  -6.379  30.125  1.00 92.00           C  
ATOM   1933  C   VAL A 250     -32.281  -6.973  28.719  1.00 92.00           C  
ATOM   1934  CB  VAL A 250     -30.781  -6.348  30.641  1.00 92.00           C  
ATOM   1935  O   VAL A 250     -32.219  -8.188  28.547  1.00 92.00           O  
ATOM   1936  CG1 VAL A 250     -29.875  -5.586  29.672  1.00 92.00           C  
ATOM   1937  CG2 VAL A 250     -30.719  -5.719  32.031  1.00 92.00           C  
ATOM   1938  N   ARG A 251     -32.469  -6.102  27.750  1.00 90.50           N  
ATOM   1939  CA  ARG A 251     -32.438  -6.496  26.344  1.00 90.50           C  
ATOM   1940  C   ARG A 251     -31.359  -5.750  25.578  1.00 90.50           C  
ATOM   1941  CB  ARG A 251     -33.812  -6.242  25.672  1.00 90.50           C  
ATOM   1942  O   ARG A 251     -31.188  -4.539  25.750  1.00 90.50           O  
ATOM   1943  CG  ARG A 251     -34.969  -7.000  26.328  1.00 90.50           C  
ATOM   1944  CD  ARG A 251     -36.281  -6.621  25.703  1.00 90.50           C  
ATOM   1945  NE  ARG A 251     -37.406  -7.184  26.469  1.00 90.50           N  
ATOM   1946  NH1 ARG A 251     -39.062  -6.289  25.094  1.00 90.50           N  
ATOM   1947  NH2 ARG A 251     -39.625  -7.574  26.906  1.00 90.50           N  
ATOM   1948  CZ  ARG A 251     -38.688  -7.016  26.156  1.00 90.50           C  
ATOM   1949  N   GLU A 252     -30.625  -6.562  24.781  1.00 88.69           N  
ATOM   1950  CA  GLU A 252     -29.578  -5.992  23.938  1.00 88.69           C  
ATOM   1951  C   GLU A 252     -29.750  -6.414  22.484  1.00 88.69           C  
ATOM   1952  CB  GLU A 252     -28.188  -6.410  24.453  1.00 88.69           C  
ATOM   1953  O   GLU A 252     -30.000  -7.586  22.203  1.00 88.69           O  
ATOM   1954  CG  GLU A 252     -27.047  -5.727  23.734  1.00 88.69           C  
ATOM   1955  CD  GLU A 252     -25.688  -6.027  24.344  1.00 88.69           C  
ATOM   1956  OE1 GLU A 252     -24.672  -5.480  23.859  1.00 88.69           O  
ATOM   1957  OE2 GLU A 252     -25.641  -6.820  25.312  1.00 88.69           O  
ATOM   1958  N   TYR A 253     -29.672  -5.453  21.609  1.00 84.12           N  
ATOM   1959  CA  TYR A 253     -29.750  -5.793  20.188  1.00 84.12           C  
ATOM   1960  C   TYR A 253     -29.047  -4.738  19.344  1.00 84.12           C  
ATOM   1961  CB  TYR A 253     -31.203  -5.949  19.750  1.00 84.12           C  
ATOM   1962  O   TYR A 253     -28.766  -3.639  19.812  1.00 84.12           O  
ATOM   1963  CG  TYR A 253     -32.062  -4.762  20.094  1.00 84.12           C  
ATOM   1964  CD1 TYR A 253     -32.688  -4.652  21.344  1.00 84.12           C  
ATOM   1965  CD2 TYR A 253     -32.281  -3.744  19.172  1.00 84.12           C  
ATOM   1966  CE1 TYR A 253     -33.469  -3.561  21.656  1.00 84.12           C  
ATOM   1967  CE2 TYR A 253     -33.094  -2.646  19.469  1.00 84.12           C  
ATOM   1968  OH  TYR A 253     -34.469  -1.480  21.031  1.00 84.12           O  
ATOM   1969  CZ  TYR A 253     -33.688  -2.564  20.719  1.00 84.12           C  
ATOM   1970  N   GLN A 254     -28.734  -5.020  18.047  1.00 82.44           N  
ATOM   1971  CA  GLN A 254     -28.047  -4.129  17.125  1.00 82.44           C  
ATOM   1972  C   GLN A 254     -28.922  -3.793  15.922  1.00 82.44           C  
ATOM   1973  CB  GLN A 254     -26.734  -4.758  16.656  1.00 82.44           C  
ATOM   1974  O   GLN A 254     -29.609  -4.668  15.383  1.00 82.44           O  
ATOM   1975  CG  GLN A 254     -25.641  -4.758  17.719  1.00 82.44           C  
ATOM   1976  CD  GLN A 254     -24.328  -5.320  17.203  1.00 82.44           C  
ATOM   1977  NE2 GLN A 254     -23.250  -5.066  17.938  1.00 82.44           N  
ATOM   1978  OE1 GLN A 254     -24.281  -5.980  16.156  1.00 82.44           O  
ATOM   1979  N   ILE A 255     -28.891  -2.537  15.586  1.00 79.12           N  
ATOM   1980  CA  ILE A 255     -29.625  -2.098  14.406  1.00 79.12           C  
ATOM   1981  C   ILE A 255     -28.641  -1.598  13.352  1.00 79.12           C  
ATOM   1982  CB  ILE A 255     -30.656  -0.992  14.742  1.00 79.12           C  
ATOM   1983  O   ILE A 255     -27.859  -0.670  13.602  1.00 79.12           O  
ATOM   1984  CG1 ILE A 255     -31.594  -1.466  15.852  1.00 79.12           C  
ATOM   1985  CG2 ILE A 255     -31.438  -0.577  13.500  1.00 79.12           C  
ATOM   1986  CD1 ILE A 255     -32.500  -0.377  16.391  1.00 79.12           C  
ATOM   1987  N   PRO A 256     -28.609  -2.230  12.133  1.00 72.00           N  
ATOM   1988  CA  PRO A 256     -27.766  -1.620  11.102  1.00 72.00           C  
ATOM   1989  C   PRO A 256     -28.266  -0.243  10.672  1.00 72.00           C  
ATOM   1990  CB  PRO A 256     -27.844  -2.617   9.945  1.00 72.00           C  
ATOM   1991  O   PRO A 256     -29.469  -0.026  10.570  1.00 72.00           O  
ATOM   1992  CG  PRO A 256     -29.031  -3.465  10.250  1.00 72.00           C  
ATOM   1993  CD  PRO A 256     -29.375  -3.299  11.703  1.00 72.00           C  
ATOM   1994  N   VAL A 257     -27.406   0.781  10.570  1.00 66.12           N  
ATOM   1995  CA  VAL A 257     -27.812   2.133  10.195  1.00 66.12           C  
ATOM   1996  C   VAL A 257     -27.578   2.342   8.703  1.00 66.12           C  
ATOM   1997  CB  VAL A 257     -27.031   3.199  11.008  1.00 66.12           C  
ATOM   1998  O   VAL A 257     -28.484   2.770   7.980  1.00 66.12           O  
ATOM   1999  CG1 VAL A 257     -27.469   4.605  10.602  1.00 66.12           C  
ATOM   2000  CG2 VAL A 257     -27.234   2.979  12.500  1.00 66.12           C  
ATOM   2001  N   SER A 258     -26.422   2.066   8.086  1.00 60.81           N  
ATOM   2002  CA  SER A 258     -26.203   2.176   6.645  1.00 60.81           C  
ATOM   2003  C   SER A 258     -25.828   0.829   6.039  1.00 60.81           C  
ATOM   2004  CB  SER A 258     -25.109   3.205   6.344  1.00 60.81           C  
ATOM   2005  O   SER A 258     -25.062   0.063   6.637  1.00 60.81           O  
ATOM   2006  OG  SER A 258     -23.891   2.848   6.977  1.00 60.81           O  
ATOM   2007  N   LEU A 259     -26.719   0.132   5.383  1.00 50.50           N  
ATOM   2008  CA  LEU A 259     -26.156  -0.991   4.648  1.00 50.50           C  
ATOM   2009  C   LEU A 259     -25.688  -0.554   3.260  1.00 50.50           C  
ATOM   2010  CB  LEU A 259     -27.172  -2.125   4.523  1.00 50.50           C  
ATOM   2011  O   LEU A 259     -24.719  -1.097   2.725  1.00 50.50           O  
ATOM   2012  CG  LEU A 259     -27.281  -3.068   5.723  1.00 50.50           C  
ATOM   2013  CD1 LEU A 259     -28.688  -3.656   5.805  1.00 50.50           C  
ATOM   2014  CD2 LEU A 259     -26.250  -4.176   5.633  1.00 50.50           C  
ATOM   2015  N   GLN A 260     -25.453   0.799   2.814  1.00 46.62           N  
ATOM   2016  CA  GLN A 260     -25.453   0.739   1.357  1.00 46.62           C  
ATOM   2017  C   GLN A 260     -24.891   2.023   0.753  1.00 46.62           C  
ATOM   2018  CB  GLN A 260     -26.859   0.484   0.830  1.00 46.62           C  
ATOM   2019  O   GLN A 260     -25.531   3.074   0.813  1.00 46.62           O  
ATOM   2020  CG  GLN A 260     -27.141  -0.973   0.482  1.00 46.62           C  
ATOM   2021  CD  GLN A 260     -28.516  -1.185  -0.116  1.00 46.62           C  
ATOM   2022  NE2 GLN A 260     -28.719  -2.346  -0.728  1.00 46.62           N  
ATOM   2023  OE1 GLN A 260     -29.391  -0.312  -0.029  1.00 46.62           O  
ATOM   2024  N   SER A 261     -23.594   2.340   0.759  1.00 39.31           N  
ATOM   2025  CA  SER A 261     -23.281   3.133  -0.426  1.00 39.31           C  
ATOM   2026  C   SER A 261     -22.969   2.238  -1.621  1.00 39.31           C  
ATOM   2027  CB  SER A 261     -22.109   4.062  -0.150  1.00 39.31           C  
ATOM   2028  O   SER A 261     -22.078   1.384  -1.548  1.00 39.31           O  
ATOM   2029  OG  SER A 261     -20.922   3.318   0.103  1.00 39.31           O  
ATOM   2030  N   GLY A 262     -23.922   1.416  -2.262  1.00 32.31           N  
ATOM   2031  CA  GLY A 262     -24.000   1.254  -3.705  1.00 32.31           C  
ATOM   2032  C   GLY A 262     -23.328  -0.015  -4.199  1.00 32.31           C  
ATOM   2033  O   GLY A 262     -23.297  -0.276  -5.402  1.00 32.31           O  
ATOM   2034  N   LEU A 263     -23.500  -1.275  -3.725  1.00 35.81           N  
ATOM   2035  CA  LEU A 263     -23.016  -2.414  -4.496  1.00 35.81           C  
ATOM   2036  C   LEU A 263     -23.797  -3.676  -4.152  1.00 35.81           C  
ATOM   2037  CB  LEU A 263     -21.516  -2.643  -4.230  1.00 35.81           C  
ATOM   2038  O   LEU A 263     -23.953  -4.023  -2.980  1.00 35.81           O  
ATOM   2039  CG  LEU A 263     -20.562  -1.592  -4.801  1.00 35.81           C  
ATOM   2040  CD1 LEU A 263     -19.172  -1.754  -4.191  1.00 35.81           C  
ATOM   2041  CD2 LEU A 263     -20.500  -1.694  -6.320  1.00 35.81           C  
ATOM   2042  N   GLY A 264     -25.172  -3.830  -4.375  1.00 26.38           N  
ATOM   2043  CA  GLY A 264     -26.031  -4.980  -4.613  1.00 26.38           C  
ATOM   2044  C   GLY A 264     -25.375  -6.297  -4.234  1.00 26.38           C  
ATOM   2045  O   GLY A 264     -25.484  -7.281  -4.969  1.00 26.38           O  
ATOM   2046  N   ILE A 265     -24.844  -6.605  -2.967  1.00 33.50           N  
ATOM   2047  CA  ILE A 265     -24.453  -7.977  -2.656  1.00 33.50           C  
ATOM   2048  C   ILE A 265     -25.172  -8.438  -1.388  1.00 33.50           C  
ATOM   2049  CB  ILE A 265     -22.922  -8.117  -2.490  1.00 33.50           C  
ATOM   2050  O   ILE A 265     -25.203  -7.711  -0.391  1.00 33.50           O  
ATOM   2051  CG1 ILE A 265     -22.203  -7.418  -3.646  1.00 33.50           C  
ATOM   2052  CG2 ILE A 265     -22.516  -9.586  -2.398  1.00 33.50           C  
ATOM   2053  CD1 ILE A 265     -20.672  -7.500  -3.562  1.00 33.50           C  
ATOM   2054  N   PRO A 266     -25.828  -9.641  -1.358  1.00 28.69           N  
ATOM   2055  CA  PRO A 266     -26.484 -10.289  -0.223  1.00 28.69           C  
ATOM   2056  C   PRO A 266     -25.516 -10.664   0.891  1.00 28.69           C  
ATOM   2057  CB  PRO A 266     -27.125 -11.531  -0.846  1.00 28.69           C  
ATOM   2058  O   PRO A 266     -24.359 -10.984   0.620  1.00 28.69           O  
ATOM   2059  CG  PRO A 266     -26.609 -11.562  -2.250  1.00 28.69           C  
ATOM   2060  CD  PRO A 266     -25.766 -10.336  -2.477  1.00 28.69           C  
ATOM   2061  N   ILE A 267     -25.703 -10.062   2.143  1.00 31.69           N  
ATOM   2062  CA  ILE A 267     -25.219 -10.367   3.490  1.00 31.69           C  
ATOM   2063  C   ILE A 267     -25.266 -11.875   3.727  1.00 31.69           C  
ATOM   2064  CB  ILE A 267     -26.062  -9.633   4.559  1.00 31.69           C  
ATOM   2065  O   ILE A 267     -26.281 -12.523   3.465  1.00 31.69           O  
ATOM   2066  CG1 ILE A 267     -26.094  -8.125   4.277  1.00 31.69           C  
ATOM   2067  CG2 ILE A 267     -25.531  -9.922   5.961  1.00 31.69           C  
ATOM   2068  CD1 ILE A 267     -26.953  -7.332   5.254  1.00 31.69           C  
ATOM   2069  N   PHE A 268     -24.141 -12.664   3.676  1.00 27.88           N  
ATOM   2070  CA  PHE A 268     -24.094 -14.000   4.258  1.00 27.88           C  
ATOM   2071  C   PHE A 268     -24.109 -13.930   5.777  1.00 27.88           C  
ATOM   2072  CB  PHE A 268     -22.844 -14.758   3.775  1.00 27.88           C  
ATOM   2073  O   PHE A 268     -23.328 -13.180   6.379  1.00 27.88           O  
ATOM   2074  CG  PHE A 268     -22.969 -15.273   2.367  1.00 27.88           C  
ATOM   2075  CD1 PHE A 268     -23.641 -16.453   2.096  1.00 27.88           C  
ATOM   2076  CD2 PHE A 268     -22.391 -14.578   1.313  1.00 27.88           C  
ATOM   2077  CE1 PHE A 268     -23.750 -16.938   0.792  1.00 27.88           C  
ATOM   2078  CE2 PHE A 268     -22.484 -15.047   0.008  1.00 27.88           C  
ATOM   2079  CZ  PHE A 268     -23.156 -16.234  -0.251  1.00 27.88           C  
ATOM   2080  N   ASP A 269     -25.297 -13.828   6.367  1.00 27.98           N  
ATOM   2081  CA  ASP A 269     -25.500 -14.039   7.801  1.00 27.98           C  
ATOM   2082  C   ASP A 269     -24.516 -15.062   8.344  1.00 27.98           C  
ATOM   2083  CB  ASP A 269     -26.938 -14.484   8.078  1.00 27.98           C  
ATOM   2084  O   ASP A 269     -24.312 -16.125   7.746  1.00 27.98           O  
ATOM   2085  CG  ASP A 269     -27.781 -13.414   8.742  1.00 27.98           C  
ATOM   2086  OD1 ASP A 269     -27.203 -12.469   9.328  1.00 27.98           O  
ATOM   2087  OD2 ASP A 269     -29.016 -13.508   8.672  1.00 27.98           O  
ATOM   2088  N   PRO A 270     -23.516 -14.719   9.109  1.00 30.48           N  
ATOM   2089  CA  PRO A 270     -22.750 -15.766   9.797  1.00 30.48           C  
ATOM   2090  C   PRO A 270     -23.656 -16.766  10.531  1.00 30.48           C  
ATOM   2091  CB  PRO A 270     -21.891 -14.984  10.789  1.00 30.48           C  
ATOM   2092  O   PRO A 270     -24.641 -16.359  11.148  1.00 30.48           O  
ATOM   2093  CG  PRO A 270     -22.438 -13.594  10.758  1.00 30.48           C  
ATOM   2094  CD  PRO A 270     -23.422 -13.500   9.633  1.00 30.48           C  
ATOM   2095  N   VAL A 271     -24.203 -17.781   9.844  1.00 26.95           N  
ATOM   2096  CA  VAL A 271     -24.781 -18.969  10.469  1.00 26.95           C  
ATOM   2097  C   VAL A 271     -24.203 -19.141  11.867  1.00 26.95           C  
ATOM   2098  CB  VAL A 271     -24.531 -20.234   9.625  1.00 26.95           C  
ATOM   2099  O   VAL A 271     -22.984 -19.219  12.047  1.00 26.95           O  
ATOM   2100  CG1 VAL A 271     -25.250 -21.438  10.234  1.00 26.95           C  
ATOM   2101  CG2 VAL A 271     -24.984 -20.016   8.180  1.00 26.95           C  
ATOM   2102  N   VAL A 272     -24.594 -18.406  12.859  1.00 31.72           N  
ATOM   2103  CA  VAL A 272     -24.484 -18.750  14.273  1.00 31.72           C  
ATOM   2104  C   VAL A 272     -25.031 -20.141  14.523  1.00 31.72           C  
ATOM   2105  CB  VAL A 272     -25.203 -17.719  15.164  1.00 31.72           C  
ATOM   2106  O   VAL A 272     -26.156 -20.453  14.109  1.00 31.72           O  
ATOM   2107  CG1 VAL A 272     -24.734 -17.828  16.609  1.00 31.72           C  
ATOM   2108  CG2 VAL A 272     -25.000 -16.297  14.633  1.00 31.72           C  
ATOM   2109  N   SER A 273     -24.297 -21.219  14.219  1.00 26.89           N  
ATOM   2110  CA  SER A 273     -24.359 -22.562  14.766  1.00 26.89           C  
ATOM   2111  C   SER A 273     -25.188 -22.609  16.047  1.00 26.89           C  
ATOM   2112  CB  SER A 273     -22.953 -23.094  15.039  1.00 26.89           C  
ATOM   2113  O   SER A 273     -24.922 -21.844  16.984  1.00 26.89           O  
ATOM   2114  OG  SER A 273     -22.578 -22.875  16.391  1.00 26.89           O  
ATOM   2115  N   LEU A 274     -26.469 -22.516  15.977  1.00 26.55           N  
ATOM   2116  CA  LEU A 274     -27.406 -22.984  16.984  1.00 26.55           C  
ATOM   2117  C   LEU A 274     -27.219 -24.484  17.250  1.00 26.55           C  
ATOM   2118  CB  LEU A 274     -28.844 -22.703  16.562  1.00 26.55           C  
ATOM   2119  O   LEU A 274     -27.266 -25.281  16.312  1.00 26.55           O  
ATOM   2120  CG  LEU A 274     -29.344 -21.281  16.812  1.00 26.55           C  
ATOM   2121  CD1 LEU A 274     -30.516 -20.969  15.875  1.00 26.55           C  
ATOM   2122  CD2 LEU A 274     -29.750 -21.094  18.266  1.00 26.55           C  
ATOM   2123  N   GLN A 275     -26.266 -24.969  18.016  1.00 29.47           N  
ATOM   2124  CA  GLN A 275     -26.578 -26.219  18.703  1.00 29.47           C  
ATOM   2125  C   GLN A 275     -27.438 -25.984  19.938  1.00 29.47           C  
ATOM   2126  CB  GLN A 275     -25.281 -26.953  19.094  1.00 29.47           C  
ATOM   2127  O   GLN A 275     -27.219 -25.016  20.672  1.00 29.47           O  
ATOM   2128  CG  GLN A 275     -24.625 -27.688  17.938  1.00 29.47           C  
ATOM   2129  CD  GLN A 275     -23.375 -28.453  18.375  1.00 29.47           C  
ATOM   2130  NE2 GLN A 275     -22.938 -29.391  17.531  1.00 29.47           N  
ATOM   2131  OE1 GLN A 275     -22.828 -28.203  19.438  1.00 29.47           O  
TER    2132      GLN A 275                                                      
ENDMDL                                                                          
END                                                                             
