# Supplementary material for: Isolation and in silico analysis of a new subclass of parasporin 4 from Bacillus thuringiensis coreanensis
Source: PeerJ. 2025 Mar 24;13:e19061. doi: 10.7717/peerj.19061 (PMC11949118; doi:10.7717/peerj.19061)
Supplement: Supplemental Information 5 — These data were obtained from modeling the PS4Ab1 protein using the Alphafold2 tool, its files can be opened in Pymol, Notepad and common image viewer. [file peerj-13-19061-s005.zip › PS4Ab1 protein modeling file/Modelo 3.pdb]

MODEL     1                                                                     
ATOM      1  N   MET A   1       9.734 -14.320  -4.469  1.00 51.53           N  
ATOM      2  CA  MET A   1       9.367 -14.070  -5.859  1.00 51.53           C  
ATOM      3  C   MET A   1       9.812 -12.680  -6.297  1.00 51.53           C  
ATOM      4  CB  MET A   1       7.855 -14.219  -6.051  1.00 51.53           C  
ATOM      5  O   MET A   1       9.633 -11.703  -5.566  1.00 51.53           O  
ATOM      6  CG  MET A   1       7.430 -15.602  -6.516  1.00 51.53           C  
ATOM      7  SD  MET A   1       5.621 -15.727  -6.801  1.00 51.53           S  
ATOM      8  CE  MET A   1       5.449 -14.633  -8.234  1.00 51.53           C  
ATOM      9  N   ALA A   2      10.766 -12.695  -7.301  1.00 61.94           N  
ATOM     10  CA  ALA A   2      11.930 -12.117  -7.965  1.00 61.94           C  
ATOM     11  C   ALA A   2      11.617 -10.742  -8.539  1.00 61.94           C  
ATOM     12  CB  ALA A   2      12.430 -13.055  -9.070  1.00 61.94           C  
ATOM     13  O   ALA A   2      10.508 -10.500  -9.016  1.00 61.94           O  
ATOM     14  N   ILE A   3      11.938  -9.617  -7.848  1.00 73.44           N  
ATOM     15  CA  ILE A   3      12.070  -8.289  -8.445  1.00 73.44           C  
ATOM     16  C   ILE A   3      12.898  -8.383  -9.719  1.00 73.44           C  
ATOM     17  CB  ILE A   3      12.719  -7.293  -7.457  1.00 73.44           C  
ATOM     18  O   ILE A   3      14.008  -8.938  -9.719  1.00 73.44           O  
ATOM     19  CG1 ILE A   3      11.867  -7.168  -6.188  1.00 73.44           C  
ATOM     20  CG2 ILE A   3      12.914  -5.930  -8.117  1.00 73.44           C  
ATOM     21  CD1 ILE A   3      12.508  -6.328  -5.090  1.00 73.44           C  
ATOM     22  N   ILE A   4      12.250  -8.102 -10.984  1.00 82.31           N  
ATOM     23  CA  ILE A   4      12.992  -8.062 -12.242  1.00 82.31           C  
ATOM     24  C   ILE A   4      14.016  -6.934 -12.203  1.00 82.31           C  
ATOM     25  CB  ILE A   4      12.047  -7.895 -13.453  1.00 82.31           C  
ATOM     26  O   ILE A   4      13.656  -5.762 -12.047  1.00 82.31           O  
ATOM     27  CG1 ILE A   4      11.031  -9.039 -13.508  1.00 82.31           C  
ATOM     28  CG2 ILE A   4      12.852  -7.812 -14.758  1.00 82.31           C  
ATOM     29  CD1 ILE A   4       9.875  -8.805 -14.461  1.00 82.31           C  
ATOM     30  N   ASN A   5      15.297  -7.309 -12.227  1.00 86.69           N  
ATOM     31  CA  ASN A   5      16.406  -6.375 -12.383  1.00 86.69           C  
ATOM     32  C   ASN A   5      16.828  -6.246 -13.852  1.00 86.69           C  
ATOM     33  CB  ASN A   5      17.594  -6.809 -11.531  1.00 86.69           C  
ATOM     34  O   ASN A   5      17.422  -7.164 -14.406  1.00 86.69           O  
ATOM     35  CG  ASN A   5      18.719  -5.777 -11.516  1.00 86.69           C  
ATOM     36  ND2 ASN A   5      19.391  -5.648 -10.383  1.00 86.69           N  
ATOM     37  OD1 ASN A   5      18.969  -5.105 -12.516  1.00 86.69           O  
ATOM     38  N   LEU A   6      16.406  -5.074 -14.508  1.00 87.81           N  
ATOM     39  CA  LEU A   6      16.625  -4.918 -15.945  1.00 87.81           C  
ATOM     40  C   LEU A   6      18.109  -5.031 -16.281  1.00 87.81           C  
ATOM     41  CB  LEU A   6      16.094  -3.572 -16.422  1.00 87.81           C  
ATOM     42  O   LEU A   6      18.484  -5.645 -17.281  1.00 87.81           O  
ATOM     43  CG  LEU A   6      14.586  -3.354 -16.281  1.00 87.81           C  
ATOM     44  CD1 LEU A   6      14.180  -2.008 -16.875  1.00 87.81           C  
ATOM     45  CD2 LEU A   6      13.812  -4.488 -16.938  1.00 87.81           C  
ATOM     46  N   ALA A   7      19.000  -4.465 -15.461  1.00 88.62           N  
ATOM     47  CA  ALA A   7      20.438  -4.520 -15.688  1.00 88.62           C  
ATOM     48  C   ALA A   7      20.953  -5.957 -15.656  1.00 88.62           C  
ATOM     49  CB  ALA A   7      21.188  -3.676 -14.656  1.00 88.62           C  
ATOM     50  O   ALA A   7      21.766  -6.355 -16.484  1.00 88.62           O  
ATOM     51  N   ASN A   8      20.375  -6.664 -14.633  1.00 90.44           N  
ATOM     52  CA  ASN A   8      20.750  -8.070 -14.508  1.00 90.44           C  
ATOM     53  C   ASN A   8      20.250  -8.891 -15.695  1.00 90.44           C  
ATOM     54  CB  ASN A   8      20.219  -8.656 -13.203  1.00 90.44           C  
ATOM     55  O   ASN A   8      20.969  -9.750 -16.203  1.00 90.44           O  
ATOM     56  CG  ASN A   8      20.891  -9.969 -12.836  1.00 90.44           C  
ATOM     57  ND2 ASN A   8      20.125 -10.867 -12.211  1.00 90.44           N  
ATOM     58  OD1 ASN A   8      22.062 -10.172 -13.109  1.00 90.44           O  
ATOM     59  N   GLU A   9      19.047  -8.609 -16.109  1.00 91.94           N  
ATOM     60  CA  GLU A   9      18.469  -9.320 -17.250  1.00 91.94           C  
ATOM     61  C   GLU A   9      19.266  -9.031 -18.531  1.00 91.94           C  
ATOM     62  CB  GLU A   9      17.000  -8.938 -17.453  1.00 91.94           C  
ATOM     63  O   GLU A   9      19.438  -9.922 -19.375  1.00 91.94           O  
ATOM     64  CG  GLU A   9      16.094  -9.414 -16.328  1.00 91.94           C  
ATOM     65  CD  GLU A   9      16.109 -10.922 -16.141  1.00 91.94           C  
ATOM     66  OE1 GLU A   9      15.867 -11.391 -15.000  1.00 91.94           O  
ATOM     67  OE2 GLU A   9      16.359 -11.633 -17.125  1.00 91.94           O  
ATOM     68  N   LEU A  10      19.734  -7.844 -18.672  1.00 93.31           N  
ATOM     69  CA  LEU A  10      20.594  -7.480 -19.812  1.00 93.31           C  
ATOM     70  C   LEU A  10      21.891  -8.258 -19.781  1.00 93.31           C  
ATOM     71  CB  LEU A  10      20.875  -5.977 -19.797  1.00 93.31           C  
ATOM     72  O   LEU A  10      22.344  -8.773 -20.812  1.00 93.31           O  
ATOM     73  CG  LEU A  10      21.812  -5.461 -20.891  1.00 93.31           C  
ATOM     74  CD1 LEU A  10      21.250  -5.762 -22.281  1.00 93.31           C  
ATOM     75  CD2 LEU A  10      22.062  -3.965 -20.719  1.00 93.31           C  
ATOM     76  N   ALA A  11      22.500  -8.352 -18.656  1.00 94.44           N  
ATOM     77  CA  ALA A  11      23.766  -9.070 -18.516  1.00 94.44           C  
ATOM     78  C   ALA A  11      23.594 -10.547 -18.875  1.00 94.44           C  
ATOM     79  CB  ALA A  11      24.312  -8.922 -17.094  1.00 94.44           C  
ATOM     80  O   ALA A  11      24.438 -11.117 -19.578  1.00 94.44           O  
ATOM     81  N   ILE A  12      22.484 -11.148 -18.359  1.00 95.56           N  
ATOM     82  CA  ILE A  12      22.203 -12.547 -18.641  1.00 95.56           C  
ATOM     83  C   ILE A  12      22.047 -12.758 -20.141  1.00 95.56           C  
ATOM     84  CB  ILE A  12      20.938 -13.023 -17.891  1.00 95.56           C  
ATOM     85  O   ILE A  12      22.625 -13.680 -20.703  1.00 95.56           O  
ATOM     86  CG1 ILE A  12      21.188 -13.086 -16.375  1.00 95.56           C  
ATOM     87  CG2 ILE A  12      20.484 -14.391 -18.422  1.00 95.56           C  
ATOM     88  CD1 ILE A  12      19.938 -13.273 -15.547  1.00 95.56           C  
ATOM     89  N   TRP A  13      21.266 -11.922 -20.734  1.00 95.75           N  
ATOM     90  CA  TRP A  13      21.031 -12.008 -22.172  1.00 95.75           C  
ATOM     91  C   TRP A  13      22.328 -11.836 -22.953  1.00 95.75           C  
ATOM     92  CB  TRP A  13      20.016 -10.945 -22.609  1.00 95.75           C  
ATOM     93  O   TRP A  13      22.609 -12.602 -23.875  1.00 95.75           O  
ATOM     94  CG  TRP A  13      19.656 -11.008 -24.062  1.00 95.75           C  
ATOM     95  CD1 TRP A  13      18.672 -11.750 -24.641  1.00 95.75           C  
ATOM     96  CD2 TRP A  13      20.312 -10.289 -25.125  1.00 95.75           C  
ATOM     97  CE2 TRP A  13      19.656 -10.648 -26.328  1.00 95.75           C  
ATOM     98  CE3 TRP A  13      21.375  -9.383 -25.172  1.00 95.75           C  
ATOM     99  NE1 TRP A  13      18.672 -11.539 -26.000  1.00 95.75           N  
ATOM    100  CH2 TRP A  13      21.078  -9.242 -27.578  1.00 95.75           C  
ATOM    101  CZ2 TRP A  13      20.031 -10.125 -27.562  1.00 95.75           C  
ATOM    102  CZ3 TRP A  13      21.750  -8.859 -26.406  1.00 95.75           C  
ATOM    103  N   ALA A  14      23.141 -10.773 -22.688  1.00 96.06           N  
ATOM    104  CA  ALA A  14      24.375 -10.453 -23.391  1.00 96.06           C  
ATOM    105  C   ALA A  14      25.391 -11.594 -23.297  1.00 96.06           C  
ATOM    106  CB  ALA A  14      24.984  -9.164 -22.844  1.00 96.06           C  
ATOM    107  O   ALA A  14      26.047 -11.922 -24.281  1.00 96.06           O  
ATOM    108  N   LYS A  15      25.516 -12.203 -22.125  1.00 97.56           N  
ATOM    109  CA  LYS A  15      26.422 -13.336 -21.938  1.00 97.56           C  
ATOM    110  C   LYS A  15      26.016 -14.508 -22.828  1.00 97.56           C  
ATOM    111  CB  LYS A  15      26.438 -13.773 -20.469  1.00 97.56           C  
ATOM    112  O   LYS A  15      26.875 -15.156 -23.438  1.00 97.56           O  
ATOM    113  CG  LYS A  15      27.203 -12.836 -19.562  1.00 97.56           C  
ATOM    114  CD  LYS A  15      27.188 -13.320 -18.109  1.00 97.56           C  
ATOM    115  CE  LYS A  15      27.875 -12.336 -17.188  1.00 97.56           C  
ATOM    116  NZ  LYS A  15      27.797 -12.766 -15.758  1.00 97.56           N  
ATOM    117  N   ARG A  16      24.719 -14.719 -22.875  1.00 97.12           N  
ATOM    118  CA  ARG A  16      24.219 -15.797 -23.719  1.00 97.12           C  
ATOM    119  C   ARG A  16      24.453 -15.484 -25.188  1.00 97.12           C  
ATOM    120  CB  ARG A  16      22.719 -16.016 -23.469  1.00 97.12           C  
ATOM    121  O   ARG A  16      24.891 -16.359 -25.953  1.00 97.12           O  
ATOM    122  CG  ARG A  16      22.156 -17.234 -24.203  1.00 97.12           C  
ATOM    123  CD  ARG A  16      20.703 -17.500 -23.812  1.00 97.12           C  
ATOM    124  NE  ARG A  16      19.875 -16.297 -23.938  1.00 97.12           N  
ATOM    125  NH1 ARG A  16      18.250 -17.000 -22.453  1.00 97.12           N  
ATOM    126  NH2 ARG A  16      18.062 -14.969 -23.500  1.00 97.12           N  
ATOM    127  CZ  ARG A  16      18.734 -16.094 -23.297  1.00 97.12           C  
ATOM    128  N   TRP A  17      24.203 -14.320 -25.609  1.00 96.19           N  
ATOM    129  CA  TRP A  17      24.422 -13.875 -26.984  1.00 96.19           C  
ATOM    130  C   TRP A  17      25.875 -14.047 -27.375  1.00 96.19           C  
ATOM    131  CB  TRP A  17      24.000 -12.414 -27.156  1.00 96.19           C  
ATOM    132  O   TRP A  17      26.188 -14.547 -28.469  1.00 96.19           O  
ATOM    133  CG  TRP A  17      24.047 -11.930 -28.578  1.00 96.19           C  
ATOM    134  CD1 TRP A  17      23.062 -11.992 -29.516  1.00 96.19           C  
ATOM    135  CD2 TRP A  17      25.172 -11.305 -29.219  1.00 96.19           C  
ATOM    136  CE2 TRP A  17      24.781 -11.016 -30.531  1.00 96.19           C  
ATOM    137  CE3 TRP A  17      26.469 -10.953 -28.797  1.00 96.19           C  
ATOM    138  NE1 TRP A  17      23.500 -11.445 -30.688  1.00 96.19           N  
ATOM    139  CH2 TRP A  17      26.906 -10.062 -31.016  1.00 96.19           C  
ATOM    140  CZ2 TRP A  17      25.641 -10.391 -31.453  1.00 96.19           C  
ATOM    141  CZ3 TRP A  17      27.312 -10.336 -29.703  1.00 96.19           C  
ATOM    142  N   CYS A  18      26.828 -13.586 -26.547  1.00 96.94           N  
ATOM    143  CA  CYS A  18      28.266 -13.695 -26.812  1.00 96.94           C  
ATOM    144  C   CYS A  18      28.688 -15.156 -26.922  1.00 96.94           C  
ATOM    145  CB  CYS A  18      29.062 -13.000 -25.719  1.00 96.94           C  
ATOM    146  O   CYS A  18      29.453 -15.508 -27.828  1.00 96.94           O  
ATOM    147  SG  CYS A  18      28.984 -11.195 -25.766  1.00 96.94           S  
ATOM    148  N   ALA A  19      28.203 -15.945 -26.047  1.00 96.81           N  
ATOM    149  CA  ALA A  19      28.562 -17.359 -26.047  1.00 96.81           C  
ATOM    150  C   ALA A  19      28.125 -18.031 -27.344  1.00 96.81           C  
ATOM    151  CB  ALA A  19      27.922 -18.078 -24.859  1.00 96.81           C  
ATOM    152  O   ALA A  19      28.859 -18.828 -27.922  1.00 96.81           O  
ATOM    153  N   GLU A  20      26.953 -17.688 -27.891  1.00 96.31           N  
ATOM    154  CA  GLU A  20      26.422 -18.250 -29.125  1.00 96.31           C  
ATOM    155  C   GLU A  20      27.266 -17.859 -30.328  1.00 96.31           C  
ATOM    156  CB  GLU A  20      24.969 -17.812 -29.328  1.00 96.31           C  
ATOM    157  O   GLU A  20      27.375 -18.609 -31.297  1.00 96.31           O  
ATOM    158  CG  GLU A  20      23.969 -18.484 -28.391  1.00 96.31           C  
ATOM    159  CD  GLU A  20      22.562 -17.922 -28.516  1.00 96.31           C  
ATOM    160  OE1 GLU A  20      21.672 -18.344 -27.734  1.00 96.31           O  
ATOM    161  OE2 GLU A  20      22.344 -17.047 -29.391  1.00 96.31           O  
ATOM    162  N   LYS A  21      28.016 -16.828 -30.219  1.00 95.06           N  
ATOM    163  CA  LYS A  21      28.781 -16.297 -31.344  1.00 95.06           C  
ATOM    164  C   LYS A  21      30.266 -16.547 -31.156  1.00 95.06           C  
ATOM    165  CB  LYS A  21      28.516 -14.797 -31.516  1.00 95.06           C  
ATOM    166  O   LYS A  21      31.078 -16.156 -32.000  1.00 95.06           O  
ATOM    167  CG  LYS A  21      27.109 -14.469 -31.984  1.00 95.06           C  
ATOM    168  CD  LYS A  21      26.969 -13.000 -32.375  1.00 95.06           C  
ATOM    169  CE  LYS A  21      25.609 -12.695 -32.969  1.00 95.06           C  
ATOM    170  NZ  LYS A  21      25.672 -11.688 -34.062  1.00 95.06           N  
ATOM    171  N   GLY A  22      30.625 -17.156 -30.078  1.00 96.12           N  
ATOM    172  CA  GLY A  22      32.031 -17.391 -29.781  1.00 96.12           C  
ATOM    173  C   GLY A  22      32.750 -16.141 -29.344  1.00 96.12           C  
ATOM    174  O   GLY A  22      33.969 -16.016 -29.562  1.00 96.12           O  
ATOM    175  N   TYR A  23      32.031 -15.156 -28.797  1.00 97.62           N  
ATOM    176  CA  TYR A  23      32.594 -13.914 -28.297  1.00 97.62           C  
ATOM    177  C   TYR A  23      32.750 -13.953 -26.781  1.00 97.62           C  
ATOM    178  CB  TYR A  23      31.734 -12.719 -28.703  1.00 97.62           C  
ATOM    179  O   TYR A  23      32.188 -14.836 -26.125  1.00 97.62           O  
ATOM    180  CG  TYR A  23      31.531 -12.609 -30.203  1.00 97.62           C  
ATOM    181  CD1 TYR A  23      32.375 -13.258 -31.094  1.00 97.62           C  
ATOM    182  CD2 TYR A  23      30.484 -11.852 -30.719  1.00 97.62           C  
ATOM    183  CE1 TYR A  23      32.188 -13.164 -32.469  1.00 97.62           C  
ATOM    184  CE2 TYR A  23      30.297 -11.742 -32.094  1.00 97.62           C  
ATOM    185  OH  TYR A  23      30.969 -12.297 -34.312  1.00 97.62           O  
ATOM    186  CZ  TYR A  23      31.156 -12.406 -32.969  1.00 97.62           C  
ATOM    187  N   THR A  24      33.500 -13.000 -26.203  1.00 97.62           N  
ATOM    188  CA  THR A  24      33.656 -12.852 -24.750  1.00 97.62           C  
ATOM    189  C   THR A  24      32.938 -11.609 -24.250  1.00 97.62           C  
ATOM    190  CB  THR A  24      35.156 -12.781 -24.359  1.00 97.62           C  
ATOM    191  O   THR A  24      33.188 -10.500 -24.734  1.00 97.62           O  
ATOM    192  CG2 THR A  24      35.312 -12.688 -22.844  1.00 97.62           C  
ATOM    193  OG1 THR A  24      35.812 -13.953 -24.828  1.00 97.62           O  
ATOM    194  N   TYR A  25      31.969 -11.828 -23.359  1.00 97.56           N  
ATOM    195  CA  TYR A  25      31.250 -10.734 -22.719  1.00 97.56           C  
ATOM    196  C   TYR A  25      32.188  -9.914 -21.828  1.00 97.56           C  
ATOM    197  CB  TYR A  25      30.078 -11.281 -21.875  1.00 97.56           C  
ATOM    198  O   TYR A  25      32.938 -10.469 -21.031  1.00 97.56           O  
ATOM    199  CG  TYR A  25      29.484 -10.273 -20.938  1.00 97.56           C  
ATOM    200  CD1 TYR A  25      29.812 -10.266 -19.594  1.00 97.56           C  
ATOM    201  CD2 TYR A  25      28.578  -9.320 -21.391  1.00 97.56           C  
ATOM    202  CE1 TYR A  25      29.266  -9.336 -18.719  1.00 97.56           C  
ATOM    203  CE2 TYR A  25      28.016  -8.383 -20.531  1.00 97.56           C  
ATOM    204  OH  TYR A  25      27.812  -7.473 -18.328  1.00 97.56           O  
ATOM    205  CZ  TYR A  25      28.375  -8.398 -19.188  1.00 97.56           C  
ATOM    206  N   GLU A  26      32.125  -8.570 -21.797  1.00 96.19           N  
ATOM    207  CA  GLU A  26      32.938  -7.707 -20.969  1.00 96.19           C  
ATOM    208  C   GLU A  26      32.094  -6.934 -19.969  1.00 96.19           C  
ATOM    209  CB  GLU A  26      33.750  -6.738 -21.844  1.00 96.19           C  
ATOM    210  O   GLU A  26      32.344  -7.004 -18.750  1.00 96.19           O  
ATOM    211  CG  GLU A  26      34.812  -7.418 -22.703  1.00 96.19           C  
ATOM    212  CD  GLU A  26      35.781  -6.438 -23.359  1.00 96.19           C  
ATOM    213  OE1 GLU A  26      36.938  -6.805 -23.594  1.00 96.19           O  
ATOM    214  OE2 GLU A  26      35.344  -5.293 -23.641  1.00 96.19           O  
ATOM    215  N   SER A  27      31.078  -6.246 -20.391  1.00 94.31           N  
ATOM    216  CA  SER A  27      30.234  -5.449 -19.516  1.00 94.31           C  
ATOM    217  C   SER A  27      28.922  -5.062 -20.219  1.00 94.31           C  
ATOM    218  CB  SER A  27      30.953  -4.188 -19.062  1.00 94.31           C  
ATOM    219  O   SER A  27      28.812  -5.203 -21.438  1.00 94.31           O  
ATOM    220  OG  SER A  27      31.281  -3.361 -20.172  1.00 94.31           O  
ATOM    221  N   SER A  28      27.891  -4.641 -19.406  1.00 92.56           N  
ATOM    222  CA  SER A  28      26.625  -4.133 -19.938  1.00 92.56           C  
ATOM    223  C   SER A  28      26.047  -3.033 -19.047  1.00 92.56           C  
ATOM    224  CB  SER A  28      25.609  -5.270 -20.078  1.00 92.56           C  
ATOM    225  O   SER A  28      26.438  -2.895 -17.891  1.00 92.56           O  
ATOM    226  OG  SER A  28      25.328  -5.844 -18.812  1.00 92.56           O  
ATOM    227  N   GLY A  29      25.250  -2.268 -19.734  1.00 89.06           N  
ATOM    228  CA  GLY A  29      24.578  -1.197 -19.016  1.00 89.06           C  
ATOM    229  C   GLY A  29      23.297  -0.754 -19.703  1.00 89.06           C  
ATOM    230  O   GLY A  29      23.047  -1.099 -20.859  1.00 89.06           O  
ATOM    231  N   LEU A  30      22.375  -0.172 -18.875  1.00 85.50           N  
ATOM    232  CA  LEU A  30      21.094   0.268 -19.406  1.00 85.50           C  
ATOM    233  C   LEU A  30      21.203   1.654 -20.031  1.00 85.50           C  
ATOM    234  CB  LEU A  30      20.031   0.281 -18.297  1.00 85.50           C  
ATOM    235  O   LEU A  30      20.266   2.119 -20.688  1.00 85.50           O  
ATOM    236  CG  LEU A  30      19.578  -1.084 -17.781  1.00 85.50           C  
ATOM    237  CD1 LEU A  30      18.656  -0.915 -16.578  1.00 85.50           C  
ATOM    238  CD2 LEU A  30      18.875  -1.863 -18.891  1.00 85.50           C  
ATOM    239  N   GLN A  31      22.438   2.207 -19.938  1.00 73.38           N  
ATOM    240  CA  GLN A  31      22.656   3.537 -20.484  1.00 73.38           C  
ATOM    241  C   GLN A  31      22.984   3.459 -21.984  1.00 73.38           C  
ATOM    242  CB  GLN A  31      23.781   4.254 -19.750  1.00 73.38           C  
ATOM    243  O   GLN A  31      23.891   2.727 -22.391  1.00 73.38           O  
ATOM    244  CG  GLN A  31      23.797   5.762 -19.953  1.00 73.38           C  
ATOM    245  CD  GLN A  31      24.812   6.469 -19.062  1.00 73.38           C  
ATOM    246  NE2 GLN A  31      24.797   7.797 -19.109  1.00 73.38           N  
ATOM    247  OE1 GLN A  31      25.578   5.824 -18.344  1.00 73.38           O  
ATOM    248  N   ALA A  32      22.031   3.580 -22.906  1.00 57.75           N  
ATOM    249  CA  ALA A  32      22.422   3.496 -24.312  1.00 57.75           C  
ATOM    250  C   ALA A  32      23.125   4.777 -24.766  1.00 57.75           C  
ATOM    251  CB  ALA A  32      21.219   3.219 -25.203  1.00 57.75           C  
ATOM    252  O   ALA A  32      22.875   5.852 -24.219  1.00 57.75           O  
ATOM    253  N   HIS A  33      24.219   4.742 -25.625  1.00 53.44           N  
ATOM    254  CA  HIS A  33      25.000   5.754 -26.344  1.00 53.44           C  
ATOM    255  C   HIS A  33      24.078   6.711 -27.094  1.00 53.44           C  
ATOM    256  CB  HIS A  33      25.984   5.098 -27.297  1.00 53.44           C  
ATOM    257  O   HIS A  33      24.438   7.875 -27.297  1.00 53.44           O  
ATOM    258  CG  HIS A  33      27.188   4.508 -26.609  1.00 53.44           C  
ATOM    259  CD2 HIS A  33      27.734   3.273 -26.688  1.00 53.44           C  
ATOM    260  ND1 HIS A  33      27.953   5.223 -25.734  1.00 53.44           N  
ATOM    261  CE1 HIS A  33      28.938   4.449 -25.281  1.00 53.44           C  
ATOM    262  NE2 HIS A  33      28.812   3.260 -25.859  1.00 53.44           N  
ATOM    263  N   THR A  34      22.719   6.344 -27.266  1.00 58.75           N  
ATOM    264  CA  THR A  34      21.844   7.074 -28.172  1.00 58.75           C  
ATOM    265  C   THR A  34      20.812   7.879 -27.391  1.00 58.75           C  
ATOM    266  CB  THR A  34      21.125   6.121 -29.156  1.00 58.75           C  
ATOM    267  O   THR A  34      19.969   8.555 -27.984  1.00 58.75           O  
ATOM    268  CG2 THR A  34      22.125   5.406 -30.062  1.00 58.75           C  
ATOM    269  OG1 THR A  34      20.391   5.141 -28.406  1.00 58.75           O  
ATOM    270  N   GLY A  35      20.891   8.047 -26.031  1.00 63.19           N  
ATOM    271  CA  GLY A  35      19.969   8.875 -25.266  1.00 63.19           C  
ATOM    272  C   GLY A  35      18.688   8.156 -24.922  1.00 63.19           C  
ATOM    273  O   GLY A  35      17.828   8.703 -24.203  1.00 63.19           O  
ATOM    274  N   ASN A  36      18.438   6.871 -25.516  1.00 69.25           N  
ATOM    275  CA  ASN A  36      17.234   6.117 -25.156  1.00 69.25           C  
ATOM    276  C   ASN A  36      17.547   5.016 -24.156  1.00 69.25           C  
ATOM    277  CB  ASN A  36      16.578   5.527 -26.406  1.00 69.25           C  
ATOM    278  O   ASN A  36      17.844   3.883 -24.547  1.00 69.25           O  
ATOM    279  CG  ASN A  36      15.516   6.434 -26.984  1.00 69.25           C  
ATOM    280  ND2 ASN A  36      15.297   6.328 -28.297  1.00 69.25           N  
ATOM    281  OD1 ASN A  36      14.891   7.223 -26.281  1.00 69.25           O  
ATOM    282  N   TYR A  37      17.406   5.348 -22.828  1.00 77.56           N  
ATOM    283  CA  TYR A  37      17.766   4.496 -21.703  1.00 77.56           C  
ATOM    284  C   TYR A  37      16.672   3.473 -21.422  1.00 77.56           C  
ATOM    285  CB  TYR A  37      18.031   5.348 -20.453  1.00 77.56           C  
ATOM    286  O   TYR A  37      15.508   3.703 -21.719  1.00 77.56           O  
ATOM    287  CG  TYR A  37      18.922   6.539 -20.703  1.00 77.56           C  
ATOM    288  CD1 TYR A  37      20.297   6.398 -20.781  1.00 77.56           C  
ATOM    289  CD2 TYR A  37      18.375   7.809 -20.875  1.00 77.56           C  
ATOM    290  CE1 TYR A  37      21.125   7.496 -21.016  1.00 77.56           C  
ATOM    291  CE2 TYR A  37      19.188   8.914 -21.109  1.00 77.56           C  
ATOM    292  OH  TYR A  37      21.375   9.836 -21.406  1.00 77.56           O  
ATOM    293  CZ  TYR A  37      20.562   8.750 -21.172  1.00 77.56           C  
ATOM    294  N   GLY A  38      17.141   2.221 -21.141  1.00 78.75           N  
ATOM    295  CA  GLY A  38      16.125   1.379 -20.547  1.00 78.75           C  
ATOM    296  C   GLY A  38      15.391   2.055 -19.406  1.00 78.75           C  
ATOM    297  O   GLY A  38      16.016   2.602 -18.484  1.00 78.75           O  
ATOM    298  N   ARG A  39      14.148   2.312 -19.578  1.00 81.56           N  
ATOM    299  CA  ARG A  39      13.375   3.021 -18.562  1.00 81.56           C  
ATOM    300  C   ARG A  39      12.078   2.283 -18.250  1.00 81.56           C  
ATOM    301  CB  ARG A  39      13.070   4.449 -19.016  1.00 81.56           C  
ATOM    302  O   ARG A  39      11.578   1.520 -19.078  1.00 81.56           O  
ATOM    303  CG  ARG A  39      12.203   4.523 -20.266  1.00 81.56           C  
ATOM    304  CD  ARG A  39      11.992   5.965 -20.719  1.00 81.56           C  
ATOM    305  NE  ARG A  39      11.211   6.031 -21.953  1.00 81.56           N  
ATOM    306  NH1 ARG A  39      11.336   8.328 -22.141  1.00 81.56           N  
ATOM    307  NH2 ARG A  39      10.203   7.102 -23.719  1.00 81.56           N  
ATOM    308  CZ  ARG A  39      10.922   7.156 -22.594  1.00 81.56           C  
ATOM    309  N   ILE A  40      11.617   2.484 -17.109  1.00 84.25           N  
ATOM    310  CA  ILE A  40      10.297   2.053 -16.641  1.00 84.25           C  
ATOM    311  C   ILE A  40       9.375   3.260 -16.531  1.00 84.25           C  
ATOM    312  CB  ILE A  40      10.398   1.314 -15.289  1.00 84.25           C  
ATOM    313  O   ILE A  40       9.742   4.277 -15.938  1.00 84.25           O  
ATOM    314  CG1 ILE A  40      11.438   0.195 -15.367  1.00 84.25           C  
ATOM    315  CG2 ILE A  40       9.023   0.760 -14.883  1.00 84.25           C  
ATOM    316  CD1 ILE A  40      11.828  -0.379 -14.008  1.00 84.25           C  
ATOM    317  N   TYR A  41       8.234   3.193 -17.172  1.00 84.62           N  
ATOM    318  CA  TYR A  41       7.328   4.336 -17.109  1.00 84.62           C  
ATOM    319  C   TYR A  41       5.875   3.883 -17.125  1.00 84.62           C  
ATOM    320  CB  TYR A  41       7.582   5.289 -18.281  1.00 84.62           C  
ATOM    321  O   TYR A  41       5.594   2.686 -17.203  1.00 84.62           O  
ATOM    322  CG  TYR A  41       7.363   4.656 -19.641  1.00 84.62           C  
ATOM    323  CD1 TYR A  41       8.328   3.828 -20.203  1.00 84.62           C  
ATOM    324  CD2 TYR A  41       6.191   4.887 -20.359  1.00 84.62           C  
ATOM    325  CE1 TYR A  41       8.133   3.244 -21.453  1.00 84.62           C  
ATOM    326  CE2 TYR A  41       5.984   4.309 -21.594  1.00 84.62           C  
ATOM    327  OH  TYR A  41       6.758   2.914 -23.375  1.00 84.62           O  
ATOM    328  CZ  TYR A  41       6.957   3.488 -22.141  1.00 84.62           C  
ATOM    329  N   ASN A  42       4.941   4.867 -16.922  1.00 86.50           N  
ATOM    330  CA  ASN A  42       3.506   4.613 -16.906  1.00 86.50           C  
ATOM    331  C   ASN A  42       3.119   3.654 -15.781  1.00 86.50           C  
ATOM    332  CB  ASN A  42       3.039   4.066 -18.250  1.00 86.50           C  
ATOM    333  O   ASN A  42       2.467   2.639 -16.031  1.00 86.50           O  
ATOM    334  CG  ASN A  42       3.057   5.117 -19.344  1.00 86.50           C  
ATOM    335  ND2 ASN A  42       3.129   4.676 -20.594  1.00 86.50           N  
ATOM    336  OD1 ASN A  42       3.002   6.320 -19.078  1.00 86.50           O  
ATOM    337  N   TYR A  43       3.469   3.984 -14.609  1.00 83.06           N  
ATOM    338  CA  TYR A  43       3.158   3.188 -13.430  1.00 83.06           C  
ATOM    339  C   TYR A  43       1.680   3.293 -13.070  1.00 83.06           C  
ATOM    340  CB  TYR A  43       4.016   3.633 -12.234  1.00 83.06           C  
ATOM    341  O   TYR A  43       1.135   4.395 -12.977  1.00 83.06           O  
ATOM    342  CG  TYR A  43       5.500   3.488 -12.469  1.00 83.06           C  
ATOM    343  CD1 TYR A  43       6.168   2.316 -12.125  1.00 83.06           C  
ATOM    344  CD2 TYR A  43       6.234   4.523 -13.031  1.00 83.06           C  
ATOM    345  CE1 TYR A  43       7.535   2.180 -12.336  1.00 83.06           C  
ATOM    346  CE2 TYR A  43       7.605   4.398 -13.250  1.00 83.06           C  
ATOM    347  OH  TYR A  43       9.602   3.094 -13.109  1.00 83.06           O  
ATOM    348  CZ  TYR A  43       8.242   3.223 -12.898  1.00 83.06           C  
ATOM    349  N   ASN A  44       1.065   2.100 -13.023  1.00 85.75           N  
ATOM    350  CA  ASN A  44      -0.319   2.025 -12.570  1.00 85.75           C  
ATOM    351  C   ASN A  44      -0.483   1.018 -11.430  1.00 85.75           C  
ATOM    352  CB  ASN A  44      -1.247   1.668 -13.734  1.00 85.75           C  
ATOM    353  O   ASN A  44      -0.208  -0.171 -11.609  1.00 85.75           O  
ATOM    354  CG  ASN A  44      -2.709   1.907 -13.406  1.00 85.75           C  
ATOM    355  ND2 ASN A  44      -3.572   1.738 -14.406  1.00 85.75           N  
ATOM    356  OD1 ASN A  44      -3.059   2.242 -12.273  1.00 85.75           O  
ATOM    357  N   ILE A  45      -0.873   1.567 -10.250  1.00 81.88           N  
ATOM    358  CA  ILE A  45      -1.105   0.709  -9.086  1.00 81.88           C  
ATOM    359  C   ILE A  45      -2.605   0.599  -8.820  1.00 81.88           C  
ATOM    360  CB  ILE A  45      -0.375   1.240  -7.836  1.00 81.88           C  
ATOM    361  O   ILE A  45      -3.320   1.604  -8.836  1.00 81.88           O  
ATOM    362  CG1 ILE A  45       1.138   1.292  -8.078  1.00 81.88           C  
ATOM    363  CG2 ILE A  45      -0.703   0.378  -6.613  1.00 81.88           C  
ATOM    364  CD1 ILE A  45       1.927   1.938  -6.949  1.00 81.88           C  
ATOM    365  N   SER A  46      -3.031  -0.619  -8.609  1.00 86.12           N  
ATOM    366  CA  SER A  46      -4.449  -0.805  -8.336  1.00 86.12           C  
ATOM    367  C   SER A  46      -4.672  -1.901  -7.297  1.00 86.12           C  
ATOM    368  CB  SER A  46      -5.211  -1.146  -9.617  1.00 86.12           C  
ATOM    369  O   SER A  46      -3.793  -2.738  -7.074  1.00 86.12           O  
ATOM    370  OG  SER A  46      -4.770  -2.385 -10.148  1.00 86.12           O  
ATOM    371  N   VAL A  47      -5.723  -1.830  -6.582  1.00 88.06           N  
ATOM    372  CA  VAL A  47      -6.211  -2.836  -5.645  1.00 88.06           C  
ATOM    373  C   VAL A  47      -7.434  -3.537  -6.227  1.00 88.06           C  
ATOM    374  CB  VAL A  47      -6.555  -2.213  -4.273  1.00 88.06           C  
ATOM    375  O   VAL A  47      -8.547  -3.010  -6.168  1.00 88.06           O  
ATOM    376  CG1 VAL A  47      -6.977  -3.295  -3.279  1.00 88.06           C  
ATOM    377  CG2 VAL A  47      -5.367  -1.421  -3.730  1.00 88.06           C  
ATOM    378  N   PRO A  48      -7.273  -4.691  -6.777  1.00 89.62           N  
ATOM    379  CA  PRO A  48      -8.367  -5.344  -7.504  1.00 89.62           C  
ATOM    380  C   PRO A  48      -9.570  -5.645  -6.613  1.00 89.62           C  
ATOM    381  CB  PRO A  48      -7.730  -6.637  -8.016  1.00 89.62           C  
ATOM    382  O   PRO A  48     -10.711  -5.605  -7.074  1.00 89.62           O  
ATOM    383  CG  PRO A  48      -6.262  -6.367  -8.008  1.00 89.62           C  
ATOM    384  CD  PRO A  48      -5.969  -5.340  -6.953  1.00 89.62           C  
ATOM    385  N   ASP A  49      -9.359  -5.961  -5.363  1.00 90.25           N  
ATOM    386  CA  ASP A  49     -10.438  -6.254  -4.418  1.00 90.25           C  
ATOM    387  C   ASP A  49     -10.398  -5.293  -3.230  1.00 90.25           C  
ATOM    388  CB  ASP A  49     -10.336  -7.703  -3.926  1.00 90.25           C  
ATOM    389  O   ASP A  49      -9.898  -5.645  -2.158  1.00 90.25           O  
ATOM    390  CG  ASP A  49     -10.523  -8.719  -5.039  1.00 90.25           C  
ATOM    391  OD1 ASP A  49     -11.234  -8.422  -6.023  1.00 90.25           O  
ATOM    392  OD2 ASP A  49      -9.953  -9.828  -4.926  1.00 90.25           O  
ATOM    393  N   PRO A  50     -11.062  -4.121  -3.350  1.00 87.69           N  
ATOM    394  CA  PRO A  50     -10.938  -3.082  -2.326  1.00 87.69           C  
ATOM    395  C   PRO A  50     -11.883  -3.295  -1.147  1.00 87.69           C  
ATOM    396  CB  PRO A  50     -11.281  -1.798  -3.084  1.00 87.69           C  
ATOM    397  O   PRO A  50     -11.805  -2.574  -0.150  1.00 87.69           O  
ATOM    398  CG  PRO A  50     -12.219  -2.232  -4.160  1.00 87.69           C  
ATOM    399  CD  PRO A  50     -11.828  -3.609  -4.613  1.00 87.69           C  
ATOM    400  N   ILE A  51     -12.727  -4.352  -1.164  1.00 89.50           N  
ATOM    401  CA  ILE A  51     -13.680  -4.559  -0.084  1.00 89.50           C  
ATOM    402  C   ILE A  51     -13.000  -5.273   1.080  1.00 89.50           C  
ATOM    403  CB  ILE A  51     -14.914  -5.363  -0.564  1.00 89.50           C  
ATOM    404  O   ILE A  51     -12.445  -6.359   0.907  1.00 89.50           O  
ATOM    405  CG1 ILE A  51     -15.625  -4.621  -1.700  1.00 89.50           C  
ATOM    406  CG2 ILE A  51     -15.867  -5.633   0.601  1.00 89.50           C  
ATOM    407  CD1 ILE A  51     -16.766  -5.406  -2.328  1.00 89.50           C  
ATOM    408  N   VAL A  52     -13.039  -4.617   2.225  1.00 87.31           N  
ATOM    409  CA  VAL A  52     -12.484  -5.219   3.436  1.00 87.31           C  
ATOM    410  C   VAL A  52     -13.609  -5.848   4.258  1.00 87.31           C  
ATOM    411  CB  VAL A  52     -11.719  -4.180   4.289  1.00 87.31           C  
ATOM    412  O   VAL A  52     -14.523  -5.152   4.707  1.00 87.31           O  
ATOM    413  CG1 VAL A  52     -11.117  -4.836   5.527  1.00 87.31           C  
ATOM    414  CG2 VAL A  52     -10.633  -3.502   3.453  1.00 87.31           C  
ATOM    415  N   THR A  53     -13.523  -7.188   4.512  1.00 84.69           N  
ATOM    416  CA  THR A  53     -14.594  -7.895   5.211  1.00 84.69           C  
ATOM    417  C   THR A  53     -14.156  -8.258   6.629  1.00 84.69           C  
ATOM    418  CB  THR A  53     -15.008  -9.172   4.453  1.00 84.69           C  
ATOM    419  O   THR A  53     -14.945  -8.805   7.402  1.00 84.69           O  
ATOM    420  CG2 THR A  53     -15.648  -8.828   3.113  1.00 84.69           C  
ATOM    421  OG1 THR A  53     -13.844  -9.984   4.227  1.00 84.69           O  
ATOM    422  N   ASP A  54     -12.867  -7.898   6.879  1.00 82.06           N  
ATOM    423  CA  ASP A  54     -12.398  -8.172   8.234  1.00 82.06           C  
ATOM    424  C   ASP A  54     -13.156  -7.336   9.258  1.00 82.06           C  
ATOM    425  CB  ASP A  54     -10.898  -7.910   8.344  1.00 82.06           C  
ATOM    426  O   ASP A  54     -13.586  -6.219   8.961  1.00 82.06           O  
ATOM    427  CG  ASP A  54     -10.055  -8.898   7.547  1.00 82.06           C  
ATOM    428  OD1 ASP A  54     -10.516 -10.039   7.316  1.00 82.06           O  
ATOM    429  OD2 ASP A  54      -8.938  -8.523   7.145  1.00 82.06           O  
ATOM    430  N   ASN A  55     -13.312  -7.992  10.500  1.00 80.19           N  
ATOM    431  CA  ASN A  55     -14.055  -7.324  11.570  1.00 80.19           C  
ATOM    432  C   ASN A  55     -13.258  -6.156  12.156  1.00 80.19           C  
ATOM    433  CB  ASN A  55     -14.422  -8.320  12.672  1.00 80.19           C  
ATOM    434  O   ASN A  55     -12.062  -6.285  12.414  1.00 80.19           O  
ATOM    435  CG  ASN A  55     -15.492  -9.297  12.234  1.00 80.19           C  
ATOM    436  ND2 ASN A  55     -15.398 -10.531  12.719  1.00 80.19           N  
ATOM    437  OD1 ASN A  55     -16.391  -8.953  11.477  1.00 80.19           O  
ATOM    438  N   PRO A  56     -14.031  -4.969  12.195  1.00 80.50           N  
ATOM    439  CA  PRO A  56     -13.336  -3.893  12.906  1.00 80.50           C  
ATOM    440  C   PRO A  56     -12.961  -4.285  14.336  1.00 80.50           C  
ATOM    441  CB  PRO A  56     -14.359  -2.756  12.914  1.00 80.50           C  
ATOM    442  O   PRO A  56     -13.578  -5.172  14.922  1.00 80.50           O  
ATOM    443  CG  PRO A  56     -15.344  -3.123  11.844  1.00 80.50           C  
ATOM    444  CD  PRO A  56     -15.312  -4.613  11.664  1.00 80.50           C  
ATOM    445  N   THR A  57     -11.812  -3.801  14.812  1.00 82.38           N  
ATOM    446  CA  THR A  57     -11.359  -4.039  16.188  1.00 82.38           C  
ATOM    447  C   THR A  57     -11.398  -2.748  17.000  1.00 82.38           C  
ATOM    448  CB  THR A  57      -9.930  -4.613  16.203  1.00 82.38           C  
ATOM    449  O   THR A  57     -11.336  -1.651  16.438  1.00 82.38           O  
ATOM    450  CG2 THR A  57      -9.867  -5.961  15.492  1.00 82.38           C  
ATOM    451  OG1 THR A  57      -9.039  -3.699  15.555  1.00 82.38           O  
ATOM    452  N   ASN A  58     -11.664  -2.938  18.359  1.00 81.81           N  
ATOM    453  CA  ASN A  58     -11.578  -1.789  19.250  1.00 81.81           C  
ATOM    454  C   ASN A  58     -10.133  -1.502  19.656  1.00 81.81           C  
ATOM    455  CB  ASN A  58     -12.438  -2.012  20.500  1.00 81.81           C  
ATOM    456  O   ASN A  58      -9.453  -2.373  20.188  1.00 81.81           O  
ATOM    457  CG  ASN A  58     -13.914  -2.154  20.172  1.00 81.81           C  
ATOM    458  ND2 ASN A  58     -14.688  -2.680  21.109  1.00 81.81           N  
ATOM    459  OD1 ASN A  58     -14.359  -1.798  19.078  1.00 81.81           O  
ATOM    460  N   THR A  59      -9.562  -0.345  19.234  1.00 72.31           N  
ATOM    461  CA  THR A  59      -8.125  -0.145  19.359  1.00 72.31           C  
ATOM    462  C   THR A  59      -7.805   0.797  20.516  1.00 72.31           C  
ATOM    463  CB  THR A  59      -7.523   0.418  18.047  1.00 72.31           C  
ATOM    464  O   THR A  59      -6.719   0.735  21.094  1.00 72.31           O  
ATOM    465  CG2 THR A  59      -7.402  -0.669  16.984  1.00 72.31           C  
ATOM    466  OG1 THR A  59      -8.367   1.463  17.562  1.00 72.31           O  
ATOM    467  N   ALA A  60      -8.727   1.636  20.953  1.00 67.50           N  
ATOM    468  CA  ALA A  60      -8.461   2.527  22.078  1.00 67.50           C  
ATOM    469  C   ALA A  60      -9.703   2.684  22.953  1.00 67.50           C  
ATOM    470  CB  ALA A  60      -7.992   3.891  21.578  1.00 67.50           C  
ATOM    471  O   ALA A  60     -10.820   2.781  22.453  1.00 67.50           O  
ATOM    472  N   MET A  61      -9.305   2.547  24.281  1.00 73.12           N  
ATOM    473  CA  MET A  61     -10.383   2.627  25.281  1.00 73.12           C  
ATOM    474  C   MET A  61     -10.008   3.578  26.406  1.00 73.12           C  
ATOM    475  CB  MET A  61     -10.695   1.240  25.844  1.00 73.12           C  
ATOM    476  O   MET A  61      -8.875   3.562  26.891  1.00 73.12           O  
ATOM    477  CG  MET A  61     -11.180   0.249  24.797  1.00 73.12           C  
ATOM    478  SD  MET A  61     -11.648  -1.368  25.531  1.00 73.12           S  
ATOM    479  CE  MET A  61     -10.039  -1.920  26.141  1.00 73.12           C  
ATOM    480  N   ALA A  62     -10.625   4.680  26.438  1.00 76.25           N  
ATOM    481  CA  ALA A  62     -10.570   5.484  27.656  1.00 76.25           C  
ATOM    482  C   ALA A  62     -11.820   5.281  28.500  1.00 76.25           C  
ATOM    483  CB  ALA A  62     -10.391   6.961  27.312  1.00 76.25           C  
ATOM    484  O   ALA A  62     -12.945   5.410  28.000  1.00 76.25           O  
ATOM    485  N   ARG A  63     -11.555   4.895  29.750  1.00 83.25           N  
ATOM    486  CA  ARG A  63     -12.672   4.586  30.641  1.00 83.25           C  
ATOM    487  C   ARG A  63     -12.781   5.605  31.766  1.00 83.25           C  
ATOM    488  CB  ARG A  63     -12.523   3.178  31.219  1.00 83.25           C  
ATOM    489  O   ARG A  63     -11.773   6.160  32.219  1.00 83.25           O  
ATOM    490  CG  ARG A  63     -12.594   2.070  30.188  1.00 83.25           C  
ATOM    491  CD  ARG A  63     -12.430   0.694  30.812  1.00 83.25           C  
ATOM    492  NE  ARG A  63     -12.273  -0.347  29.797  1.00 83.25           N  
ATOM    493  NH1 ARG A  63     -12.445  -2.107  31.281  1.00 83.25           N  
ATOM    494  NH2 ARG A  63     -12.133  -2.516  29.047  1.00 83.25           N  
ATOM    495  CZ  ARG A  63     -12.281  -1.654  30.047  1.00 83.25           C  
ATOM    496  N   GLY A  64     -13.977   5.926  32.094  1.00 85.88           N  
ATOM    497  CA  GLY A  64     -14.250   6.754  33.250  1.00 85.88           C  
ATOM    498  C   GLY A  64     -15.547   6.398  33.969  1.00 85.88           C  
ATOM    499  O   GLY A  64     -16.359   5.641  33.438  1.00 85.88           O  
ATOM    500  N   THR A  65     -15.594   6.809  35.188  1.00 89.88           N  
ATOM    501  CA  THR A  65     -16.812   6.605  35.969  1.00 89.88           C  
ATOM    502  C   THR A  65     -17.219   7.895  36.656  1.00 89.88           C  
ATOM    503  CB  THR A  65     -16.609   5.484  37.000  1.00 89.88           C  
ATOM    504  O   THR A  65     -16.359   8.648  37.156  1.00 89.88           O  
ATOM    505  CG2 THR A  65     -16.297   4.156  36.312  1.00 89.88           C  
ATOM    506  OG1 THR A  65     -15.539   5.832  37.875  1.00 89.88           O  
ATOM    507  N   THR A  66     -18.453   8.133  36.625  1.00 90.62           N  
ATOM    508  CA  THR A  66     -19.000   9.312  37.312  1.00 90.62           C  
ATOM    509  C   THR A  66     -20.172   8.938  38.188  1.00 90.62           C  
ATOM    510  CB  THR A  66     -19.422  10.391  36.312  1.00 90.62           C  
ATOM    511  O   THR A  66     -21.266   8.641  37.688  1.00 90.62           O  
ATOM    512  CG2 THR A  66     -19.844  11.680  37.000  1.00 90.62           C  
ATOM    513  OG1 THR A  66     -18.344  10.672  35.406  1.00 90.62           O  
ATOM    514  N   PRO A  67     -19.969   8.953  39.531  1.00 92.62           N  
ATOM    515  CA  PRO A  67     -21.109   8.711  40.406  1.00 92.62           C  
ATOM    516  C   PRO A  67     -21.938   9.969  40.656  1.00 92.62           C  
ATOM    517  CB  PRO A  67     -20.453   8.234  41.719  1.00 92.62           C  
ATOM    518  O   PRO A  67     -21.406  11.086  40.625  1.00 92.62           O  
ATOM    519  CG  PRO A  67     -19.094   8.891  41.719  1.00 92.62           C  
ATOM    520  CD  PRO A  67     -18.641   9.031  40.281  1.00 92.62           C  
ATOM    521  N   ASN A  68     -23.266   9.852  40.781  1.00 93.56           N  
ATOM    522  CA  ASN A  68     -24.156  10.945  41.125  1.00 93.56           C  
ATOM    523  C   ASN A  68     -25.047  10.570  42.312  1.00 93.56           C  
ATOM    524  CB  ASN A  68     -25.016  11.359  39.938  1.00 93.56           C  
ATOM    525  O   ASN A  68     -26.125   9.992  42.125  1.00 93.56           O  
ATOM    526  CG  ASN A  68     -25.891  12.562  40.219  1.00 93.56           C  
ATOM    527  ND2 ASN A  68     -26.734  12.938  39.281  1.00 93.56           N  
ATOM    528  OD1 ASN A  68     -25.812  13.156  41.312  1.00 93.56           O  
ATOM    529  N   SER A  69     -24.500  10.922  43.531  1.00 90.94           N  
ATOM    530  CA  SER A  69     -25.250  10.570  44.750  1.00 90.94           C  
ATOM    531  C   SER A  69     -26.266  11.656  45.094  1.00 90.94           C  
ATOM    532  CB  SER A  69     -24.312  10.359  45.938  1.00 90.94           C  
ATOM    533  O   SER A  69     -26.984  11.547  46.094  1.00 90.94           O  
ATOM    534  OG  SER A  69     -23.484  11.500  46.125  1.00 90.94           O  
ATOM    535  N   THR A  70     -26.406  12.586  44.250  1.00 92.56           N  
ATOM    536  CA  THR A  70     -27.281  13.719  44.531  1.00 92.56           C  
ATOM    537  C   THR A  70     -28.688  13.469  44.000  1.00 92.56           C  
ATOM    538  CB  THR A  70     -26.719  15.023  43.938  1.00 92.56           C  
ATOM    539  O   THR A  70     -28.953  12.422  43.406  1.00 92.56           O  
ATOM    540  CG2 THR A  70     -25.250  15.195  44.312  1.00 92.56           C  
ATOM    541  OG1 THR A  70     -26.859  14.992  42.531  1.00 92.56           O  
ATOM    542  N   SER A  71     -29.578  14.359  44.312  1.00 89.94           N  
ATOM    543  CA  SER A  71     -30.969  14.250  43.875  1.00 89.94           C  
ATOM    544  C   SER A  71     -31.203  14.922  42.531  1.00 89.94           C  
ATOM    545  CB  SER A  71     -31.891  14.859  44.938  1.00 89.94           C  
ATOM    546  O   SER A  71     -32.312  14.875  42.000  1.00 89.94           O  
ATOM    547  OG  SER A  71     -31.562  16.219  45.188  1.00 89.94           O  
ATOM    548  N   GLN A  72     -30.125  15.523  42.000  1.00 92.94           N  
ATOM    549  CA  GLN A  72     -30.219  16.203  40.719  1.00 92.94           C  
ATOM    550  C   GLN A  72     -29.234  15.617  39.719  1.00 92.94           C  
ATOM    551  CB  GLN A  72     -29.969  17.703  40.875  1.00 92.94           C  
ATOM    552  O   GLN A  72     -28.188  15.094  40.094  1.00 92.94           O  
ATOM    553  CG  GLN A  72     -30.938  18.375  41.844  1.00 92.94           C  
ATOM    554  CD  GLN A  72     -32.344  18.453  41.312  1.00 92.94           C  
ATOM    555  NE2 GLN A  72     -33.344  18.438  42.219  1.00 92.94           N  
ATOM    556  OE1 GLN A  72     -32.562  18.516  40.094  1.00 92.94           O  
ATOM    557  N   PRO A  73     -29.594  15.672  38.375  1.00 92.94           N  
ATOM    558  CA  PRO A  73     -28.672  15.188  37.344  1.00 92.94           C  
ATOM    559  C   PRO A  73     -27.375  16.000  37.312  1.00 92.94           C  
ATOM    560  CB  PRO A  73     -29.469  15.344  36.062  1.00 92.94           C  
ATOM    561  O   PRO A  73     -27.375  17.188  37.594  1.00 92.94           O  
ATOM    562  CG  PRO A  73     -30.891  15.492  36.500  1.00 92.94           C  
ATOM    563  CD  PRO A  73     -30.891  15.984  37.906  1.00 92.94           C  
ATOM    564  N   ILE A  74     -26.250  15.297  37.062  1.00 91.69           N  
ATOM    565  CA  ILE A  74     -24.969  15.938  36.812  1.00 91.69           C  
ATOM    566  C   ILE A  74     -24.578  15.820  35.344  1.00 91.69           C  
ATOM    567  CB  ILE A  74     -23.859  15.312  37.719  1.00 91.69           C  
ATOM    568  O   ILE A  74     -24.719  14.750  34.750  1.00 91.69           O  
ATOM    569  CG1 ILE A  74     -24.188  15.539  39.188  1.00 91.69           C  
ATOM    570  CG2 ILE A  74     -22.484  15.883  37.375  1.00 91.69           C  
ATOM    571  CD1 ILE A  74     -23.297  14.750  40.156  1.00 91.69           C  
ATOM    572  N   VAL A  75     -24.281  16.922  34.719  1.00 88.94           N  
ATOM    573  CA  VAL A  75     -23.766  16.922  33.344  1.00 88.94           C  
ATOM    574  C   VAL A  75     -22.250  16.984  33.375  1.00 88.94           C  
ATOM    575  CB  VAL A  75     -24.344  18.109  32.531  1.00 88.94           C  
ATOM    576  O   VAL A  75     -21.672  17.875  34.000  1.00 88.94           O  
ATOM    577  CG1 VAL A  75     -23.797  18.078  31.109  1.00 88.94           C  
ATOM    578  CG2 VAL A  75     -25.875  18.062  32.531  1.00 88.94           C  
ATOM    579  N   ARG A  76     -21.672  16.000  32.781  1.00 82.69           N  
ATOM    580  CA  ARG A  76     -20.219  15.938  32.719  1.00 82.69           C  
ATOM    581  C   ARG A  76     -19.750  15.898  31.266  1.00 82.69           C  
ATOM    582  CB  ARG A  76     -19.688  14.711  33.469  1.00 82.69           C  
ATOM    583  O   ARG A  76     -20.391  15.266  30.422  1.00 82.69           O  
ATOM    584  CG  ARG A  76     -19.734  14.852  34.969  1.00 82.69           C  
ATOM    585  CD  ARG A  76     -18.578  15.688  35.500  1.00 82.69           C  
ATOM    586  NE  ARG A  76     -18.531  15.703  36.969  1.00 82.69           N  
ATOM    587  NH1 ARG A  76     -16.703  17.109  37.094  1.00 82.69           N  
ATOM    588  NH2 ARG A  76     -17.703  16.328  39.000  1.00 82.69           N  
ATOM    589  CZ  ARG A  76     -17.641  16.375  37.688  1.00 82.69           C  
ATOM    590  N   THR A  77     -18.734  16.656  31.000  1.00 83.56           N  
ATOM    591  CA  THR A  77     -18.078  16.609  29.688  1.00 83.56           C  
ATOM    592  C   THR A  77     -16.938  15.586  29.703  1.00 83.56           C  
ATOM    593  CB  THR A  77     -17.516  17.984  29.297  1.00 83.56           C  
ATOM    594  O   THR A  77     -16.031  15.664  30.516  1.00 83.56           O  
ATOM    595  CG2 THR A  77     -16.875  17.938  27.906  1.00 83.56           C  
ATOM    596  OG1 THR A  77     -18.594  18.938  29.281  1.00 83.56           O  
ATOM    597  N   ILE A  78     -17.078  14.625  28.938  1.00 74.06           N  
ATOM    598  CA  ILE A  78     -16.031  13.633  28.734  1.00 74.06           C  
ATOM    599  C   ILE A  78     -15.156  14.039  27.547  1.00 74.06           C  
ATOM    600  CB  ILE A  78     -16.625  12.227  28.484  1.00 74.06           C  
ATOM    601  O   ILE A  78     -15.648  14.281  26.453  1.00 74.06           O  
ATOM    602  CG1 ILE A  78     -17.562  11.828  29.641  1.00 74.06           C  
ATOM    603  CG2 ILE A  78     -15.516  11.188  28.297  1.00 74.06           C  
ATOM    604  CD1 ILE A  78     -18.375  10.578  29.375  1.00 74.06           C  
ATOM    605  N   THR A  79     -13.852  14.305  27.891  1.00 73.50           N  
ATOM    606  CA  THR A  79     -12.883  14.672  26.859  1.00 73.50           C  
ATOM    607  C   THR A  79     -11.922  13.516  26.578  1.00 73.50           C  
ATOM    608  CB  THR A  79     -12.078  15.922  27.250  1.00 73.50           C  
ATOM    609  O   THR A  79     -11.508  12.812  27.500  1.00 73.50           O  
ATOM    610  CG2 THR A  79     -11.227  16.422  26.094  1.00 73.50           C  
ATOM    611  OG1 THR A  79     -12.984  16.953  27.656  1.00 73.50           O  
ATOM    612  N   PHE A  80     -11.734  13.250  25.297  1.00 69.69           N  
ATOM    613  CA  PHE A  80     -10.812  12.211  24.859  1.00 69.69           C  
ATOM    614  C   PHE A  80      -9.773  12.781  23.906  1.00 69.69           C  
ATOM    615  CB  PHE A  80     -11.578  11.062  24.188  1.00 69.69           C  
ATOM    616  O   PHE A  80     -10.109  13.516  22.969  1.00 69.69           O  
ATOM    617  CG  PHE A  80     -10.680   9.992  23.609  1.00 69.69           C  
ATOM    618  CD1 PHE A  80     -10.258  10.055  22.297  1.00 69.69           C  
ATOM    619  CD2 PHE A  80     -10.266   8.930  24.406  1.00 69.69           C  
ATOM    620  CE1 PHE A  80      -9.438   9.062  21.766  1.00 69.69           C  
ATOM    621  CE2 PHE A  80      -9.438   7.938  23.891  1.00 69.69           C  
ATOM    622  CZ  PHE A  80      -9.023   8.008  22.562  1.00 69.69           C  
ATOM    623  N   ASN A  81      -8.539  12.352  24.297  1.00 70.88           N  
ATOM    624  CA  ASN A  81      -7.406  12.641  23.422  1.00 70.88           C  
ATOM    625  C   ASN A  81      -6.523  11.406  23.234  1.00 70.88           C  
ATOM    626  CB  ASN A  81      -6.582  13.805  23.984  1.00 70.88           C  
ATOM    627  O   ASN A  81      -5.930  10.906  24.188  1.00 70.88           O  
ATOM    628  CG  ASN A  81      -5.531  14.289  23.000  1.00 70.88           C  
ATOM    629  ND2 ASN A  81      -4.836  15.367  23.359  1.00 70.88           N  
ATOM    630  OD1 ASN A  81      -5.348  13.711  21.922  1.00 70.88           O  
ATOM    631  N   GLU A  82      -6.754  10.766  22.016  1.00 66.19           N  
ATOM    632  CA  GLU A  82      -5.898   9.609  21.781  1.00 66.19           C  
ATOM    633  C   GLU A  82      -5.129   9.758  20.469  1.00 66.19           C  
ATOM    634  CB  GLU A  82      -6.723   8.320  21.750  1.00 66.19           C  
ATOM    635  O   GLU A  82      -5.676  10.234  19.469  1.00 66.19           O  
ATOM    636  CG  GLU A  82      -5.887   7.051  21.844  1.00 66.19           C  
ATOM    637  CD  GLU A  82      -6.695   5.820  22.219  1.00 66.19           C  
ATOM    638  OE1 GLU A  82      -6.117   4.711  22.281  1.00 66.19           O  
ATOM    639  OE2 GLU A  82      -7.918   5.965  22.438  1.00 66.19           O  
ATOM    640  N   THR A  83      -3.918   9.492  20.531  1.00 69.88           N  
ATOM    641  CA  THR A  83      -3.094   9.430  19.328  1.00 69.88           C  
ATOM    642  C   THR A  83      -2.859   7.980  18.906  1.00 69.88           C  
ATOM    643  CB  THR A  83      -1.740  10.133  19.547  1.00 69.88           C  
ATOM    644  O   THR A  83      -2.416   7.164  19.719  1.00 69.88           O  
ATOM    645  CG2 THR A  83      -0.903  10.109  18.266  1.00 69.88           C  
ATOM    646  OG1 THR A  83      -1.970  11.492  19.922  1.00 69.88           O  
ATOM    647  N   LEU A  84      -3.410   7.641  17.734  1.00 68.50           N  
ATOM    648  CA  LEU A  84      -3.174   6.305  17.188  1.00 68.50           C  
ATOM    649  C   LEU A  84      -2.125   6.340  16.078  1.00 68.50           C  
ATOM    650  CB  LEU A  84      -4.477   5.703  16.656  1.00 68.50           C  
ATOM    651  O   LEU A  84      -2.168   7.207  15.211  1.00 68.50           O  
ATOM    652  CG  LEU A  84      -5.512   5.285  17.703  1.00 68.50           C  
ATOM    653  CD1 LEU A  84      -6.867   5.059  17.047  1.00 68.50           C  
ATOM    654  CD2 LEU A  84      -5.051   4.031  18.438  1.00 68.50           C  
ATOM    655  N   THR A  85      -1.104   5.512  16.328  1.00 71.19           N  
ATOM    656  CA  THR A  85      -0.096   5.332  15.281  1.00 71.19           C  
ATOM    657  C   THR A  85      -0.414   4.109  14.422  1.00 71.19           C  
ATOM    658  CB  THR A  85       1.312   5.188  15.891  1.00 71.19           C  
ATOM    659  O   THR A  85      -0.511   2.994  14.938  1.00 71.19           O  
ATOM    660  CG2 THR A  85       2.373   5.090  14.797  1.00 71.19           C  
ATOM    661  OG1 THR A  85       1.593   6.328  16.703  1.00 71.19           O  
ATOM    662  N   ASP A  86      -0.874   4.383  13.133  1.00 70.62           N  
ATOM    663  CA  ASP A  86      -1.170   3.297  12.203  1.00 70.62           C  
ATOM    664  C   ASP A  86       0.028   3.002  11.305  1.00 70.62           C  
ATOM    665  CB  ASP A  86      -2.395   3.639  11.352  1.00 70.62           C  
ATOM    666  O   ASP A  86       0.685   3.922  10.812  1.00 70.62           O  
ATOM    667  CG  ASP A  86      -3.658   3.816  12.172  1.00 70.62           C  
ATOM    668  OD1 ASP A  86      -3.902   3.012  13.102  1.00 70.62           O  
ATOM    669  OD2 ASP A  86      -4.418   4.770  11.891  1.00 70.62           O  
ATOM    670  N   SER A  87       0.413   1.733  11.375  1.00 75.94           N  
ATOM    671  CA  SER A  87       1.476   1.300  10.469  1.00 75.94           C  
ATOM    672  C   SER A  87       0.904   0.678   9.203  1.00 75.94           C  
ATOM    673  CB  SER A  87       2.396   0.299  11.172  1.00 75.94           C  
ATOM    674  O   SER A  87      -0.034  -0.120   9.266  1.00 75.94           O  
ATOM    675  OG  SER A  87       1.701  -0.897  11.469  1.00 75.94           O  
ATOM    676  N   GLN A  88       1.237   1.303   8.102  1.00 79.44           N  
ATOM    677  CA  GLN A  88       0.916   0.727   6.801  1.00 79.44           C  
ATOM    678  C   GLN A  88       2.158   0.136   6.141  1.00 79.44           C  
ATOM    679  CB  GLN A  88       0.285   1.779   5.887  1.00 79.44           C  
ATOM    680  O   GLN A  88       3.232   0.740   6.172  1.00 79.44           O  
ATOM    681  CG  GLN A  88      -1.002   2.379   6.438  1.00 79.44           C  
ATOM    682  CD  GLN A  88      -1.524   3.525   5.594  1.00 79.44           C  
ATOM    683  NE2 GLN A  88      -2.496   4.258   6.125  1.00 79.44           N  
ATOM    684  OE1 GLN A  88      -1.057   3.750   4.473  1.00 79.44           O  
ATOM    685  N   SER A  89       1.937  -1.073   5.766  1.00 81.88           N  
ATOM    686  CA  SER A  89       3.086  -1.712   5.133  1.00 81.88           C  
ATOM    687  C   SER A  89       2.740  -2.207   3.732  1.00 81.88           C  
ATOM    688  CB  SER A  89       3.590  -2.877   5.984  1.00 81.88           C  
ATOM    689  O   SER A  89       1.615  -2.645   3.482  1.00 81.88           O  
ATOM    690  OG  SER A  89       2.604  -3.891   6.086  1.00 81.88           O  
ATOM    691  N   THR A  90       3.600  -1.937   2.824  1.00 78.75           N  
ATOM    692  CA  THR A  90       3.500  -2.465   1.469  1.00 78.75           C  
ATOM    693  C   THR A  90       4.660  -3.412   1.171  1.00 78.75           C  
ATOM    694  CB  THR A  90       3.480  -1.330   0.427  1.00 78.75           C  
ATOM    695  O   THR A  90       5.816  -3.090   1.444  1.00 78.75           O  
ATOM    696  CG2 THR A  90       3.229  -1.874  -0.975  1.00 78.75           C  
ATOM    697  OG1 THR A  90       2.443  -0.400   0.761  1.00 78.75           O  
ATOM    698  N   THR A  91       4.277  -4.535   0.774  1.00 81.06           N  
ATOM    699  CA  THR A  91       5.301  -5.508   0.407  1.00 81.06           C  
ATOM    700  C   THR A  91       5.215  -5.852  -1.076  1.00 81.06           C  
ATOM    701  CB  THR A  91       5.176  -6.793   1.244  1.00 81.06           C  
ATOM    702  O   THR A  91       4.125  -6.105  -1.597  1.00 81.06           O  
ATOM    703  CG2 THR A  91       6.309  -7.766   0.933  1.00 81.06           C  
ATOM    704  OG1 THR A  91       5.219  -6.457   2.637  1.00 81.06           O  
ATOM    705  N   THR A  92       6.434  -5.773  -1.661  1.00 79.19           N  
ATOM    706  CA  THR A  92       6.531  -6.184  -3.057  1.00 79.19           C  
ATOM    707  C   THR A  92       6.867  -7.668  -3.162  1.00 79.19           C  
ATOM    708  CB  THR A  92       7.590  -5.359  -3.811  1.00 79.19           C  
ATOM    709  O   THR A  92       7.867  -8.125  -2.602  1.00 79.19           O  
ATOM    710  CG2 THR A  92       7.645  -5.746  -5.285  1.00 79.19           C  
ATOM    711  OG1 THR A  92       7.270  -3.967  -3.705  1.00 79.19           O  
ATOM    712  N   GLU A  93       6.023  -8.445  -3.750  1.00 80.00           N  
ATOM    713  CA  GLU A  93       6.262  -9.867  -3.967  1.00 80.00           C  
ATOM    714  C   GLU A  93       6.844 -10.125  -5.355  1.00 80.00           C  
ATOM    715  CB  GLU A  93       4.973 -10.664  -3.783  1.00 80.00           C  
ATOM    716  O   GLU A  93       7.789 -10.898  -5.504  1.00 80.00           O  
ATOM    717  CG  GLU A  93       4.496 -10.750  -2.338  1.00 80.00           C  
ATOM    718  CD  GLU A  93       3.189 -11.508  -2.178  1.00 80.00           C  
ATOM    719  OE1 GLU A  93       2.662 -11.570  -1.043  1.00 80.00           O  
ATOM    720  OE2 GLU A  93       2.689 -12.039  -3.191  1.00 80.00           O  
ATOM    721  N   HIS A  94       6.309  -9.516  -6.410  1.00 80.50           N  
ATOM    722  CA  HIS A  94       6.801  -9.492  -7.781  1.00 80.50           C  
ATOM    723  C   HIS A  94       6.887  -8.062  -8.305  1.00 80.50           C  
ATOM    724  CB  HIS A  94       5.906 -10.336  -8.688  1.00 80.50           C  
ATOM    725  O   HIS A  94       5.898  -7.328  -8.289  1.00 80.50           O  
ATOM    726  CG  HIS A  94       5.766 -11.758  -8.242  1.00 80.50           C  
ATOM    727  CD2 HIS A  94       4.738 -12.398  -7.641  1.00 80.50           C  
ATOM    728  ND1 HIS A  94       6.766 -12.688  -8.406  1.00 80.50           N  
ATOM    729  CE1 HIS A  94       6.355 -13.852  -7.922  1.00 80.50           C  
ATOM    730  NE2 HIS A  94       5.133 -13.703  -7.449  1.00 80.50           N  
ATOM    731  N   GLY A  95       8.234  -7.656  -8.602  1.00 78.94           N  
ATOM    732  CA  GLY A  95       8.406  -6.281  -9.055  1.00 78.94           C  
ATOM    733  C   GLY A  95       9.484  -6.129 -10.109  1.00 78.94           C  
ATOM    734  O   GLY A  95       9.844  -7.098 -10.781  1.00 78.94           O  
ATOM    735  N   ILE A  96       9.766  -4.875 -10.477  1.00 80.19           N  
ATOM    736  CA  ILE A  96      10.742  -4.566 -11.516  1.00 80.19           C  
ATOM    737  C   ILE A  96      11.617  -3.398 -11.070  1.00 80.19           C  
ATOM    738  CB  ILE A  96      10.047  -4.242 -12.859  1.00 80.19           C  
ATOM    739  O   ILE A  96      11.133  -2.461 -10.430  1.00 80.19           O  
ATOM    740  CG1 ILE A  96      11.094  -4.035 -13.961  1.00 80.19           C  
ATOM    741  CG2 ILE A  96       9.148  -3.008 -12.719  1.00 80.19           C  
ATOM    742  CD1 ILE A  96      10.523  -4.043 -15.367  1.00 80.19           C  
ATOM    743  N   THR A  97      13.062  -3.453 -11.320  1.00 78.62           N  
ATOM    744  CA  THR A  97      13.977  -2.352 -11.031  1.00 78.62           C  
ATOM    745  C   THR A  97      14.906  -2.096 -12.219  1.00 78.62           C  
ATOM    746  CB  THR A  97      14.812  -2.633  -9.773  1.00 78.62           C  
ATOM    747  O   THR A  97      15.297  -3.031 -12.922  1.00 78.62           O  
ATOM    748  CG2 THR A  97      15.633  -3.908  -9.930  1.00 78.62           C  
ATOM    749  OG1 THR A  97      15.703  -1.533  -9.539  1.00 78.62           O  
ATOM    750  N   ALA A  98      15.094  -0.846 -12.594  1.00 71.25           N  
ATOM    751  CA  ALA A  98      16.078  -0.459 -13.609  1.00 71.25           C  
ATOM    752  C   ALA A  98      17.328   0.101 -12.961  1.00 71.25           C  
ATOM    753  CB  ALA A  98      15.469   0.564 -14.570  1.00 71.25           C  
ATOM    754  O   ALA A  98      18.172   0.711 -13.633  1.00 71.25           O  
ATOM    755  N   GLY A  99      17.562  -0.226 -11.625  1.00 63.47           N  
ATOM    756  CA  GLY A  99      18.812   0.197 -11.000  1.00 63.47           C  
ATOM    757  C   GLY A  99      18.625   1.328 -10.008  1.00 63.47           C  
ATOM    758  O   GLY A  99      19.484   1.568  -9.164  1.00 63.47           O  
ATOM    759  N   VAL A 100      17.422   2.148 -10.086  1.00 60.50           N  
ATOM    760  CA  VAL A 100      17.172   3.172  -9.086  1.00 60.50           C  
ATOM    761  C   VAL A 100      15.766   2.982  -8.508  1.00 60.50           C  
ATOM    762  CB  VAL A 100      17.312   4.594  -9.672  1.00 60.50           C  
ATOM    763  O   VAL A 100      14.836   2.605  -9.227  1.00 60.50           O  
ATOM    764  CG1 VAL A 100      17.219   5.645  -8.562  1.00 60.50           C  
ATOM    765  CG2 VAL A 100      18.625   4.723 -10.430  1.00 60.50           C  
ATOM    766  N   SER A 101      15.734   2.881  -7.129  1.00 58.75           N  
ATOM    767  CA  SER A 101      14.477   2.846  -6.402  1.00 58.75           C  
ATOM    768  C   SER A 101      13.617   4.062  -6.727  1.00 58.75           C  
ATOM    769  CB  SER A 101      14.719   2.775  -4.895  1.00 58.75           C  
ATOM    770  O   SER A 101      14.125   5.176  -6.855  1.00 58.75           O  
ATOM    771  OG  SER A 101      15.352   3.957  -4.434  1.00 58.75           O  
ATOM    772  N   ALA A 102      12.469   3.818  -7.402  1.00 61.38           N  
ATOM    773  CA  ALA A 102      11.484   4.891  -7.477  1.00 61.38           C  
ATOM    774  C   ALA A 102      10.320   4.633  -6.523  1.00 61.38           C  
ATOM    775  CB  ALA A 102      10.977   5.047  -8.906  1.00 61.38           C  
ATOM    776  O   ALA A 102       9.953   3.480  -6.281  1.00 61.38           O  
ATOM    777  N   THR A 103      10.102   5.637  -5.605  1.00 64.75           N  
ATOM    778  CA  THR A 103       8.922   5.602  -4.750  1.00 64.75           C  
ATOM    779  C   THR A 103       7.711   6.188  -5.473  1.00 64.75           C  
ATOM    780  CB  THR A 103       9.164   6.375  -3.438  1.00 64.75           C  
ATOM    781  O   THR A 103       7.781   7.289  -6.023  1.00 64.75           O  
ATOM    782  CG2 THR A 103       7.941   6.301  -2.525  1.00 64.75           C  
ATOM    783  OG1 THR A 103      10.289   5.812  -2.758  1.00 64.75           O  
ATOM    784  N   VAL A 104       6.703   5.281  -5.754  1.00 68.31           N  
ATOM    785  CA  VAL A 104       5.441   5.766  -6.309  1.00 68.31           C  
ATOM    786  C   VAL A 104       4.406   5.891  -5.195  1.00 68.31           C  
ATOM    787  CB  VAL A 104       4.918   4.832  -7.422  1.00 68.31           C  
ATOM    788  O   VAL A 104       4.238   4.973  -4.387  1.00 68.31           O  
ATOM    789  CG1 VAL A 104       3.602   5.359  -7.992  1.00 68.31           C  
ATOM    790  CG2 VAL A 104       5.961   4.688  -8.531  1.00 68.31           C  
ATOM    791  N   LYS A 105       3.893   7.082  -5.062  1.00 72.38           N  
ATOM    792  CA  LYS A 105       2.801   7.316  -4.121  1.00 72.38           C  
ATOM    793  C   LYS A 105       1.444   7.125  -4.793  1.00 72.38           C  
ATOM    794  CB  LYS A 105       2.896   8.719  -3.523  1.00 72.38           C  
ATOM    795  O   LYS A 105       1.215   7.633  -5.895  1.00 72.38           O  
ATOM    796  CG  LYS A 105       1.985   8.953  -2.326  1.00 72.38           C  
ATOM    797  CD  LYS A 105       2.215  10.320  -1.702  1.00 72.38           C  
ATOM    798  CE  LYS A 105       1.240  10.586  -0.564  1.00 72.38           C  
ATOM    799  NZ  LYS A 105       1.466  11.930   0.056  1.00 72.38           N  
ATOM    800  N   SER A 106       0.668   6.176  -4.184  1.00 73.25           N  
ATOM    801  CA  SER A 106      -0.684   5.988  -4.699  1.00 73.25           C  
ATOM    802  C   SER A 106      -1.714   6.027  -3.576  1.00 73.25           C  
ATOM    803  CB  SER A 106      -0.790   4.664  -5.457  1.00 73.25           C  
ATOM    804  O   SER A 106      -1.385   5.773  -2.416  1.00 73.25           O  
ATOM    805  OG  SER A 106      -0.708   3.568  -4.566  1.00 73.25           O  
ATOM    806  N   GLU A 107      -2.904   6.523  -3.945  1.00 76.12           N  
ATOM    807  CA  GLU A 107      -4.055   6.484  -3.045  1.00 76.12           C  
ATOM    808  C   GLU A 107      -5.039   5.391  -3.453  1.00 76.12           C  
ATOM    809  CB  GLU A 107      -4.758   7.840  -3.014  1.00 76.12           C  
ATOM    810  O   GLU A 107      -5.293   5.191  -4.645  1.00 76.12           O  
ATOM    811  CG  GLU A 107      -3.936   8.945  -2.371  1.00 76.12           C  
ATOM    812  CD  GLU A 107      -4.648  10.289  -2.348  1.00 76.12           C  
ATOM    813  OE1 GLU A 107      -4.098  11.258  -1.779  1.00 76.12           O  
ATOM    814  OE2 GLU A 107      -5.766  10.375  -2.902  1.00 76.12           O  
ATOM    815  N   ALA A 108      -5.320   4.523  -2.459  1.00 73.75           N  
ATOM    816  CA  ALA A 108      -6.309   3.480  -2.729  1.00 73.75           C  
ATOM    817  C   ALA A 108      -7.520   3.627  -1.815  1.00 73.75           C  
ATOM    818  CB  ALA A 108      -5.684   2.098  -2.561  1.00 73.75           C  
ATOM    819  O   ALA A 108      -7.383   3.971  -0.639  1.00 73.75           O  
ATOM    820  N   GLY A 109      -8.703   3.455  -2.432  1.00 79.12           N  
ATOM    821  CA  GLY A 109      -9.945   3.459  -1.677  1.00 79.12           C  
ATOM    822  C   GLY A 109     -10.383   2.072  -1.239  1.00 79.12           C  
ATOM    823  O   GLY A 109     -10.250   1.107  -1.995  1.00 79.12           O  
ATOM    824  N   PHE A 110     -10.773   1.938   0.043  1.00 81.25           N  
ATOM    825  CA  PHE A 110     -11.273   0.684   0.596  1.00 81.25           C  
ATOM    826  C   PHE A 110     -12.719   0.834   1.056  1.00 81.25           C  
ATOM    827  CB  PHE A 110     -10.391   0.221   1.763  1.00 81.25           C  
ATOM    828  O   PHE A 110     -13.133   1.917   1.475  1.00 81.25           O  
ATOM    829  CG  PHE A 110      -8.977  -0.108   1.366  1.00 81.25           C  
ATOM    830  CD1 PHE A 110      -8.672  -1.327   0.774  1.00 81.25           C  
ATOM    831  CD2 PHE A 110      -7.953   0.804   1.585  1.00 81.25           C  
ATOM    832  CE1 PHE A 110      -7.367  -1.634   0.406  1.00 81.25           C  
ATOM    833  CE2 PHE A 110      -6.645   0.504   1.220  1.00 81.25           C  
ATOM    834  CZ  PHE A 110      -6.352  -0.716   0.631  1.00 81.25           C  
ATOM    835  N   VAL A 111     -13.445  -0.240   0.843  1.00 85.06           N  
ATOM    836  CA  VAL A 111     -14.789  -0.329   1.406  1.00 85.06           C  
ATOM    837  C   VAL A 111     -14.812  -1.372   2.521  1.00 85.06           C  
ATOM    838  CB  VAL A 111     -15.836  -0.679   0.324  1.00 85.06           C  
ATOM    839  O   VAL A 111     -14.453  -2.529   2.305  1.00 85.06           O  
ATOM    840  CG1 VAL A 111     -17.219  -0.825   0.943  1.00 85.06           C  
ATOM    841  CG2 VAL A 111     -15.844   0.384  -0.772  1.00 85.06           C  
ATOM    842  N   PHE A 112     -15.125  -0.922   3.686  1.00 80.62           N  
ATOM    843  CA  PHE A 112     -15.320  -1.848   4.797  1.00 80.62           C  
ATOM    844  C   PHE A 112     -16.766  -2.299   4.883  1.00 80.62           C  
ATOM    845  CB  PHE A 112     -14.891  -1.200   6.117  1.00 80.62           C  
ATOM    846  O   PHE A 112     -17.641  -1.538   5.312  1.00 80.62           O  
ATOM    847  CG  PHE A 112     -13.398  -1.138   6.309  1.00 80.62           C  
ATOM    848  CD1 PHE A 112     -12.742  -2.102   7.062  1.00 80.62           C  
ATOM    849  CD2 PHE A 112     -12.656  -0.114   5.734  1.00 80.62           C  
ATOM    850  CE1 PHE A 112     -11.359  -2.045   7.238  1.00 80.62           C  
ATOM    851  CE2 PHE A 112     -11.273  -0.052   5.906  1.00 80.62           C  
ATOM    852  CZ  PHE A 112     -10.633  -1.019   6.660  1.00 80.62           C  
ATOM    853  N   ALA A 113     -17.047  -3.426   4.453  1.00 81.25           N  
ATOM    854  CA  ALA A 113     -18.391  -3.977   4.277  1.00 81.25           C  
ATOM    855  C   ALA A 113     -19.156  -3.990   5.598  1.00 81.25           C  
ATOM    856  CB  ALA A 113     -18.312  -5.387   3.695  1.00 81.25           C  
ATOM    857  O   ALA A 113     -20.359  -3.703   5.629  1.00 81.25           O  
ATOM    858  N   LYS A 114     -18.594  -4.242   6.676  1.00 76.44           N  
ATOM    859  CA  LYS A 114     -19.281  -4.383   7.957  1.00 76.44           C  
ATOM    860  C   LYS A 114     -19.672  -3.021   8.523  1.00 76.44           C  
ATOM    861  CB  LYS A 114     -18.406  -5.137   8.961  1.00 76.44           C  
ATOM    862  O   LYS A 114     -20.641  -2.910   9.273  1.00 76.44           O  
ATOM    863  CG  LYS A 114     -18.312  -6.633   8.695  1.00 76.44           C  
ATOM    864  CD  LYS A 114     -17.672  -7.367   9.867  1.00 76.44           C  
ATOM    865  CE  LYS A 114     -17.609  -8.867   9.617  1.00 76.44           C  
ATOM    866  NZ  LYS A 114     -17.000  -9.594  10.773  1.00 76.44           N  
ATOM    867  N   VAL A 115     -18.938  -2.064   8.102  1.00 71.50           N  
ATOM    868  CA  VAL A 115     -19.250  -0.726   8.594  1.00 71.50           C  
ATOM    869  C   VAL A 115     -19.938   0.082   7.496  1.00 71.50           C  
ATOM    870  CB  VAL A 115     -17.969   0.007   9.070  1.00 71.50           C  
ATOM    871  O   VAL A 115     -20.594   1.089   7.781  1.00 71.50           O  
ATOM    872  CG1 VAL A 115     -18.328   1.318   9.766  1.00 71.50           C  
ATOM    873  CG2 VAL A 115     -17.156  -0.890  10.000  1.00 71.50           C  
ATOM    874  N   GLY A 116     -19.938  -0.444   6.207  1.00 70.75           N  
ATOM    875  CA  GLY A 116     -20.625   0.194   5.094  1.00 70.75           C  
ATOM    876  C   GLY A 116     -20.016   1.520   4.691  1.00 70.75           C  
ATOM    877  O   GLY A 116     -20.703   2.412   4.203  1.00 70.75           O  
ATOM    878  N   PHE A 117     -18.641   1.687   4.926  1.00 66.62           N  
ATOM    879  CA  PHE A 117     -18.078   2.979   4.551  1.00 66.62           C  
ATOM    880  C   PHE A 117     -16.875   2.797   3.627  1.00 66.62           C  
ATOM    881  CB  PHE A 117     -17.672   3.768   5.797  1.00 66.62           C  
ATOM    882  O   PHE A 117     -16.203   1.765   3.668  1.00 66.62           O  
ATOM    883  CG  PHE A 117     -18.266   3.240   7.074  1.00 66.62           C  
ATOM    884  CD1 PHE A 117     -19.406   3.822   7.617  1.00 66.62           C  
ATOM    885  CD2 PHE A 117     -17.688   2.164   7.734  1.00 66.62           C  
ATOM    886  CE1 PHE A 117     -19.953   3.338   8.797  1.00 66.62           C  
ATOM    887  CE2 PHE A 117     -18.234   1.673   8.914  1.00 66.62           C  
ATOM    888  CZ  PHE A 117     -19.375   2.262   9.445  1.00 66.62           C  
ATOM    889  N   GLU A 118     -16.594   3.764   2.686  1.00 75.94           N  
ATOM    890  CA  GLU A 118     -15.461   3.854   1.773  1.00 75.94           C  
ATOM    891  C   GLU A 118     -14.352   4.719   2.361  1.00 75.94           C  
ATOM    892  CB  GLU A 118     -15.898   4.410   0.417  1.00 75.94           C  
ATOM    893  O   GLU A 118     -14.617   5.801   2.889  1.00 75.94           O  
ATOM    894  CG  GLU A 118     -16.828   3.486  -0.352  1.00 75.94           C  
ATOM    895  CD  GLU A 118     -17.234   4.031  -1.714  1.00 75.94           C  
ATOM    896  OE1 GLU A 118     -17.953   3.338  -2.459  1.00 75.94           O  
ATOM    897  OE2 GLU A 118     -16.812   5.164  -2.039  1.00 75.94           O  
ATOM    898  N   VAL A 119     -13.156   4.160   2.424  1.00 71.94           N  
ATOM    899  CA  VAL A 119     -12.016   4.910   2.941  1.00 71.94           C  
ATOM    900  C   VAL A 119     -10.891   4.926   1.907  1.00 71.94           C  
ATOM    901  CB  VAL A 119     -11.500   4.316   4.273  1.00 71.94           C  
ATOM    902  O   VAL A 119     -10.703   3.955   1.170  1.00 71.94           O  
ATOM    903  CG1 VAL A 119     -10.445   5.227   4.898  1.00 71.94           C  
ATOM    904  CG2 VAL A 119     -12.664   4.102   5.242  1.00 71.94           C  
ATOM    905  N   THR A 120     -10.266   6.195   1.759  1.00 76.31           N  
ATOM    906  CA  THR A 120      -9.117   6.332   0.869  1.00 76.31           C  
ATOM    907  C   THR A 120      -7.809   6.203   1.647  1.00 76.31           C  
ATOM    908  CB  THR A 120      -9.141   7.680   0.127  1.00 76.31           C  
ATOM    909  O   THR A 120      -7.641   6.832   2.693  1.00 76.31           O  
ATOM    910  CG2 THR A 120      -7.945   7.816  -0.810  1.00 76.31           C  
ATOM    911  OG1 THR A 120     -10.352   7.773  -0.640  1.00 76.31           O  
ATOM    912  N   VAL A 121      -6.984   5.277   1.174  1.00 71.25           N  
ATOM    913  CA  VAL A 121      -5.695   5.059   1.825  1.00 71.25           C  
ATOM    914  C   VAL A 121      -4.562   5.434   0.873  1.00 71.25           C  
ATOM    915  CB  VAL A 121      -5.539   3.594   2.291  1.00 71.25           C  
ATOM    916  O   VAL A 121      -4.586   5.062  -0.303  1.00 71.25           O  
ATOM    917  CG1 VAL A 121      -4.191   3.385   2.977  1.00 71.25           C  
ATOM    918  CG2 VAL A 121      -6.684   3.205   3.227  1.00 71.25           C  
ATOM    919  N   SER A 122      -3.605   6.316   1.525  1.00 72.75           N  
ATOM    920  CA  SER A 122      -2.410   6.656   0.759  1.00 72.75           C  
ATOM    921  C   SER A 122      -1.252   5.727   1.095  1.00 72.75           C  
ATOM    922  CB  SER A 122      -2.002   8.109   1.023  1.00 72.75           C  
ATOM    923  O   SER A 122      -1.032   5.395   2.262  1.00 72.75           O  
ATOM    924  OG  SER A 122      -3.025   9.000   0.620  1.00 72.75           O  
ATOM    925  N   PHE A 123      -0.649   5.141   0.020  1.00 67.88           N  
ATOM    926  CA  PHE A 123       0.508   4.297   0.298  1.00 67.88           C  
ATOM    927  C   PHE A 123       1.609   4.535  -0.728  1.00 67.88           C  
ATOM    928  CB  PHE A 123       0.109   2.818   0.307  1.00 67.88           C  
ATOM    929  O   PHE A 123       1.350   5.051  -1.816  1.00 67.88           O  
ATOM    930  CG  PHE A 123      -0.479   2.340  -0.993  1.00 67.88           C  
ATOM    931  CD1 PHE A 123      -1.845   2.432  -1.229  1.00 67.88           C  
ATOM    932  CD2 PHE A 123       0.335   1.799  -1.979  1.00 67.88           C  
ATOM    933  CE1 PHE A 123      -2.393   1.990  -2.432  1.00 67.88           C  
ATOM    934  CE2 PHE A 123      -0.204   1.355  -3.184  1.00 67.88           C  
ATOM    935  CZ  PHE A 123      -1.567   1.451  -3.406  1.00 67.88           C  
ATOM    936  N   GLN A 124       2.867   4.324  -0.172  1.00 69.19           N  
ATOM    937  CA  GLN A 124       4.059   4.434  -1.008  1.00 69.19           C  
ATOM    938  C   GLN A 124       4.566   3.055  -1.422  1.00 69.19           C  
ATOM    939  CB  GLN A 124       5.160   5.203  -0.277  1.00 69.19           C  
ATOM    940  O   GLN A 124       4.625   2.137  -0.602  1.00 69.19           O  
ATOM    941  CG  GLN A 124       4.832   6.672  -0.044  1.00 69.19           C  
ATOM    942  CD  GLN A 124       5.930   7.406   0.700  1.00 69.19           C  
ATOM    943  NE2 GLN A 124       5.574   8.516   1.344  1.00 69.19           N  
ATOM    944  OE1 GLN A 124       7.090   6.984   0.697  1.00 69.19           O  
ATOM    945  N   TYR A 125       4.633   2.855  -2.719  1.00 65.38           N  
ATOM    946  CA  TYR A 125       5.113   1.594  -3.273  1.00 65.38           C  
ATOM    947  C   TYR A 125       6.488   1.766  -3.912  1.00 65.38           C  
ATOM    948  CB  TYR A 125       4.121   1.050  -4.309  1.00 65.38           C  
ATOM    949  O   TYR A 125       6.699   2.689  -4.699  1.00 65.38           O  
ATOM    950  CG  TYR A 125       4.340  -0.404  -4.648  1.00 65.38           C  
ATOM    951  CD1 TYR A 125       5.105  -0.771  -5.754  1.00 65.38           C  
ATOM    952  CD2 TYR A 125       3.779  -1.412  -3.873  1.00 65.38           C  
ATOM    953  CE1 TYR A 125       5.309  -2.109  -6.074  1.00 65.38           C  
ATOM    954  CE2 TYR A 125       3.975  -2.754  -4.188  1.00 65.38           C  
ATOM    955  OH  TYR A 125       4.938  -4.418  -5.602  1.00 65.38           O  
ATOM    956  CZ  TYR A 125       4.738  -3.092  -5.285  1.00 65.38           C  
ATOM    957  N   ASN A 126       7.516   0.870  -3.410  1.00 63.72           N  
ATOM    958  CA  ASN A 126       8.852   0.862  -3.996  1.00 63.72           C  
ATOM    959  C   ASN A 126       9.016  -0.274  -5.000  1.00 63.72           C  
ATOM    960  CB  ASN A 126       9.914   0.763  -2.902  1.00 63.72           C  
ATOM    961  O   ASN A 126       8.570  -1.396  -4.754  1.00 63.72           O  
ATOM    962  CG  ASN A 126      11.266   1.271  -3.359  1.00 63.72           C  
ATOM    963  ND2 ASN A 126      12.047   1.797  -2.424  1.00 63.72           N  
ATOM    964  OD1 ASN A 126      11.609   1.194  -4.543  1.00 63.72           O  
ATOM    965  N   TYR A 127       9.500   0.062  -6.117  1.00 65.12           N  
ATOM    966  CA  TYR A 127       9.734  -0.983  -7.109  1.00 65.12           C  
ATOM    967  C   TYR A 127      11.211  -1.352  -7.176  1.00 65.12           C  
ATOM    968  CB  TYR A 127       9.242  -0.534  -8.492  1.00 65.12           C  
ATOM    969  O   TYR A 127      11.625  -2.143  -8.031  1.00 65.12           O  
ATOM    970  CG  TYR A 127       9.789   0.806  -8.922  1.00 65.12           C  
ATOM    971  CD1 TYR A 127       9.141   1.989  -8.570  1.00 65.12           C  
ATOM    972  CD2 TYR A 127      10.953   0.893  -9.680  1.00 65.12           C  
ATOM    973  CE1 TYR A 127       9.641   3.227  -8.961  1.00 65.12           C  
ATOM    974  CE2 TYR A 127      11.453   2.125 -10.086  1.00 65.12           C  
ATOM    975  OH  TYR A 127      11.289   4.508 -10.117  1.00 65.12           O  
ATOM    976  CZ  TYR A 127      10.797   3.283  -9.719  1.00 65.12           C  
ATOM    977  N   THR A 128      12.234  -1.024  -6.074  1.00 59.97           N  
ATOM    978  CA  THR A 128      13.680  -1.149  -6.258  1.00 59.97           C  
ATOM    979  C   THR A 128      14.320  -1.835  -5.055  1.00 59.97           C  
ATOM    980  CB  THR A 128      14.336   0.226  -6.480  1.00 59.97           C  
ATOM    981  O   THR A 128      15.430  -2.365  -5.156  1.00 59.97           O  
ATOM    982  CG2 THR A 128      14.023   0.768  -7.871  1.00 59.97           C  
ATOM    983  OG1 THR A 128      13.844   1.146  -5.496  1.00 59.97           O  
ATOM    984  N   THR A 129      13.867  -3.014  -4.523  1.00 53.75           N  
ATOM    985  CA  THR A 129      14.688  -3.959  -3.771  1.00 53.75           C  
ATOM    986  C   THR A 129      14.266  -3.986  -2.303  1.00 53.75           C  
ATOM    987  CB  THR A 129      16.188  -3.613  -3.875  1.00 53.75           C  
ATOM    988  O   THR A 129      14.789  -4.785  -1.520  1.00 53.75           O  
ATOM    989  CG2 THR A 129      16.750  -4.023  -5.230  1.00 53.75           C  
ATOM    990  OG1 THR A 129      16.359  -2.199  -3.707  1.00 53.75           O  
ATOM    991  N   THR A 130      13.242  -3.217  -1.893  1.00 54.44           N  
ATOM    992  CA  THR A 130      12.898  -3.471  -0.497  1.00 54.44           C  
ATOM    993  C   THR A 130      11.539  -4.160  -0.390  1.00 54.44           C  
ATOM    994  CB  THR A 130      12.883  -2.166   0.321  1.00 54.44           C  
ATOM    995  O   THR A 130      10.609  -3.828  -1.127  1.00 54.44           O  
ATOM    996  CG2 THR A 130      13.672  -2.318   1.617  1.00 54.44           C  
ATOM    997  OG1 THR A 130      13.461  -1.112  -0.458  1.00 54.44           O  
ATOM    998  N   ASN A 131      11.547  -5.379   0.056  1.00 65.62           N  
ATOM    999  CA  ASN A 131      10.398  -6.273   0.104  1.00 65.62           C  
ATOM   1000  C   ASN A 131       9.250  -5.668   0.905  1.00 65.62           C  
ATOM   1001  CB  ASN A 131      10.797  -7.629   0.688  1.00 65.62           C  
ATOM   1002  O   ASN A 131       8.094  -5.730   0.484  1.00 65.62           O  
ATOM   1003  CG  ASN A 131      11.688  -8.430  -0.245  1.00 65.62           C  
ATOM   1004  ND2 ASN A 131      12.445  -9.367   0.315  1.00 65.62           N  
ATOM   1005  OD1 ASN A 131      11.688  -8.211  -1.458  1.00 65.62           O  
ATOM   1006  N   THR A 132       9.680  -4.730   1.806  1.00 71.62           N  
ATOM   1007  CA  THR A 132       8.586  -4.254   2.648  1.00 71.62           C  
ATOM   1008  C   THR A 132       8.844  -2.824   3.109  1.00 71.62           C  
ATOM   1009  CB  THR A 132       8.391  -5.164   3.875  1.00 71.62           C  
ATOM   1010  O   THR A 132       9.945  -2.494   3.541  1.00 71.62           O  
ATOM   1011  CG2 THR A 132       7.203  -4.707   4.715  1.00 71.62           C  
ATOM   1012  OG1 THR A 132       8.156  -6.508   3.434  1.00 71.62           O  
ATOM   1013  N   TYR A 133       7.957  -1.893   2.908  1.00 71.69           N  
ATOM   1014  CA  TYR A 133       7.973  -0.533   3.438  1.00 71.69           C  
ATOM   1015  C   TYR A 133       6.840  -0.319   4.430  1.00 71.69           C  
ATOM   1016  CB  TYR A 133       7.871   0.487   2.299  1.00 71.69           C  
ATOM   1017  O   TYR A 133       5.695  -0.701   4.164  1.00 71.69           O  
ATOM   1018  CG  TYR A 133       8.094   1.913   2.740  1.00 71.69           C  
ATOM   1019  CD1 TYR A 133       7.020   2.762   2.992  1.00 71.69           C  
ATOM   1020  CD2 TYR A 133       9.383   2.414   2.902  1.00 71.69           C  
ATOM   1021  CE1 TYR A 133       7.223   4.078   3.396  1.00 71.69           C  
ATOM   1022  CE2 TYR A 133       9.594   3.729   3.307  1.00 71.69           C  
ATOM   1023  OH  TYR A 133       8.719   5.852   3.951  1.00 71.69           O  
ATOM   1024  CZ  TYR A 133       8.508   4.551   3.551  1.00 71.69           C  
ATOM   1025  N   THR A 134       7.293   0.188   5.543  1.00 77.06           N  
ATOM   1026  CA  THR A 134       6.324   0.491   6.590  1.00 77.06           C  
ATOM   1027  C   THR A 134       6.250   1.995   6.840  1.00 77.06           C  
ATOM   1028  CB  THR A 134       6.680  -0.232   7.902  1.00 77.06           C  
ATOM   1029  O   THR A 134       7.281   2.654   7.000  1.00 77.06           O  
ATOM   1030  CG2 THR A 134       5.625   0.030   8.977  1.00 77.06           C  
ATOM   1031  OG1 THR A 134       6.754  -1.643   7.660  1.00 77.06           O  
ATOM   1032  N   THR A 135       5.082   2.584   6.531  1.00 72.81           N  
ATOM   1033  CA  THR A 135       4.816   3.971   6.898  1.00 72.81           C  
ATOM   1034  C   THR A 135       3.967   4.043   8.164  1.00 72.81           C  
ATOM   1035  CB  THR A 135       4.113   4.727   5.758  1.00 72.81           C  
ATOM   1036  O   THR A 135       3.025   3.262   8.328  1.00 72.81           O  
ATOM   1037  CG2 THR A 135       3.957   6.207   6.094  1.00 72.81           C  
ATOM   1038  OG1 THR A 135       4.887   4.602   4.559  1.00 72.81           O  
ATOM   1039  N   GLU A 136       4.473   4.820   9.094  1.00 72.44           N  
ATOM   1040  CA  GLU A 136       3.721   5.055  10.320  1.00 72.44           C  
ATOM   1041  C   GLU A 136       3.010   6.402  10.289  1.00 72.44           C  
ATOM   1042  CB  GLU A 136       4.645   4.977  11.539  1.00 72.44           C  
ATOM   1043  O   GLU A 136       3.619   7.422   9.961  1.00 72.44           O  
ATOM   1044  CG  GLU A 136       5.203   3.584  11.797  1.00 72.44           C  
ATOM   1045  CD  GLU A 136       6.000   3.490  13.094  1.00 72.44           C  
ATOM   1046  OE1 GLU A 136       6.262   2.359  13.562  1.00 72.44           O  
ATOM   1047  OE2 GLU A 136       6.363   4.555  13.641  1.00 72.44           O  
ATOM   1048  N   THR A 137       1.738   6.383  10.250  1.00 68.38           N  
ATOM   1049  CA  THR A 137       0.952   7.605  10.352  1.00 68.38           C  
ATOM   1050  C   THR A 137       0.241   7.688  11.695  1.00 68.38           C  
ATOM   1051  CB  THR A 137      -0.084   7.699   9.219  1.00 68.38           C  
ATOM   1052  O   THR A 137      -0.338   6.699  12.156  1.00 68.38           O  
ATOM   1053  CG2 THR A 137      -0.786   9.055   9.219  1.00 68.38           C  
ATOM   1054  OG1 THR A 137       0.578   7.520   7.957  1.00 68.38           O  
ATOM   1055  N   SER A 138       0.544   8.844  12.445  1.00 68.06           N  
ATOM   1056  CA  SER A 138      -0.105   9.078  13.727  1.00 68.06           C  
ATOM   1057  C   SER A 138      -1.342   9.961  13.570  1.00 68.06           C  
ATOM   1058  CB  SER A 138       0.870   9.727  14.711  1.00 68.06           C  
ATOM   1059  O   SER A 138      -1.324  10.938  12.820  1.00 68.06           O  
ATOM   1060  OG  SER A 138       1.933   8.844  15.023  1.00 68.06           O  
ATOM   1061  N   ARG A 139      -2.420   9.430  14.031  1.00 66.31           N  
ATOM   1062  CA  ARG A 139      -3.654  10.211  14.070  1.00 66.31           C  
ATOM   1063  C   ARG A 139      -4.125  10.422  15.508  1.00 66.31           C  
ATOM   1064  CB  ARG A 139      -4.750   9.516  13.258  1.00 66.31           C  
ATOM   1065  O   ARG A 139      -4.094   9.492  16.312  1.00 66.31           O  
ATOM   1066  CG  ARG A 139      -4.406   9.328  11.789  1.00 66.31           C  
ATOM   1067  CD  ARG A 139      -5.480   8.547  11.055  1.00 66.31           C  
ATOM   1068  NE  ARG A 139      -5.086   8.250   9.680  1.00 66.31           N  
ATOM   1069  NH1 ARG A 139      -6.848   6.816   9.258  1.00 66.31           N  
ATOM   1070  NH2 ARG A 139      -5.297   7.246   7.625  1.00 66.31           N  
ATOM   1071  CZ  ARG A 139      -5.742   7.438   8.859  1.00 66.31           C  
ATOM   1072  N   SER A 140      -4.336  11.734  15.766  1.00 65.06           N  
ATOM   1073  CA  SER A 140      -4.832  12.062  17.094  1.00 65.06           C  
ATOM   1074  C   SER A 140      -6.340  12.281  17.094  1.00 65.06           C  
ATOM   1075  CB  SER A 140      -4.129  13.305  17.641  1.00 65.06           C  
ATOM   1076  O   SER A 140      -6.879  12.859  16.141  1.00 65.06           O  
ATOM   1077  OG  SER A 140      -2.736  13.070  17.781  1.00 65.06           O  
ATOM   1078  N   TRP A 141      -6.969  11.547  17.891  1.00 64.75           N  
ATOM   1079  CA  TRP A 141      -8.406  11.688  18.109  1.00 64.75           C  
ATOM   1080  C   TRP A 141      -8.688  12.523  19.359  1.00 64.75           C  
ATOM   1081  CB  TRP A 141      -9.070  10.312  18.234  1.00 64.75           C  
ATOM   1082  O   TRP A 141      -8.164  12.234  20.438  1.00 64.75           O  
ATOM   1083  CG  TRP A 141      -8.805   9.406  17.078  1.00 64.75           C  
ATOM   1084  CD1 TRP A 141      -7.715   8.594  16.891  1.00 64.75           C  
ATOM   1085  CD2 TRP A 141      -9.641   9.211  15.930  1.00 64.75           C  
ATOM   1086  CE2 TRP A 141      -8.992   8.273  15.094  1.00 64.75           C  
ATOM   1087  CE3 TRP A 141     -10.875   9.742  15.531  1.00 64.75           C  
ATOM   1088  NE1 TRP A 141      -7.824   7.910  15.703  1.00 64.75           N  
ATOM   1089  CH2 TRP A 141     -10.750   8.383  13.516  1.00 64.75           C  
ATOM   1090  CZ2 TRP A 141      -9.547   7.848  13.883  1.00 64.75           C  
ATOM   1091  CZ3 TRP A 141     -11.414   9.320  14.320  1.00 64.75           C  
ATOM   1092  N   THR A 142      -9.250  13.703  19.062  1.00 69.69           N  
ATOM   1093  CA  THR A 142      -9.734  14.500  20.188  1.00 69.69           C  
ATOM   1094  C   THR A 142     -11.234  14.734  20.078  1.00 69.69           C  
ATOM   1095  CB  THR A 142      -9.000  15.852  20.266  1.00 69.69           C  
ATOM   1096  O   THR A 142     -11.719  15.227  19.062  1.00 69.69           O  
ATOM   1097  CG2 THR A 142      -9.383  16.609  21.531  1.00 69.69           C  
ATOM   1098  OG1 THR A 142      -7.586  15.625  20.266  1.00 69.69           O  
ATOM   1099  N   ASP A 143     -11.977  14.125  21.078  1.00 71.62           N  
ATOM   1100  CA  ASP A 143     -13.422  14.359  21.094  1.00 71.62           C  
ATOM   1101  C   ASP A 143     -13.914  14.656  22.500  1.00 71.62           C  
ATOM   1102  CB  ASP A 143     -14.164  13.148  20.516  1.00 71.62           C  
ATOM   1103  O   ASP A 143     -13.211  14.414  23.484  1.00 71.62           O  
ATOM   1104  CG  ASP A 143     -15.469  13.523  19.844  1.00 71.62           C  
ATOM   1105  OD1 ASP A 143     -15.938  14.672  20.016  1.00 71.62           O  
ATOM   1106  OD2 ASP A 143     -16.031  12.664  19.125  1.00 71.62           O  
ATOM   1107  N   SER A 144     -14.992  15.383  22.562  1.00 75.56           N  
ATOM   1108  CA  SER A 144     -15.656  15.656  23.828  1.00 75.56           C  
ATOM   1109  C   SER A 144     -17.156  15.430  23.734  1.00 75.56           C  
ATOM   1110  CB  SER A 144     -15.383  17.094  24.281  1.00 75.56           C  
ATOM   1111  O   SER A 144     -17.766  15.648  22.672  1.00 75.56           O  
ATOM   1112  OG  SER A 144     -15.961  18.016  23.375  1.00 75.56           O  
ATOM   1113  N   LEU A 145     -17.734  14.727  24.672  1.00 79.88           N  
ATOM   1114  CA  LEU A 145     -19.172  14.445  24.719  1.00 79.88           C  
ATOM   1115  C   LEU A 145     -19.734  14.750  26.094  1.00 79.88           C  
ATOM   1116  CB  LEU A 145     -19.438  12.977  24.344  1.00 79.88           C  
ATOM   1117  O   LEU A 145     -19.125  14.406  27.109  1.00 79.88           O  
ATOM   1118  CG  LEU A 145     -20.891  12.516  24.438  1.00 79.88           C  
ATOM   1119  CD1 LEU A 145     -21.703  13.094  23.266  1.00 79.88           C  
ATOM   1120  CD2 LEU A 145     -20.969  10.992  24.438  1.00 79.88           C  
ATOM   1121  N   GLN A 146     -20.906  15.406  26.109  1.00 84.06           N  
ATOM   1122  CA  GLN A 146     -21.609  15.633  27.375  1.00 84.06           C  
ATOM   1123  C   GLN A 146     -22.469  14.438  27.750  1.00 84.06           C  
ATOM   1124  CB  GLN A 146     -22.469  16.891  27.281  1.00 84.06           C  
ATOM   1125  O   GLN A 146     -23.234  13.922  26.922  1.00 84.06           O  
ATOM   1126  CG  GLN A 146     -21.672  18.188  27.234  1.00 84.06           C  
ATOM   1127  CD  GLN A 146     -22.547  19.422  27.312  1.00 84.06           C  
ATOM   1128  NE2 GLN A 146     -21.969  20.531  27.766  1.00 84.06           N  
ATOM   1129  OE1 GLN A 146     -23.734  19.391  26.953  1.00 84.06           O  
ATOM   1130  N   VAL A 147     -22.234  13.938  28.922  1.00 82.81           N  
ATOM   1131  CA  VAL A 147     -23.031  12.828  29.422  1.00 82.81           C  
ATOM   1132  C   VAL A 147     -23.766  13.258  30.688  1.00 82.81           C  
ATOM   1133  CB  VAL A 147     -22.172  11.578  29.703  1.00 82.81           C  
ATOM   1134  O   VAL A 147     -23.188  13.906  31.562  1.00 82.81           O  
ATOM   1135  CG1 VAL A 147     -23.031  10.445  30.266  1.00 82.81           C  
ATOM   1136  CG2 VAL A 147     -21.453  11.133  28.438  1.00 82.81           C  
ATOM   1137  N   THR A 148     -25.031  13.055  30.656  1.00 89.12           N  
ATOM   1138  CA  THR A 148     -25.859  13.336  31.828  1.00 89.12           C  
ATOM   1139  C   THR A 148     -25.969  12.102  32.719  1.00 89.12           C  
ATOM   1140  CB  THR A 148     -27.266  13.805  31.422  1.00 89.12           C  
ATOM   1141  O   THR A 148     -26.359  11.031  32.250  1.00 89.12           O  
ATOM   1142  CG2 THR A 148     -28.094  14.188  32.656  1.00 89.12           C  
ATOM   1143  OG1 THR A 148     -27.156  14.945  30.547  1.00 89.12           O  
ATOM   1144  N   VAL A 149     -25.516  12.258  33.969  1.00 90.81           N  
ATOM   1145  CA  VAL A 149     -25.594  11.188  34.969  1.00 90.81           C  
ATOM   1146  C   VAL A 149     -26.828  11.367  35.844  1.00 90.81           C  
ATOM   1147  CB  VAL A 149     -24.328  11.133  35.844  1.00 90.81           C  
ATOM   1148  O   VAL A 149     -26.953  12.352  36.562  1.00 90.81           O  
ATOM   1149  CG1 VAL A 149     -24.344   9.914  36.750  1.00 90.81           C  
ATOM   1150  CG2 VAL A 149     -23.062  11.133  35.000  1.00 90.81           C  
ATOM   1151  N   PRO A 150     -27.734  10.484  35.719  1.00 92.31           N  
ATOM   1152  CA  PRO A 150     -28.953  10.586  36.531  1.00 92.31           C  
ATOM   1153  C   PRO A 150     -28.672  10.500  38.031  1.00 92.31           C  
ATOM   1154  CB  PRO A 150     -29.797   9.398  36.062  1.00 92.31           C  
ATOM   1155  O   PRO A 150     -27.672   9.906  38.438  1.00 92.31           O  
ATOM   1156  CG  PRO A 150     -29.141   8.938  34.812  1.00 92.31           C  
ATOM   1157  CD  PRO A 150     -27.703   9.398  34.812  1.00 92.31           C  
ATOM   1158  N   PRO A 151     -29.562  11.164  38.844  1.00 93.50           N  
ATOM   1159  CA  PRO A 151     -29.422  11.047  40.312  1.00 93.50           C  
ATOM   1160  C   PRO A 151     -29.484   9.602  40.781  1.00 93.50           C  
ATOM   1161  CB  PRO A 151     -30.594  11.867  40.844  1.00 93.50           C  
ATOM   1162  O   PRO A 151     -30.297   8.820  40.312  1.00 93.50           O  
ATOM   1163  CG  PRO A 151     -31.516  12.031  39.656  1.00 93.50           C  
ATOM   1164  CD  PRO A 151     -30.750  11.688  38.438  1.00 93.50           C  
ATOM   1165  N   GLY A 152     -28.562   9.258  41.750  1.00 94.69           N  
ATOM   1166  CA  GLY A 152     -28.594   7.945  42.375  1.00 94.69           C  
ATOM   1167  C   GLY A 152     -27.938   6.867  41.531  1.00 94.69           C  
ATOM   1168  O   GLY A 152     -28.078   5.676  41.812  1.00 94.69           O  
ATOM   1169  N   TYR A 153     -27.219   7.195  40.469  1.00 95.50           N  
ATOM   1170  CA  TYR A 153     -26.578   6.250  39.562  1.00 95.50           C  
ATOM   1171  C   TYR A 153     -25.078   6.516  39.469  1.00 95.50           C  
ATOM   1172  CB  TYR A 153     -27.219   6.324  38.156  1.00 95.50           C  
ATOM   1173  O   TYR A 153     -24.625   7.621  39.750  1.00 95.50           O  
ATOM   1174  CG  TYR A 153     -28.516   5.566  38.062  1.00 95.50           C  
ATOM   1175  CD1 TYR A 153     -28.594   4.387  37.312  1.00 95.50           C  
ATOM   1176  CD2 TYR A 153     -29.672   6.027  38.688  1.00 95.50           C  
ATOM   1177  CE1 TYR A 153     -29.797   3.686  37.219  1.00 95.50           C  
ATOM   1178  CE2 TYR A 153     -30.875   5.336  38.562  1.00 95.50           C  
ATOM   1179  OH  TYR A 153     -32.125   3.479  37.750  1.00 95.50           O  
ATOM   1180  CZ  TYR A 153     -30.922   4.168  37.844  1.00 95.50           C  
ATOM   1181  N   VAL A 154     -24.359   5.516  39.094  1.00 94.25           N  
ATOM   1182  CA  VAL A 154     -22.984   5.645  38.625  1.00 94.25           C  
ATOM   1183  C   VAL A 154     -22.922   5.336  37.125  1.00 94.25           C  
ATOM   1184  CB  VAL A 154     -22.031   4.719  39.406  1.00 94.25           C  
ATOM   1185  O   VAL A 154     -23.516   4.359  36.656  1.00 94.25           O  
ATOM   1186  CG1 VAL A 154     -22.438   3.258  39.219  1.00 94.25           C  
ATOM   1187  CG2 VAL A 154     -20.594   4.938  38.938  1.00 94.25           C  
ATOM   1188  N   THR A 155     -22.422   6.254  36.375  1.00 92.50           N  
ATOM   1189  CA  THR A 155     -22.281   6.105  34.938  1.00 92.50           C  
ATOM   1190  C   THR A 155     -20.844   5.773  34.562  1.00 92.50           C  
ATOM   1191  CB  THR A 155     -22.734   7.383  34.219  1.00 92.50           C  
ATOM   1192  O   THR A 155     -19.922   6.520  34.906  1.00 92.50           O  
ATOM   1193  CG2 THR A 155     -22.547   7.242  32.688  1.00 92.50           C  
ATOM   1194  OG1 THR A 155     -24.125   7.629  34.500  1.00 92.50           O  
ATOM   1195  N   GLU A 156     -20.625   4.676  33.969  1.00 91.75           N  
ATOM   1196  CA  GLU A 156     -19.359   4.273  33.375  1.00 91.75           C  
ATOM   1197  C   GLU A 156     -19.328   4.566  31.891  1.00 91.75           C  
ATOM   1198  CB  GLU A 156     -19.094   2.787  33.625  1.00 91.75           C  
ATOM   1199  O   GLU A 156     -20.281   4.262  31.172  1.00 91.75           O  
ATOM   1200  CG  GLU A 156     -18.938   2.428  35.094  1.00 91.75           C  
ATOM   1201  CD  GLU A 156     -18.734   0.942  35.344  1.00 91.75           C  
ATOM   1202  OE1 GLU A 156     -18.547   0.534  36.500  1.00 91.75           O  
ATOM   1203  OE2 GLU A 156     -18.750   0.179  34.344  1.00 91.75           O  
ATOM   1204  N   HIS A 157     -18.391   5.219  31.484  1.00 86.38           N  
ATOM   1205  CA  HIS A 157     -18.266   5.520  30.062  1.00 86.38           C  
ATOM   1206  C   HIS A 157     -16.922   5.016  29.516  1.00 86.38           C  
ATOM   1207  CB  HIS A 157     -18.391   7.023  29.812  1.00 86.38           C  
ATOM   1208  O   HIS A 157     -15.898   5.121  30.172  1.00 86.38           O  
ATOM   1209  CG  HIS A 157     -17.422   7.848  30.594  1.00 86.38           C  
ATOM   1210  CD2 HIS A 157     -16.219   8.375  30.250  1.00 86.38           C  
ATOM   1211  ND1 HIS A 157     -17.656   8.219  31.906  1.00 86.38           N  
ATOM   1212  CE1 HIS A 157     -16.625   8.938  32.344  1.00 86.38           C  
ATOM   1213  NE2 HIS A 157     -15.750   9.047  31.344  1.00 86.38           N  
ATOM   1214  N   THR A 158     -17.016   4.398  28.359  1.00 86.69           N  
ATOM   1215  CA  THR A 158     -15.844   3.902  27.656  1.00 86.69           C  
ATOM   1216  C   THR A 158     -15.789   4.473  26.234  1.00 86.69           C  
ATOM   1217  CB  THR A 158     -15.836   2.363  27.594  1.00 86.69           C  
ATOM   1218  O   THR A 158     -16.703   4.262  25.438  1.00 86.69           O  
ATOM   1219  CG2 THR A 158     -14.547   1.845  26.969  1.00 86.69           C  
ATOM   1220  OG1 THR A 158     -15.969   1.836  28.906  1.00 86.69           O  
ATOM   1221  N   PHE A 159     -14.852   5.242  26.000  1.00 81.44           N  
ATOM   1222  CA  PHE A 159     -14.586   5.715  24.656  1.00 81.44           C  
ATOM   1223  C   PHE A 159     -13.875   4.648  23.828  1.00 81.44           C  
ATOM   1224  CB  PHE A 159     -13.750   7.000  24.688  1.00 81.44           C  
ATOM   1225  O   PHE A 159     -12.820   4.145  24.234  1.00 81.44           O  
ATOM   1226  CG  PHE A 159     -13.555   7.629  23.328  1.00 81.44           C  
ATOM   1227  CD1 PHE A 159     -12.445   7.312  22.562  1.00 81.44           C  
ATOM   1228  CD2 PHE A 159     -14.477   8.531  22.828  1.00 81.44           C  
ATOM   1229  CE1 PHE A 159     -12.258   7.891  21.312  1.00 81.44           C  
ATOM   1230  CE2 PHE A 159     -14.297   9.117  21.578  1.00 81.44           C  
ATOM   1231  CZ  PHE A 159     -13.188   8.797  20.812  1.00 81.44           C  
ATOM   1232  N   ILE A 160     -14.477   4.383  22.703  1.00 82.88           N  
ATOM   1233  CA  ILE A 160     -13.938   3.311  21.875  1.00 82.88           C  
ATOM   1234  C   ILE A 160     -13.648   3.838  20.469  1.00 82.88           C  
ATOM   1235  CB  ILE A 160     -14.914   2.109  21.797  1.00 82.88           C  
ATOM   1236  O   ILE A 160     -14.492   4.492  19.859  1.00 82.88           O  
ATOM   1237  CG1 ILE A 160     -15.164   1.546  23.203  1.00 82.88           C  
ATOM   1238  CG2 ILE A 160     -14.367   1.028  20.875  1.00 82.88           C  
ATOM   1239  CD1 ILE A 160     -16.312   0.543  23.266  1.00 82.88           C  
ATOM   1240  N   VAL A 161     -12.430   3.641  20.016  1.00 80.88           N  
ATOM   1241  CA  VAL A 161     -12.070   3.838  18.609  1.00 80.88           C  
ATOM   1242  C   VAL A 161     -12.023   2.490  17.891  1.00 80.88           C  
ATOM   1243  CB  VAL A 161     -10.719   4.566  18.469  1.00 80.88           C  
ATOM   1244  O   VAL A 161     -11.289   1.591  18.297  1.00 80.88           O  
ATOM   1245  CG1 VAL A 161     -10.359   4.746  17.000  1.00 80.88           C  
ATOM   1246  CG2 VAL A 161     -10.758   5.918  19.188  1.00 80.88           C  
ATOM   1247  N   GLN A 162     -12.922   2.400  16.875  1.00 82.06           N  
ATOM   1248  CA  GLN A 162     -12.953   1.175  16.078  1.00 82.06           C  
ATOM   1249  C   GLN A 162     -12.062   1.288  14.852  1.00 82.06           C  
ATOM   1250  CB  GLN A 162     -14.391   0.849  15.664  1.00 82.06           C  
ATOM   1251  O   GLN A 162     -12.156   2.262  14.102  1.00 82.06           O  
ATOM   1252  CG  GLN A 162     -14.562  -0.560  15.117  1.00 82.06           C  
ATOM   1253  CD  GLN A 162     -16.016  -0.916  14.859  1.00 82.06           C  
ATOM   1254  NE2 GLN A 162     -16.266  -2.166  14.484  1.00 82.06           N  
ATOM   1255  OE1 GLN A 162     -16.906  -0.075  15.008  1.00 82.06           O  
ATOM   1256  N   THR A 163     -11.125   0.386  14.750  1.00 81.75           N  
ATOM   1257  CA  THR A 163     -10.234   0.346  13.594  1.00 81.75           C  
ATOM   1258  C   THR A 163     -10.516  -0.881  12.734  1.00 81.75           C  
ATOM   1259  CB  THR A 163      -8.758   0.340  14.031  1.00 81.75           C  
ATOM   1260  O   THR A 163     -11.070  -1.870  13.219  1.00 81.75           O  
ATOM   1261  CG2 THR A 163      -8.422   1.583  14.852  1.00 81.75           C  
ATOM   1262  OG1 THR A 163      -8.508  -0.825  14.828  1.00 81.75           O  
ATOM   1263  N   GLY A 164     -10.297  -0.705  11.430  1.00 83.00           N  
ATOM   1264  CA  GLY A 164     -10.453  -1.813  10.500  1.00 83.00           C  
ATOM   1265  C   GLY A 164      -9.141  -2.266   9.883  1.00 83.00           C  
ATOM   1266  O   GLY A 164      -8.523  -1.529   9.109  1.00 83.00           O  
ATOM   1267  N   PRO A 165      -8.680  -3.455  10.352  1.00 86.12           N  
ATOM   1268  CA  PRO A 165      -7.492  -3.980   9.680  1.00 86.12           C  
ATOM   1269  C   PRO A 165      -7.754  -4.355   8.227  1.00 86.12           C  
ATOM   1270  CB  PRO A 165      -7.137  -5.219  10.508  1.00 86.12           C  
ATOM   1271  O   PRO A 165      -8.859  -4.770   7.879  1.00 86.12           O  
ATOM   1272  CG  PRO A 165      -8.438  -5.688  11.070  1.00 86.12           C  
ATOM   1273  CD  PRO A 165      -9.305  -4.488  11.328  1.00 86.12           C  
ATOM   1274  N   TYR A 166      -6.801  -4.051   7.383  1.00 85.19           N  
ATOM   1275  CA  TYR A 166      -6.926  -4.477   5.992  1.00 85.19           C  
ATOM   1276  C   TYR A 166      -5.625  -5.090   5.488  1.00 85.19           C  
ATOM   1277  CB  TYR A 166      -7.324  -3.295   5.102  1.00 85.19           C  
ATOM   1278  O   TYR A 166      -4.543  -4.758   5.977  1.00 85.19           O  
ATOM   1279  CG  TYR A 166      -6.328  -2.160   5.121  1.00 85.19           C  
ATOM   1280  CD1 TYR A 166      -6.469  -1.103   6.020  1.00 85.19           C  
ATOM   1281  CD2 TYR A 166      -5.254  -2.141   4.242  1.00 85.19           C  
ATOM   1282  CE1 TYR A 166      -5.555  -0.053   6.039  1.00 85.19           C  
ATOM   1283  CE2 TYR A 166      -4.336  -1.096   4.254  1.00 85.19           C  
ATOM   1284  OH  TYR A 166      -3.588   0.979   5.168  1.00 85.19           O  
ATOM   1285  CZ  TYR A 166      -4.492  -0.058   5.152  1.00 85.19           C  
ATOM   1286  N   SER A 167      -5.746  -6.059   4.699  1.00 89.62           N  
ATOM   1287  CA  SER A 167      -4.707  -6.734   3.930  1.00 89.62           C  
ATOM   1288  C   SER A 167      -5.160  -7.008   2.500  1.00 89.62           C  
ATOM   1289  CB  SER A 167      -4.312  -8.047   4.605  1.00 89.62           C  
ATOM   1290  O   SER A 167      -5.992  -7.887   2.264  1.00 89.62           O  
ATOM   1291  OG  SER A 167      -3.256  -8.680   3.900  1.00 89.62           O  
ATOM   1292  N   LYS A 168      -4.590  -6.102   1.613  1.00 88.25           N  
ATOM   1293  CA  LYS A 168      -5.094  -6.133   0.243  1.00 88.25           C  
ATOM   1294  C   LYS A 168      -3.961  -6.379  -0.751  1.00 88.25           C  
ATOM   1295  CB  LYS A 168      -5.812  -4.828  -0.095  1.00 88.25           C  
ATOM   1296  O   LYS A 168      -2.844  -5.891  -0.560  1.00 88.25           O  
ATOM   1297  CG  LYS A 168      -7.055  -4.570   0.748  1.00 88.25           C  
ATOM   1298  CD  LYS A 168      -8.148  -5.594   0.464  1.00 88.25           C  
ATOM   1299  CE  LYS A 168      -9.414  -5.289   1.244  1.00 88.25           C  
ATOM   1300  NZ  LYS A 168     -10.484  -6.305   0.989  1.00 88.25           N  
ATOM   1301  N   ASN A 169      -4.348  -7.195  -1.773  1.00 89.56           N  
ATOM   1302  CA  ASN A 169      -3.414  -7.367  -2.881  1.00 89.56           C  
ATOM   1303  C   ASN A 169      -3.346  -6.117  -3.752  1.00 89.56           C  
ATOM   1304  CB  ASN A 169      -3.795  -8.586  -3.725  1.00 89.56           C  
ATOM   1305  O   ASN A 169      -4.367  -5.480  -4.012  1.00 89.56           O  
ATOM   1306  CG  ASN A 169      -3.604  -9.891  -2.984  1.00 89.56           C  
ATOM   1307  ND2 ASN A 169      -4.500 -10.844  -3.221  1.00 89.56           N  
ATOM   1308  OD1 ASN A 169      -2.658 -10.047  -2.207  1.00 89.56           O  
ATOM   1309  N   VAL A 170      -2.152  -5.797  -4.121  1.00 86.31           N  
ATOM   1310  CA  VAL A 170      -1.941  -4.656  -5.008  1.00 86.31           C  
ATOM   1311  C   VAL A 170      -1.253  -5.117  -6.289  1.00 86.31           C  
ATOM   1312  CB  VAL A 170      -1.106  -3.553  -4.320  1.00 86.31           C  
ATOM   1313  O   VAL A 170      -0.435  -6.039  -6.266  1.00 86.31           O  
ATOM   1314  CG1 VAL A 170      -0.917  -2.359  -5.254  1.00 86.31           C  
ATOM   1315  CG2 VAL A 170      -1.772  -3.113  -3.018  1.00 86.31           C  
ATOM   1316  N   VAL A 171      -1.673  -4.523  -7.336  1.00 88.12           N  
ATOM   1317  CA  VAL A 171      -1.095  -4.848  -8.633  1.00 88.12           C  
ATOM   1318  C   VAL A 171      -0.378  -3.623  -9.203  1.00 88.12           C  
ATOM   1319  CB  VAL A 171      -2.172  -5.340  -9.625  1.00 88.12           C  
ATOM   1320  O   VAL A 171      -0.908  -2.510  -9.164  1.00 88.12           O  
ATOM   1321  CG1 VAL A 171      -1.563  -5.582 -11.008  1.00 88.12           C  
ATOM   1322  CG2 VAL A 171      -2.836  -6.613  -9.102  1.00 88.12           C  
ATOM   1323  N   LEU A 172       0.845  -3.881  -9.633  1.00 85.75           N  
ATOM   1324  CA  LEU A 172       1.639  -2.857 -10.305  1.00 85.75           C  
ATOM   1325  C   LEU A 172       1.789  -3.178 -11.789  1.00 85.75           C  
ATOM   1326  CB  LEU A 172       3.020  -2.734  -9.656  1.00 85.75           C  
ATOM   1327  O   LEU A 172       2.199  -4.285 -12.148  1.00 85.75           O  
ATOM   1328  CG  LEU A 172       4.027  -1.836 -10.375  1.00 85.75           C  
ATOM   1329  CD1 LEU A 172       3.643  -0.370 -10.211  1.00 85.75           C  
ATOM   1330  CD2 LEU A 172       5.438  -2.086  -9.844  1.00 85.75           C  
ATOM   1331  N   GLU A 173       1.367  -2.213 -12.586  1.00 88.00           N  
ATOM   1332  CA  GLU A 173       1.593  -2.293 -14.023  1.00 88.00           C  
ATOM   1333  C   GLU A 173       2.484  -1.151 -14.508  1.00 88.00           C  
ATOM   1334  CB  GLU A 173       0.261  -2.273 -14.781  1.00 88.00           C  
ATOM   1335  O   GLU A 173       2.311  -0.003 -14.094  1.00 88.00           O  
ATOM   1336  CG  GLU A 173      -0.617  -3.486 -14.508  1.00 88.00           C  
ATOM   1337  CD  GLU A 173      -1.896  -3.498 -15.328  1.00 88.00           C  
ATOM   1338  OE1 GLU A 173      -2.676  -4.473 -15.227  1.00 88.00           O  
ATOM   1339  OE2 GLU A 173      -2.121  -2.525 -16.078  1.00 88.00           O  
ATOM   1340  N   ALA A 174       3.410  -1.541 -15.305  1.00 87.19           N  
ATOM   1341  CA  ALA A 174       4.281  -0.511 -15.859  1.00 87.19           C  
ATOM   1342  C   ALA A 174       4.770  -0.904 -17.250  1.00 87.19           C  
ATOM   1343  CB  ALA A 174       5.469  -0.256 -14.938  1.00 87.19           C  
ATOM   1344  O   ALA A 174       4.656  -2.064 -17.656  1.00 87.19           O  
ATOM   1345  N   ASP A 175       5.188   0.093 -17.938  1.00 89.50           N  
ATOM   1346  CA  ASP A 175       5.770  -0.133 -19.250  1.00 89.50           C  
ATOM   1347  C   ASP A 175       7.293  -0.050 -19.203  1.00 89.50           C  
ATOM   1348  CB  ASP A 175       5.223   0.877 -20.266  1.00 89.50           C  
ATOM   1349  O   ASP A 175       7.852   0.717 -18.406  1.00 89.50           O  
ATOM   1350  CG  ASP A 175       3.742   0.689 -20.547  1.00 89.50           C  
ATOM   1351  OD1 ASP A 175       3.230  -0.442 -20.391  1.00 89.50           O  
ATOM   1352  OD2 ASP A 175       3.080   1.681 -20.922  1.00 89.50           O  
ATOM   1353  N   ILE A 176       7.891  -0.937 -19.969  1.00 89.38           N  
ATOM   1354  CA  ILE A 176       9.344  -0.987 -20.078  1.00 89.38           C  
ATOM   1355  C   ILE A 176       9.766  -0.705 -21.531  1.00 89.38           C  
ATOM   1356  CB  ILE A 176       9.898  -2.354 -19.625  1.00 89.38           C  
ATOM   1357  O   ILE A 176       9.227  -1.307 -22.453  1.00 89.38           O  
ATOM   1358  CG1 ILE A 176       9.406  -2.680 -18.203  1.00 89.38           C  
ATOM   1359  CG2 ILE A 176      11.430  -2.363 -19.688  1.00 89.38           C  
ATOM   1360  CD1 ILE A 176       9.586  -4.141 -17.812  1.00 89.38           C  
ATOM   1361  N   ALA A 177      10.672   0.249 -21.641  1.00 88.88           N  
ATOM   1362  CA  ALA A 177      11.172   0.577 -22.969  1.00 88.88           C  
ATOM   1363  C   ALA A 177      12.641   0.998 -22.922  1.00 88.88           C  
ATOM   1364  CB  ALA A 177      10.320   1.681 -23.609  1.00 88.88           C  
ATOM   1365  O   ALA A 177      13.219   1.118 -21.844  1.00 88.88           O  
ATOM   1366  N   GLY A 178      13.211   1.093 -24.078  1.00 88.25           N  
ATOM   1367  CA  GLY A 178      14.562   1.620 -24.188  1.00 88.25           C  
ATOM   1368  C   GLY A 178      15.586   0.572 -24.594  1.00 88.25           C  
ATOM   1369  O   GLY A 178      15.219  -0.531 -25.000  1.00 88.25           O  
ATOM   1370  N   HIS A 179      16.859   1.010 -24.469  1.00 88.81           N  
ATOM   1371  CA  HIS A 179      17.953   0.159 -24.938  1.00 88.81           C  
ATOM   1372  C   HIS A 179      18.953  -0.117 -23.812  1.00 88.81           C  
ATOM   1373  CB  HIS A 179      18.656   0.801 -26.125  1.00 88.81           C  
ATOM   1374  O   HIS A 179      19.016   0.634 -22.844  1.00 88.81           O  
ATOM   1375  CG  HIS A 179      17.750   1.072 -27.281  1.00 88.81           C  
ATOM   1376  CD2 HIS A 179      17.344   0.274 -28.297  1.00 88.81           C  
ATOM   1377  ND1 HIS A 179      17.156   2.299 -27.500  1.00 88.81           N  
ATOM   1378  CE1 HIS A 179      16.422   2.242 -28.594  1.00 88.81           C  
ATOM   1379  NE2 HIS A 179      16.516   1.024 -29.094  1.00 88.81           N  
ATOM   1380  N   GLY A 180      19.578  -1.223 -23.906  1.00 90.12           N  
ATOM   1381  CA  GLY A 180      20.797  -1.506 -23.172  1.00 90.12           C  
ATOM   1382  C   GLY A 180      22.000  -1.704 -24.078  1.00 90.12           C  
ATOM   1383  O   GLY A 180      21.844  -1.884 -25.281  1.00 90.12           O  
ATOM   1384  N   TRP A 181      23.125  -1.480 -23.547  1.00 91.00           N  
ATOM   1385  CA  TRP A 181      24.359  -1.745 -24.281  1.00 91.00           C  
ATOM   1386  C   TRP A 181      25.172  -2.850 -23.609  1.00 91.00           C  
ATOM   1387  CB  TRP A 181      25.203  -0.473 -24.406  1.00 91.00           C  
ATOM   1388  O   TRP A 181      25.000  -3.113 -22.422  1.00 91.00           O  
ATOM   1389  CG  TRP A 181      25.734   0.029 -23.094  1.00 91.00           C  
ATOM   1390  CD1 TRP A 181      25.125   0.921 -22.250  1.00 91.00           C  
ATOM   1391  CD2 TRP A 181      26.969  -0.329 -22.469  1.00 91.00           C  
ATOM   1392  CE2 TRP A 181      27.047   0.384 -21.250  1.00 91.00           C  
ATOM   1393  CE3 TRP A 181      28.016  -1.186 -22.828  1.00 91.00           C  
ATOM   1394  NE1 TRP A 181      25.922   1.139 -21.141  1.00 91.00           N  
ATOM   1395  CH2 TRP A 181      29.156  -0.579 -20.766  1.00 91.00           C  
ATOM   1396  CZ2 TRP A 181      28.141   0.266 -20.391  1.00 91.00           C  
ATOM   1397  CZ3 TRP A 181      29.109  -1.302 -21.969  1.00 91.00           C  
ATOM   1398  N   PHE A 182      25.984  -3.455 -24.422  1.00 93.25           N  
ATOM   1399  CA  PHE A 182      26.953  -4.402 -23.875  1.00 93.25           C  
ATOM   1400  C   PHE A 182      28.234  -4.414 -24.703  1.00 93.25           C  
ATOM   1401  CB  PHE A 182      26.344  -5.812 -23.828  1.00 93.25           C  
ATOM   1402  O   PHE A 182      28.188  -4.219 -25.906  1.00 93.25           O  
ATOM   1403  CG  PHE A 182      25.984  -6.371 -25.172  1.00 93.25           C  
ATOM   1404  CD1 PHE A 182      24.812  -6.004 -25.797  1.00 93.25           C  
ATOM   1405  CD2 PHE A 182      26.844  -7.258 -25.812  1.00 93.25           C  
ATOM   1406  CE1 PHE A 182      24.469  -6.520 -27.047  1.00 93.25           C  
ATOM   1407  CE2 PHE A 182      26.516  -7.777 -27.062  1.00 93.25           C  
ATOM   1408  CZ  PHE A 182      25.328  -7.406 -27.688  1.00 93.25           C  
ATOM   1409  N   ASN A 183      29.328  -4.527 -24.062  1.00 94.94           N  
ATOM   1410  CA  ASN A 183      30.641  -4.648 -24.688  1.00 94.94           C  
ATOM   1411  C   ASN A 183      31.094  -6.105 -24.781  1.00 94.94           C  
ATOM   1412  CB  ASN A 183      31.688  -3.814 -23.938  1.00 94.94           C  
ATOM   1413  O   ASN A 183      30.859  -6.883 -23.844  1.00 94.94           O  
ATOM   1414  CG  ASN A 183      31.422  -2.324 -24.047  1.00 94.94           C  
ATOM   1415  ND2 ASN A 183      31.672  -1.601 -22.969  1.00 94.94           N  
ATOM   1416  OD1 ASN A 183      31.016  -1.828 -25.094  1.00 94.94           O  
ATOM   1417  N   TYR A 184      31.609  -6.469 -25.969  1.00 96.50           N  
ATOM   1418  CA  TYR A 184      32.094  -7.832 -26.125  1.00 96.50           C  
ATOM   1419  C   TYR A 184      33.406  -7.855 -26.906  1.00 96.50           C  
ATOM   1420  CB  TYR A 184      31.062  -8.695 -26.844  1.00 96.50           C  
ATOM   1421  O   TYR A 184      33.750  -6.879 -27.578  1.00 96.50           O  
ATOM   1422  CG  TYR A 184      30.703  -8.211 -28.219  1.00 96.50           C  
ATOM   1423  CD1 TYR A 184      29.656  -7.312 -28.422  1.00 96.50           C  
ATOM   1424  CD2 TYR A 184      31.422  -8.648 -29.344  1.00 96.50           C  
ATOM   1425  CE1 TYR A 184      29.328  -6.863 -29.703  1.00 96.50           C  
ATOM   1426  CE2 TYR A 184      31.094  -8.203 -30.609  1.00 96.50           C  
ATOM   1427  OH  TYR A 184      29.734  -6.871 -32.062  1.00 96.50           O  
ATOM   1428  CZ  TYR A 184      30.047  -7.312 -30.781  1.00 96.50           C  
ATOM   1429  N   ARG A 185      34.156  -8.898 -26.672  1.00 97.56           N  
ATOM   1430  CA  ARG A 185      35.375  -9.141 -27.422  1.00 97.56           C  
ATOM   1431  C   ARG A 185      35.219 -10.281 -28.422  1.00 97.56           C  
ATOM   1432  CB  ARG A 185      36.531  -9.453 -26.469  1.00 97.56           C  
ATOM   1433  O   ARG A 185      34.875 -11.398 -28.031  1.00 97.56           O  
ATOM   1434  CG  ARG A 185      37.875  -9.602 -27.141  1.00 97.56           C  
ATOM   1435  CD  ARG A 185      39.000  -9.883 -26.141  1.00 97.56           C  
ATOM   1436  NE  ARG A 185      39.125  -8.797 -25.188  1.00 97.56           N  
ATOM   1437  NH1 ARG A 185      40.656  -7.598 -26.438  1.00 97.56           N  
ATOM   1438  NH2 ARG A 185      39.969  -6.805 -24.406  1.00 97.56           N  
ATOM   1439  CZ  ARG A 185      39.938  -7.734 -25.344  1.00 97.56           C  
ATOM   1440  N   ALA A 186      35.406  -9.953 -29.719  1.00 94.31           N  
ATOM   1441  CA  ALA A 186      35.438 -10.914 -30.812  1.00 94.31           C  
ATOM   1442  C   ALA A 186      36.875 -11.172 -31.266  1.00 94.31           C  
ATOM   1443  CB  ALA A 186      34.594 -10.422 -31.984  1.00 94.31           C  
ATOM   1444  O   ALA A 186      37.812 -10.453 -30.875  1.00 94.31           O  
ATOM   1445  N   PRO A 187      37.094 -12.336 -32.031  1.00 93.38           N  
ATOM   1446  CA  PRO A 187      38.438 -12.555 -32.500  1.00 93.38           C  
ATOM   1447  C   PRO A 187      38.969 -11.398 -33.344  1.00 93.38           C  
ATOM   1448  CB  PRO A 187      38.344 -13.828 -33.344  1.00 93.38           C  
ATOM   1449  O   PRO A 187      38.438 -11.117 -34.406  1.00 93.38           O  
ATOM   1450  CG  PRO A 187      37.125 -14.531 -32.781  1.00 93.38           C  
ATOM   1451  CD  PRO A 187      36.125 -13.508 -32.375  1.00 93.38           C  
ATOM   1452  N   GLY A 188      39.781 -10.484 -32.688  1.00 94.44           N  
ATOM   1453  CA  GLY A 188      40.469  -9.461 -33.469  1.00 94.44           C  
ATOM   1454  C   GLY A 188      39.938  -8.070 -33.250  1.00 94.44           C  
ATOM   1455  O   GLY A 188      40.438  -7.098 -33.812  1.00 94.44           O  
ATOM   1456  N   TYR A 189      38.875  -7.941 -32.469  1.00 95.12           N  
ATOM   1457  CA  TYR A 189      38.344  -6.602 -32.219  1.00 95.12           C  
ATOM   1458  C   TYR A 189      37.438  -6.590 -30.984  1.00 95.12           C  
ATOM   1459  CB  TYR A 189      37.594  -6.066 -33.438  1.00 95.12           C  
ATOM   1460  O   TYR A 189      37.000  -7.645 -30.531  1.00 95.12           O  
ATOM   1461  CG  TYR A 189      36.312  -6.812 -33.719  1.00 95.12           C  
ATOM   1462  CD1 TYR A 189      36.312  -7.965 -34.500  1.00 95.12           C  
ATOM   1463  CD2 TYR A 189      35.094  -6.359 -33.219  1.00 95.12           C  
ATOM   1464  CE1 TYR A 189      35.125  -8.656 -34.781  1.00 95.12           C  
ATOM   1465  CE2 TYR A 189      33.906  -7.039 -33.469  1.00 95.12           C  
ATOM   1466  OH  TYR A 189      32.781  -8.859 -34.531  1.00 95.12           O  
ATOM   1467  CZ  TYR A 189      33.938  -8.180 -34.250  1.00 95.12           C  
ATOM   1468  N   THR A 190      37.250  -5.422 -30.344  1.00 95.75           N  
ATOM   1469  CA  THR A 190      36.250  -5.109 -29.328  1.00 95.75           C  
ATOM   1470  C   THR A 190      35.156  -4.215 -29.891  1.00 95.75           C  
ATOM   1471  CB  THR A 190      36.906  -4.422 -28.109  1.00 95.75           C  
ATOM   1472  O   THR A 190      35.438  -3.348 -30.734  1.00 95.75           O  
ATOM   1473  CG2 THR A 190      37.938  -5.328 -27.453  1.00 95.75           C  
ATOM   1474  OG1 THR A 190      37.562  -3.215 -28.531  1.00 95.75           O  
ATOM   1475  N   ALA A 191      33.969  -4.648 -29.562  1.00 95.19           N  
ATOM   1476  CA  ALA A 191      32.844  -3.893 -30.109  1.00 95.19           C  
ATOM   1477  C   ALA A 191      31.750  -3.688 -29.078  1.00 95.19           C  
ATOM   1478  CB  ALA A 191      32.281  -4.602 -31.344  1.00 95.19           C  
ATOM   1479  O   ALA A 191      31.812  -4.266 -27.984  1.00 95.19           O  
ATOM   1480  N   THR A 192      30.812  -2.799 -29.312  1.00 93.25           N  
ATOM   1481  CA  THR A 192      29.641  -2.510 -28.500  1.00 93.25           C  
ATOM   1482  C   THR A 192      28.359  -2.869 -29.234  1.00 93.25           C  
ATOM   1483  CB  THR A 192      29.609  -1.026 -28.078  1.00 93.25           C  
ATOM   1484  O   THR A 192      28.188  -2.516 -30.391  1.00 93.25           O  
ATOM   1485  CG2 THR A 192      28.375  -0.720 -27.234  1.00 93.25           C  
ATOM   1486  OG1 THR A 192      30.781  -0.719 -27.312  1.00 93.25           O  
ATOM   1487  N   GLY A 193      27.562  -3.646 -28.562  1.00 91.62           N  
ATOM   1488  CA  GLY A 193      26.250  -3.947 -29.078  1.00 91.62           C  
ATOM   1489  C   GLY A 193      25.141  -3.197 -28.359  1.00 91.62           C  
ATOM   1490  O   GLY A 193      25.266  -2.857 -27.188  1.00 91.62           O  
ATOM   1491  N   ILE A 194      24.062  -2.852 -29.125  1.00 90.88           N  
ATOM   1492  CA  ILE A 194      22.875  -2.217 -28.562  1.00 90.88           C  
ATOM   1493  C   ILE A 194      21.672  -3.127 -28.766  1.00 90.88           C  
ATOM   1494  CB  ILE A 194      22.625  -0.837 -29.219  1.00 90.88           C  
ATOM   1495  O   ILE A 194      21.469  -3.674 -29.844  1.00 90.88           O  
ATOM   1496  CG1 ILE A 194      23.828   0.082 -29.016  1.00 90.88           C  
ATOM   1497  CG2 ILE A 194      21.344  -0.203 -28.641  1.00 90.88           C  
ATOM   1498  CD1 ILE A 194      23.734   1.402 -29.766  1.00 90.88           C  
ATOM   1499  N   VAL A 195      20.875  -3.277 -27.719  1.00 89.81           N  
ATOM   1500  CA  VAL A 195      19.719  -4.160 -27.828  1.00 89.81           C  
ATOM   1501  C   VAL A 195      18.531  -3.553 -27.078  1.00 89.81           C  
ATOM   1502  CB  VAL A 195      20.031  -5.570 -27.281  1.00 89.81           C  
ATOM   1503  O   VAL A 195      18.719  -2.873 -26.062  1.00 89.81           O  
ATOM   1504  CG1 VAL A 195      20.391  -5.508 -25.797  1.00 89.81           C  
ATOM   1505  CG2 VAL A 195      18.844  -6.508 -27.500  1.00 89.81           C  
ATOM   1506  N   ASN A 196      17.375  -3.805 -27.656  1.00 90.12           N  
ATOM   1507  CA  ASN A 196      16.141  -3.383 -26.984  1.00 90.12           C  
ATOM   1508  C   ASN A 196      15.891  -4.199 -25.719  1.00 90.12           C  
ATOM   1509  CB  ASN A 196      14.953  -3.488 -27.938  1.00 90.12           C  
ATOM   1510  O   ASN A 196      15.953  -5.430 -25.750  1.00 90.12           O  
ATOM   1511  CG  ASN A 196      14.953  -2.400 -29.000  1.00 90.12           C  
ATOM   1512  ND2 ASN A 196      14.617  -2.771 -30.234  1.00 90.12           N  
ATOM   1513  OD1 ASN A 196      15.258  -1.239 -28.719  1.00 90.12           O  
ATOM   1514  N   ILE A 197      15.578  -3.438 -24.609  1.00 89.75           N  
ATOM   1515  CA  ILE A 197      15.367  -4.129 -23.344  1.00 89.75           C  
ATOM   1516  C   ILE A 197      14.148  -5.039 -23.438  1.00 89.75           C  
ATOM   1517  CB  ILE A 197      15.195  -3.133 -22.172  1.00 89.75           C  
ATOM   1518  O   ILE A 197      14.086  -6.090 -22.797  1.00 89.75           O  
ATOM   1519  CG1 ILE A 197      15.352  -3.854 -20.828  1.00 89.75           C  
ATOM   1520  CG2 ILE A 197      13.844  -2.424 -22.266  1.00 89.75           C  
ATOM   1521  CD1 ILE A 197      16.719  -4.477 -20.609  1.00 89.75           C  
ATOM   1522  N   THR A 198      13.234  -4.695 -24.297  1.00 90.12           N  
ATOM   1523  CA  THR A 198      12.055  -5.523 -24.484  1.00 90.12           C  
ATOM   1524  C   THR A 198      12.422  -6.879 -25.078  1.00 90.12           C  
ATOM   1525  CB  THR A 198      11.023  -4.828 -25.391  1.00 90.12           C  
ATOM   1526  O   THR A 198      11.867  -7.906 -24.672  1.00 90.12           O  
ATOM   1527  CG2 THR A 198      10.508  -3.541 -24.766  1.00 90.12           C  
ATOM   1528  OG1 THR A 198      11.641  -4.520 -26.656  1.00 90.12           O  
ATOM   1529  N   ARG A 199      13.336  -6.848 -26.047  1.00 90.25           N  
ATOM   1530  CA  ARG A 199      13.836  -8.094 -26.625  1.00 90.25           C  
ATOM   1531  C   ARG A 199      14.562  -8.930 -25.578  1.00 90.25           C  
ATOM   1532  CB  ARG A 199      14.766  -7.801 -27.812  1.00 90.25           C  
ATOM   1533  O   ARG A 199      14.391 -10.148 -25.531  1.00 90.25           O  
ATOM   1534  CG  ARG A 199      15.398  -9.047 -28.422  1.00 90.25           C  
ATOM   1535  CD  ARG A 199      14.359  -9.945 -29.062  1.00 90.25           C  
ATOM   1536  NE  ARG A 199      14.977 -11.062 -29.781  1.00 90.25           N  
ATOM   1537  NH1 ARG A 199      12.992 -12.164 -30.203  1.00 90.25           N  
ATOM   1538  NH2 ARG A 199      14.984 -13.047 -30.922  1.00 90.25           N  
ATOM   1539  CZ  ARG A 199      14.320 -12.086 -30.297  1.00 90.25           C  
ATOM   1540  N   VAL A 200      15.312  -8.234 -24.781  1.00 92.00           N  
ATOM   1541  CA  VAL A 200      16.047  -8.898 -23.719  1.00 92.00           C  
ATOM   1542  C   VAL A 200      15.070  -9.633 -22.797  1.00 92.00           C  
ATOM   1543  CB  VAL A 200      16.891  -7.898 -22.906  1.00 92.00           C  
ATOM   1544  O   VAL A 200      15.266 -10.812 -22.500  1.00 92.00           O  
ATOM   1545  CG1 VAL A 200      17.453  -8.562 -21.656  1.00 92.00           C  
ATOM   1546  CG2 VAL A 200      18.031  -7.332 -23.766  1.00 92.00           C  
ATOM   1547  N   LEU A 201      14.031  -8.969 -22.422  1.00 91.88           N  
ATOM   1548  CA  LEU A 201      13.055  -9.531 -21.500  1.00 91.88           C  
ATOM   1549  C   LEU A 201      12.305 -10.695 -22.141  1.00 91.88           C  
ATOM   1550  CB  LEU A 201      12.055  -8.461 -21.047  1.00 91.88           C  
ATOM   1551  O   LEU A 201      12.055 -11.711 -21.484  1.00 91.88           O  
ATOM   1552  CG  LEU A 201      12.633  -7.277 -20.266  1.00 91.88           C  
ATOM   1553  CD1 LEU A 201      11.547  -6.242 -20.000  1.00 91.88           C  
ATOM   1554  CD2 LEU A 201      13.258  -7.758 -18.969  1.00 91.88           C  
ATOM   1555  N   TYR A 202      11.938 -10.516 -23.375  1.00 90.56           N  
ATOM   1556  CA  TYR A 202      11.242 -11.555 -24.125  1.00 90.56           C  
ATOM   1557  C   TYR A 202      12.125 -12.797 -24.266  1.00 90.56           C  
ATOM   1558  CB  TYR A 202      10.836 -11.047 -25.500  1.00 90.56           C  
ATOM   1559  O   TYR A 202      11.672 -13.914 -24.000  1.00 90.56           O  
ATOM   1560  CG  TYR A 202      10.109 -12.070 -26.344  1.00 90.56           C  
ATOM   1561  CD1 TYR A 202      10.758 -12.750 -27.359  1.00 90.56           C  
ATOM   1562  CD2 TYR A 202       8.766 -12.359 -26.109  1.00 90.56           C  
ATOM   1563  CE1 TYR A 202      10.094 -13.695 -28.141  1.00 90.56           C  
ATOM   1564  CE2 TYR A 202       8.094 -13.297 -26.875  1.00 90.56           C  
ATOM   1565  OH  TYR A 202       8.094 -14.898 -28.656  1.00 90.56           O  
ATOM   1566  CZ  TYR A 202       8.758 -13.961 -27.891  1.00 90.56           C  
ATOM   1567  N   ASP A 203      13.414 -12.617 -24.688  1.00 91.50           N  
ATOM   1568  CA  ASP A 203      14.344 -13.727 -24.906  1.00 91.50           C  
ATOM   1569  C   ASP A 203      14.648 -14.453 -23.594  1.00 91.50           C  
ATOM   1570  CB  ASP A 203      15.633 -13.227 -25.547  1.00 91.50           C  
ATOM   1571  O   ASP A 203      14.820 -15.672 -23.594  1.00 91.50           O  
ATOM   1572  CG  ASP A 203      15.461 -12.836 -27.000  1.00 91.50           C  
ATOM   1573  OD1 ASP A 203      14.391 -13.125 -27.594  1.00 91.50           O  
ATOM   1574  OD2 ASP A 203      16.391 -12.242 -27.578  1.00 91.50           O  
ATOM   1575  N   ASN A 204      14.656 -13.719 -22.516  1.00 92.75           N  
ATOM   1576  CA  ASN A 204      14.930 -14.328 -21.219  1.00 92.75           C  
ATOM   1577  C   ASN A 204      13.688 -14.969 -20.625  1.00 92.75           C  
ATOM   1578  CB  ASN A 204      15.508 -13.289 -20.250  1.00 92.75           C  
ATOM   1579  O   ASN A 204      13.742 -15.570 -19.547  1.00 92.75           O  
ATOM   1580  CG  ASN A 204      16.984 -13.023 -20.500  1.00 92.75           C  
ATOM   1581  ND2 ASN A 204      17.516 -11.992 -19.844  1.00 92.75           N  
ATOM   1582  OD1 ASN A 204      17.641 -13.742 -21.250  1.00 92.75           O  
ATOM   1583  N   LYS A 205      12.500 -14.844 -21.266  1.00 89.69           N  
ATOM   1584  CA  LYS A 205      11.234 -15.398 -20.797  1.00 89.69           C  
ATOM   1585  C   LYS A 205      10.938 -14.953 -19.375  1.00 89.69           C  
ATOM   1586  CB  LYS A 205      11.266 -16.922 -20.875  1.00 89.69           C  
ATOM   1587  O   LYS A 205      10.586 -15.773 -18.531  1.00 89.69           O  
ATOM   1588  CG  LYS A 205      11.484 -17.469 -22.281  1.00 89.69           C  
ATOM   1589  CD  LYS A 205      11.430 -19.000 -22.312  1.00 89.69           C  
ATOM   1590  CE  LYS A 205      11.688 -19.547 -23.703  1.00 89.69           C  
ATOM   1591  NZ  LYS A 205      11.633 -21.031 -23.734  1.00 89.69           N  
ATOM   1592  N   VAL A 206      11.164 -13.594 -19.172  1.00 88.56           N  
ATOM   1593  CA  VAL A 206      10.945 -13.039 -17.844  1.00 88.56           C  
ATOM   1594  C   VAL A 206       9.453 -13.062 -17.516  1.00 88.56           C  
ATOM   1595  CB  VAL A 206      11.492 -11.594 -17.719  1.00 88.56           C  
ATOM   1596  O   VAL A 206       8.633 -12.594 -18.297  1.00 88.56           O  
ATOM   1597  CG1 VAL A 206      11.188 -11.008 -16.344  1.00 88.56           C  
ATOM   1598  CG2 VAL A 206      12.992 -11.570 -18.000  1.00 88.56           C  
ATOM   1599  N   PRO A 207       9.039 -13.680 -16.406  1.00 85.31           N  
ATOM   1600  CA  PRO A 207       7.629 -13.719 -16.016  1.00 85.31           C  
ATOM   1601  C   PRO A 207       7.039 -12.328 -15.805  1.00 85.31           C  
ATOM   1602  CB  PRO A 207       7.652 -14.508 -14.703  1.00 85.31           C  
ATOM   1603  O   PRO A 207       7.742 -11.414 -15.359  1.00 85.31           O  
ATOM   1604  CG  PRO A 207       8.961 -15.227 -14.711  1.00 85.31           C  
ATOM   1605  CD  PRO A 207       9.930 -14.438 -15.547  1.00 85.31           C  
ATOM   1606  N   GLY A 208       5.777 -12.148 -16.125  1.00 85.06           N  
ATOM   1607  CA  GLY A 208       5.070 -10.891 -15.914  1.00 85.06           C  
ATOM   1608  C   GLY A 208       5.258  -9.898 -17.047  1.00 85.06           C  
ATOM   1609  O   GLY A 208       4.793  -8.758 -16.969  1.00 85.06           O  
ATOM   1610  N   ILE A 209       5.973 -10.320 -18.047  1.00 89.31           N  
ATOM   1611  CA  ILE A 209       6.254  -9.445 -19.172  1.00 89.31           C  
ATOM   1612  C   ILE A 209       5.371  -9.836 -20.359  1.00 89.31           C  
ATOM   1613  CB  ILE A 209       7.746  -9.500 -19.578  1.00 89.31           C  
ATOM   1614  O   ILE A 209       5.273 -11.016 -20.703  1.00 89.31           O  
ATOM   1615  CG1 ILE A 209       8.625  -8.984 -18.438  1.00 89.31           C  
ATOM   1616  CG2 ILE A 209       7.988  -8.695 -20.859  1.00 89.31           C  
ATOM   1617  CD1 ILE A 209       8.414  -7.508 -18.109  1.00 89.31           C  
ATOM   1618  N   THR A 210       4.688  -8.898 -20.875  1.00 88.81           N  
ATOM   1619  CA  THR A 210       3.977  -9.047 -22.141  1.00 88.81           C  
ATOM   1620  C   THR A 210       4.527  -8.078 -23.172  1.00 88.81           C  
ATOM   1621  CB  THR A 210       2.465  -8.805 -21.953  1.00 88.81           C  
ATOM   1622  O   THR A 210       4.359  -6.859 -23.062  1.00 88.81           O  
ATOM   1623  CG2 THR A 210       1.705  -9.125 -23.234  1.00 88.81           C  
ATOM   1624  OG1 THR A 210       1.976  -9.641 -20.906  1.00 88.81           O  
ATOM   1625  N   PRO A 211       5.242  -8.680 -24.203  1.00 81.25           N  
ATOM   1626  CA  PRO A 211       5.762  -7.766 -25.219  1.00 81.25           C  
ATOM   1627  C   PRO A 211       4.668  -7.211 -26.125  1.00 81.25           C  
ATOM   1628  CB  PRO A 211       6.738  -8.641 -26.000  1.00 81.25           C  
ATOM   1629  O   PRO A 211       3.670  -7.887 -26.375  1.00 81.25           O  
ATOM   1630  CG  PRO A 211       6.238 -10.039 -25.812  1.00 81.25           C  
ATOM   1631  CD  PRO A 211       5.543 -10.117 -24.484  1.00 81.25           C  
ATOM   1632  N   TYR A 212       4.730  -5.973 -26.484  1.00 76.50           N  
ATOM   1633  CA  TYR A 212       3.865  -5.422 -27.531  1.00 76.50           C  
ATOM   1634  C   TYR A 212       4.391  -5.762 -28.922  1.00 76.50           C  
ATOM   1635  CB  TYR A 212       3.742  -3.902 -27.375  1.00 76.50           C  
ATOM   1636  O   TYR A 212       5.582  -6.039 -29.078  1.00 76.50           O  
ATOM   1637  CG  TYR A 212       2.654  -3.477 -26.422  1.00 76.50           C  
ATOM   1638  CD1 TYR A 212       1.376  -3.168 -26.875  1.00 76.50           C  
ATOM   1639  CD2 TYR A 212       2.900  -3.379 -25.047  1.00 76.50           C  
ATOM   1640  CE1 TYR A 212       0.370  -2.771 -26.000  1.00 76.50           C  
ATOM   1641  CE2 TYR A 212       1.902  -2.984 -24.172  1.00 76.50           C  
ATOM   1642  OH  TYR A 212      -0.349  -2.293 -23.781  1.00 76.50           O  
ATOM   1643  CZ  TYR A 212       0.643  -2.684 -24.656  1.00 76.50           C  
ATOM   1644  N   PRO A 213       3.525  -5.977 -29.922  1.00 73.12           N  
ATOM   1645  CA  PRO A 213       3.898  -6.449 -31.266  1.00 73.12           C  
ATOM   1646  C   PRO A 213       5.023  -5.629 -31.891  1.00 73.12           C  
ATOM   1647  CB  PRO A 213       2.604  -6.293 -32.062  1.00 73.12           C  
ATOM   1648  O   PRO A 213       5.828  -6.160 -32.656  1.00 73.12           O  
ATOM   1649  CG  PRO A 213       1.543  -6.059 -31.031  1.00 73.12           C  
ATOM   1650  CD  PRO A 213       2.205  -5.652 -29.750  1.00 73.12           C  
ATOM   1651  N   ASP A 214       5.254  -4.371 -31.531  1.00 71.75           N  
ATOM   1652  CA  ASP A 214       6.203  -3.490 -32.219  1.00 71.75           C  
ATOM   1653  C   ASP A 214       7.570  -3.539 -31.531  1.00 71.75           C  
ATOM   1654  CB  ASP A 214       5.676  -2.053 -32.219  1.00 71.75           C  
ATOM   1655  O   ASP A 214       8.508  -2.861 -31.969  1.00 71.75           O  
ATOM   1656  CG  ASP A 214       5.363  -1.515 -30.844  1.00 71.75           C  
ATOM   1657  OD1 ASP A 214       5.426  -2.285 -29.859  1.00 71.75           O  
ATOM   1658  OD2 ASP A 214       5.051  -0.309 -30.734  1.00 71.75           O  
ATOM   1659  N   ASP A 215       7.797  -4.398 -30.469  1.00 70.25           N  
ATOM   1660  CA  ASP A 215       9.047  -4.621 -29.750  1.00 70.25           C  
ATOM   1661  C   ASP A 215       9.586  -3.314 -29.172  1.00 70.25           C  
ATOM   1662  CB  ASP A 215      10.094  -5.246 -30.688  1.00 70.25           C  
ATOM   1663  O   ASP A 215      10.750  -3.232 -28.797  1.00 70.25           O  
ATOM   1664  CG  ASP A 215       9.836  -6.715 -30.969  1.00 70.25           C  
ATOM   1665  OD1 ASP A 215       9.086  -7.359 -30.203  1.00 70.25           O  
ATOM   1666  OD2 ASP A 215      10.383  -7.234 -31.953  1.00 70.25           O  
ATOM   1667  N   PHE A 216       8.758  -2.268 -29.203  1.00 80.38           N  
ATOM   1668  CA  PHE A 216       9.273  -0.994 -28.703  1.00 80.38           C  
ATOM   1669  C   PHE A 216       9.039  -0.863 -27.203  1.00 80.38           C  
ATOM   1670  CB  PHE A 216       8.609   0.175 -29.438  1.00 80.38           C  
ATOM   1671  O   PHE A 216       9.789  -0.175 -26.516  1.00 80.38           O  
ATOM   1672  CG  PHE A 216       9.250   0.492 -30.766  1.00 80.38           C  
ATOM   1673  CD1 PHE A 216      10.477   1.150 -30.828  1.00 80.38           C  
ATOM   1674  CD2 PHE A 216       8.625   0.133 -31.953  1.00 80.38           C  
ATOM   1675  CE1 PHE A 216      11.070   1.445 -32.062  1.00 80.38           C  
ATOM   1676  CE2 PHE A 216       9.219   0.425 -33.188  1.00 80.38           C  
ATOM   1677  CZ  PHE A 216      10.438   1.082 -33.219  1.00 80.38           C  
ATOM   1678  N   TYR A 217       8.062  -1.451 -26.656  1.00 86.62           N  
ATOM   1679  CA  TYR A 217       7.859  -1.456 -25.219  1.00 86.62           C  
ATOM   1680  C   TYR A 217       7.215  -2.758 -24.766  1.00 86.62           C  
ATOM   1681  CB  TYR A 217       6.996  -0.266 -24.781  1.00 86.62           C  
ATOM   1682  O   TYR A 217       6.691  -3.520 -25.578  1.00 86.62           O  
ATOM   1683  CG  TYR A 217       5.586  -0.321 -25.328  1.00 86.62           C  
ATOM   1684  CD1 TYR A 217       5.273   0.205 -26.578  1.00 86.62           C  
ATOM   1685  CD2 TYR A 217       4.562  -0.897 -24.578  1.00 86.62           C  
ATOM   1686  CE1 TYR A 217       3.975   0.159 -27.078  1.00 86.62           C  
ATOM   1687  CE2 TYR A 217       3.258  -0.948 -25.062  1.00 86.62           C  
ATOM   1688  OH  TYR A 217       1.688  -0.467 -26.797  1.00 86.62           O  
ATOM   1689  CZ  TYR A 217       2.975  -0.419 -26.312  1.00 86.62           C  
ATOM   1690  N   ALA A 218       7.422  -3.146 -23.500  1.00 90.31           N  
ATOM   1691  CA  ALA A 218       6.844  -4.305 -22.828  1.00 90.31           C  
ATOM   1692  C   ALA A 218       6.070  -3.879 -21.578  1.00 90.31           C  
ATOM   1693  CB  ALA A 218       7.934  -5.305 -22.453  1.00 90.31           C  
ATOM   1694  O   ALA A 218       6.367  -2.842 -20.984  1.00 90.31           O  
ATOM   1695  N   ARG A 219       4.973  -4.586 -21.391  1.00 91.38           N  
ATOM   1696  CA  ARG A 219       4.195  -4.348 -20.188  1.00 91.38           C  
ATOM   1697  C   ARG A 219       4.551  -5.355 -19.094  1.00 91.38           C  
ATOM   1698  CB  ARG A 219       2.695  -4.410 -20.484  1.00 91.38           C  
ATOM   1699  O   ARG A 219       4.633  -6.559 -19.359  1.00 91.38           O  
ATOM   1700  CG  ARG A 219       1.812  -4.098 -19.281  1.00 91.38           C  
ATOM   1701  CD  ARG A 219       0.411  -3.684 -19.719  1.00 91.38           C  
ATOM   1702  NE  ARG A 219       0.398  -2.350 -20.312  1.00 91.38           N  
ATOM   1703  NH1 ARG A 219      -1.850  -2.385 -20.844  1.00 91.38           N  
ATOM   1704  NH2 ARG A 219      -0.574  -0.547 -21.344  1.00 91.38           N  
ATOM   1705  CZ  ARG A 219      -0.675  -1.764 -20.828  1.00 91.38           C  
ATOM   1706  N   PHE A 220       4.895  -4.727 -17.922  1.00 89.56           N  
ATOM   1707  CA  PHE A 220       5.152  -5.547 -16.734  1.00 89.56           C  
ATOM   1708  C   PHE A 220       3.957  -5.520 -15.797  1.00 89.56           C  
ATOM   1709  CB  PHE A 220       6.410  -5.062 -16.016  1.00 89.56           C  
ATOM   1710  O   PHE A 220       3.396  -4.457 -15.523  1.00 89.56           O  
ATOM   1711  CG  PHE A 220       6.613  -5.695 -14.664  1.00 89.56           C  
ATOM   1712  CD1 PHE A 220       6.316  -4.996 -13.500  1.00 89.56           C  
ATOM   1713  CD2 PHE A 220       7.098  -6.992 -14.555  1.00 89.56           C  
ATOM   1714  CE1 PHE A 220       6.504  -5.578 -12.250  1.00 89.56           C  
ATOM   1715  CE2 PHE A 220       7.285  -7.582 -13.312  1.00 89.56           C  
ATOM   1716  CZ  PHE A 220       6.988  -6.875 -12.156  1.00 89.56           C  
ATOM   1717  N   ARG A 221       3.580  -6.691 -15.375  1.00 89.50           N  
ATOM   1718  CA  ARG A 221       2.580  -6.820 -14.320  1.00 89.50           C  
ATOM   1719  C   ARG A 221       3.154  -7.535 -13.102  1.00 89.50           C  
ATOM   1720  CB  ARG A 221       1.350  -7.570 -14.836  1.00 89.50           C  
ATOM   1721  O   ARG A 221       3.566  -8.695 -13.188  1.00 89.50           O  
ATOM   1722  CG  ARG A 221       0.156  -7.516 -13.891  1.00 89.50           C  
ATOM   1723  CD  ARG A 221      -1.100  -8.078 -14.539  1.00 89.50           C  
ATOM   1724  NE  ARG A 221      -2.236  -8.055 -13.625  1.00 89.50           N  
ATOM   1725  NH1 ARG A 221      -3.746  -8.914 -15.148  1.00 89.50           N  
ATOM   1726  NH2 ARG A 221      -4.426  -8.391 -13.023  1.00 89.50           N  
ATOM   1727  CZ  ARG A 221      -3.467  -8.453 -13.938  1.00 89.50           C  
ATOM   1728  N   GLY A 222       3.248  -6.754 -11.992  1.00 85.44           N  
ATOM   1729  CA  GLY A 222       3.689  -7.293 -10.719  1.00 85.44           C  
ATOM   1730  C   GLY A 222       2.654  -7.156  -9.617  1.00 85.44           C  
ATOM   1731  O   GLY A 222       1.607  -6.535  -9.820  1.00 85.44           O  
ATOM   1732  N   SER A 223       2.930  -7.879  -8.539  1.00 85.38           N  
ATOM   1733  CA  SER A 223       1.964  -7.852  -7.449  1.00 85.38           C  
ATOM   1734  C   SER A 223       2.660  -7.715  -6.098  1.00 85.38           C  
ATOM   1735  CB  SER A 223       1.100  -9.109  -7.461  1.00 85.38           C  
ATOM   1736  O   SER A 223       3.863  -7.961  -5.988  1.00 85.38           O  
ATOM   1737  OG  SER A 223       1.896 -10.273  -7.277  1.00 85.38           O  
ATOM   1738  N   GLY A 224       1.885  -7.203  -5.137  1.00 84.56           N  
ATOM   1739  CA  GLY A 224       2.287  -7.082  -3.744  1.00 84.56           C  
ATOM   1740  C   GLY A 224       1.112  -7.051  -2.785  1.00 84.56           C  
ATOM   1741  O   GLY A 224      -0.005  -7.422  -3.150  1.00 84.56           O  
ATOM   1742  N   LYS A 225       1.540  -6.770  -1.494  1.00 86.06           N  
ATOM   1743  CA  LYS A 225       0.515  -6.715  -0.456  1.00 86.06           C  
ATOM   1744  C   LYS A 225       0.546  -5.375   0.276  1.00 86.06           C  
ATOM   1745  CB  LYS A 225       0.697  -7.859   0.540  1.00 86.06           C  
ATOM   1746  O   LYS A 225       1.620  -4.836   0.549  1.00 86.06           O  
ATOM   1747  CG  LYS A 225       0.277  -9.219   0.003  1.00 86.06           C  
ATOM   1748  CD  LYS A 225       0.246 -10.273   1.104  1.00 86.06           C  
ATOM   1749  CE  LYS A 225      -0.208 -11.625   0.575  1.00 86.06           C  
ATOM   1750  NZ  LYS A 225      -0.287 -12.648   1.661  1.00 86.06           N  
ATOM   1751  N   LEU A 226      -0.685  -4.816   0.482  1.00 86.06           N  
ATOM   1752  CA  LEU A 226      -0.888  -3.650   1.334  1.00 86.06           C  
ATOM   1753  C   LEU A 226      -1.593  -4.039   2.629  1.00 86.06           C  
ATOM   1754  CB  LEU A 226      -1.702  -2.584   0.596  1.00 86.06           C  
ATOM   1755  O   LEU A 226      -2.709  -4.559   2.602  1.00 86.06           O  
ATOM   1756  CG  LEU A 226      -2.025  -1.313   1.385  1.00 86.06           C  
ATOM   1757  CD1 LEU A 226      -0.749  -0.539   1.691  1.00 86.06           C  
ATOM   1758  CD2 LEU A 226      -3.014  -0.443   0.613  1.00 86.06           C  
ATOM   1759  N   GLU A 227      -0.864  -3.826   3.762  1.00 86.31           N  
ATOM   1760  CA  GLU A 227      -1.410  -4.191   5.066  1.00 86.31           C  
ATOM   1761  C   GLU A 227      -1.376  -3.012   6.031  1.00 86.31           C  
ATOM   1762  CB  GLU A 227      -0.643  -5.379   5.656  1.00 86.31           C  
ATOM   1763  O   GLU A 227      -0.430  -2.221   6.020  1.00 86.31           O  
ATOM   1764  CG  GLU A 227      -0.700  -6.637   4.801  1.00 86.31           C  
ATOM   1765  CD  GLU A 227       0.128  -7.781   5.363  1.00 86.31           C  
ATOM   1766  OE1 GLU A 227       0.006  -8.922   4.863  1.00 86.31           O  
ATOM   1767  OE2 GLU A 227       0.903  -7.535   6.316  1.00 86.31           O  
ATOM   1768  N   GLY A 228      -2.506  -2.881   6.797  1.00 84.69           N  
ATOM   1769  CA  GLY A 228      -2.572  -1.841   7.812  1.00 84.69           C  
ATOM   1770  C   GLY A 228      -3.889  -1.824   8.562  1.00 84.69           C  
ATOM   1771  O   GLY A 228      -4.684  -2.760   8.453  1.00 84.69           O  
ATOM   1772  N   LYS A 229      -3.947  -0.872   9.492  1.00 80.94           N  
ATOM   1773  CA  LYS A 229      -5.152  -0.600  10.273  1.00 80.94           C  
ATOM   1774  C   LYS A 229      -5.613   0.843  10.094  1.00 80.94           C  
ATOM   1775  CB  LYS A 229      -4.910  -0.888  11.758  1.00 80.94           C  
ATOM   1776  O   LYS A 229      -4.789   1.759  10.023  1.00 80.94           O  
ATOM   1777  CG  LYS A 229      -4.676  -2.357  12.070  1.00 80.94           C  
ATOM   1778  CD  LYS A 229      -4.469  -2.584  13.562  1.00 80.94           C  
ATOM   1779  CE  LYS A 229      -4.168  -4.043  13.875  1.00 80.94           C  
ATOM   1780  NZ  LYS A 229      -3.979  -4.273  15.336  1.00 80.94           N  
ATOM   1781  N   MET A 230      -6.988   1.002   9.883  1.00 77.81           N  
ATOM   1782  CA  MET A 230      -7.512   2.354   9.711  1.00 77.81           C  
ATOM   1783  C   MET A 230      -8.625   2.641  10.711  1.00 77.81           C  
ATOM   1784  CB  MET A 230      -8.023   2.553   8.281  1.00 77.81           C  
ATOM   1785  O   MET A 230      -9.453   1.771  10.984  1.00 77.81           O  
ATOM   1786  CG  MET A 230      -8.516   3.965   8.000  1.00 77.81           C  
ATOM   1787  SD  MET A 230      -8.320   4.434   6.234  1.00 77.81           S  
ATOM   1788  CE  MET A 230      -9.469   3.258   5.465  1.00 77.81           C  
ATOM   1789  N   GLY A 231      -8.562   3.857  11.258  1.00 75.25           N  
ATOM   1790  CA  GLY A 231      -9.648   4.305  12.109  1.00 75.25           C  
ATOM   1791  C   GLY A 231     -10.977   4.418  11.375  1.00 75.25           C  
ATOM   1792  O   GLY A 231     -11.047   5.035  10.305  1.00 75.25           O  
ATOM   1793  N   LEU A 232     -12.039   3.736  11.781  1.00 77.62           N  
ATOM   1794  CA  LEU A 232     -13.336   3.693  11.109  1.00 77.62           C  
ATOM   1795  C   LEU A 232     -14.344   4.598  11.812  1.00 77.62           C  
ATOM   1796  CB  LEU A 232     -13.867   2.258  11.070  1.00 77.62           C  
ATOM   1797  O   LEU A 232     -14.953   5.457  11.180  1.00 77.62           O  
ATOM   1798  CG  LEU A 232     -13.008   1.238  10.320  1.00 77.62           C  
ATOM   1799  CD1 LEU A 232     -13.633  -0.151  10.414  1.00 77.62           C  
ATOM   1800  CD2 LEU A 232     -12.828   1.652   8.867  1.00 77.62           C  
ATOM   1801  N   GLN A 233     -14.578   4.461  13.031  1.00 77.94           N  
ATOM   1802  CA  GLN A 233     -15.539   5.242  13.797  1.00 77.94           C  
ATOM   1803  C   GLN A 233     -15.172   5.266  15.281  1.00 77.94           C  
ATOM   1804  CB  GLN A 233     -16.953   4.680  13.617  1.00 77.94           C  
ATOM   1805  O   GLN A 233     -14.344   4.477  15.734  1.00 77.94           O  
ATOM   1806  CG  GLN A 233     -17.141   3.283  14.203  1.00 77.94           C  
ATOM   1807  CD  GLN A 233     -18.531   2.740  13.992  1.00 77.94           C  
ATOM   1808  NE2 GLN A 233     -18.750   1.485  14.367  1.00 77.94           N  
ATOM   1809  OE1 GLN A 233     -19.422   3.445  13.492  1.00 77.94           O  
ATOM   1810  N   SER A 234     -15.734   6.219  15.969  1.00 77.88           N  
ATOM   1811  CA  SER A 234     -15.586   6.309  17.422  1.00 77.88           C  
ATOM   1812  C   SER A 234     -16.938   6.391  18.109  1.00 77.88           C  
ATOM   1813  CB  SER A 234     -14.734   7.527  17.797  1.00 77.88           C  
ATOM   1814  O   SER A 234     -17.891   6.949  17.562  1.00 77.88           O  
ATOM   1815  OG  SER A 234     -15.328   8.719  17.312  1.00 77.88           O  
ATOM   1816  N   PHE A 235     -17.078   5.660  19.188  1.00 81.56           N  
ATOM   1817  CA  PHE A 235     -18.297   5.773  19.984  1.00 81.56           C  
ATOM   1818  C   PHE A 235     -17.969   5.695  21.484  1.00 81.56           C  
ATOM   1819  CB  PHE A 235     -19.281   4.672  19.609  1.00 81.56           C  
ATOM   1820  O   PHE A 235     -16.844   5.363  21.859  1.00 81.56           O  
ATOM   1821  CG  PHE A 235     -18.688   3.293  19.578  1.00 81.56           C  
ATOM   1822  CD1 PHE A 235     -18.109   2.807  18.406  1.00 81.56           C  
ATOM   1823  CD2 PHE A 235     -18.688   2.484  20.703  1.00 81.56           C  
ATOM   1824  CE1 PHE A 235     -17.547   1.531  18.359  1.00 81.56           C  
ATOM   1825  CE2 PHE A 235     -18.141   1.210  20.672  1.00 81.56           C  
ATOM   1826  CZ  PHE A 235     -17.562   0.735  19.500  1.00 81.56           C  
ATOM   1827  N   VAL A 236     -18.906   6.152  22.281  1.00 84.06           N  
ATOM   1828  CA  VAL A 236     -18.812   6.082  23.750  1.00 84.06           C  
ATOM   1829  C   VAL A 236     -19.844   5.094  24.281  1.00 84.06           C  
ATOM   1830  CB  VAL A 236     -19.016   7.465  24.391  1.00 84.06           C  
ATOM   1831  O   VAL A 236     -21.047   5.227  24.016  1.00 84.06           O  
ATOM   1832  CG1 VAL A 236     -18.906   7.367  25.922  1.00 84.06           C  
ATOM   1833  CG2 VAL A 236     -17.984   8.461  23.859  1.00 84.06           C  
ATOM   1834  N   ASN A 237     -19.391   4.098  24.859  1.00 87.88           N  
ATOM   1835  CA  ASN A 237     -20.250   3.160  25.562  1.00 87.88           C  
ATOM   1836  C   ASN A 237     -20.578   3.650  26.969  1.00 87.88           C  
ATOM   1837  CB  ASN A 237     -19.609   1.773  25.609  1.00 87.88           C  
ATOM   1838  O   ASN A 237     -19.672   3.990  27.734  1.00 87.88           O  
ATOM   1839  CG  ASN A 237     -19.719   1.021  24.297  1.00 87.88           C  
ATOM   1840  ND2 ASN A 237     -19.016  -0.096  24.188  1.00 87.88           N  
ATOM   1841  OD1 ASN A 237     -20.438   1.442  23.391  1.00 87.88           O  
ATOM   1842  N   ILE A 238     -21.859   3.701  27.266  1.00 89.50           N  
ATOM   1843  CA  ILE A 238     -22.297   4.188  28.562  1.00 89.50           C  
ATOM   1844  C   ILE A 238     -23.047   3.076  29.312  1.00 89.50           C  
ATOM   1845  CB  ILE A 238     -23.203   5.434  28.422  1.00 89.50           C  
ATOM   1846  O   ILE A 238     -23.938   2.439  28.750  1.00 89.50           O  
ATOM   1847  CG1 ILE A 238     -22.469   6.547  27.688  1.00 89.50           C  
ATOM   1848  CG2 ILE A 238     -23.688   5.914  29.797  1.00 89.50           C  
ATOM   1849  CD1 ILE A 238     -21.391   7.230  28.500  1.00 89.50           C  
ATOM   1850  N   VAL A 239     -22.578   2.809  30.484  1.00 93.62           N  
ATOM   1851  CA  VAL A 239     -23.281   1.894  31.375  1.00 93.62           C  
ATOM   1852  C   VAL A 239     -23.703   2.631  32.656  1.00 93.62           C  
ATOM   1853  CB  VAL A 239     -22.406   0.670  31.734  1.00 93.62           C  
ATOM   1854  O   VAL A 239     -22.859   3.133  33.406  1.00 93.62           O  
ATOM   1855  CG1 VAL A 239     -23.188  -0.309  32.625  1.00 93.62           C  
ATOM   1856  CG2 VAL A 239     -21.906  -0.021  30.469  1.00 93.62           C  
ATOM   1857  N   GLU A 240     -24.906   2.697  32.906  1.00 93.56           N  
ATOM   1858  CA  GLU A 240     -25.469   3.320  34.094  1.00 93.56           C  
ATOM   1859  C   GLU A 240     -25.984   2.270  35.094  1.00 93.56           C  
ATOM   1860  CB  GLU A 240     -26.594   4.285  33.719  1.00 93.56           C  
ATOM   1861  O   GLU A 240     -26.812   1.438  34.719  1.00 93.56           O  
ATOM   1862  CG  GLU A 240     -26.156   5.457  32.875  1.00 93.56           C  
ATOM   1863  CD  GLU A 240     -27.297   6.312  32.375  1.00 93.56           C  
ATOM   1864  OE1 GLU A 240     -27.047   7.422  31.844  1.00 93.56           O  
ATOM   1865  OE2 GLU A 240     -28.469   5.867  32.500  1.00 93.56           O  
ATOM   1866  N   ARG A 241     -25.453   2.348  36.219  1.00 95.62           N  
ATOM   1867  CA  ARG A 241     -25.875   1.429  37.281  1.00 95.62           C  
ATOM   1868  C   ARG A 241     -26.328   2.191  38.531  1.00 95.62           C  
ATOM   1869  CB  ARG A 241     -24.734   0.471  37.656  1.00 95.62           C  
ATOM   1870  O   ARG A 241     -25.734   3.213  38.875  1.00 95.62           O  
ATOM   1871  CG  ARG A 241     -24.281  -0.410  36.500  1.00 95.62           C  
ATOM   1872  CD  ARG A 241     -23.109  -1.309  36.906  1.00 95.62           C  
ATOM   1873  NE  ARG A 241     -22.625  -2.088  35.781  1.00 95.62           N  
ATOM   1874  NH1 ARG A 241     -23.781  -4.012  36.312  1.00 95.62           N  
ATOM   1875  NH2 ARG A 241     -22.438  -3.969  34.469  1.00 95.62           N  
ATOM   1876  CZ  ARG A 241     -22.938  -3.354  35.531  1.00 95.62           C  
ATOM   1877  N   PRO A 242     -27.438   1.667  39.125  1.00 95.25           N  
ATOM   1878  CA  PRO A 242     -27.797   2.316  40.375  1.00 95.25           C  
ATOM   1879  C   PRO A 242     -26.688   2.230  41.438  1.00 95.25           C  
ATOM   1880  CB  PRO A 242     -29.047   1.543  40.844  1.00 95.25           C  
ATOM   1881  O   PRO A 242     -25.969   1.229  41.500  1.00 95.25           O  
ATOM   1882  CG  PRO A 242     -29.453   0.752  39.625  1.00 95.25           C  
ATOM   1883  CD  PRO A 242     -28.266   0.622  38.719  1.00 95.25           C  
ATOM   1884  N   LEU A 243     -26.547   3.279  42.156  1.00 94.25           N  
ATOM   1885  CA  LEU A 243     -25.594   3.234  43.250  1.00 94.25           C  
ATOM   1886  C   LEU A 243     -26.016   2.182  44.281  1.00 94.25           C  
ATOM   1887  CB  LEU A 243     -25.500   4.605  43.938  1.00 94.25           C  
ATOM   1888  O   LEU A 243     -27.188   1.812  44.344  1.00 94.25           O  
ATOM   1889  CG  LEU A 243     -24.766   5.691  43.125  1.00 94.25           C  
ATOM   1890  CD1 LEU A 243     -24.984   7.059  43.781  1.00 94.25           C  
ATOM   1891  CD2 LEU A 243     -23.266   5.379  43.062  1.00 94.25           C  
ATOM   1892  N   SER A 244     -25.047   1.628  44.938  1.00 91.69           N  
ATOM   1893  CA  SER A 244     -25.344   0.645  45.969  1.00 91.69           C  
ATOM   1894  C   SER A 244     -26.422   1.146  46.906  1.00 91.69           C  
ATOM   1895  CB  SER A 244     -24.078   0.308  46.750  1.00 91.69           C  
ATOM   1896  O   SER A 244     -26.344   2.277  47.406  1.00 91.69           O  
ATOM   1897  OG  SER A 244     -24.312  -0.760  47.656  1.00 91.69           O  
ATOM   1898  N   GLY A 245     -27.516   0.362  47.156  1.00 90.06           N  
ATOM   1899  CA  GLY A 245     -28.578   0.722  48.062  1.00 90.06           C  
ATOM   1900  C   GLY A 245     -29.734   1.437  47.375  1.00 90.06           C  
ATOM   1901  O   GLY A 245     -30.750   1.755  48.031  1.00 90.06           O  
ATOM   1902  N   ARG A 246     -29.609   1.634  46.156  1.00 87.81           N  
ATOM   1903  CA  ARG A 246     -30.656   2.318  45.375  1.00 87.81           C  
ATOM   1904  C   ARG A 246     -31.297   1.379  44.375  1.00 87.81           C  
ATOM   1905  CB  ARG A 246     -30.078   3.547  44.688  1.00 87.81           C  
ATOM   1906  O   ARG A 246     -30.625   0.513  43.812  1.00 87.81           O  
ATOM   1907  CG  ARG A 246     -29.719   4.688  45.625  1.00 87.81           C  
ATOM   1908  CD  ARG A 246     -29.656   6.023  44.875  1.00 87.81           C  
ATOM   1909  NE  ARG A 246     -29.391   7.129  45.781  1.00 87.81           N  
ATOM   1910  NH1 ARG A 246     -30.422   8.727  44.500  1.00 87.81           N  
ATOM   1911  NH2 ARG A 246     -29.469   9.320  46.469  1.00 87.81           N  
ATOM   1912  CZ  ARG A 246     -29.766   8.391  45.594  1.00 87.81           C  
ATOM   1913  N   ALA A 247     -32.625   1.481  44.312  1.00 87.69           N  
ATOM   1914  CA  ALA A 247     -33.375   0.688  43.344  1.00 87.69           C  
ATOM   1915  C   ALA A 247     -33.219   1.274  41.938  1.00 87.69           C  
ATOM   1916  CB  ALA A 247     -34.844   0.601  43.719  1.00 87.69           C  
ATOM   1917  O   ALA A 247     -33.062   2.488  41.781  1.00 87.69           O  
ATOM   1918  N   GLY A 248     -33.125   0.400  40.969  1.00 88.75           N  
ATOM   1919  CA  GLY A 248     -33.094   0.837  39.562  1.00 88.75           C  
ATOM   1920  C   GLY A 248     -32.562  -0.219  38.625  1.00 88.75           C  
ATOM   1921  O   GLY A 248     -32.188  -1.309  39.062  1.00 88.75           O  
ATOM   1922  N   GLN A 249     -32.594   0.068  37.281  1.00 91.12           N  
ATOM   1923  CA  GLN A 249     -32.125  -0.879  36.250  1.00 91.12           C  
ATOM   1924  C   GLN A 249     -30.812  -0.417  35.625  1.00 91.12           C  
ATOM   1925  CB  GLN A 249     -33.188  -1.069  35.188  1.00 91.12           C  
ATOM   1926  O   GLN A 249     -30.547   0.783  35.562  1.00 91.12           O  
ATOM   1927  CG  GLN A 249     -34.469  -1.732  35.688  1.00 91.12           C  
ATOM   1928  CD  GLN A 249     -35.500  -1.941  34.594  1.00 91.12           C  
ATOM   1929  NE2 GLN A 249     -36.562  -2.650  34.906  1.00 91.12           N  
ATOM   1930  OE1 GLN A 249     -35.312  -1.470  33.469  1.00 91.12           O  
ATOM   1931  N   VAL A 250     -29.984  -1.427  35.344  1.00 93.81           N  
ATOM   1932  CA  VAL A 250     -28.781  -1.146  34.562  1.00 93.81           C  
ATOM   1933  C   VAL A 250     -29.141  -0.801  33.125  1.00 93.81           C  
ATOM   1934  CB  VAL A 250     -27.797  -2.342  34.594  1.00 93.81           C  
ATOM   1935  O   VAL A 250     -29.953  -1.497  32.500  1.00 93.81           O  
ATOM   1936  CG1 VAL A 250     -26.562  -2.047  33.750  1.00 93.81           C  
ATOM   1937  CG2 VAL A 250     -27.391  -2.670  36.031  1.00 93.81           C  
ATOM   1938  N   ARG A 251     -28.625   0.375  32.625  1.00 92.31           N  
ATOM   1939  CA  ARG A 251     -28.812   0.802  31.250  1.00 92.31           C  
ATOM   1940  C   ARG A 251     -27.484   0.879  30.516  1.00 92.31           C  
ATOM   1941  CB  ARG A 251     -29.516   2.158  31.203  1.00 92.31           C  
ATOM   1942  O   ARG A 251     -26.500   1.393  31.047  1.00 92.31           O  
ATOM   1943  CG  ARG A 251     -30.891   2.164  31.859  1.00 92.31           C  
ATOM   1944  CD  ARG A 251     -31.484   3.562  31.922  1.00 92.31           C  
ATOM   1945  NE  ARG A 251     -32.719   3.604  32.719  1.00 92.31           N  
ATOM   1946  NH1 ARG A 251     -33.125   5.852  32.375  1.00 92.31           N  
ATOM   1947  NH2 ARG A 251     -34.531   4.613  33.688  1.00 92.31           N  
ATOM   1948  CZ  ARG A 251     -33.438   4.688  32.906  1.00 92.31           C  
ATOM   1949  N   GLU A 252     -27.578   0.294  29.344  1.00 92.75           N  
ATOM   1950  CA  GLU A 252     -26.406   0.319  28.469  1.00 92.75           C  
ATOM   1951  C   GLU A 252     -26.766   0.879  27.094  1.00 92.75           C  
ATOM   1952  CB  GLU A 252     -25.812  -1.084  28.328  1.00 92.75           C  
ATOM   1953  O   GLU A 252     -27.750   0.463  26.484  1.00 92.75           O  
ATOM   1954  CG  GLU A 252     -25.266  -1.651  29.625  1.00 92.75           C  
ATOM   1955  CD  GLU A 252     -24.641  -3.025  29.469  1.00 92.75           C  
ATOM   1956  OE1 GLU A 252     -24.219  -3.627  30.484  1.00 92.75           O  
ATOM   1957  OE2 GLU A 252     -24.562  -3.504  28.312  1.00 92.75           O  
ATOM   1958  N   TYR A 253     -26.000   1.854  26.656  1.00 88.94           N  
ATOM   1959  CA  TYR A 253     -26.250   2.385  25.328  1.00 88.94           C  
ATOM   1960  C   TYR A 253     -24.969   2.982  24.734  1.00 88.94           C  
ATOM   1961  CB  TYR A 253     -27.344   3.445  25.359  1.00 88.94           C  
ATOM   1962  O   TYR A 253     -24.000   3.213  25.453  1.00 88.94           O  
ATOM   1963  CG  TYR A 253     -27.094   4.562  26.344  1.00 88.94           C  
ATOM   1964  CD1 TYR A 253     -27.422   4.426  27.688  1.00 88.94           C  
ATOM   1965  CD2 TYR A 253     -26.500   5.754  25.922  1.00 88.94           C  
ATOM   1966  CE1 TYR A 253     -27.188   5.453  28.594  1.00 88.94           C  
ATOM   1967  CE2 TYR A 253     -26.266   6.789  26.828  1.00 88.94           C  
ATOM   1968  OH  TYR A 253     -26.375   7.648  29.047  1.00 88.94           O  
ATOM   1969  CZ  TYR A 253     -26.609   6.629  28.156  1.00 88.94           C  
ATOM   1970  N   GLN A 254     -24.938   3.266  23.453  1.00 85.62           N  
ATOM   1971  CA  GLN A 254     -23.781   3.793  22.719  1.00 85.62           C  
ATOM   1972  C   GLN A 254     -24.109   5.152  22.109  1.00 85.62           C  
ATOM   1973  CB  GLN A 254     -23.344   2.814  21.641  1.00 85.62           C  
ATOM   1974  O   GLN A 254     -25.188   5.359  21.578  1.00 85.62           O  
ATOM   1975  CG  GLN A 254     -22.703   1.542  22.172  1.00 85.62           C  
ATOM   1976  CD  GLN A 254     -22.234   0.615  21.062  1.00 85.62           C  
ATOM   1977  NE2 GLN A 254     -21.250  -0.224  21.391  1.00 85.62           N  
ATOM   1978  OE1 GLN A 254     -22.734   0.652  19.938  1.00 85.62           O  
ATOM   1979  N   ILE A 255     -23.141   6.051  22.328  1.00 83.81           N  
ATOM   1980  CA  ILE A 255     -23.266   7.363  21.719  1.00 83.81           C  
ATOM   1981  C   ILE A 255     -22.188   7.535  20.641  1.00 83.81           C  
ATOM   1982  CB  ILE A 255     -23.172   8.500  22.750  1.00 83.81           C  
ATOM   1983  O   ILE A 255     -21.000   7.496  20.938  1.00 83.81           O  
ATOM   1984  CG1 ILE A 255     -24.188   8.281  23.875  1.00 83.81           C  
ATOM   1985  CG2 ILE A 255     -23.359   9.867  22.094  1.00 83.81           C  
ATOM   1986  CD1 ILE A 255     -24.016   9.234  25.062  1.00 83.81           C  
ATOM   1987  N   PRO A 256     -22.562   7.719  19.344  1.00 76.81           N  
ATOM   1988  CA  PRO A 256     -21.531   8.016  18.359  1.00 76.81           C  
ATOM   1989  C   PRO A 256     -20.844   9.359  18.609  1.00 76.81           C  
ATOM   1990  CB  PRO A 256     -22.297   8.031  17.031  1.00 76.81           C  
ATOM   1991  O   PRO A 256     -21.500  10.328  19.000  1.00 76.81           O  
ATOM   1992  CG  PRO A 256     -23.719   8.250  17.422  1.00 76.81           C  
ATOM   1993  CD  PRO A 256     -23.906   7.824  18.859  1.00 76.81           C  
ATOM   1994  N   VAL A 257     -19.578   9.531  18.719  1.00 68.56           N  
ATOM   1995  CA  VAL A 257     -18.812  10.719  19.062  1.00 68.56           C  
ATOM   1996  C   VAL A 257     -18.359  11.422  17.781  1.00 68.56           C  
ATOM   1997  CB  VAL A 257     -17.578  10.375  19.938  1.00 68.56           C  
ATOM   1998  O   VAL A 257     -18.469  12.648  17.672  1.00 68.56           O  
ATOM   1999  CG1 VAL A 257     -16.781  11.633  20.266  1.00 68.56           C  
ATOM   2000  CG2 VAL A 257     -18.016   9.656  21.203  1.00 68.56           C  
ATOM   2001  N   SER A 258     -17.984  10.930  16.781  1.00 60.19           N  
ATOM   2002  CA  SER A 258     -17.656  11.656  15.555  1.00 60.19           C  
ATOM   2003  C   SER A 258     -17.750  10.758  14.336  1.00 60.19           C  
ATOM   2004  CB  SER A 258     -16.250  12.266  15.648  1.00 60.19           C  
ATOM   2005  O   SER A 258     -17.391   9.578  14.391  1.00 60.19           O  
ATOM   2006  OG  SER A 258     -15.281  11.250  15.797  1.00 60.19           O  
ATOM   2007  N   LEU A 259     -18.719  10.914  13.453  1.00 50.75           N  
ATOM   2008  CA  LEU A 259     -18.578  10.469  12.070  1.00 50.75           C  
ATOM   2009  C   LEU A 259     -17.547  11.320  11.336  1.00 50.75           C  
ATOM   2010  CB  LEU A 259     -19.922  10.531  11.344  1.00 50.75           C  
ATOM   2011  O   LEU A 259     -16.984  10.891  10.328  1.00 50.75           O  
ATOM   2012  CG  LEU A 259     -20.891   9.391  11.641  1.00 50.75           C  
ATOM   2013  CD1 LEU A 259     -22.328   9.828  11.336  1.00 50.75           C  
ATOM   2014  CD2 LEU A 259     -20.531   8.148  10.836  1.00 50.75           C  
ATOM   2015  N   GLN A 260     -16.172  11.883  11.906  1.00 46.41           N  
ATOM   2016  CA  GLN A 260     -15.438  12.539  10.836  1.00 46.41           C  
ATOM   2017  C   GLN A 260     -14.891  13.891  11.297  1.00 46.41           C  
ATOM   2018  CB  GLN A 260     -16.328  12.719   9.609  1.00 46.41           C  
ATOM   2019  O   GLN A 260     -15.656  14.828  11.516  1.00 46.41           O  
ATOM   2020  CG  GLN A 260     -16.250  11.562   8.617  1.00 46.41           C  
ATOM   2021  CD  GLN A 260     -16.969  11.859   7.312  1.00 46.41           C  
ATOM   2022  NE2 GLN A 260     -16.797  10.969   6.336  1.00 46.41           N  
ATOM   2023  OE1 GLN A 260     -17.656  12.875   7.184  1.00 46.41           O  
ATOM   2024  N   SER A 261     -13.688  14.172  11.859  1.00 38.00           N  
ATOM   2025  CA  SER A 261     -13.039  15.422  11.469  1.00 38.00           C  
ATOM   2026  C   SER A 261     -11.688  15.164  10.820  1.00 38.00           C  
ATOM   2027  CB  SER A 261     -12.859  16.344  12.680  1.00 38.00           C  
ATOM   2028  O   SER A 261     -10.859  14.438  11.367  1.00 38.00           O  
ATOM   2029  OG  SER A 261     -11.812  15.875  13.516  1.00 38.00           O  
ATOM   2030  N   GLY A 262     -11.570  14.812   9.500  1.00 36.34           N  
ATOM   2031  CA  GLY A 262     -10.375  15.188   8.758  1.00 36.34           C  
ATOM   2032  C   GLY A 262     -10.047  14.219   7.637  1.00 36.34           C  
ATOM   2033  O   GLY A 262      -9.047  14.391   6.934  1.00 36.34           O  
ATOM   2034  N   LEU A 263     -11.023  13.281   7.301  1.00 36.94           N  
ATOM   2035  CA  LEU A 263     -10.703  12.523   6.094  1.00 36.94           C  
ATOM   2036  C   LEU A 263     -11.727  12.789   4.996  1.00 36.94           C  
ATOM   2037  CB  LEU A 263     -10.633  11.031   6.398  1.00 36.94           C  
ATOM   2038  O   LEU A 263     -12.930  12.750   5.246  1.00 36.94           O  
ATOM   2039  CG  LEU A 263      -9.422  10.555   7.195  1.00 36.94           C  
ATOM   2040  CD1 LEU A 263      -9.648   9.133   7.711  1.00 36.94           C  
ATOM   2041  CD2 LEU A 263      -8.156  10.617   6.344  1.00 36.94           C  
ATOM   2042  N   GLY A 264     -12.062  14.086   4.527  1.00 29.31           N  
ATOM   2043  CA  GLY A 264     -12.695  14.375   3.252  1.00 29.31           C  
ATOM   2044  C   GLY A 264     -13.320  13.156   2.602  1.00 29.31           C  
ATOM   2045  O   GLY A 264     -12.945  12.773   1.489  1.00 29.31           O  
ATOM   2046  N   ILE A 265     -14.352  12.328   3.143  1.00 41.53           N  
ATOM   2047  CA  ILE A 265     -15.031  11.297   2.373  1.00 41.53           C  
ATOM   2048  C   ILE A 265     -16.531  11.625   2.285  1.00 41.53           C  
ATOM   2049  CB  ILE A 265     -14.828   9.898   2.996  1.00 41.53           C  
ATOM   2050  O   ILE A 265     -17.156  11.969   3.289  1.00 41.53           O  
ATOM   2051  CG1 ILE A 265     -13.336   9.602   3.166  1.00 41.53           C  
ATOM   2052  CG2 ILE A 265     -15.500   8.820   2.141  1.00 41.53           C  
ATOM   2053  CD1 ILE A 265     -13.039   8.281   3.859  1.00 41.53           C  
ATOM   2054  N   PRO A 266     -17.344  11.492   1.144  1.00 30.44           N  
ATOM   2055  CA  PRO A 266     -18.781  11.445   0.854  1.00 30.44           C  
ATOM   2056  C   PRO A 266     -19.469  10.219   1.444  1.00 30.44           C  
ATOM   2057  CB  PRO A 266     -18.828  11.422  -0.676  1.00 30.44           C  
ATOM   2058  O   PRO A 266     -18.859   9.141   1.511  1.00 30.44           O  
ATOM   2059  CG  PRO A 266     -17.406  11.211  -1.101  1.00 30.44           C  
ATOM   2060  CD  PRO A 266     -16.547  11.188   0.125  1.00 30.44           C  
ATOM   2061  N   ILE A 267     -20.422  10.430   2.418  1.00 29.53           N  
ATOM   2062  CA  ILE A 267     -21.625   9.836   3.006  1.00 29.53           C  
ATOM   2063  C   ILE A 267     -22.297   8.914   1.992  1.00 29.53           C  
ATOM   2064  CB  ILE A 267     -22.625  10.922   3.473  1.00 29.53           C  
ATOM   2065  O   ILE A 267     -22.547   9.305   0.854  1.00 29.53           O  
ATOM   2066  CG1 ILE A 267     -21.922  11.914   4.414  1.00 29.53           C  
ATOM   2067  CG2 ILE A 267     -23.828  10.281   4.152  1.00 29.53           C  
ATOM   2068  CD1 ILE A 267     -22.797  13.086   4.836  1.00 29.53           C  
ATOM   2069  N   PHE A 268     -22.141   7.598   2.045  1.00 29.09           N  
ATOM   2070  CA  PHE A 268     -23.328   6.887   1.572  1.00 29.09           C  
ATOM   2071  C   PHE A 268     -24.156   6.379   2.744  1.00 29.09           C  
ATOM   2072  CB  PHE A 268     -22.922   5.719   0.663  1.00 29.09           C  
ATOM   2073  O   PHE A 268     -23.625   5.754   3.664  1.00 29.09           O  
ATOM   2074  CG  PHE A 268     -22.891   6.074  -0.799  1.00 29.09           C  
ATOM   2075  CD1 PHE A 268     -24.047   6.023  -1.568  1.00 29.09           C  
ATOM   2076  CD2 PHE A 268     -21.703   6.457  -1.405  1.00 29.09           C  
ATOM   2077  CE1 PHE A 268     -24.016   6.352  -2.922  1.00 29.09           C  
ATOM   2078  CE2 PHE A 268     -21.656   6.785  -2.758  1.00 29.09           C  
ATOM   2079  CZ  PHE A 268     -22.828   6.730  -3.514  1.00 29.09           C  
ATOM   2080  N   ASP A 269     -25.062   7.094   3.236  1.00 28.11           N  
ATOM   2081  CA  ASP A 269     -26.234   6.699   4.012  1.00 28.11           C  
ATOM   2082  C   ASP A 269     -26.844   5.406   3.467  1.00 28.11           C  
ATOM   2083  CB  ASP A 269     -27.281   7.816   4.004  1.00 28.11           C  
ATOM   2084  O   ASP A 269     -27.234   5.340   2.299  1.00 28.11           O  
ATOM   2085  CG  ASP A 269     -28.188   7.785   5.219  1.00 28.11           C  
ATOM   2086  OD1 ASP A 269     -28.203   6.766   5.941  1.00 28.11           O  
ATOM   2087  OD2 ASP A 269     -28.891   8.789   5.457  1.00 28.11           O  
ATOM   2088  N   PRO A 270     -26.531   4.148   4.008  1.00 37.28           N  
ATOM   2089  CA  PRO A 270     -27.375   3.047   3.545  1.00 37.28           C  
ATOM   2090  C   PRO A 270     -28.828   3.188   4.004  1.00 37.28           C  
ATOM   2091  CB  PRO A 270     -26.734   1.812   4.172  1.00 37.28           C  
ATOM   2092  O   PRO A 270     -29.703   2.453   3.537  1.00 37.28           O  
ATOM   2093  CG  PRO A 270     -25.812   2.354   5.223  1.00 37.28           C  
ATOM   2094  CD  PRO A 270     -25.797   3.852   5.117  1.00 37.28           C  
ATOM   2095  N   VAL A 271     -29.375   4.480   4.289  1.00 29.19           N  
ATOM   2096  CA  VAL A 271     -30.812   4.469   4.547  1.00 29.19           C  
ATOM   2097  C   VAL A 271     -31.547   5.273   3.471  1.00 29.19           C  
ATOM   2098  CB  VAL A 271     -31.141   5.035   5.949  1.00 29.19           C  
ATOM   2099  O   VAL A 271     -32.781   5.336   3.459  1.00 29.19           O  
ATOM   2100  CG1 VAL A 271     -32.656   4.969   6.219  1.00 29.19           C  
ATOM   2101  CG2 VAL A 271     -30.359   4.277   7.023  1.00 29.19           C  
ATOM   2102  N   VAL A 272     -31.141   5.172   2.129  1.00 29.34           N  
ATOM   2103  CA  VAL A 272     -32.188   5.457   1.149  1.00 29.34           C  
ATOM   2104  C   VAL A 272     -32.156   4.406   0.044  1.00 29.34           C  
ATOM   2105  CB  VAL A 272     -32.031   6.871   0.543  1.00 29.34           C  
ATOM   2106  O   VAL A 272     -33.031   4.387  -0.828  1.00 29.34           O  
ATOM   2107  CG1 VAL A 272     -33.281   7.262  -0.254  1.00 29.34           C  
ATOM   2108  CG2 VAL A 272     -31.750   7.895   1.643  1.00 29.34           C  
ATOM   2109  N   SER A 273     -31.906   3.070   0.239  1.00 27.88           N  
ATOM   2110  CA  SER A 273     -32.469   2.209  -0.796  1.00 27.88           C  
ATOM   2111  C   SER A 273     -33.469   1.223  -0.210  1.00 27.88           C  
ATOM   2112  CB  SER A 273     -31.359   1.447  -1.522  1.00 27.88           C  
ATOM   2113  O   SER A 273     -34.031   0.392  -0.931  1.00 27.88           O  
ATOM   2114  OG  SER A 273     -30.609   0.656  -0.613  1.00 27.88           O  
ATOM   2115  N   LEU A 274     -34.250   1.525   0.814  1.00 25.36           N  
ATOM   2116  CA  LEU A 274     -35.531   0.824   0.913  1.00 25.36           C  
ATOM   2117  C   LEU A 274     -36.688   1.715   0.449  1.00 25.36           C  
ATOM   2118  CB  LEU A 274     -35.781   0.360   2.352  1.00 25.36           C  
ATOM   2119  O   LEU A 274     -36.969   2.740   1.072  1.00 25.36           O  
ATOM   2120  CG  LEU A 274     -35.000  -0.874   2.809  1.00 25.36           C  
ATOM   2121  CD1 LEU A 274     -34.938  -0.930   4.332  1.00 25.36           C  
ATOM   2122  CD2 LEU A 274     -35.625  -2.143   2.244  1.00 25.36           C  
ATOM   2123  N   GLN A 275     -36.750   2.164  -0.879  1.00 29.20           N  
ATOM   2124  CA  GLN A 275     -38.031   2.232  -1.616  1.00 29.20           C  
ATOM   2125  C   GLN A 275     -37.938   1.472  -2.936  1.00 29.20           C  
ATOM   2126  CB  GLN A 275     -38.406   3.688  -1.877  1.00 29.20           C  
ATOM   2127  O   GLN A 275     -38.906   0.885  -3.391  1.00 29.20           O  
ATOM   2128  CG  GLN A 275     -39.031   4.383  -0.672  1.00 29.20           C  
ATOM   2129  CD  GLN A 275     -39.469   5.809  -0.973  1.00 29.20           C  
ATOM   2130  NE2 GLN A 275     -40.344   6.348  -0.141  1.00 29.20           N  
ATOM   2131  OE1 GLN A 275     -39.000   6.418  -1.944  1.00 29.20           O  
TER    2132      GLN A 275                                                      
ENDMDL                                                                          
END                                                                             
