# Supplementary material for: Isolation and in silico analysis of a new subclass of parasporin 4 from Bacillus thuringiensis coreanensis
Source: PeerJ. 2025 Mar 24;13:e19061. doi: 10.7717/peerj.19061 (PMC11949118; doi:10.7717/peerj.19061)
Supplement: Supplemental Information 5 — These data were obtained from modeling the PS4Ab1 protein using the Alphafold2 tool, its files can be opened in Pymol, Notepad and common image viewer. [file peerj-13-19061-s005.zip › PS4Ab1 protein modeling file/Modelo 4.pdb]

MODEL     1                                                                     
ATOM      1  N   MET A   1       8.695 -10.344  -7.082  1.00 49.28           N  
ATOM      2  CA  MET A   1       8.945  -9.500  -8.250  1.00 49.28           C  
ATOM      3  C   MET A   1       9.141  -8.047  -7.828  1.00 49.28           C  
ATOM      4  CB  MET A   1       7.797  -9.609  -9.250  1.00 49.28           C  
ATOM      5  O   MET A   1       8.383  -7.527  -7.008  1.00 49.28           O  
ATOM      6  CG  MET A   1       8.156  -9.117 -10.641  1.00 49.28           C  
ATOM      7  SD  MET A   1       6.820  -9.430 -11.867  1.00 49.28           S  
ATOM      8  CE  MET A   1       5.656  -8.117 -11.414  1.00 49.28           C  
ATOM      9  N   ALA A   2      10.359  -7.496  -7.938  1.00 56.75           N  
ATOM     10  CA  ALA A   2      11.039  -6.223  -7.723  1.00 56.75           C  
ATOM     11  C   ALA A   2      10.328  -5.094  -8.469  1.00 56.75           C  
ATOM     12  CB  ALA A   2      12.492  -6.312  -8.164  1.00 56.75           C  
ATOM     13  O   ALA A   2       9.453  -5.344  -9.297  1.00 56.75           O  
ATOM     14  N   ILE A   3      10.016  -3.998  -7.926  1.00 66.06           N  
ATOM     15  CA  ILE A   3       9.516  -2.744  -8.477  1.00 66.06           C  
ATOM     16  C   ILE A   3      10.109  -2.523  -9.867  1.00 66.06           C  
ATOM     17  CB  ILE A   3       9.852  -1.547  -7.559  1.00 66.06           C  
ATOM     18  O   ILE A   3      11.336  -2.479 -10.031  1.00 66.06           O  
ATOM     19  CG1 ILE A   3       9.234  -1.754  -6.172  1.00 66.06           C  
ATOM     20  CG2 ILE A   3       9.367  -0.235  -8.180  1.00 66.06           C  
ATOM     21  CD1 ILE A   3       9.617  -0.682  -5.160  1.00 66.06           C  
ATOM     22  N   ILE A   4       9.227  -2.539 -10.977  1.00 72.12           N  
ATOM     23  CA  ILE A   4       9.648  -2.307 -12.352  1.00 72.12           C  
ATOM     24  C   ILE A   4      10.039  -0.841 -12.531  1.00 72.12           C  
ATOM     25  CB  ILE A   4       8.539  -2.693 -13.359  1.00 72.12           C  
ATOM     26  O   ILE A   4       9.242   0.058 -12.258  1.00 72.12           O  
ATOM     27  CG1 ILE A   4       8.188  -4.180 -13.219  1.00 72.12           C  
ATOM     28  CG2 ILE A   4       8.977  -2.367 -14.789  1.00 72.12           C  
ATOM     29  CD1 ILE A   4       6.895  -4.578 -13.914  1.00 72.12           C  
ATOM     30  N   ASN A   5      11.312  -0.628 -12.930  1.00 78.56           N  
ATOM     31  CA  ASN A   5      11.828   0.691 -13.281  1.00 78.56           C  
ATOM     32  C   ASN A   5      11.898   0.890 -14.789  1.00 78.56           C  
ATOM     33  CB  ASN A   5      13.203   0.908 -12.648  1.00 78.56           C  
ATOM     34  O   ASN A   5      12.734   0.288 -15.461  1.00 78.56           O  
ATOM     35  CG  ASN A   5      13.719   2.322 -12.844  1.00 78.56           C  
ATOM     36  ND2 ASN A   5      14.438   2.832 -11.852  1.00 78.56           N  
ATOM     37  OD1 ASN A   5      13.469   2.949 -13.875  1.00 78.56           O  
ATOM     38  N   LEU A   6      10.992   1.748 -15.312  1.00 78.00           N  
ATOM     39  CA  LEU A   6      10.852   1.909 -16.750  1.00 78.00           C  
ATOM     40  C   LEU A   6      12.133   2.467 -17.375  1.00 78.00           C  
ATOM     41  CB  LEU A   6       9.672   2.830 -17.078  1.00 78.00           C  
ATOM     42  O   LEU A   6      12.531   2.062 -18.469  1.00 78.00           O  
ATOM     43  CG  LEU A   6       8.289   2.322 -16.672  1.00 78.00           C  
ATOM     44  CD1 LEU A   6       7.215   3.318 -17.109  1.00 78.00           C  
ATOM     45  CD2 LEU A   6       8.023   0.950 -17.281  1.00 78.00           C  
ATOM     46  N   ALA A   7      12.852   3.393 -16.719  1.00 81.56           N  
ATOM     47  CA  ALA A   7      14.094   3.965 -17.219  1.00 81.56           C  
ATOM     48  C   ALA A   7      15.180   2.896 -17.359  1.00 81.56           C  
ATOM     49  CB  ALA A   7      14.570   5.090 -16.312  1.00 81.56           C  
ATOM     50  O   ALA A   7      15.906   2.861 -18.344  1.00 81.56           O  
ATOM     51  N   ASN A   8      15.156   2.074 -16.312  1.00 85.69           N  
ATOM     52  CA  ASN A   8      16.125   0.982 -16.344  1.00 85.69           C  
ATOM     53  C   ASN A   8      15.812  -0.010 -17.453  1.00 85.69           C  
ATOM     54  CB  ASN A   8      16.156   0.264 -14.984  1.00 85.69           C  
ATOM     55  O   ASN A   8      16.719  -0.487 -18.141  1.00 85.69           O  
ATOM     56  CG  ASN A   8      16.969   1.022 -13.945  1.00 85.69           C  
ATOM     57  ND2 ASN A   8      16.953   0.530 -12.719  1.00 85.69           N  
ATOM     58  OD1 ASN A   8      17.594   2.043 -14.250  1.00 85.69           O  
ATOM     59  N   GLU A   9      14.555  -0.303 -17.547  1.00 88.12           N  
ATOM     60  CA  GLU A   9      14.148  -1.221 -18.609  1.00 88.12           C  
ATOM     61  C   GLU A   9      14.469  -0.649 -19.984  1.00 88.12           C  
ATOM     62  CB  GLU A   9      12.648  -1.534 -18.500  1.00 88.12           C  
ATOM     63  O   GLU A   9      14.852  -1.388 -20.891  1.00 88.12           O  
ATOM     64  CG  GLU A   9      12.281  -2.352 -17.281  1.00 88.12           C  
ATOM     65  CD  GLU A   9      12.961  -3.707 -17.234  1.00 88.12           C  
ATOM     66  OE1 GLU A   9      13.211  -4.223 -16.109  1.00 88.12           O  
ATOM     67  OE2 GLU A   9      13.266  -4.258 -18.312  1.00 88.12           O  
ATOM     68  N   LEU A  10      14.352   0.584 -20.172  1.00 90.12           N  
ATOM     69  CA  LEU A  10      14.711   1.255 -21.422  1.00 90.12           C  
ATOM     70  C   LEU A  10      16.219   1.149 -21.672  1.00 90.12           C  
ATOM     71  CB  LEU A  10      14.297   2.727 -21.375  1.00 90.12           C  
ATOM     72  O   LEU A  10      16.641   0.851 -22.797  1.00 90.12           O  
ATOM     73  CG  LEU A  10      14.703   3.584 -22.578  1.00 90.12           C  
ATOM     74  CD1 LEU A  10      14.102   3.023 -23.859  1.00 90.12           C  
ATOM     75  CD2 LEU A  10      14.281   5.031 -22.359  1.00 90.12           C  
ATOM     76  N   ALA A  11      16.984   1.344 -20.719  1.00 91.44           N  
ATOM     77  CA  ALA A  11      18.422   1.268 -20.859  1.00 91.44           C  
ATOM     78  C   ALA A  11      18.875  -0.135 -21.266  1.00 91.44           C  
ATOM     79  CB  ALA A  11      19.109   1.675 -19.547  1.00 91.44           C  
ATOM     80  O   ALA A  11      19.719  -0.294 -22.141  1.00 91.44           O  
ATOM     81  N   ILE A  12      18.266  -1.109 -20.578  1.00 94.12           N  
ATOM     82  CA  ILE A  12      18.578  -2.500 -20.891  1.00 94.12           C  
ATOM     83  C   ILE A  12      18.234  -2.795 -22.344  1.00 94.12           C  
ATOM     84  CB  ILE A  12      17.812  -3.471 -19.953  1.00 94.12           C  
ATOM     85  O   ILE A  12      19.047  -3.367 -23.078  1.00 94.12           O  
ATOM     86  CG1 ILE A  12      18.344  -3.359 -18.531  1.00 94.12           C  
ATOM     87  CG2 ILE A  12      17.922  -4.910 -20.469  1.00 94.12           C  
ATOM     88  CD1 ILE A  12      17.484  -4.059 -17.484  1.00 94.12           C  
ATOM     89  N   TRP A  13      17.078  -2.410 -22.734  1.00 95.25           N  
ATOM     90  CA  TRP A  13      16.641  -2.621 -24.094  1.00 95.25           C  
ATOM     91  C   TRP A  13      17.562  -1.917 -25.094  1.00 95.25           C  
ATOM     92  CB  TRP A  13      15.203  -2.119 -24.281  1.00 95.25           C  
ATOM     93  O   TRP A  13      17.984  -2.506 -26.094  1.00 95.25           O  
ATOM     94  CG  TRP A  13      14.648  -2.348 -25.656  1.00 95.25           C  
ATOM     95  CD1 TRP A  13      13.961  -3.443 -26.094  1.00 95.25           C  
ATOM     96  CD2 TRP A  13      14.742  -1.458 -26.781  1.00 95.25           C  
ATOM     97  CE2 TRP A  13      14.086  -2.080 -27.859  1.00 95.25           C  
ATOM     98  CE3 TRP A  13      15.320  -0.193 -26.969  1.00 95.25           C  
ATOM     99  NE1 TRP A  13      13.617  -3.289 -27.422  1.00 95.25           N  
ATOM    100  CH2 TRP A  13      14.562  -0.241 -29.281  1.00 95.25           C  
ATOM    101  CZ2 TRP A  13      13.992  -1.479 -29.125  1.00 95.25           C  
ATOM    102  CZ3 TRP A  13      15.219   0.403 -28.219  1.00 95.25           C  
ATOM    103  N   ALA A  14      17.875  -0.621 -24.906  1.00 94.75           N  
ATOM    104  CA  ALA A  14      18.688   0.197 -25.812  1.00 94.75           C  
ATOM    105  C   ALA A  14      20.078  -0.397 -25.969  1.00 94.75           C  
ATOM    106  CB  ALA A  14      18.781   1.628 -25.281  1.00 94.75           C  
ATOM    107  O   ALA A  14      20.625  -0.428 -27.078  1.00 94.75           O  
ATOM    108  N   LYS A  15      20.656  -0.855 -24.891  1.00 96.81           N  
ATOM    109  CA  LYS A  15      21.969  -1.489 -24.953  1.00 96.81           C  
ATOM    110  C   LYS A  15      21.938  -2.721 -25.859  1.00 96.81           C  
ATOM    111  CB  LYS A  15      22.438  -1.875 -23.547  1.00 96.81           C  
ATOM    112  O   LYS A  15      22.859  -2.932 -26.641  1.00 96.81           O  
ATOM    113  CG  LYS A  15      22.875  -0.694 -22.703  1.00 96.81           C  
ATOM    114  CD  LYS A  15      23.328  -1.140 -21.312  1.00 96.81           C  
ATOM    115  CE  LYS A  15      23.703   0.047 -20.438  1.00 96.81           C  
ATOM    116  NZ  LYS A  15      24.078  -0.381 -19.062  1.00 96.81           N  
ATOM    117  N   ARG A  16      20.922  -3.447 -25.703  1.00 96.25           N  
ATOM    118  CA  ARG A  16      20.766  -4.648 -26.516  1.00 96.25           C  
ATOM    119  C   ARG A  16      20.562  -4.293 -27.984  1.00 96.25           C  
ATOM    120  CB  ARG A  16      19.594  -5.496 -26.016  1.00 96.25           C  
ATOM    121  O   ARG A  16      21.188  -4.895 -28.859  1.00 96.25           O  
ATOM    122  CG  ARG A  16      19.469  -6.848 -26.703  1.00 96.25           C  
ATOM    123  CD  ARG A  16      18.344  -7.684 -26.109  1.00 96.25           C  
ATOM    124  NE  ARG A  16      17.094  -6.945 -26.062  1.00 96.25           N  
ATOM    125  NH1 ARG A  16      15.930  -8.578 -24.922  1.00 96.25           N  
ATOM    126  NH2 ARG A  16      14.883  -6.633 -25.516  1.00 96.25           N  
ATOM    127  CZ  ARG A  16      15.969  -7.387 -25.500  1.00 96.25           C  
ATOM    128  N   TRP A  17      19.719  -3.398 -28.250  1.00 95.38           N  
ATOM    129  CA  TRP A  17      19.438  -2.936 -29.609  1.00 95.38           C  
ATOM    130  C   TRP A  17      20.719  -2.438 -30.281  1.00 95.38           C  
ATOM    131  CB  TRP A  17      18.391  -1.825 -29.594  1.00 95.38           C  
ATOM    132  O   TRP A  17      20.984  -2.775 -31.422  1.00 95.38           O  
ATOM    133  CG  TRP A  17      17.969  -1.371 -30.953  1.00 95.38           C  
ATOM    134  CD1 TRP A  17      16.969  -1.894 -31.719  1.00 95.38           C  
ATOM    135  CD2 TRP A  17      18.547  -0.303 -31.719  1.00 95.38           C  
ATOM    136  CE2 TRP A  17      17.828  -0.234 -32.938  1.00 95.38           C  
ATOM    137  CE3 TRP A  17      19.578   0.604 -31.484  1.00 95.38           C  
ATOM    138  NE1 TRP A  17      16.875  -1.214 -32.906  1.00 95.38           N  
ATOM    139  CH2 TRP A  17      19.156   1.584 -33.656  1.00 95.38           C  
ATOM    140  CZ2 TRP A  17      18.141   0.708 -33.906  1.00 95.38           C  
ATOM    141  CZ3 TRP A  17      19.891   1.540 -32.469  1.00 95.38           C  
ATOM    142  N   CYS A  18      21.516  -1.579 -29.594  1.00 95.19           N  
ATOM    143  CA  CYS A  18      22.766  -1.031 -30.125  1.00 95.19           C  
ATOM    144  C   CYS A  18      23.766  -2.141 -30.422  1.00 95.19           C  
ATOM    145  CB  CYS A  18      23.375  -0.037 -29.141  1.00 95.19           C  
ATOM    146  O   CYS A  18      24.422  -2.119 -31.469  1.00 95.19           O  
ATOM    147  SG  CYS A  18      22.484   1.528 -29.031  1.00 95.19           S  
ATOM    148  N   ALA A  19      23.828  -3.051 -29.547  1.00 94.56           N  
ATOM    149  CA  ALA A  19      24.750  -4.164 -29.719  1.00 94.56           C  
ATOM    150  C   ALA A  19      24.406  -4.977 -30.969  1.00 94.56           C  
ATOM    151  CB  ALA A  19      24.750  -5.059 -28.484  1.00 94.56           C  
ATOM    152  O   ALA A  19      25.297  -5.359 -31.734  1.00 94.56           O  
ATOM    153  N   GLU A  20      23.156  -5.180 -31.250  1.00 94.75           N  
ATOM    154  CA  GLU A  20      22.688  -5.949 -32.406  1.00 94.75           C  
ATOM    155  C   GLU A  20      23.031  -5.242 -33.719  1.00 94.75           C  
ATOM    156  CB  GLU A  20      21.188  -6.191 -32.312  1.00 94.75           C  
ATOM    157  O   GLU A  20      23.281  -5.895 -34.719  1.00 94.75           O  
ATOM    158  CG  GLU A  20      20.797  -7.207 -31.250  1.00 94.75           C  
ATOM    159  CD  GLU A  20      19.281  -7.352 -31.078  1.00 94.75           C  
ATOM    160  OE1 GLU A  20      18.844  -8.141 -30.219  1.00 94.75           O  
ATOM    161  OE2 GLU A  20      18.547  -6.672 -31.828  1.00 94.75           O  
ATOM    162  N   LYS A  21      23.234  -3.990 -33.594  1.00 92.38           N  
ATOM    163  CA  LYS A  21      23.438  -3.180 -34.812  1.00 92.38           C  
ATOM    164  C   LYS A  21      24.875  -2.721 -34.938  1.00 92.38           C  
ATOM    165  CB  LYS A  21      22.500  -1.968 -34.781  1.00 92.38           C  
ATOM    166  O   LYS A  21      25.234  -2.021 -35.875  1.00 92.38           O  
ATOM    167  CG  LYS A  21      21.016  -2.324 -34.812  1.00 92.38           C  
ATOM    168  CD  LYS A  21      20.547  -2.652 -36.250  1.00 92.38           C  
ATOM    169  CE  LYS A  21      19.031  -2.787 -36.312  1.00 92.38           C  
ATOM    170  NZ  LYS A  21      18.594  -3.266 -37.656  1.00 92.38           N  
ATOM    171  N   GLY A  22      25.688  -3.150 -34.031  1.00 93.69           N  
ATOM    172  CA  GLY A  22      27.094  -2.760 -34.000  1.00 93.69           C  
ATOM    173  C   GLY A  22      27.297  -1.315 -33.594  1.00 93.69           C  
ATOM    174  O   GLY A  22      28.266  -0.681 -34.000  1.00 93.69           O  
ATOM    175  N   TYR A  23      26.359  -0.727 -32.875  1.00 96.38           N  
ATOM    176  CA  TYR A  23      26.422   0.643 -32.375  1.00 96.38           C  
ATOM    177  C   TYR A  23      26.859   0.669 -30.906  1.00 96.38           C  
ATOM    178  CB  TYR A  23      25.062   1.336 -32.531  1.00 96.38           C  
ATOM    179  O   TYR A  23      26.906  -0.371 -30.250  1.00 96.38           O  
ATOM    180  CG  TYR A  23      24.531   1.323 -33.938  1.00 96.38           C  
ATOM    181  CD1 TYR A  23      25.391   1.166 -35.031  1.00 96.38           C  
ATOM    182  CD2 TYR A  23      23.172   1.470 -34.188  1.00 96.38           C  
ATOM    183  CE1 TYR A  23      24.906   1.156 -36.344  1.00 96.38           C  
ATOM    184  CE2 TYR A  23      22.672   1.462 -35.500  1.00 96.38           C  
ATOM    185  OH  TYR A  23      23.062   1.295 -37.844  1.00 96.38           O  
ATOM    186  CZ  TYR A  23      23.547   1.304 -36.562  1.00 96.38           C  
ATOM    187  N   THR A  24      27.250   1.903 -30.422  1.00 95.88           N  
ATOM    188  CA  THR A  24      27.609   2.105 -29.031  1.00 95.88           C  
ATOM    189  C   THR A  24      26.531   2.908 -28.297  1.00 95.88           C  
ATOM    190  CB  THR A  24      28.969   2.826 -28.906  1.00 95.88           C  
ATOM    191  O   THR A  24      26.156   3.994 -28.734  1.00 95.88           O  
ATOM    192  CG2 THR A  24      29.391   2.945 -27.438  1.00 95.88           C  
ATOM    193  OG1 THR A  24      29.969   2.088 -29.625  1.00 95.88           O  
ATOM    194  N   TYR A  25      26.000   2.270 -27.188  1.00 96.25           N  
ATOM    195  CA  TYR A  25      25.016   2.938 -26.328  1.00 96.25           C  
ATOM    196  C   TYR A  25      25.641   4.090 -25.562  1.00 96.25           C  
ATOM    197  CB  TYR A  25      24.375   1.941 -25.359  1.00 96.25           C  
ATOM    198  O   TYR A  25      26.719   3.938 -24.984  1.00 96.25           O  
ATOM    199  CG  TYR A  25      23.594   2.596 -24.250  1.00 96.25           C  
ATOM    200  CD1 TYR A  25      24.141   2.760 -22.984  1.00 96.25           C  
ATOM    201  CD2 TYR A  25      22.297   3.053 -24.469  1.00 96.25           C  
ATOM    202  CE1 TYR A  25      23.422   3.361 -21.953  1.00 96.25           C  
ATOM    203  CE2 TYR A  25      21.562   3.654 -23.453  1.00 96.25           C  
ATOM    204  OH  TYR A  25      21.422   4.402 -21.188  1.00 96.25           O  
ATOM    205  CZ  TYR A  25      22.141   3.805 -22.203  1.00 96.25           C  
ATOM    206  N   GLU A  26      24.953   5.238 -25.438  1.00 93.50           N  
ATOM    207  CA  GLU A  26      25.484   6.387 -24.703  1.00 93.50           C  
ATOM    208  C   GLU A  26      24.594   6.727 -23.516  1.00 93.50           C  
ATOM    209  CB  GLU A  26      25.594   7.602 -25.641  1.00 93.50           C  
ATOM    210  O   GLU A  26      25.062   6.707 -22.359  1.00 93.50           O  
ATOM    211  CG  GLU A  26      26.656   7.445 -26.719  1.00 93.50           C  
ATOM    212  CD  GLU A  26      26.969   8.742 -27.438  1.00 93.50           C  
ATOM    213  OE1 GLU A  26      28.062   8.859 -28.047  1.00 93.50           O  
ATOM    214  OE2 GLU A  26      26.109   9.656 -27.406  1.00 93.50           O  
ATOM    215  N   SER A  27      23.344   6.984 -23.750  1.00 90.81           N  
ATOM    216  CA  SER A  27      22.406   7.344 -22.688  1.00 90.81           C  
ATOM    217  C   SER A  27      20.953   7.148 -23.125  1.00 90.81           C  
ATOM    218  CB  SER A  27      22.625   8.789 -22.234  1.00 90.81           C  
ATOM    219  O   SER A  27      20.688   7.023 -24.328  1.00 90.81           O  
ATOM    220  OG  SER A  27      22.375   9.688 -23.312  1.00 90.81           O  
ATOM    221  N   SER A  28      20.016   7.078 -22.109  1.00 88.94           N  
ATOM    222  CA  SER A  28      18.594   7.000 -22.391  1.00 88.94           C  
ATOM    223  C   SER A  28      17.781   7.766 -21.344  1.00 88.94           C  
ATOM    224  CB  SER A  28      18.141   5.543 -22.438  1.00 88.94           C  
ATOM    225  O   SER A  28      18.297   8.070 -20.266  1.00 88.94           O  
ATOM    226  OG  SER A  28      18.344   4.914 -21.172  1.00 88.94           O  
ATOM    227  N   GLY A  29      16.609   8.094 -21.828  1.00 82.94           N  
ATOM    228  CA  GLY A  29      15.695   8.789 -20.922  1.00 82.94           C  
ATOM    229  C   GLY A  29      14.242   8.664 -21.328  1.00 82.94           C  
ATOM    230  O   GLY A  29      13.938   8.250 -22.453  1.00 82.94           O  
ATOM    231  N   LEU A  30      13.344   8.898 -20.266  1.00 75.81           N  
ATOM    232  CA  LEU A  30      11.906   8.750 -20.469  1.00 75.81           C  
ATOM    233  C   LEU A  30      11.258  10.094 -20.797  1.00 75.81           C  
ATOM    234  CB  LEU A  30      11.250   8.141 -19.234  1.00 75.81           C  
ATOM    235  O   LEU A  30      10.078  10.148 -21.141  1.00 75.81           O  
ATOM    236  CG  LEU A  30      11.594   6.676 -18.938  1.00 75.81           C  
ATOM    237  CD1 LEU A  30      11.031   6.266 -17.578  1.00 75.81           C  
ATOM    238  CD2 LEU A  30      11.062   5.770 -20.031  1.00 75.81           C  
ATOM    239  N   GLN A  31      12.117  11.172 -20.781  1.00 67.50           N  
ATOM    240  CA  GLN A  31      11.648  12.500 -21.172  1.00 67.50           C  
ATOM    241  C   GLN A  31      11.969  12.797 -22.625  1.00 67.50           C  
ATOM    242  CB  GLN A  31      12.266  13.570 -20.266  1.00 67.50           C  
ATOM    243  O   GLN A  31      13.117  12.641 -23.062  1.00 67.50           O  
ATOM    244  CG  GLN A  31      11.430  14.844 -20.156  1.00 67.50           C  
ATOM    245  CD  GLN A  31      11.891  15.758 -19.047  1.00 67.50           C  
ATOM    246  NE2 GLN A  31      11.172  16.859 -18.844  1.00 67.50           N  
ATOM    247  OE1 GLN A  31      12.883  15.477 -18.359  1.00 67.50           O  
ATOM    248  N   ALA A  32      11.000  12.617 -23.578  1.00 54.19           N  
ATOM    249  CA  ALA A  32      11.320  12.898 -24.984  1.00 54.19           C  
ATOM    250  C   ALA A  32      11.414  14.398 -25.234  1.00 54.19           C  
ATOM    251  CB  ALA A  32      10.266  12.281 -25.906  1.00 54.19           C  
ATOM    252  O   ALA A  32      10.812  15.195 -24.500  1.00 54.19           O  
ATOM    253  N   HIS A  33      12.180  14.938 -26.203  1.00 47.91           N  
ATOM    254  CA  HIS A  33      12.328  16.203 -26.938  1.00 47.91           C  
ATOM    255  C   HIS A  33      11.039  16.578 -27.641  1.00 47.91           C  
ATOM    256  CB  HIS A  33      13.477  16.094 -27.938  1.00 47.91           C  
ATOM    257  O   HIS A  33      10.789  17.766 -27.891  1.00 47.91           O  
ATOM    258  CG  HIS A  33      14.836  16.172 -27.312  1.00 47.91           C  
ATOM    259  CD2 HIS A  33      15.922  15.367 -27.453  1.00 47.91           C  
ATOM    260  ND1 HIS A  33      15.195  17.156 -26.422  1.00 47.91           N  
ATOM    261  CE1 HIS A  33      16.438  16.969 -26.047  1.00 47.91           C  
ATOM    262  NE2 HIS A  33      16.906  15.891 -26.641  1.00 47.91           N  
ATOM    263  N   THR A  34       9.789  15.570 -27.719  1.00 52.22           N  
ATOM    264  CA  THR A  34       8.633  15.688 -28.594  1.00 52.22           C  
ATOM    265  C   THR A  34       7.336  15.609 -27.797  1.00 52.22           C  
ATOM    266  CB  THR A  34       8.641  14.594 -29.688  1.00 52.22           C  
ATOM    267  O   THR A  34       6.250  15.805 -28.359  1.00 52.22           O  
ATOM    268  CG2 THR A  34       9.742  14.844 -30.703  1.00 52.22           C  
ATOM    269  OG1 THR A  34       8.859  13.320 -29.062  1.00 52.22           O  
ATOM    270  N   GLY A  35       7.270  15.812 -26.375  1.00 55.69           N  
ATOM    271  CA  GLY A  35       6.055  16.109 -25.641  1.00 55.69           C  
ATOM    272  C   GLY A  35       5.250  14.867 -25.297  1.00 55.69           C  
ATOM    273  O   GLY A  35       4.328  14.930 -24.469  1.00 55.69           O  
ATOM    274  N   ASN A  36       5.605  13.453 -25.828  1.00 62.19           N  
ATOM    275  CA  ASN A  36       4.922  12.227 -25.438  1.00 62.19           C  
ATOM    276  C   ASN A  36       5.859  11.281 -24.688  1.00 62.19           C  
ATOM    277  CB  ASN A  36       4.316  11.531 -26.656  1.00 62.19           C  
ATOM    278  O   ASN A  36       6.457  10.391 -25.297  1.00 62.19           O  
ATOM    279  CG  ASN A  36       2.818  11.344 -26.531  1.00 62.19           C  
ATOM    280  ND2 ASN A  36       2.162  11.094 -27.656  1.00 62.19           N  
ATOM    281  OD1 ASN A  36       2.254  11.430 -25.438  1.00 62.19           O  
ATOM    282  N   TYR A  37       5.973  11.555 -23.344  1.00 72.12           N  
ATOM    283  CA  TYR A  37       6.926  10.883 -22.469  1.00 72.12           C  
ATOM    284  C   TYR A  37       6.340   9.602 -21.906  1.00 72.12           C  
ATOM    285  CB  TYR A  37       7.348  11.812 -21.328  1.00 72.12           C  
ATOM    286  O   TYR A  37       5.121   9.398 -21.938  1.00 72.12           O  
ATOM    287  CG  TYR A  37       7.688  13.211 -21.766  1.00 72.12           C  
ATOM    288  CD1 TYR A  37       8.930  13.508 -22.328  1.00 72.12           C  
ATOM    289  CD2 TYR A  37       6.770  14.250 -21.641  1.00 72.12           C  
ATOM    290  CE1 TYR A  37       9.250  14.797 -22.734  1.00 72.12           C  
ATOM    291  CE2 TYR A  37       7.078  15.539 -22.047  1.00 72.12           C  
ATOM    292  OH  TYR A  37       8.633  17.078 -23.000  1.00 72.12           O  
ATOM    293  CZ  TYR A  37       8.320  15.805 -22.594  1.00 72.12           C  
ATOM    294  N   GLY A  38       7.328   8.586 -21.703  1.00 66.88           N  
ATOM    295  CA  GLY A  38       6.867   7.434 -20.953  1.00 66.88           C  
ATOM    296  C   GLY A  38       6.113   7.812 -19.688  1.00 66.88           C  
ATOM    297  O   GLY A  38       6.594   8.625 -18.891  1.00 66.88           O  
ATOM    298  N   ARG A  39       4.824   7.367 -19.641  1.00 69.69           N  
ATOM    299  CA  ARG A  39       3.984   7.734 -18.500  1.00 69.69           C  
ATOM    300  C   ARG A  39       3.211   6.527 -17.984  1.00 69.69           C  
ATOM    301  CB  ARG A  39       3.012   8.852 -18.891  1.00 69.69           C  
ATOM    302  O   ARG A  39       2.975   5.570 -18.719  1.00 69.69           O  
ATOM    303  CG  ARG A  39       2.094   8.492 -20.047  1.00 69.69           C  
ATOM    304  CD  ARG A  39       1.232   9.672 -20.469  1.00 69.69           C  
ATOM    305  NE  ARG A  39       0.344   9.328 -21.578  1.00 69.69           N  
ATOM    306  NH1 ARG A  39      -0.537  11.445 -21.812  1.00 69.69           N  
ATOM    307  NH2 ARG A  39      -1.242   9.750 -23.188  1.00 69.69           N  
ATOM    308  CZ  ARG A  39      -0.476  10.180 -22.188  1.00 69.69           C  
ATOM    309  N   ILE A  40       2.867   6.621 -16.734  1.00 70.12           N  
ATOM    310  CA  ILE A  40       1.975   5.676 -16.062  1.00 70.12           C  
ATOM    311  C   ILE A  40       0.668   6.371 -15.695  1.00 70.12           C  
ATOM    312  CB  ILE A  40       2.631   5.062 -14.812  1.00 70.12           C  
ATOM    313  O   ILE A  40       0.680   7.438 -15.070  1.00 70.12           O  
ATOM    314  CG1 ILE A  40       4.000   4.469 -15.156  1.00 70.12           C  
ATOM    315  CG2 ILE A  40       1.719   4.004 -14.188  1.00 70.12           C  
ATOM    316  CD1 ILE A  40       4.840   4.098 -13.945  1.00 70.12           C  
ATOM    317  N   TYR A  41      -0.443   5.809 -16.141  1.00 64.81           N  
ATOM    318  CA  TYR A  41      -1.709   6.477 -15.852  1.00 64.81           C  
ATOM    319  C   TYR A  41      -2.822   5.461 -15.625  1.00 64.81           C  
ATOM    320  CB  TYR A  41      -2.088   7.418 -17.000  1.00 64.81           C  
ATOM    321  O   TYR A  41      -2.586   4.250 -15.680  1.00 64.81           O  
ATOM    322  CG  TYR A  41      -2.264   6.723 -18.328  1.00 64.81           C  
ATOM    323  CD1 TYR A  41      -1.165   6.422 -19.125  1.00 64.81           C  
ATOM    324  CD2 TYR A  41      -3.527   6.363 -18.781  1.00 64.81           C  
ATOM    325  CE1 TYR A  41      -1.322   5.781 -20.359  1.00 64.81           C  
ATOM    326  CE2 TYR A  41      -3.697   5.723 -20.000  1.00 64.81           C  
ATOM    327  OH  TYR A  41      -2.752   4.801 -22.000  1.00 64.81           O  
ATOM    328  CZ  TYR A  41      -2.590   5.438 -20.781  1.00 64.81           C  
ATOM    329  N   ASN A  42      -4.047   5.910 -15.203  1.00 68.75           N  
ATOM    330  CA  ASN A  42      -5.219   5.086 -14.938  1.00 68.75           C  
ATOM    331  C   ASN A  42      -4.957   4.090 -13.812  1.00 68.75           C  
ATOM    332  CB  ASN A  42      -5.652   4.348 -16.203  1.00 68.75           C  
ATOM    333  O   ASN A  42      -5.109   2.881 -14.000  1.00 68.75           O  
ATOM    334  CG  ASN A  42      -6.258   5.273 -17.250  1.00 68.75           C  
ATOM    335  ND2 ASN A  42      -6.258   4.840 -18.500  1.00 68.75           N  
ATOM    336  OD1 ASN A  42      -6.715   6.375 -16.922  1.00 68.75           O  
ATOM    337  N   TYR A  43      -4.664   4.562 -12.719  1.00 62.41           N  
ATOM    338  CA  TYR A  43      -4.402   3.756 -11.539  1.00 62.41           C  
ATOM    339  C   TYR A  43      -5.699   3.223 -10.945  1.00 62.41           C  
ATOM    340  CB  TYR A  43      -3.641   4.570 -10.484  1.00 62.41           C  
ATOM    341  O   TYR A  43      -6.645   3.982 -10.719  1.00 62.41           O  
ATOM    342  CG  TYR A  43      -2.273   5.023 -10.938  1.00 62.41           C  
ATOM    343  CD1 TYR A  43      -1.152   4.223 -10.734  1.00 62.41           C  
ATOM    344  CD2 TYR A  43      -2.102   6.250 -11.570  1.00 62.41           C  
ATOM    345  CE1 TYR A  43       0.110   4.637 -11.156  1.00 62.41           C  
ATOM    346  CE2 TYR A  43      -0.844   6.672 -11.992  1.00 62.41           C  
ATOM    347  OH  TYR A  43       1.500   6.273 -12.188  1.00 62.41           O  
ATOM    348  CZ  TYR A  43       0.253   5.859 -11.781  1.00 62.41           C  
ATOM    349  N   ASN A  44      -5.703   1.867 -10.859  1.00 62.22           N  
ATOM    350  CA  ASN A  44      -6.816   1.219 -10.172  1.00 62.22           C  
ATOM    351  C   ASN A  44      -6.332   0.322  -9.039  1.00 62.22           C  
ATOM    352  CB  ASN A  44      -7.660   0.413 -11.164  1.00 62.22           C  
ATOM    353  O   ASN A  44      -5.602  -0.642  -9.273  1.00 62.22           O  
ATOM    354  CG  ASN A  44      -8.984  -0.028 -10.578  1.00 62.22           C  
ATOM    355  ND2 ASN A  44      -9.758  -0.786 -11.352  1.00 62.22           N  
ATOM    356  OD1 ASN A  44      -9.320   0.312  -9.438  1.00 62.22           O  
ATOM    357  N   ILE A  45      -6.836   0.638  -7.836  1.00 59.78           N  
ATOM    358  CA  ILE A  45      -6.445  -0.135  -6.664  1.00 59.78           C  
ATOM    359  C   ILE A  45      -7.656  -0.877  -6.105  1.00 59.78           C  
ATOM    360  CB  ILE A  45      -5.820   0.767  -5.574  1.00 59.78           C  
ATOM    361  O   ILE A  45      -8.734  -0.299  -5.973  1.00 59.78           O  
ATOM    362  CG1 ILE A  45      -4.566   1.463  -6.109  1.00 59.78           C  
ATOM    363  CG2 ILE A  45      -5.500  -0.048  -4.316  1.00 59.78           C  
ATOM    364  CD1 ILE A  45      -4.023   2.551  -5.195  1.00 59.78           C  
ATOM    365  N   SER A  46      -7.367  -2.211  -5.914  1.00 58.25           N  
ATOM    366  CA  SER A  46      -8.477  -2.984  -5.359  1.00 58.25           C  
ATOM    367  C   SER A  46      -7.992  -3.938  -4.273  1.00 58.25           C  
ATOM    368  CB  SER A  46      -9.180  -3.771  -6.465  1.00 58.25           C  
ATOM    369  O   SER A  46      -6.812  -4.297  -4.234  1.00 58.25           O  
ATOM    370  OG  SER A  46      -8.320  -4.746  -7.020  1.00 58.25           O  
ATOM    371  N   VAL A  47      -8.906  -4.332  -3.322  1.00 62.34           N  
ATOM    372  CA  VAL A  47      -8.695  -5.344  -2.289  1.00 62.34           C  
ATOM    373  C   VAL A  47      -9.625  -6.531  -2.535  1.00 62.34           C  
ATOM    374  CB  VAL A  47      -8.938  -4.766  -0.876  1.00 62.34           C  
ATOM    375  O   VAL A  47     -10.805  -6.492  -2.176  1.00 62.34           O  
ATOM    376  CG1 VAL A  47      -8.609  -5.805   0.194  1.00 62.34           C  
ATOM    377  CG2 VAL A  47      -8.102  -3.502  -0.668  1.00 62.34           C  
ATOM    378  N   PRO A  48      -9.109  -7.520  -3.215  1.00 59.62           N  
ATOM    379  CA  PRO A  48      -9.953  -8.586  -3.748  1.00 59.62           C  
ATOM    380  C   PRO A  48     -10.570  -9.453  -2.652  1.00 59.62           C  
ATOM    381  CB  PRO A  48      -8.992  -9.406  -4.613  1.00 59.62           C  
ATOM    382  O   PRO A  48     -11.664  -9.992  -2.828  1.00 59.62           O  
ATOM    383  CG  PRO A  48      -7.625  -8.977  -4.172  1.00 59.62           C  
ATOM    384  CD  PRO A  48      -7.750  -7.660  -3.455  1.00 59.62           C  
ATOM    385  N   ASP A  49      -9.969  -9.445  -1.420  1.00 58.66           N  
ATOM    386  CA  ASP A  49     -10.500 -10.281  -0.348  1.00 58.66           C  
ATOM    387  C   ASP A  49     -11.195  -9.438   0.715  1.00 58.66           C  
ATOM    388  CB  ASP A  49      -9.383 -11.117   0.289  1.00 58.66           C  
ATOM    389  O   ASP A  49     -10.766  -8.320   1.007  1.00 58.66           O  
ATOM    390  CG  ASP A  49      -8.781 -12.125  -0.669  1.00 58.66           C  
ATOM    391  OD1 ASP A  49      -9.492 -12.617  -1.571  1.00 58.66           O  
ATOM    392  OD2 ASP A  49      -7.578 -12.438  -0.518  1.00 58.66           O  
ATOM    393  N   PRO A  50     -12.469 -10.008   1.229  1.00 55.25           N  
ATOM    394  CA  PRO A  50     -13.094  -9.344   2.373  1.00 55.25           C  
ATOM    395  C   PRO A  50     -12.227  -9.383   3.629  1.00 55.25           C  
ATOM    396  CB  PRO A  50     -14.383 -10.141   2.580  1.00 55.25           C  
ATOM    397  O   PRO A  50     -11.367 -10.266   3.762  1.00 55.25           O  
ATOM    398  CG  PRO A  50     -14.188 -11.406   1.808  1.00 55.25           C  
ATOM    399  CD  PRO A  50     -13.039 -11.203   0.855  1.00 55.25           C  
ATOM    400  N   ILE A  51     -12.219  -8.336   4.367  1.00 52.66           N  
ATOM    401  CA  ILE A  51     -11.422  -8.242   5.586  1.00 52.66           C  
ATOM    402  C   ILE A  51     -11.875  -9.312   6.574  1.00 52.66           C  
ATOM    403  CB  ILE A  51     -11.539  -6.840   6.227  1.00 52.66           C  
ATOM    404  O   ILE A  51     -13.055  -9.406   6.906  1.00 52.66           O  
ATOM    405  CG1 ILE A  51     -11.031  -5.766   5.258  1.00 52.66           C  
ATOM    406  CG2 ILE A  51     -10.766  -6.785   7.551  1.00 52.66           C  
ATOM    407  CD1 ILE A  51     -11.242  -4.340   5.746  1.00 52.66           C  
ATOM    408  N   VAL A  52     -10.984 -10.375   6.742  1.00 50.34           N  
ATOM    409  CA  VAL A  52     -11.266 -11.336   7.801  1.00 50.34           C  
ATOM    410  C   VAL A  52     -10.406 -11.031   9.023  1.00 50.34           C  
ATOM    411  CB  VAL A  52     -11.023 -12.789   7.324  1.00 50.34           C  
ATOM    412  O   VAL A  52      -9.195 -10.820   8.906  1.00 50.34           O  
ATOM    413  CG1 VAL A  52     -11.414 -13.781   8.414  1.00 50.34           C  
ATOM    414  CG2 VAL A  52     -11.797 -13.062   6.039  1.00 50.34           C  
ATOM    415  N   THR A  53     -11.047 -10.555  10.062  1.00 53.66           N  
ATOM    416  CA  THR A  53     -10.344 -10.219  11.289  1.00 53.66           C  
ATOM    417  C   THR A  53      -9.984 -11.484  12.070  1.00 53.66           C  
ATOM    418  CB  THR A  53     -11.180  -9.281  12.180  1.00 53.66           C  
ATOM    419  O   THR A  53     -10.719 -12.469  12.031  1.00 53.66           O  
ATOM    420  CG2 THR A  53     -11.422  -7.945  11.492  1.00 53.66           C  
ATOM    421  OG1 THR A  53     -12.445  -9.898  12.453  1.00 53.66           O  
ATOM    422  N   ASP A  54      -8.688 -11.742  12.352  1.00 55.22           N  
ATOM    423  CA  ASP A  54      -8.289 -12.727  13.359  1.00 55.22           C  
ATOM    424  C   ASP A  54      -8.945 -12.430  14.703  1.00 55.22           C  
ATOM    425  CB  ASP A  54      -6.766 -12.750  13.508  1.00 55.22           C  
ATOM    426  O   ASP A  54      -9.672 -11.445  14.844  1.00 55.22           O  
ATOM    427  CG  ASP A  54      -6.055 -13.336  12.305  1.00 55.22           C  
ATOM    428  OD1 ASP A  54      -6.680 -14.117  11.555  1.00 55.22           O  
ATOM    429  OD2 ASP A  54      -4.863 -13.023  12.109  1.00 55.22           O  
ATOM    430  N   ASN A  55      -8.922 -13.320  15.664  1.00 61.31           N  
ATOM    431  CA  ASN A  55      -9.539 -13.195  16.984  1.00 61.31           C  
ATOM    432  C   ASN A  55      -9.180 -11.875  17.641  1.00 61.31           C  
ATOM    433  CB  ASN A  55      -9.125 -14.375  17.875  1.00 61.31           C  
ATOM    434  O   ASN A  55      -8.000 -11.531  17.750  1.00 61.31           O  
ATOM    435  CG  ASN A  55      -9.766 -15.680  17.453  1.00 61.31           C  
ATOM    436  ND2 ASN A  55      -9.078 -16.781  17.703  1.00 61.31           N  
ATOM    437  OD1 ASN A  55     -10.875 -15.695  16.906  1.00 61.31           O  
ATOM    438  N   PRO A  56     -10.164 -11.023  17.875  1.00 65.19           N  
ATOM    439  CA  PRO A  56      -9.930  -9.734  18.516  1.00 65.19           C  
ATOM    440  C   PRO A  56      -9.250  -9.875  19.875  1.00 65.19           C  
ATOM    441  CB  PRO A  56     -11.336  -9.148  18.672  1.00 65.19           C  
ATOM    442  O   PRO A  56      -9.367 -10.914  20.531  1.00 65.19           O  
ATOM    443  CG  PRO A  56     -12.250 -10.320  18.562  1.00 65.19           C  
ATOM    444  CD  PRO A  56     -11.523 -11.430  17.859  1.00 65.19           C  
ATOM    445  N   THR A  57      -8.273  -8.914  20.172  1.00 67.94           N  
ATOM    446  CA  THR A  57      -7.672  -8.820  21.500  1.00 67.94           C  
ATOM    447  C   THR A  57      -8.125  -7.547  22.203  1.00 67.94           C  
ATOM    448  CB  THR A  57      -6.133  -8.852  21.422  1.00 67.94           C  
ATOM    449  O   THR A  57      -8.570  -6.598  21.562  1.00 67.94           O  
ATOM    450  CG2 THR A  57      -5.637 -10.164  20.828  1.00 67.94           C  
ATOM    451  OG1 THR A  57      -5.684  -7.770  20.594  1.00 67.94           O  
ATOM    452  N   ASN A  58      -8.070  -7.637  23.594  1.00 70.38           N  
ATOM    453  CA  ASN A  58      -8.367  -6.453  24.391  1.00 70.38           C  
ATOM    454  C   ASN A  58      -7.234  -5.434  24.328  1.00 70.38           C  
ATOM    455  CB  ASN A  58      -8.641  -6.852  25.844  1.00 70.38           C  
ATOM    456  O   ASN A  58      -6.090  -5.746  24.656  1.00 70.38           O  
ATOM    457  CG  ASN A  58      -9.875  -7.715  26.000  1.00 70.38           C  
ATOM    458  ND2 ASN A  58     -10.023  -8.344  27.156  1.00 70.38           N  
ATOM    459  OD1 ASN A  58     -10.688  -7.820  25.078  1.00 70.38           O  
ATOM    460  N   THR A  59      -7.473  -4.254  23.781  1.00 62.66           N  
ATOM    461  CA  THR A  59      -6.395  -3.338  23.422  1.00 62.66           C  
ATOM    462  C   THR A  59      -6.352  -2.154  24.391  1.00 62.66           C  
ATOM    463  CB  THR A  59      -6.551  -2.824  21.984  1.00 62.66           C  
ATOM    464  O   THR A  59      -5.285  -1.602  24.656  1.00 62.66           O  
ATOM    465  CG2 THR A  59      -5.898  -3.777  20.984  1.00 62.66           C  
ATOM    466  OG1 THR A  59      -7.945  -2.703  21.672  1.00 62.66           O  
ATOM    467  N   ALA A  60      -7.434  -1.807  25.000  1.00 58.62           N  
ATOM    468  CA  ALA A  60      -7.430  -0.718  25.969  1.00 58.62           C  
ATOM    469  C   ALA A  60      -8.430  -0.979  27.094  1.00 58.62           C  
ATOM    470  CB  ALA A  60      -7.734   0.611  25.281  1.00 58.62           C  
ATOM    471  O   ALA A  60      -9.547  -1.435  26.844  1.00 58.62           O  
ATOM    472  N   MET A  61      -7.832  -0.663  28.344  1.00 65.44           N  
ATOM    473  CA  MET A  61      -8.664  -0.910  29.516  1.00 65.44           C  
ATOM    474  C   MET A  61      -8.664   0.300  30.438  1.00 65.44           C  
ATOM    475  CB  MET A  61      -8.172  -2.148  30.266  1.00 65.44           C  
ATOM    476  O   MET A  61      -7.625   0.926  30.656  1.00 65.44           O  
ATOM    477  CG  MET A  61      -8.211  -3.424  29.438  1.00 65.44           C  
ATOM    478  SD  MET A  61      -7.613  -4.883  30.375  1.00 65.44           S  
ATOM    479  CE  MET A  61      -8.875  -4.969  31.672  1.00 65.44           C  
ATOM    480  N   ALA A  62      -9.844   0.866  30.656  1.00 64.44           N  
ATOM    481  CA  ALA A  62     -10.000   1.859  31.719  1.00 64.44           C  
ATOM    482  C   ALA A  62     -10.859   1.314  32.844  1.00 64.44           C  
ATOM    483  CB  ALA A  62     -10.617   3.139  31.156  1.00 64.44           C  
ATOM    484  O   ALA A  62     -11.922   0.729  32.625  1.00 64.44           O  
ATOM    485  N   ARG A  63     -10.336   1.548  34.094  1.00 75.69           N  
ATOM    486  CA  ARG A  63     -11.016   0.960  35.250  1.00 75.69           C  
ATOM    487  C   ARG A  63     -11.492   2.041  36.188  1.00 75.69           C  
ATOM    488  CB  ARG A  63     -10.086  -0.021  35.969  1.00 75.69           C  
ATOM    489  O   ARG A  63     -10.867   3.100  36.312  1.00 75.69           O  
ATOM    490  CG  ARG A  63      -9.719  -1.245  35.125  1.00 75.69           C  
ATOM    491  CD  ARG A  63      -8.773  -2.168  35.906  1.00 75.69           C  
ATOM    492  NE  ARG A  63      -8.266  -3.236  35.031  1.00 75.69           N  
ATOM    493  NH1 ARG A  63      -7.223  -4.391  36.750  1.00 75.69           N  
ATOM    494  NH2 ARG A  63      -7.129  -5.184  34.594  1.00 75.69           N  
ATOM    495  CZ  ARG A  63      -7.543  -4.266  35.469  1.00 75.69           C  
ATOM    496  N   GLY A  64     -12.609   1.764  36.781  1.00 76.62           N  
ATOM    497  CA  GLY A  64     -13.117   2.625  37.844  1.00 76.62           C  
ATOM    498  C   GLY A  64     -14.031   1.902  38.812  1.00 76.62           C  
ATOM    499  O   GLY A  64     -14.383   0.740  38.594  1.00 76.62           O  
ATOM    500  N   THR A  65     -14.266   2.596  39.938  1.00 81.31           N  
ATOM    501  CA  THR A  65     -15.188   2.025  40.906  1.00 81.31           C  
ATOM    502  C   THR A  65     -16.172   3.082  41.406  1.00 81.31           C  
ATOM    503  CB  THR A  65     -14.430   1.424  42.125  1.00 81.31           C  
ATOM    504  O   THR A  65     -15.836   4.266  41.500  1.00 81.31           O  
ATOM    505  CG2 THR A  65     -13.500   0.300  41.656  1.00 81.31           C  
ATOM    506  OG1 THR A  65     -13.656   2.449  42.750  1.00 81.31           O  
ATOM    507  N   THR A  66     -17.328   2.604  41.688  1.00 81.19           N  
ATOM    508  CA  THR A  66     -18.344   3.477  42.250  1.00 81.19           C  
ATOM    509  C   THR A  66     -19.016   2.805  43.469  1.00 81.19           C  
ATOM    510  CB  THR A  66     -19.406   3.863  41.219  1.00 81.19           C  
ATOM    511  O   THR A  66     -19.812   1.884  43.281  1.00 81.19           O  
ATOM    512  CG2 THR A  66     -20.328   4.953  41.750  1.00 81.19           C  
ATOM    513  OG1 THR A  66     -18.750   4.344  40.031  1.00 81.19           O  
ATOM    514  N   PRO A  67     -18.688   3.299  44.688  1.00 85.19           N  
ATOM    515  CA  PRO A  67     -19.344   2.699  45.844  1.00 85.19           C  
ATOM    516  C   PRO A  67     -20.719   3.314  46.125  1.00 85.19           C  
ATOM    517  CB  PRO A  67     -18.375   2.982  46.969  1.00 85.19           C  
ATOM    518  O   PRO A  67     -20.953   4.480  45.781  1.00 85.19           O  
ATOM    519  CG  PRO A  67     -17.672   4.234  46.594  1.00 85.19           C  
ATOM    520  CD  PRO A  67     -17.578   4.273  45.094  1.00 85.19           C  
ATOM    521  N   ASN A  68     -21.688   2.492  46.688  1.00 86.12           N  
ATOM    522  CA  ASN A  68     -22.984   2.975  47.125  1.00 86.12           C  
ATOM    523  C   ASN A  68     -23.281   2.523  48.562  1.00 86.12           C  
ATOM    524  CB  ASN A  68     -24.094   2.508  46.188  1.00 86.12           C  
ATOM    525  O   ASN A  68     -23.766   1.414  48.781  1.00 86.12           O  
ATOM    526  CG  ASN A  68     -25.453   3.061  46.562  1.00 86.12           C  
ATOM    527  ND2 ASN A  68     -26.484   2.629  45.844  1.00 86.12           N  
ATOM    528  OD1 ASN A  68     -25.578   3.867  47.500  1.00 86.12           O  
ATOM    529  N   SER A  69     -22.969   3.449  49.500  1.00 84.81           N  
ATOM    530  CA  SER A  69     -23.188   3.104  50.906  1.00 84.81           C  
ATOM    531  C   SER A  69     -24.594   3.471  51.344  1.00 84.81           C  
ATOM    532  CB  SER A  69     -22.156   3.805  51.781  1.00 84.81           C  
ATOM    533  O   SER A  69     -24.969   3.244  52.500  1.00 84.81           O  
ATOM    534  OG  SER A  69     -22.188   5.207  51.562  1.00 84.81           O  
ATOM    535  N   THR A  70     -25.391   3.896  50.469  1.00 85.25           N  
ATOM    536  CA  THR A  70     -26.734   4.359  50.844  1.00 85.25           C  
ATOM    537  C   THR A  70     -27.750   3.219  50.750  1.00 85.25           C  
ATOM    538  CB  THR A  70     -27.188   5.520  49.938  1.00 85.25           C  
ATOM    539  O   THR A  70     -27.391   2.092  50.406  1.00 85.25           O  
ATOM    540  CG2 THR A  70     -26.125   6.625  49.875  1.00 85.25           C  
ATOM    541  OG1 THR A  70     -27.391   5.020  48.594  1.00 85.25           O  
ATOM    542  N   SER A  71     -28.938   3.557  51.156  1.00 83.62           N  
ATOM    543  CA  SER A  71     -30.016   2.568  51.188  1.00 83.62           C  
ATOM    544  C   SER A  71     -30.844   2.596  49.906  1.00 83.62           C  
ATOM    545  CB  SER A  71     -30.906   2.814  52.406  1.00 83.62           C  
ATOM    546  O   SER A  71     -31.734   1.768  49.719  1.00 83.62           O  
ATOM    547  OG  SER A  71     -31.422   4.137  52.406  1.00 83.62           O  
ATOM    548  N   GLN A  72     -30.453   3.510  49.000  1.00 85.50           N  
ATOM    549  CA  GLN A  72     -31.125   3.623  47.719  1.00 85.50           C  
ATOM    550  C   GLN A  72     -30.141   3.473  46.562  1.00 85.50           C  
ATOM    551  CB  GLN A  72     -31.859   4.965  47.594  1.00 85.50           C  
ATOM    552  O   GLN A  72     -28.953   3.748  46.719  1.00 85.50           O  
ATOM    553  CG  GLN A  72     -32.875   5.203  48.719  1.00 85.50           C  
ATOM    554  CD  GLN A  72     -34.094   4.336  48.594  1.00 85.50           C  
ATOM    555  NE2 GLN A  72     -34.781   4.098  49.719  1.00 85.50           N  
ATOM    556  OE1 GLN A  72     -34.438   3.885  47.500  1.00 85.50           O  
ATOM    557  N   PRO A  73     -30.656   3.043  45.406  1.00 85.19           N  
ATOM    558  CA  PRO A  73     -29.781   2.936  44.219  1.00 85.19           C  
ATOM    559  C   PRO A  73     -29.266   4.293  43.750  1.00 85.19           C  
ATOM    560  CB  PRO A  73     -30.672   2.293  43.156  1.00 85.19           C  
ATOM    561  O   PRO A  73     -29.938   5.309  43.906  1.00 85.19           O  
ATOM    562  CG  PRO A  73     -31.797   1.683  43.938  1.00 85.19           C  
ATOM    563  CD  PRO A  73     -31.953   2.443  45.219  1.00 85.19           C  
ATOM    564  N   ILE A  74     -28.000   4.270  43.312  1.00 83.19           N  
ATOM    565  CA  ILE A  74     -27.406   5.461  42.719  1.00 83.19           C  
ATOM    566  C   ILE A  74     -27.172   5.238  41.219  1.00 83.19           C  
ATOM    567  CB  ILE A  74     -26.078   5.828  43.406  1.00 83.19           C  
ATOM    568  O   ILE A  74     -26.750   4.160  40.812  1.00 83.19           O  
ATOM    569  CG1 ILE A  74     -26.328   6.195  44.875  1.00 83.19           C  
ATOM    570  CG2 ILE A  74     -25.375   6.973  42.688  1.00 83.19           C  
ATOM    571  CD1 ILE A  74     -25.062   6.305  45.719  1.00 83.19           C  
ATOM    572  N   VAL A  75     -27.609   6.246  40.438  1.00 80.00           N  
ATOM    573  CA  VAL A  75     -27.359   6.211  39.000  1.00 80.00           C  
ATOM    574  C   VAL A  75     -26.188   7.133  38.656  1.00 80.00           C  
ATOM    575  CB  VAL A  75     -28.609   6.613  38.188  1.00 80.00           C  
ATOM    576  O   VAL A  75     -26.172   8.297  39.031  1.00 80.00           O  
ATOM    577  CG1 VAL A  75     -28.328   6.562  36.688  1.00 80.00           C  
ATOM    578  CG2 VAL A  75     -29.781   5.707  38.531  1.00 80.00           C  
ATOM    579  N   ARG A  76     -25.203   6.562  38.000  1.00 71.56           N  
ATOM    580  CA  ARG A  76     -24.031   7.352  37.594  1.00 71.56           C  
ATOM    581  C   ARG A  76     -23.719   7.184  36.125  1.00 71.56           C  
ATOM    582  CB  ARG A  76     -22.812   6.957  38.438  1.00 71.56           C  
ATOM    583  O   ARG A  76     -23.922   6.109  35.562  1.00 71.56           O  
ATOM    584  CG  ARG A  76     -22.922   7.363  39.906  1.00 71.56           C  
ATOM    585  CD  ARG A  76     -22.625   8.844  40.094  1.00 71.56           C  
ATOM    586  NE  ARG A  76     -22.531   9.188  41.531  1.00 71.56           N  
ATOM    587  NH1 ARG A  76     -22.156  11.445  41.156  1.00 71.56           N  
ATOM    588  NH2 ARG A  76     -22.250  10.625  43.281  1.00 71.56           N  
ATOM    589  CZ  ARG A  76     -22.312  10.414  42.000  1.00 71.56           C  
ATOM    590  N   THR A  77     -23.297   8.336  35.562  1.00 71.31           N  
ATOM    591  CA  THR A  77     -22.812   8.305  34.188  1.00 71.31           C  
ATOM    592  C   THR A  77     -21.281   8.156  34.156  1.00 71.31           C  
ATOM    593  CB  THR A  77     -23.219   9.570  33.406  1.00 71.31           C  
ATOM    594  O   THR A  77     -20.562   8.961  34.750  1.00 71.31           O  
ATOM    595  CG2 THR A  77     -22.734   9.516  31.969  1.00 71.31           C  
ATOM    596  OG1 THR A  77     -24.641   9.688  33.406  1.00 71.31           O  
ATOM    597  N   ILE A  78     -20.828   7.098  33.562  1.00 66.88           N  
ATOM    598  CA  ILE A  78     -19.406   6.855  33.375  1.00 66.88           C  
ATOM    599  C   ILE A  78     -18.969   7.273  31.984  1.00 66.88           C  
ATOM    600  CB  ILE A  78     -19.047   5.371  33.625  1.00 66.88           C  
ATOM    601  O   ILE A  78     -19.562   6.867  30.984  1.00 66.88           O  
ATOM    602  CG1 ILE A  78     -19.562   4.926  35.000  1.00 66.88           C  
ATOM    603  CG2 ILE A  78     -17.547   5.148  33.531  1.00 66.88           C  
ATOM    604  CD1 ILE A  78     -19.484   3.424  35.250  1.00 66.88           C  
ATOM    605  N   THR A  79     -17.969   8.211  32.031  1.00 62.56           N  
ATOM    606  CA  THR A  79     -17.422   8.664  30.750  1.00 62.56           C  
ATOM    607  C   THR A  79     -16.031   8.086  30.531  1.00 62.56           C  
ATOM    608  CB  THR A  79     -17.359  10.203  30.688  1.00 62.56           C  
ATOM    609  O   THR A  79     -15.219   8.031  31.453  1.00 62.56           O  
ATOM    610  CG2 THR A  79     -16.969  10.680  29.297  1.00 62.56           C  
ATOM    611  OG1 THR A  79     -18.641  10.742  31.031  1.00 62.56           O  
ATOM    612  N   PHE A  80     -15.891   7.594  29.281  1.00 61.78           N  
ATOM    613  CA  PHE A  80     -14.602   7.027  28.891  1.00 61.78           C  
ATOM    614  C   PHE A  80     -14.008   7.789  27.719  1.00 61.78           C  
ATOM    615  CB  PHE A  80     -14.742   5.543  28.547  1.00 61.78           C  
ATOM    616  O   PHE A  80     -14.695   8.055  26.734  1.00 61.78           O  
ATOM    617  CG  PHE A  80     -15.422   4.730  29.609  1.00 61.78           C  
ATOM    618  CD1 PHE A  80     -14.695   4.191  30.672  1.00 61.78           C  
ATOM    619  CD2 PHE A  80     -16.797   4.512  29.562  1.00 61.78           C  
ATOM    620  CE1 PHE A  80     -15.320   3.438  31.656  1.00 61.78           C  
ATOM    621  CE2 PHE A  80     -17.422   3.760  30.562  1.00 61.78           C  
ATOM    622  CZ  PHE A  80     -16.688   3.225  31.594  1.00 61.78           C  
ATOM    623  N   ASN A  81     -12.688   8.148  28.031  1.00 58.25           N  
ATOM    624  CA  ASN A  81     -11.938   8.750  26.938  1.00 58.25           C  
ATOM    625  C   ASN A  81     -10.625   8.008  26.688  1.00 58.25           C  
ATOM    626  CB  ASN A  81     -11.656  10.227  27.234  1.00 58.25           C  
ATOM    627  O   ASN A  81      -9.781   7.910  27.578  1.00 58.25           O  
ATOM    628  CG  ASN A  81     -12.922  11.062  27.266  1.00 58.25           C  
ATOM    629  ND2 ASN A  81     -12.953  12.062  28.141  1.00 58.25           N  
ATOM    630  OD1 ASN A  81     -13.875  10.805  26.516  1.00 58.25           O  
ATOM    631  N   GLU A  82     -10.633   7.246  25.547  1.00 52.84           N  
ATOM    632  CA  GLU A  82      -9.383   6.555  25.250  1.00 52.84           C  
ATOM    633  C   GLU A  82      -8.891   6.879  23.844  1.00 52.84           C  
ATOM    634  CB  GLU A  82      -9.555   5.043  25.422  1.00 52.84           C  
ATOM    635  O   GLU A  82      -9.688   6.965  22.906  1.00 52.84           O  
ATOM    636  CG  GLU A  82      -8.242   4.289  25.578  1.00 52.84           C  
ATOM    637  CD  GLU A  82      -7.730   4.266  27.000  1.00 52.84           C  
ATOM    638  OE1 GLU A  82      -6.637   3.701  27.250  1.00 52.84           O  
ATOM    639  OE2 GLU A  82      -8.422   4.812  27.891  1.00 52.84           O  
ATOM    640  N   THR A  83      -7.602   7.227  23.797  1.00 55.00           N  
ATOM    641  CA  THR A  83      -6.961   7.414  22.516  1.00 55.00           C  
ATOM    642  C   THR A  83      -6.031   6.246  22.188  1.00 55.00           C  
ATOM    643  CB  THR A  83      -6.160   8.734  22.469  1.00 55.00           C  
ATOM    644  O   THR A  83      -5.191   5.871  23.016  1.00 55.00           O  
ATOM    645  CG2 THR A  83      -5.531   8.945  21.094  1.00 55.00           C  
ATOM    646  OG1 THR A  83      -7.043   9.828  22.750  1.00 55.00           O  
ATOM    647  N   LEU A  84      -6.316   5.562  21.062  1.00 53.03           N  
ATOM    648  CA  LEU A  84      -5.426   4.488  20.641  1.00 53.03           C  
ATOM    649  C   LEU A  84      -4.652   4.883  19.391  1.00 53.03           C  
ATOM    650  CB  LEU A  84      -6.223   3.205  20.375  1.00 53.03           C  
ATOM    651  O   LEU A  84      -5.211   5.488  18.469  1.00 53.03           O  
ATOM    652  CG  LEU A  84      -6.832   2.521  21.609  1.00 53.03           C  
ATOM    653  CD1 LEU A  84      -7.855   1.475  21.172  1.00 53.03           C  
ATOM    654  CD2 LEU A  84      -5.738   1.891  22.469  1.00 53.03           C  
ATOM    655  N   THR A  85      -3.389   4.664  19.547  1.00 54.78           N  
ATOM    656  CA  THR A  85      -2.551   4.867  18.375  1.00 54.78           C  
ATOM    657  C   THR A  85      -2.377   3.561  17.594  1.00 54.78           C  
ATOM    658  CB  THR A  85      -1.169   5.426  18.766  1.00 54.78           C  
ATOM    659  O   THR A  85      -1.983   2.543  18.172  1.00 54.78           O  
ATOM    660  CG2 THR A  85      -0.340   5.750  17.516  1.00 54.78           C  
ATOM    661  OG1 THR A  85      -1.342   6.617  19.531  1.00 54.78           O  
ATOM    662  N   ASP A  86      -3.000   3.539  16.375  1.00 50.94           N  
ATOM    663  CA  ASP A  86      -2.871   2.355  15.523  1.00 50.94           C  
ATOM    664  C   ASP A  86      -1.825   2.572  14.438  1.00 50.94           C  
ATOM    665  CB  ASP A  86      -4.219   1.996  14.898  1.00 50.94           C  
ATOM    666  O   ASP A  86      -1.649   3.691  13.945  1.00 50.94           O  
ATOM    667  CG  ASP A  86      -5.258   1.570  15.922  1.00 50.94           C  
ATOM    668  OD1 ASP A  86      -4.887   0.951  16.938  1.00 50.94           O  
ATOM    669  OD2 ASP A  86      -6.453   1.854  15.703  1.00 50.94           O  
ATOM    670  N   SER A  87      -1.052   1.501  14.289  1.00 53.16           N  
ATOM    671  CA  SER A  87      -0.071   1.562  13.203  1.00 53.16           C  
ATOM    672  C   SER A  87      -0.521   0.737  12.008  1.00 53.16           C  
ATOM    673  CB  SER A  87       1.292   1.068  13.695  1.00 53.16           C  
ATOM    674  O   SER A  87      -1.084  -0.347  12.164  1.00 53.16           O  
ATOM    675  OG  SER A  87       1.232  -0.301  14.055  1.00 53.16           O  
ATOM    676  N   GLN A  88      -0.661   1.378  10.930  1.00 52.06           N  
ATOM    677  CA  GLN A  88      -0.927   0.711   9.656  1.00 52.06           C  
ATOM    678  C   GLN A  88       0.329   0.652   8.789  1.00 52.06           C  
ATOM    679  CB  GLN A  88      -2.051   1.423   8.898  1.00 52.06           C  
ATOM    680  O   GLN A  88       1.102   1.611   8.742  1.00 52.06           O  
ATOM    681  CG  GLN A  88      -3.414   1.300   9.570  1.00 52.06           C  
ATOM    682  CD  GLN A  88      -4.520   1.977   8.773  1.00 52.06           C  
ATOM    683  NE2 GLN A  88      -5.750   1.876   9.273  1.00 52.06           N  
ATOM    684  OE1 GLN A  88      -4.266   2.586   7.734  1.00 52.06           O  
ATOM    685  N   SER A  89       0.540  -0.619   8.344  1.00 52.41           N  
ATOM    686  CA  SER A  89       1.702  -0.725   7.465  1.00 52.41           C  
ATOM    687  C   SER A  89       1.309  -1.240   6.086  1.00 52.41           C  
ATOM    688  CB  SER A  89       2.756  -1.646   8.086  1.00 52.41           C  
ATOM    689  O   SER A  89       0.365  -2.021   5.957  1.00 52.41           O  
ATOM    690  OG  SER A  89       2.266  -2.971   8.195  1.00 52.41           O  
ATOM    691  N   THR A  90       1.904  -0.627   5.105  1.00 54.44           N  
ATOM    692  CA  THR A  90       1.721  -1.086   3.732  1.00 54.44           C  
ATOM    693  C   THR A  90       3.041  -1.574   3.145  1.00 54.44           C  
ATOM    694  CB  THR A  90       1.143   0.031   2.842  1.00 54.44           C  
ATOM    695  O   THR A  90       4.090  -0.969   3.371  1.00 54.44           O  
ATOM    696  CG2 THR A  90      -0.263   0.417   3.291  1.00 54.44           C  
ATOM    697  OG1 THR A  90       1.991   1.184   2.920  1.00 54.44           O  
ATOM    698  N   THR A  91       2.895  -2.730   2.510  1.00 55.59           N  
ATOM    699  CA  THR A  91       4.086  -3.258   1.850  1.00 55.59           C  
ATOM    700  C   THR A  91       3.824  -3.477   0.362  1.00 55.59           C  
ATOM    701  CB  THR A  91       4.543  -4.578   2.494  1.00 55.59           C  
ATOM    702  O   THR A  91       2.816  -4.078  -0.015  1.00 55.59           O  
ATOM    703  CG2 THR A  91       5.852  -5.062   1.880  1.00 55.59           C  
ATOM    704  OG1 THR A  91       4.734  -4.375   3.900  1.00 55.59           O  
ATOM    705  N   THR A  92       4.719  -2.801  -0.422  1.00 53.97           N  
ATOM    706  CA  THR A  92       4.648  -3.059  -1.856  1.00 53.97           C  
ATOM    707  C   THR A  92       5.496  -4.270  -2.229  1.00 53.97           C  
ATOM    708  CB  THR A  92       5.117  -1.834  -2.666  1.00 53.97           C  
ATOM    709  O   THR A  92       6.703  -4.293  -1.980  1.00 53.97           O  
ATOM    710  CG2 THR A  92       4.957  -2.074  -4.164  1.00 53.97           C  
ATOM    711  OG1 THR A  92       4.336  -0.694  -2.291  1.00 53.97           O  
ATOM    712  N   GLU A  93       4.855  -5.258  -2.836  1.00 57.62           N  
ATOM    713  CA  GLU A  93       5.570  -6.473  -3.217  1.00 57.62           C  
ATOM    714  C   GLU A  93       5.934  -6.457  -4.699  1.00 57.62           C  
ATOM    715  CB  GLU A  93       4.730  -7.715  -2.895  1.00 57.62           C  
ATOM    716  O   GLU A  93       7.055  -6.812  -5.070  1.00 57.62           O  
ATOM    717  CG  GLU A  93       4.555  -7.965  -1.403  1.00 57.62           C  
ATOM    718  CD  GLU A  93       3.684  -9.180  -1.099  1.00 57.62           C  
ATOM    719  OE1 GLU A  93       3.496  -9.500   0.095  1.00 57.62           O  
ATOM    720  OE2 GLU A  93       3.189  -9.805  -2.062  1.00 57.62           O  
ATOM    721  N   HIS A  94       4.938  -5.938  -5.438  1.00 63.38           N  
ATOM    722  CA  HIS A  94       5.172  -5.766  -6.867  1.00 63.38           C  
ATOM    723  C   HIS A  94       4.684  -4.402  -7.344  1.00 63.38           C  
ATOM    724  CB  HIS A  94       4.477  -6.879  -7.660  1.00 63.38           C  
ATOM    725  O   HIS A  94       3.490  -4.102  -7.266  1.00 63.38           O  
ATOM    726  CG  HIS A  94       4.840  -8.258  -7.203  1.00 63.38           C  
ATOM    727  CD2 HIS A  94       5.922  -9.023  -7.469  1.00 63.38           C  
ATOM    728  ND1 HIS A  94       4.035  -9.000  -6.371  1.00 63.38           N  
ATOM    729  CE1 HIS A  94       4.609 -10.172  -6.141  1.00 63.38           C  
ATOM    730  NE2 HIS A  94       5.758 -10.211  -6.797  1.00 63.38           N  
ATOM    731  N   GLY A  95       5.664  -3.582  -7.855  1.00 53.31           N  
ATOM    732  CA  GLY A  95       5.305  -2.227  -8.234  1.00 53.31           C  
ATOM    733  C   GLY A  95       6.043  -1.739  -9.469  1.00 53.31           C  
ATOM    734  O   GLY A  95       6.719  -2.520 -10.141  1.00 53.31           O  
ATOM    735  N   ILE A  96       5.562  -0.547 -10.000  1.00 56.38           N  
ATOM    736  CA  ILE A  96       6.160  -0.003 -11.219  1.00 56.38           C  
ATOM    737  C   ILE A  96       6.477   1.479 -11.016  1.00 56.38           C  
ATOM    738  CB  ILE A  96       5.234  -0.195 -12.438  1.00 56.38           C  
ATOM    739  O   ILE A  96       5.707   2.201 -10.383  1.00 56.38           O  
ATOM    740  CG1 ILE A  96       5.953   0.232 -13.727  1.00 56.38           C  
ATOM    741  CG2 ILE A  96       3.930   0.585 -12.258  1.00 56.38           C  
ATOM    742  CD1 ILE A  96       5.270  -0.243 -15.000  1.00 56.38           C  
ATOM    743  N   THR A  97       7.809   1.887 -11.570  1.00 64.12           N  
ATOM    744  CA  THR A  97       8.211   3.287 -11.492  1.00 64.12           C  
ATOM    745  C   THR A  97       8.766   3.766 -12.828  1.00 64.12           C  
ATOM    746  CB  THR A  97       9.273   3.504 -10.391  1.00 64.12           C  
ATOM    747  O   THR A  97       9.289   2.969 -13.609  1.00 64.12           O  
ATOM    748  CG2 THR A  97      10.508   2.646 -10.641  1.00 64.12           C  
ATOM    749  OG1 THR A  97       9.656   4.883 -10.375  1.00 64.12           O  
ATOM    750  N   ALA A  98       8.633   5.031 -13.211  1.00 57.00           N  
ATOM    751  CA  ALA A  98       9.180   5.609 -14.438  1.00 57.00           C  
ATOM    752  C   ALA A  98      10.547   6.250 -14.180  1.00 57.00           C  
ATOM    753  CB  ALA A  98       8.219   6.633 -15.023  1.00 57.00           C  
ATOM    754  O   ALA A  98      11.062   6.980 -15.023  1.00 57.00           O  
ATOM    755  N   GLY A  99      11.273   5.883 -13.141  1.00 55.34           N  
ATOM    756  CA  GLY A  99      12.625   6.363 -12.906  1.00 55.34           C  
ATOM    757  C   GLY A  99      12.750   7.191 -11.641  1.00 55.34           C  
ATOM    758  O   GLY A  99      12.648   6.660 -10.539  1.00 55.34           O  
ATOM    759  N   VAL A 100      12.617   8.383 -11.289  1.00 41.59           N  
ATOM    760  CA  VAL A 100      12.922   9.039 -10.023  1.00 41.59           C  
ATOM    761  C   VAL A 100      11.633   9.312  -9.258  1.00 41.59           C  
ATOM    762  CB  VAL A 100      13.703  10.352 -10.242  1.00 41.59           C  
ATOM    763  O   VAL A 100      10.594   9.602  -9.859  1.00 41.59           O  
ATOM    764  CG1 VAL A 100      14.680  10.602  -9.094  1.00 41.59           C  
ATOM    765  CG2 VAL A 100      14.445  10.320 -11.578  1.00 41.59           C  
ATOM    766  N   SER A 101      11.562   8.742  -8.070  1.00 39.38           N  
ATOM    767  CA  SER A 101      10.656   8.828  -6.930  1.00 39.38           C  
ATOM    768  C   SER A 101       9.500   9.781  -7.215  1.00 39.38           C  
ATOM    769  CB  SER A 101      11.406   9.281  -5.676  1.00 39.38           C  
ATOM    770  O   SER A 101       9.719  10.898  -7.688  1.00 39.38           O  
ATOM    771  OG  SER A 101      12.383  10.250  -6.000  1.00 39.38           O  
ATOM    772  N   ALA A 102       8.461   9.227  -7.625  1.00 32.31           N  
ATOM    773  CA  ALA A 102       7.195   9.945  -7.750  1.00 32.31           C  
ATOM    774  C   ALA A 102       6.371   9.828  -6.473  1.00 32.31           C  
ATOM    775  CB  ALA A 102       6.402   9.414  -8.945  1.00 32.31           C  
ATOM    776  O   ALA A 102       6.438   8.812  -5.773  1.00 32.31           O  
ATOM    777  N   THR A 103       6.180  10.977  -5.852  1.00 38.41           N  
ATOM    778  CA  THR A 103       5.316  11.484  -4.793  1.00 38.41           C  
ATOM    779  C   THR A 103       3.848  11.312  -5.164  1.00 38.41           C  
ATOM    780  CB  THR A 103       5.605  12.969  -4.496  1.00 38.41           C  
ATOM    781  O   THR A 103       3.387  11.859  -6.168  1.00 38.41           O  
ATOM    782  CG2 THR A 103       4.879  13.430  -3.238  1.00 38.41           C  
ATOM    783  OG1 THR A 103       7.016  13.148  -4.316  1.00 38.41           O  
ATOM    784  N   VAL A 104       3.246  10.148  -4.852  1.00 31.91           N  
ATOM    785  CA  VAL A 104       1.797  10.023  -4.953  1.00 31.91           C  
ATOM    786  C   VAL A 104       1.166  10.180  -3.570  1.00 31.91           C  
ATOM    787  CB  VAL A 104       1.383   8.680  -5.582  1.00 31.91           C  
ATOM    788  O   VAL A 104       1.705   9.680  -2.578  1.00 31.91           O  
ATOM    789  CG1 VAL A 104      -0.135   8.594  -5.727  1.00 31.91           C  
ATOM    790  CG2 VAL A 104       2.062   8.492  -6.938  1.00 31.91           C  
ATOM    791  N   LYS A 105       0.489  11.344  -3.334  1.00 30.23           N  
ATOM    792  CA  LYS A 105      -0.372  11.500  -2.164  1.00 30.23           C  
ATOM    793  C   LYS A 105      -1.424  10.391  -2.111  1.00 30.23           C  
ATOM    794  CB  LYS A 105      -1.052  12.867  -2.170  1.00 30.23           C  
ATOM    795  O   LYS A 105      -2.213  10.234  -3.045  1.00 30.23           O  
ATOM    796  CG  LYS A 105      -0.447  13.859  -1.190  1.00 30.23           C  
ATOM    797  CD  LYS A 105      -1.220  15.172  -1.178  1.00 30.23           C  
ATOM    798  CE  LYS A 105      -0.586  16.188  -0.234  1.00 30.23           C  
ATOM    799  NZ  LYS A 105      -1.363  17.469  -0.188  1.00 30.23           N  
ATOM    800  N   SER A 106      -1.006   9.180  -1.605  1.00 33.16           N  
ATOM    801  CA  SER A 106      -2.066   8.211  -1.350  1.00 33.16           C  
ATOM    802  C   SER A 106      -2.320   8.047   0.146  1.00 33.16           C  
ATOM    803  CB  SER A 106      -1.717   6.855  -1.965  1.00 33.16           C  
ATOM    804  O   SER A 106      -1.397   8.180   0.954  1.00 33.16           O  
ATOM    805  OG  SER A 106      -1.123   6.004  -1.001  1.00 33.16           O  
ATOM    806  N   GLU A 107      -3.467   8.531   0.663  1.00 31.53           N  
ATOM    807  CA  GLU A 107      -4.023   8.391   2.006  1.00 31.53           C  
ATOM    808  C   GLU A 107      -3.805   6.984   2.553  1.00 31.53           C  
ATOM    809  CB  GLU A 107      -5.516   8.734   2.006  1.00 31.53           C  
ATOM    810  O   GLU A 107      -3.611   6.801   3.756  1.00 31.53           O  
ATOM    811  CG  GLU A 107      -5.805  10.227   2.029  1.00 31.53           C  
ATOM    812  CD  GLU A 107      -7.293  10.547   2.061  1.00 31.53           C  
ATOM    813  OE1 GLU A 107      -7.652  11.742   2.145  1.00 31.53           O  
ATOM    814  OE2 GLU A 107      -8.102   9.594   2.006  1.00 31.53           O  
ATOM    815  N   ALA A 108      -3.092   6.082   1.661  1.00 31.75           N  
ATOM    816  CA  ALA A 108      -2.756   4.719   2.072  1.00 31.75           C  
ATOM    817  C   ALA A 108      -1.323   4.367   1.681  1.00 31.75           C  
ATOM    818  CB  ALA A 108      -3.732   3.723   1.456  1.00 31.75           C  
ATOM    819  O   ALA A 108      -1.001   4.281   0.494  1.00 31.75           O  
ATOM    820  N   GLY A 109      -0.275   5.328   1.892  1.00 33.56           N  
ATOM    821  CA  GLY A 109       1.153   5.055   1.915  1.00 33.56           C  
ATOM    822  C   GLY A 109       1.620   4.219   0.740  1.00 33.56           C  
ATOM    823  O   GLY A 109       2.717   3.652   0.770  1.00 33.56           O  
ATOM    824  N   PHE A 110       0.790   3.910  -0.349  1.00 36.38           N  
ATOM    825  CA  PHE A 110       1.368   3.203  -1.484  1.00 36.38           C  
ATOM    826  C   PHE A 110       2.082   4.172  -2.420  1.00 36.38           C  
ATOM    827  CB  PHE A 110       0.284   2.436  -2.250  1.00 36.38           C  
ATOM    828  O   PHE A 110       1.595   5.273  -2.670  1.00 36.38           O  
ATOM    829  CG  PHE A 110      -0.260   1.248  -1.504  1.00 36.38           C  
ATOM    830  CD1 PHE A 110       0.401   0.027  -1.536  1.00 36.38           C  
ATOM    831  CD2 PHE A 110      -1.436   1.354  -0.771  1.00 36.38           C  
ATOM    832  CE1 PHE A 110      -0.101  -1.075  -0.847  1.00 36.38           C  
ATOM    833  CE2 PHE A 110      -1.943   0.257  -0.079  1.00 36.38           C  
ATOM    834  CZ  PHE A 110      -1.275  -0.957  -0.119  1.00 36.38           C  
ATOM    835  N   VAL A 111       3.486   4.180  -2.521  1.00 38.25           N  
ATOM    836  CA  VAL A 111       4.277   5.016  -3.416  1.00 38.25           C  
ATOM    837  C   VAL A 111       4.184   4.484  -4.844  1.00 38.25           C  
ATOM    838  CB  VAL A 111       5.758   5.082  -2.971  1.00 38.25           C  
ATOM    839  O   VAL A 111       4.512   3.328  -5.105  1.00 38.25           O  
ATOM    840  CG1 VAL A 111       6.570   5.949  -3.926  1.00 38.25           C  
ATOM    841  CG2 VAL A 111       5.859   5.609  -1.541  1.00 38.25           C  
ATOM    842  N   PHE A 112       3.244   4.961  -5.605  1.00 39.19           N  
ATOM    843  CA  PHE A 112       3.213   4.527  -7.000  1.00 39.19           C  
ATOM    844  C   PHE A 112       3.438   5.707  -7.938  1.00 39.19           C  
ATOM    845  CB  PHE A 112       1.880   3.846  -7.320  1.00 39.19           C  
ATOM    846  O   PHE A 112       2.898   6.793  -7.719  1.00 39.19           O  
ATOM    847  CG  PHE A 112       1.599   2.635  -6.473  1.00 39.19           C  
ATOM    848  CD1 PHE A 112       2.184   1.410  -6.773  1.00 39.19           C  
ATOM    849  CD2 PHE A 112       0.748   2.719  -5.379  1.00 39.19           C  
ATOM    850  CE1 PHE A 112       1.926   0.286  -5.992  1.00 39.19           C  
ATOM    851  CE2 PHE A 112       0.484   1.600  -4.594  1.00 39.19           C  
ATOM    852  CZ  PHE A 112       1.074   0.385  -4.902  1.00 39.19           C  
ATOM    853  N   ALA A 113       4.656   5.984  -8.359  1.00 35.19           N  
ATOM    854  CA  ALA A 113       5.402   6.973  -9.133  1.00 35.19           C  
ATOM    855  C   ALA A 113       4.559   7.516 -10.289  1.00 35.19           C  
ATOM    856  CB  ALA A 113       6.699   6.367  -9.664  1.00 35.19           C  
ATOM    857  O   ALA A 113       3.865   6.754 -10.969  1.00 35.19           O  
ATOM    858  N   LYS A 114       4.121   8.797 -10.211  1.00 31.94           N  
ATOM    859  CA  LYS A 114       3.676   9.828 -11.148  1.00 31.94           C  
ATOM    860  C   LYS A 114       4.840  10.703 -11.602  1.00 31.94           C  
ATOM    861  CB  LYS A 114       2.582  10.695 -10.523  1.00 31.94           C  
ATOM    862  O   LYS A 114       5.770  10.953 -10.836  1.00 31.94           O  
ATOM    863  CG  LYS A 114       1.852  11.586 -11.516  1.00 31.94           C  
ATOM    864  CD  LYS A 114       0.734  12.367 -10.836  1.00 31.94           C  
ATOM    865  CE  LYS A 114       0.051  13.320 -11.812  1.00 31.94           C  
ATOM    866  NZ  LYS A 114      -1.074  14.062 -11.172  1.00 31.94           N  
ATOM    867  N   VAL A 115       5.027  11.016 -12.922  1.00 28.81           N  
ATOM    868  CA  VAL A 115       5.957  11.875 -13.648  1.00 28.81           C  
ATOM    869  C   VAL A 115       5.516  13.328 -13.523  1.00 28.81           C  
ATOM    870  CB  VAL A 115       6.055  11.477 -15.141  1.00 28.81           C  
ATOM    871  O   VAL A 115       4.359  13.664 -13.789  1.00 28.81           O  
ATOM    872  CG1 VAL A 115       7.027  12.391 -15.875  1.00 28.81           C  
ATOM    873  CG2 VAL A 115       6.480  10.016 -15.273  1.00 28.81           C  
ATOM    874  N   GLY A 116       6.285  14.164 -12.633  1.00 24.92           N  
ATOM    875  CA  GLY A 116       6.488  15.594 -12.852  1.00 24.92           C  
ATOM    876  C   GLY A 116       5.645  16.453 -11.938  1.00 24.92           C  
ATOM    877  O   GLY A 116       4.414  16.422 -11.992  1.00 24.92           O  
ATOM    878  N   PHE A 117       6.055  16.672 -10.617  1.00 21.78           N  
ATOM    879  CA  PHE A 117       5.859  17.812  -9.734  1.00 21.78           C  
ATOM    880  C   PHE A 117       6.477  17.562  -8.367  1.00 21.78           C  
ATOM    881  CB  PHE A 117       4.371  18.141  -9.586  1.00 21.78           C  
ATOM    882  O   PHE A 117       6.430  16.438  -7.863  1.00 21.78           O  
ATOM    883  CG  PHE A 117       3.773  18.812 -10.789  1.00 21.78           C  
ATOM    884  CD1 PHE A 117       3.859  20.203 -10.938  1.00 21.78           C  
ATOM    885  CD2 PHE A 117       3.127  18.078 -11.773  1.00 21.78           C  
ATOM    886  CE1 PHE A 117       3.307  20.828 -12.055  1.00 21.78           C  
ATOM    887  CE2 PHE A 117       2.572  18.703 -12.883  1.00 21.78           C  
ATOM    888  CZ  PHE A 117       2.664  20.078 -13.023  1.00 21.78           C  
ATOM    889  N   GLU A 118       7.492  18.438  -7.902  1.00 21.62           N  
ATOM    890  CA  GLU A 118       8.352  18.734  -6.758  1.00 21.62           C  
ATOM    891  C   GLU A 118       7.520  19.047  -5.516  1.00 21.62           C  
ATOM    892  CB  GLU A 118       9.281  19.906  -7.078  1.00 21.62           C  
ATOM    893  O   GLU A 118       6.629  19.906  -5.559  1.00 21.62           O  
ATOM    894  CG  GLU A 118      10.758  19.547  -6.984  1.00 21.62           C  
ATOM    895  CD  GLU A 118      11.680  20.719  -7.297  1.00 21.62           C  
ATOM    896  OE1 GLU A 118      12.914  20.594  -7.117  1.00 21.62           O  
ATOM    897  OE2 GLU A 118      11.164  21.781  -7.723  1.00 21.62           O  
ATOM    898  N   VAL A 119       7.488  18.094  -4.551  1.00 23.52           N  
ATOM    899  CA  VAL A 119       7.512  18.500  -3.152  1.00 23.52           C  
ATOM    900  C   VAL A 119       8.320  17.500  -2.330  1.00 23.52           C  
ATOM    901  CB  VAL A 119       6.082  18.641  -2.576  1.00 23.52           C  
ATOM    902  O   VAL A 119       8.203  16.297  -2.521  1.00 23.52           O  
ATOM    903  CG1 VAL A 119       6.129  19.000  -1.094  1.00 23.52           C  
ATOM    904  CG2 VAL A 119       5.281  19.672  -3.361  1.00 23.52           C  
ATOM    905  N   THR A 120       9.445  17.859  -1.672  1.00 21.41           N  
ATOM    906  CA  THR A 120      10.492  17.453  -0.740  1.00 21.41           C  
ATOM    907  C   THR A 120       9.883  16.953   0.563  1.00 21.41           C  
ATOM    908  CB  THR A 120      11.453  18.625  -0.438  1.00 21.41           C  
ATOM    909  O   THR A 120       9.117  17.656   1.220  1.00 21.41           O  
ATOM    910  CG2 THR A 120      12.797  18.109   0.070  1.00 21.41           C  
ATOM    911  OG1 THR A 120      11.664  19.391  -1.635  1.00 21.41           O  
ATOM    912  N   VAL A 121       9.797  15.555   0.718  1.00 21.14           N  
ATOM    913  CA  VAL A 121       9.953  15.008   2.059  1.00 21.14           C  
ATOM    914  C   VAL A 121      11.000  13.891   2.043  1.00 21.14           C  
ATOM    915  CB  VAL A 121       8.617  14.469   2.611  1.00 21.14           C  
ATOM    916  O   VAL A 121      10.969  13.016   1.176  1.00 21.14           O  
ATOM    917  CG1 VAL A 121       8.734  14.148   4.102  1.00 21.14           C  
ATOM    918  CG2 VAL A 121       7.496  15.477   2.367  1.00 21.14           C  
ATOM    919  N   SER A 122      12.195  14.148   2.377  1.00 19.50           N  
ATOM    920  CA  SER A 122      13.461  13.461   2.611  1.00 19.50           C  
ATOM    921  C   SER A 122      13.242  12.148   3.355  1.00 19.50           C  
ATOM    922  CB  SER A 122      14.422  14.352   3.400  1.00 19.50           C  
ATOM    923  O   SER A 122      12.477  12.094   4.324  1.00 19.50           O  
ATOM    924  OG  SER A 122      13.914  15.672   3.500  1.00 19.50           O  
ATOM    925  N   PHE A 123      13.492  10.898   2.633  1.00 22.61           N  
ATOM    926  CA  PHE A 123      14.109   9.797   3.363  1.00 22.61           C  
ATOM    927  C   PHE A 123      14.617   8.727   2.406  1.00 22.61           C  
ATOM    928  CB  PHE A 123      13.117   9.188   4.355  1.00 22.61           C  
ATOM    929  O   PHE A 123      13.977   8.438   1.391  1.00 22.61           O  
ATOM    930  CG  PHE A 123      12.680  10.133   5.441  1.00 22.61           C  
ATOM    931  CD1 PHE A 123      13.484  10.359   6.551  1.00 22.61           C  
ATOM    932  CD2 PHE A 123      11.461  10.789   5.355  1.00 22.61           C  
ATOM    933  CE1 PHE A 123      13.086  11.234   7.555  1.00 22.61           C  
ATOM    934  CE2 PHE A 123      11.055  11.672   6.355  1.00 22.61           C  
ATOM    935  CZ  PHE A 123      11.867  11.891   7.457  1.00 22.61           C  
ATOM    936  N   GLN A 124      15.961   8.531   2.404  1.00 20.09           N  
ATOM    937  CA  GLN A 124      17.156   7.695   2.371  1.00 20.09           C  
ATOM    938  C   GLN A 124      16.875   6.359   1.687  1.00 20.09           C  
ATOM    939  CB  GLN A 124      17.688   7.461   3.787  1.00 20.09           C  
ATOM    940  O   GLN A 124      15.922   5.668   2.035  1.00 20.09           O  
ATOM    941  CG  GLN A 124      19.016   8.164   4.074  1.00 20.09           C  
ATOM    942  CD  GLN A 124      19.516   7.902   5.480  1.00 20.09           C  
ATOM    943  NE2 GLN A 124      20.562   8.625   5.875  1.00 20.09           N  
ATOM    944  OE1 GLN A 124      18.984   7.059   6.203  1.00 20.09           O  
ATOM    945  N   TYR A 125      17.234   6.227   0.353  1.00 21.00           N  
ATOM    946  CA  TYR A 125      17.828   5.355  -0.654  1.00 21.00           C  
ATOM    947  C   TYR A 125      18.219   4.008  -0.051  1.00 21.00           C  
ATOM    948  CB  TYR A 125      19.062   6.020  -1.279  1.00 21.00           C  
ATOM    949  O   TYR A 125      18.828   3.955   1.017  1.00 21.00           O  
ATOM    950  CG  TYR A 125      18.844   6.484  -2.699  1.00 21.00           C  
ATOM    951  CD1 TYR A 125      19.141   5.656  -3.777  1.00 21.00           C  
ATOM    952  CD2 TYR A 125      18.344   7.754  -2.965  1.00 21.00           C  
ATOM    953  CE1 TYR A 125      18.953   6.082  -5.086  1.00 21.00           C  
ATOM    954  CE2 TYR A 125      18.141   8.188  -4.270  1.00 21.00           C  
ATOM    955  OH  TYR A 125      18.250   7.770  -6.617  1.00 21.00           O  
ATOM    956  CZ  TYR A 125      18.438   7.344  -5.324  1.00 21.00           C  
ATOM    957  N   ASN A 126      17.578   2.877  -0.512  1.00 21.45           N  
ATOM    958  CA  ASN A 126      18.281   1.641  -0.827  1.00 21.45           C  
ATOM    959  C   ASN A 126      17.422   0.690  -1.646  1.00 21.45           C  
ATOM    960  CB  ASN A 126      18.766   0.954   0.455  1.00 21.45           C  
ATOM    961  O   ASN A 126      16.234   0.532  -1.367  1.00 21.45           O  
ATOM    962  CG  ASN A 126      20.266   0.806   0.513  1.00 21.45           C  
ATOM    963  ND2 ASN A 126      20.812   0.639   1.717  1.00 21.45           N  
ATOM    964  OD1 ASN A 126      20.953   0.843  -0.517  1.00 21.45           O  
ATOM    965  N   TYR A 127      17.703   0.623  -2.998  1.00 29.17           N  
ATOM    966  CA  TYR A 127      17.719  -0.301  -4.125  1.00 29.17           C  
ATOM    967  C   TYR A 127      17.922  -1.735  -3.654  1.00 29.17           C  
ATOM    968  CB  TYR A 127      18.812   0.085  -5.121  1.00 29.17           C  
ATOM    969  O   TYR A 127      18.922  -2.039  -2.990  1.00 29.17           O  
ATOM    970  CG  TYR A 127      18.375   1.108  -6.141  1.00 29.17           C  
ATOM    971  CD1 TYR A 127      17.766   0.719  -7.336  1.00 29.17           C  
ATOM    972  CD2 TYR A 127      18.562   2.467  -5.914  1.00 29.17           C  
ATOM    973  CE1 TYR A 127      17.375   1.658  -8.281  1.00 29.17           C  
ATOM    974  CE2 TYR A 127      18.172   3.416  -6.848  1.00 29.17           C  
ATOM    975  OH  TYR A 127      17.172   3.938  -8.953  1.00 29.17           O  
ATOM    976  CZ  TYR A 127      17.562   3.002  -8.023  1.00 29.17           C  
ATOM    977  N   THR A 128      16.812  -2.389  -2.955  1.00 26.98           N  
ATOM    978  CA  THR A 128      16.656  -3.838  -2.873  1.00 26.98           C  
ATOM    979  C   THR A 128      15.484  -4.211  -1.977  1.00 26.98           C  
ATOM    980  CB  THR A 128      17.953  -4.504  -2.342  1.00 26.98           C  
ATOM    981  O   THR A 128      15.180  -3.500  -1.018  1.00 26.98           O  
ATOM    982  CG2 THR A 128      18.531  -5.477  -3.365  1.00 26.98           C  
ATOM    983  OG1 THR A 128      18.922  -3.488  -2.061  1.00 26.98           O  
ATOM    984  N   THR A 129      14.188  -4.660  -2.439  1.00 39.41           N  
ATOM    985  CA  THR A 129      13.328  -5.758  -2.014  1.00 39.41           C  
ATOM    986  C   THR A 129      12.312  -5.277  -0.975  1.00 39.41           C  
ATOM    987  CB  THR A 129      14.148  -6.922  -1.434  1.00 39.41           C  
ATOM    988  O   THR A 129      12.578  -4.320  -0.243  1.00 39.41           O  
ATOM    989  CG2 THR A 129      14.531  -7.918  -2.521  1.00 39.41           C  
ATOM    990  OG1 THR A 129      15.336  -6.406  -0.829  1.00 39.41           O  
ATOM    991  N   THR A 130      11.078  -4.762  -1.376  1.00 44.09           N  
ATOM    992  CA  THR A 130       9.859  -4.598  -0.581  1.00 44.09           C  
ATOM    993  C   THR A 130       9.930  -3.324   0.255  1.00 44.09           C  
ATOM    994  CB  THR A 130       9.633  -5.809   0.343  1.00 44.09           C  
ATOM    995  O   THR A 130      10.930  -3.070   0.933  1.00 44.09           O  
ATOM    996  CG2 THR A 130       8.250  -5.770   0.976  1.00 44.09           C  
ATOM    997  OG1 THR A 130       9.766  -7.016  -0.420  1.00 44.09           O  
ATOM    998  N   ASN A 131       9.211  -2.197  -0.157  1.00 49.19           N  
ATOM    999  CA  ASN A 131       9.117  -0.977   0.636  1.00 49.19           C  
ATOM   1000  C   ASN A 131       7.934  -1.030   1.602  1.00 49.19           C  
ATOM   1001  CB  ASN A 131       9.000   0.247  -0.275  1.00 49.19           C  
ATOM   1002  O   ASN A 131       6.824  -1.390   1.211  1.00 49.19           O  
ATOM   1003  CG  ASN A 131      10.273   0.510  -1.062  1.00 49.19           C  
ATOM   1004  ND2 ASN A 131      10.125   1.061  -2.260  1.00 49.19           N  
ATOM   1005  OD1 ASN A 131      11.375   0.220  -0.595  1.00 49.19           O  
ATOM   1006  N   THR A 132       8.211  -1.046   2.902  1.00 50.06           N  
ATOM   1007  CA  THR A 132       7.172  -1.006   3.926  1.00 50.06           C  
ATOM   1008  C   THR A 132       6.988   0.414   4.453  1.00 50.06           C  
ATOM   1009  CB  THR A 132       7.500  -1.952   5.094  1.00 50.06           C  
ATOM   1010  O   THR A 132       7.961   1.090   4.785  1.00 50.06           O  
ATOM   1011  CG2 THR A 132       6.367  -1.982   6.113  1.00 50.06           C  
ATOM   1012  OG1 THR A 132       7.707  -3.275   4.586  1.00 50.06           O  
ATOM   1013  N   TYR A 133       5.723   0.878   4.375  1.00 52.50           N  
ATOM   1014  CA  TYR A 133       5.375   2.182   4.930  1.00 52.50           C  
ATOM   1015  C   TYR A 133       4.453   2.031   6.133  1.00 52.50           C  
ATOM   1016  CB  TYR A 133       4.707   3.059   3.865  1.00 52.50           C  
ATOM   1017  O   TYR A 133       3.473   1.284   6.082  1.00 52.50           O  
ATOM   1018  CG  TYR A 133       5.582   3.330   2.666  1.00 52.50           C  
ATOM   1019  CD1 TYR A 133       6.492   4.387   2.668  1.00 52.50           C  
ATOM   1020  CD2 TYR A 133       5.500   2.535   1.529  1.00 52.50           C  
ATOM   1021  CE1 TYR A 133       7.297   4.641   1.564  1.00 52.50           C  
ATOM   1022  CE2 TYR A 133       6.301   2.781   0.420  1.00 52.50           C  
ATOM   1023  OH  TYR A 133       7.992   4.082  -0.648  1.00 52.50           O  
ATOM   1024  CZ  TYR A 133       7.195   3.834   0.447  1.00 52.50           C  
ATOM   1025  N   THR A 134       4.898   2.756   7.211  1.00 49.00           N  
ATOM   1026  CA  THR A 134       4.090   2.691   8.422  1.00 49.00           C  
ATOM   1027  C   THR A 134       3.471   4.051   8.734  1.00 49.00           C  
ATOM   1028  CB  THR A 134       4.930   2.219   9.625  1.00 49.00           C  
ATOM   1029  O   THR A 134       4.152   5.078   8.680  1.00 49.00           O  
ATOM   1030  CG2 THR A 134       4.055   1.999  10.852  1.00 49.00           C  
ATOM   1031  OG1 THR A 134       5.582   0.989   9.289  1.00 49.00           O  
ATOM   1032  N   THR A 135       2.168   4.129   8.766  1.00 47.56           N  
ATOM   1033  CA  THR A 135       1.458   5.324   9.211  1.00 47.56           C  
ATOM   1034  C   THR A 135       0.823   5.094  10.578  1.00 47.56           C  
ATOM   1035  CB  THR A 135       0.373   5.738   8.203  1.00 47.56           C  
ATOM   1036  O   THR A 135       0.282   4.020  10.844  1.00 47.56           O  
ATOM   1037  CG2 THR A 135      -0.250   7.078   8.586  1.00 47.56           C  
ATOM   1038  OG1 THR A 135       0.959   5.852   6.898  1.00 47.56           O  
ATOM   1039  N   GLU A 136       1.029   6.121  11.406  1.00 48.44           N  
ATOM   1040  CA  GLU A 136       0.410   6.070  12.727  1.00 48.44           C  
ATOM   1041  C   GLU A 136      -0.857   6.918  12.781  1.00 48.44           C  
ATOM   1042  CB  GLU A 136       1.396   6.531  13.805  1.00 48.44           C  
ATOM   1043  O   GLU A 136      -0.854   8.070  12.344  1.00 48.44           O  
ATOM   1044  CG  GLU A 136       2.557   5.574  14.031  1.00 48.44           C  
ATOM   1045  CD  GLU A 136       3.488   6.012  15.148  1.00 48.44           C  
ATOM   1046  OE1 GLU A 136       4.418   5.250  15.500  1.00 48.44           O  
ATOM   1047  OE2 GLU A 136       3.285   7.125  15.680  1.00 48.44           O  
ATOM   1048  N   THR A 137      -1.949   6.340  12.930  1.00 47.38           N  
ATOM   1049  CA  THR A 137      -3.201   7.074  13.094  1.00 47.38           C  
ATOM   1050  C   THR A 137      -3.746   6.902  14.516  1.00 47.38           C  
ATOM   1051  CB  THR A 137      -4.258   6.609  12.078  1.00 47.38           C  
ATOM   1052  O   THR A 137      -3.668   5.812  15.086  1.00 47.38           O  
ATOM   1053  CG2 THR A 137      -5.477   7.523  12.094  1.00 47.38           C  
ATOM   1054  OG1 THR A 137      -3.684   6.625  10.766  1.00 47.38           O  
ATOM   1055  N   SER A 138      -4.039   8.055  15.133  1.00 48.88           N  
ATOM   1056  CA  SER A 138      -4.621   8.023  16.469  1.00 48.88           C  
ATOM   1057  C   SER A 138      -6.137   8.148  16.422  1.00 48.88           C  
ATOM   1058  CB  SER A 138      -4.039   9.141  17.328  1.00 48.88           C  
ATOM   1059  O   SER A 138      -6.676   8.938  15.641  1.00 48.88           O  
ATOM   1060  OG  SER A 138      -2.650   8.953  17.531  1.00 48.88           O  
ATOM   1061  N   ARG A 139      -6.781   7.152  16.969  1.00 50.22           N  
ATOM   1062  CA  ARG A 139      -8.234   7.219  17.094  1.00 50.22           C  
ATOM   1063  C   ARG A 139      -8.648   7.371  18.562  1.00 50.22           C  
ATOM   1064  CB  ARG A 139      -8.883   5.973  16.500  1.00 50.22           C  
ATOM   1065  O   ARG A 139      -8.086   6.727  19.438  1.00 50.22           O  
ATOM   1066  CG  ARG A 139      -8.789   5.902  14.977  1.00 50.22           C  
ATOM   1067  CD  ARG A 139      -9.484   4.664  14.430  1.00 50.22           C  
ATOM   1068  NE  ARG A 139      -9.281   4.523  12.992  1.00 50.22           N  
ATOM   1069  NH1 ARG A 139     -10.453   2.543  12.805  1.00 50.22           N  
ATOM   1070  NH2 ARG A 139      -9.500   3.492  10.953  1.00 50.22           N  
ATOM   1071  CZ  ARG A 139      -9.750   3.520  12.250  1.00 50.22           C  
ATOM   1072  N   SER A 140      -9.508   8.398  18.766  1.00 52.34           N  
ATOM   1073  CA  SER A 140      -9.992   8.617  20.125  1.00 52.34           C  
ATOM   1074  C   SER A 140     -11.422   8.094  20.297  1.00 52.34           C  
ATOM   1075  CB  SER A 140      -9.945  10.102  20.484  1.00 52.34           C  
ATOM   1076  O   SER A 140     -12.234   8.180  19.375  1.00 52.34           O  
ATOM   1077  OG  SER A 140      -8.617  10.586  20.438  1.00 52.34           O  
ATOM   1078  N   TRP A 141     -11.617   7.293  21.250  1.00 50.91           N  
ATOM   1079  CA  TRP A 141     -12.930   6.785  21.625  1.00 50.91           C  
ATOM   1080  C   TRP A 141     -13.469   7.520  22.844  1.00 50.91           C  
ATOM   1081  CB  TRP A 141     -12.867   5.281  21.906  1.00 50.91           C  
ATOM   1082  O   TRP A 141     -12.789   7.629  23.875  1.00 50.91           O  
ATOM   1083  CG  TRP A 141     -12.406   4.465  20.734  1.00 50.91           C  
ATOM   1084  CD1 TRP A 141     -11.117   4.293  20.312  1.00 50.91           C  
ATOM   1085  CD2 TRP A 141     -13.227   3.709  19.844  1.00 50.91           C  
ATOM   1086  CE2 TRP A 141     -12.367   3.105  18.891  1.00 50.91           C  
ATOM   1087  CE3 TRP A 141     -14.609   3.482  19.750  1.00 50.91           C  
ATOM   1088  NE1 TRP A 141     -11.086   3.479  19.203  1.00 50.91           N  
ATOM   1089  CH2 TRP A 141     -14.203   2.084  17.797  1.00 50.91           C  
ATOM   1090  CZ2 TRP A 141     -12.852   2.289  17.875  1.00 50.91           C  
ATOM   1091  CZ3 TRP A 141     -15.078   2.670  18.734  1.00 50.91           C  
ATOM   1092  N   THR A 142     -14.617   8.188  22.531  1.00 56.06           N  
ATOM   1093  CA  THR A 142     -15.328   8.773  23.672  1.00 56.06           C  
ATOM   1094  C   THR A 142     -16.719   8.164  23.812  1.00 56.06           C  
ATOM   1095  CB  THR A 142     -15.445  10.305  23.516  1.00 56.06           C  
ATOM   1096  O   THR A 142     -17.500   8.164  22.875  1.00 56.06           O  
ATOM   1097  CG2 THR A 142     -16.062  10.938  24.766  1.00 56.06           C  
ATOM   1098  OG1 THR A 142     -14.148  10.859  23.297  1.00 56.06           O  
ATOM   1099  N   ASP A 143     -16.922   7.438  24.984  1.00 57.97           N  
ATOM   1100  CA  ASP A 143     -18.234   6.871  25.219  1.00 57.97           C  
ATOM   1101  C   ASP A 143     -18.688   7.102  26.672  1.00 57.97           C  
ATOM   1102  CB  ASP A 143     -18.250   5.375  24.906  1.00 57.97           C  
ATOM   1103  O   ASP A 143     -17.875   7.434  27.531  1.00 57.97           O  
ATOM   1104  CG  ASP A 143     -19.594   4.879  24.422  1.00 57.97           C  
ATOM   1105  OD1 ASP A 143     -20.609   5.578  24.625  1.00 57.97           O  
ATOM   1106  OD2 ASP A 143     -19.641   3.781  23.828  1.00 57.97           O  
ATOM   1107  N   SER A 144     -19.984   7.070  26.781  1.00 65.25           N  
ATOM   1108  CA  SER A 144     -20.531   7.199  28.141  1.00 65.25           C  
ATOM   1109  C   SER A 144     -21.641   6.184  28.375  1.00 65.25           C  
ATOM   1110  CB  SER A 144     -21.078   8.617  28.359  1.00 65.25           C  
ATOM   1111  O   SER A 144     -22.312   5.754  27.438  1.00 65.25           O  
ATOM   1112  OG  SER A 144     -22.172   8.883  27.500  1.00 65.25           O  
ATOM   1113  N   LEU A 145     -21.625   5.555  29.531  1.00 67.19           N  
ATOM   1114  CA  LEU A 145     -22.625   4.570  29.922  1.00 67.19           C  
ATOM   1115  C   LEU A 145     -23.203   4.898  31.297  1.00 67.19           C  
ATOM   1116  CB  LEU A 145     -22.016   3.164  29.938  1.00 67.19           C  
ATOM   1117  O   LEU A 145     -22.469   5.297  32.219  1.00 67.19           O  
ATOM   1118  CG  LEU A 145     -22.938   2.035  30.406  1.00 67.19           C  
ATOM   1119  CD1 LEU A 145     -23.969   1.720  29.328  1.00 67.19           C  
ATOM   1120  CD2 LEU A 145     -22.125   0.791  30.750  1.00 67.19           C  
ATOM   1121  N   GLN A 146     -24.500   4.738  31.391  1.00 72.06           N  
ATOM   1122  CA  GLN A 146     -25.156   4.902  32.688  1.00 72.06           C  
ATOM   1123  C   GLN A 146     -25.203   3.582  33.438  1.00 72.06           C  
ATOM   1124  CB  GLN A 146     -26.562   5.469  32.531  1.00 72.06           C  
ATOM   1125  O   GLN A 146     -25.625   2.559  32.906  1.00 72.06           O  
ATOM   1126  CG  GLN A 146     -26.609   6.984  32.375  1.00 72.06           C  
ATOM   1127  CD  GLN A 146     -28.031   7.527  32.312  1.00 72.06           C  
ATOM   1128  NE2 GLN A 146     -28.156   8.852  32.312  1.00 72.06           N  
ATOM   1129  OE1 GLN A 146     -29.000   6.766  32.312  1.00 72.06           O  
ATOM   1130  N   VAL A 147     -24.656   3.631  34.688  1.00 72.88           N  
ATOM   1131  CA  VAL A 147     -24.703   2.418  35.500  1.00 72.88           C  
ATOM   1132  C   VAL A 147     -25.469   2.684  36.781  1.00 72.88           C  
ATOM   1133  CB  VAL A 147     -23.281   1.911  35.812  1.00 72.88           C  
ATOM   1134  O   VAL A 147     -25.391   3.773  37.344  1.00 72.88           O  
ATOM   1135  CG1 VAL A 147     -23.344   0.623  36.625  1.00 72.88           C  
ATOM   1136  CG2 VAL A 147     -22.469   1.695  34.531  1.00 72.88           C  
ATOM   1137  N   THR A 148     -26.312   1.735  37.094  1.00 79.75           N  
ATOM   1138  CA  THR A 148     -27.047   1.784  38.375  1.00 79.75           C  
ATOM   1139  C   THR A 148     -26.359   0.911  39.406  1.00 79.75           C  
ATOM   1140  CB  THR A 148     -28.500   1.331  38.188  1.00 79.75           C  
ATOM   1141  O   THR A 148     -26.141  -0.280  39.188  1.00 79.75           O  
ATOM   1142  CG2 THR A 148     -29.297   1.507  39.500  1.00 79.75           C  
ATOM   1143  OG1 THR A 148     -29.125   2.111  37.156  1.00 79.75           O  
ATOM   1144  N   VAL A 149     -25.984   1.589  40.562  1.00 83.31           N  
ATOM   1145  CA  VAL A 149     -25.312   0.871  41.625  1.00 83.31           C  
ATOM   1146  C   VAL A 149     -26.297   0.548  42.750  1.00 83.31           C  
ATOM   1147  CB  VAL A 149     -24.125   1.683  42.188  1.00 83.31           C  
ATOM   1148  O   VAL A 149     -26.891   1.453  43.344  1.00 83.31           O  
ATOM   1149  CG1 VAL A 149     -23.328   0.850  43.188  1.00 83.31           C  
ATOM   1150  CG2 VAL A 149     -23.219   2.160  41.062  1.00 83.31           C  
ATOM   1151  N   PRO A 150     -26.469  -0.671  43.000  1.00 85.06           N  
ATOM   1152  CA  PRO A 150     -27.391  -1.044  44.094  1.00 85.06           C  
ATOM   1153  C   PRO A 150     -26.906  -0.564  45.469  1.00 85.06           C  
ATOM   1154  CB  PRO A 150     -27.406  -2.574  44.031  1.00 85.06           C  
ATOM   1155  O   PRO A 150     -25.703  -0.344  45.656  1.00 85.06           O  
ATOM   1156  CG  PRO A 150     -26.828  -2.906  42.688  1.00 85.06           C  
ATOM   1157  CD  PRO A 150     -25.922  -1.782  42.281  1.00 85.06           C  
ATOM   1158  N   PRO A 151     -27.875  -0.420  46.375  1.00 88.19           N  
ATOM   1159  CA  PRO A 151     -27.484  -0.032  47.750  1.00 88.19           C  
ATOM   1160  C   PRO A 151     -26.578  -1.062  48.406  1.00 88.19           C  
ATOM   1161  CB  PRO A 151     -28.812   0.082  48.500  1.00 88.19           C  
ATOM   1162  O   PRO A 151     -26.797  -2.268  48.281  1.00 88.19           O  
ATOM   1163  CG  PRO A 151     -29.844   0.203  47.406  1.00 88.19           C  
ATOM   1164  CD  PRO A 151     -29.312  -0.458  46.156  1.00 88.19           C  
ATOM   1165  N   GLY A 152     -25.531  -0.551  49.062  1.00 88.44           N  
ATOM   1166  CA  GLY A 152     -24.656  -1.402  49.844  1.00 88.44           C  
ATOM   1167  C   GLY A 152     -23.656  -2.168  49.031  1.00 88.44           C  
ATOM   1168  O   GLY A 152     -23.047  -3.127  49.500  1.00 88.44           O  
ATOM   1169  N   TYR A 153     -23.469  -1.754  47.719  1.00 90.06           N  
ATOM   1170  CA  TYR A 153     -22.547  -2.420  46.812  1.00 90.06           C  
ATOM   1171  C   TYR A 153     -21.516  -1.439  46.250  1.00 90.06           C  
ATOM   1172  CB  TYR A 153     -23.312  -3.068  45.656  1.00 90.06           C  
ATOM   1173  O   TYR A 153     -21.719  -0.223  46.312  1.00 90.06           O  
ATOM   1174  CG  TYR A 153     -23.906  -4.410  46.000  1.00 90.06           C  
ATOM   1175  CD1 TYR A 153     -23.406  -5.586  45.438  1.00 90.06           C  
ATOM   1176  CD2 TYR A 153     -24.984  -4.504  46.875  1.00 90.06           C  
ATOM   1177  CE1 TYR A 153     -23.953  -6.824  45.750  1.00 90.06           C  
ATOM   1178  CE2 TYR A 153     -25.547  -5.738  47.188  1.00 90.06           C  
ATOM   1179  OH  TYR A 153     -25.578  -8.109  46.938  1.00 90.06           O  
ATOM   1180  CZ  TYR A 153     -25.031  -6.887  46.625  1.00 90.06           C  
ATOM   1181  N   VAL A 154     -20.406  -2.004  45.844  1.00 87.25           N  
ATOM   1182  CA  VAL A 154     -19.438  -1.276  45.031  1.00 87.25           C  
ATOM   1183  C   VAL A 154     -19.422  -1.868  43.625  1.00 87.25           C  
ATOM   1184  CB  VAL A 154     -18.031  -1.306  45.656  1.00 87.25           C  
ATOM   1185  O   VAL A 154     -19.438  -3.090  43.438  1.00 87.25           O  
ATOM   1186  CG1 VAL A 154     -17.531  -2.742  45.781  1.00 87.25           C  
ATOM   1187  CG2 VAL A 154     -17.062  -0.466  44.812  1.00 87.25           C  
ATOM   1188  N   THR A 155     -19.594  -0.980  42.656  1.00 83.00           N  
ATOM   1189  CA  THR A 155     -19.531  -1.396  41.250  1.00 83.00           C  
ATOM   1190  C   THR A 155     -18.172  -1.066  40.656  1.00 83.00           C  
ATOM   1191  CB  THR A 155     -20.641  -0.727  40.438  1.00 83.00           C  
ATOM   1192  O   THR A 155     -17.734   0.084  40.688  1.00 83.00           O  
ATOM   1193  CG2 THR A 155     -20.594  -1.176  38.969  1.00 83.00           C  
ATOM   1194  OG1 THR A 155     -21.922  -1.078  40.969  1.00 83.00           O  
ATOM   1195  N   GLU A 156     -17.469  -2.104  40.156  1.00 84.62           N  
ATOM   1196  CA  GLU A 156     -16.250  -1.946  39.375  1.00 84.62           C  
ATOM   1197  C   GLU A 156     -16.547  -1.985  37.875  1.00 84.62           C  
ATOM   1198  CB  GLU A 156     -15.234  -3.033  39.750  1.00 84.62           C  
ATOM   1199  O   GLU A 156     -17.281  -2.857  37.406  1.00 84.62           O  
ATOM   1200  CG  GLU A 156     -14.789  -2.996  41.188  1.00 84.62           C  
ATOM   1201  CD  GLU A 156     -13.820  -4.109  41.562  1.00 84.62           C  
ATOM   1202  OE1 GLU A 156     -13.352  -4.156  42.719  1.00 84.62           O  
ATOM   1203  OE2 GLU A 156     -13.523  -4.945  40.656  1.00 84.62           O  
ATOM   1204  N   HIS A 157     -16.094  -1.022  37.188  1.00 77.94           N  
ATOM   1205  CA  HIS A 157     -16.344  -0.979  35.750  1.00 77.94           C  
ATOM   1206  C   HIS A 157     -15.047  -0.890  34.969  1.00 77.94           C  
ATOM   1207  CB  HIS A 157     -17.250   0.205  35.406  1.00 77.94           C  
ATOM   1208  O   HIS A 157     -14.125  -0.158  35.344  1.00 77.94           O  
ATOM   1209  CG  HIS A 157     -16.750   1.518  35.906  1.00 77.94           C  
ATOM   1210  CD2 HIS A 157     -16.031   2.490  35.312  1.00 77.94           C  
ATOM   1211  ND1 HIS A 157     -16.953   1.951  37.219  1.00 77.94           N  
ATOM   1212  CE1 HIS A 157     -16.391   3.139  37.375  1.00 77.94           C  
ATOM   1213  NE2 HIS A 157     -15.820   3.486  36.219  1.00 77.94           N  
ATOM   1214  N   THR A 158     -14.938  -1.777  34.000  1.00 77.88           N  
ATOM   1215  CA  THR A 158     -13.789  -1.818  33.094  1.00 77.88           C  
ATOM   1216  C   THR A 158     -14.227  -1.609  31.656  1.00 77.88           C  
ATOM   1217  CB  THR A 158     -13.031  -3.154  33.219  1.00 77.88           C  
ATOM   1218  O   THR A 158     -15.023  -2.387  31.125  1.00 77.88           O  
ATOM   1219  CG2 THR A 158     -11.750  -3.137  32.406  1.00 77.88           C  
ATOM   1220  OG1 THR A 158     -12.695  -3.383  34.594  1.00 77.88           O  
ATOM   1221  N   PHE A 159     -13.742  -0.562  31.094  1.00 71.06           N  
ATOM   1222  CA  PHE A 159     -13.984  -0.311  29.672  1.00 71.06           C  
ATOM   1223  C   PHE A 159     -12.953  -1.033  28.812  1.00 71.06           C  
ATOM   1224  CB  PHE A 159     -13.953   1.192  29.391  1.00 71.06           C  
ATOM   1225  O   PHE A 159     -11.750  -0.864  29.016  1.00 71.06           O  
ATOM   1226  CG  PHE A 159     -14.273   1.539  27.953  1.00 71.06           C  
ATOM   1227  CD1 PHE A 159     -13.258   1.863  27.062  1.00 71.06           C  
ATOM   1228  CD2 PHE A 159     -15.586   1.539  27.500  1.00 71.06           C  
ATOM   1229  CE1 PHE A 159     -13.547   2.186  25.734  1.00 71.06           C  
ATOM   1230  CE2 PHE A 159     -15.883   1.858  26.188  1.00 71.06           C  
ATOM   1231  CZ  PHE A 159     -14.867   2.182  25.297  1.00 71.06           C  
ATOM   1232  N   ILE A 160     -13.477  -1.809  27.922  1.00 70.88           N  
ATOM   1233  CA  ILE A 160     -12.586  -2.621  27.109  1.00 70.88           C  
ATOM   1234  C   ILE A 160     -12.820  -2.312  25.625  1.00 70.88           C  
ATOM   1235  CB  ILE A 160     -12.781  -4.129  27.375  1.00 70.88           C  
ATOM   1236  O   ILE A 160     -13.969  -2.307  25.156  1.00 70.88           O  
ATOM   1237  CG1 ILE A 160     -12.531  -4.441  28.859  1.00 70.88           C  
ATOM   1238  CG2 ILE A 160     -11.867  -4.965  26.469  1.00 70.88           C  
ATOM   1239  CD1 ILE A 160     -12.992  -5.828  29.281  1.00 70.88           C  
ATOM   1240  N   VAL A 161     -11.727  -1.998  24.906  1.00 66.19           N  
ATOM   1241  CA  VAL A 161     -11.758  -1.888  23.453  1.00 66.19           C  
ATOM   1242  C   VAL A 161     -11.062  -3.100  22.828  1.00 66.19           C  
ATOM   1243  CB  VAL A 161     -11.078  -0.584  22.969  1.00 66.19           C  
ATOM   1244  O   VAL A 161      -9.914  -3.404  23.156  1.00 66.19           O  
ATOM   1245  CG1 VAL A 161     -11.109  -0.493  21.438  1.00 66.19           C  
ATOM   1246  CG2 VAL A 161     -11.766   0.632  23.594  1.00 66.19           C  
ATOM   1247  N   GLN A 162     -11.852  -3.814  22.000  1.00 67.69           N  
ATOM   1248  CA  GLN A 162     -11.266  -4.961  21.312  1.00 67.69           C  
ATOM   1249  C   GLN A 162     -10.828  -4.590  19.891  1.00 67.69           C  
ATOM   1250  CB  GLN A 162     -12.250  -6.125  21.266  1.00 67.69           C  
ATOM   1251  O   GLN A 162     -11.609  -4.008  19.141  1.00 67.69           O  
ATOM   1252  CG  GLN A 162     -12.469  -6.797  22.609  1.00 67.69           C  
ATOM   1253  CD  GLN A 162     -13.383  -8.008  22.531  1.00 67.69           C  
ATOM   1254  NE2 GLN A 162     -13.109  -9.016  23.344  1.00 67.69           N  
ATOM   1255  OE1 GLN A 162     -14.336  -8.023  21.750  1.00 67.69           O  
ATOM   1256  N   THR A 163      -9.508  -4.848  19.688  1.00 64.75           N  
ATOM   1257  CA  THR A 163      -8.969  -4.641  18.359  1.00 64.75           C  
ATOM   1258  C   THR A 163      -8.461  -5.949  17.766  1.00 64.75           C  
ATOM   1259  CB  THR A 163      -7.836  -3.602  18.359  1.00 64.75           C  
ATOM   1260  O   THR A 163      -8.164  -6.895  18.500  1.00 64.75           O  
ATOM   1261  CG2 THR A 163      -8.305  -2.271  18.938  1.00 64.75           C  
ATOM   1262  OG1 THR A 163      -6.750  -4.098  19.156  1.00 64.75           O  
ATOM   1263  N   GLY A 164      -8.602  -6.109  16.422  1.00 59.78           N  
ATOM   1264  CA  GLY A 164      -8.062  -7.281  15.758  1.00 59.78           C  
ATOM   1265  C   GLY A 164      -7.168  -6.941  14.578  1.00 59.78           C  
ATOM   1266  O   GLY A 164      -7.398  -5.949  13.883  1.00 59.78           O  
ATOM   1267  N   PRO A 165      -6.066  -7.746  14.523  1.00 66.75           N  
ATOM   1268  CA  PRO A 165      -5.207  -7.496  13.367  1.00 66.75           C  
ATOM   1269  C   PRO A 165      -5.879  -7.855  12.039  1.00 66.75           C  
ATOM   1270  CB  PRO A 165      -3.994  -8.391  13.625  1.00 66.75           C  
ATOM   1271  O   PRO A 165      -6.797  -8.680  12.016  1.00 66.75           O  
ATOM   1272  CG  PRO A 165      -4.535  -9.547  14.406  1.00 66.75           C  
ATOM   1273  CD  PRO A 165      -5.656  -9.047  15.273  1.00 66.75           C  
ATOM   1274  N   TYR A 166      -5.500  -7.059  10.984  1.00 60.53           N  
ATOM   1275  CA  TYR A 166      -5.883  -7.484   9.641  1.00 60.53           C  
ATOM   1276  C   TYR A 166      -4.680  -7.477   8.703  1.00 60.53           C  
ATOM   1277  CB  TYR A 166      -6.984  -6.578   9.086  1.00 60.53           C  
ATOM   1278  O   TYR A 166      -3.699  -6.773   8.945  1.00 60.53           O  
ATOM   1279  CG  TYR A 166      -6.523  -5.172   8.789  1.00 60.53           C  
ATOM   1280  CD1 TYR A 166      -6.637  -4.168   9.750  1.00 60.53           C  
ATOM   1281  CD2 TYR A 166      -5.980  -4.844   7.555  1.00 60.53           C  
ATOM   1282  CE1 TYR A 166      -6.215  -2.869   9.484  1.00 60.53           C  
ATOM   1283  CE2 TYR A 166      -5.555  -3.549   7.277  1.00 60.53           C  
ATOM   1284  OH  TYR A 166      -5.258  -1.286   7.977  1.00 60.53           O  
ATOM   1285  CZ  TYR A 166      -5.676  -2.570   8.250  1.00 60.53           C  
ATOM   1286  N   SER A 167      -4.688  -8.375   7.762  1.00 68.75           N  
ATOM   1287  CA  SER A 167      -3.723  -8.492   6.672  1.00 68.75           C  
ATOM   1288  C   SER A 167      -4.422  -8.742   5.340  1.00 68.75           C  
ATOM   1289  CB  SER A 167      -2.725  -9.617   6.957  1.00 68.75           C  
ATOM   1290  O   SER A 167      -5.125  -9.742   5.184  1.00 68.75           O  
ATOM   1291  OG  SER A 167      -1.777  -9.727   5.906  1.00 68.75           O  
ATOM   1292  N   LYS A 168      -4.066  -7.770   4.418  1.00 63.78           N  
ATOM   1293  CA  LYS A 168      -4.797  -7.926   3.164  1.00 63.78           C  
ATOM   1294  C   LYS A 168      -3.875  -7.734   1.964  1.00 63.78           C  
ATOM   1295  CB  LYS A 168      -5.961  -6.938   3.094  1.00 63.78           C  
ATOM   1296  O   LYS A 168      -2.959  -6.910   2.002  1.00 63.78           O  
ATOM   1297  CG  LYS A 168      -6.980  -7.102   4.215  1.00 63.78           C  
ATOM   1298  CD  LYS A 168      -7.742  -8.414   4.090  1.00 63.78           C  
ATOM   1299  CE  LYS A 168      -8.781  -8.562   5.195  1.00 63.78           C  
ATOM   1300  NZ  LYS A 168      -9.445  -9.898   5.156  1.00 63.78           N  
ATOM   1301  N   ASN A 169      -4.414  -8.508   0.957  1.00 65.00           N  
ATOM   1302  CA  ASN A 169      -3.723  -8.312  -0.314  1.00 65.00           C  
ATOM   1303  C   ASN A 169      -4.316  -7.152  -1.105  1.00 65.00           C  
ATOM   1304  CB  ASN A 169      -3.764  -9.602  -1.146  1.00 65.00           C  
ATOM   1305  O   ASN A 169      -5.535  -6.996  -1.169  1.00 65.00           O  
ATOM   1306  CG  ASN A 169      -2.918 -10.703  -0.550  1.00 65.00           C  
ATOM   1307  ND2 ASN A 169      -3.346 -11.945  -0.746  1.00 65.00           N  
ATOM   1308  OD1 ASN A 169      -1.891 -10.453   0.082  1.00 65.00           O  
ATOM   1309  N   VAL A 170      -3.482  -6.375  -1.675  1.00 62.12           N  
ATOM   1310  CA  VAL A 170      -3.900  -5.258  -2.512  1.00 62.12           C  
ATOM   1311  C   VAL A 170      -3.344  -5.430  -3.924  1.00 62.12           C  
ATOM   1312  CB  VAL A 170      -3.441  -3.904  -1.921  1.00 62.12           C  
ATOM   1313  O   VAL A 170      -2.205  -5.871  -4.098  1.00 62.12           O  
ATOM   1314  CG1 VAL A 170      -3.867  -2.748  -2.824  1.00 62.12           C  
ATOM   1315  CG2 VAL A 170      -4.000  -3.719  -0.512  1.00 62.12           C  
ATOM   1316  N   VAL A 171      -4.289  -5.148  -4.793  1.00 65.19           N  
ATOM   1317  CA  VAL A 171      -3.871  -5.254  -6.188  1.00 65.19           C  
ATOM   1318  C   VAL A 171      -3.891  -3.871  -6.836  1.00 65.19           C  
ATOM   1319  CB  VAL A 171      -4.773  -6.227  -6.977  1.00 65.19           C  
ATOM   1320  O   VAL A 171      -4.805  -3.078  -6.598  1.00 65.19           O  
ATOM   1321  CG1 VAL A 171      -4.383  -6.246  -8.453  1.00 65.19           C  
ATOM   1322  CG2 VAL A 171      -4.691  -7.633  -6.383  1.00 65.19           C  
ATOM   1323  N   LEU A 172      -2.855  -3.639  -7.668  1.00 67.81           N  
ATOM   1324  CA  LEU A 172      -2.750  -2.408  -8.445  1.00 67.81           C  
ATOM   1325  C   LEU A 172      -2.717  -2.709  -9.938  1.00 67.81           C  
ATOM   1326  CB  LEU A 172      -1.496  -1.626  -8.047  1.00 67.81           C  
ATOM   1327  O   LEU A 172      -1.929  -3.543 -10.391  1.00 67.81           O  
ATOM   1328  CG  LEU A 172      -1.167  -0.394  -8.891  1.00 67.81           C  
ATOM   1329  CD1 LEU A 172      -2.162   0.726  -8.602  1.00 67.81           C  
ATOM   1330  CD2 LEU A 172       0.260   0.072  -8.617  1.00 67.81           C  
ATOM   1331  N   GLU A 173      -3.562  -1.952 -10.555  1.00 74.12           N  
ATOM   1332  CA  GLU A 173      -3.543  -1.991 -12.016  1.00 74.12           C  
ATOM   1333  C   GLU A 173      -3.307  -0.602 -12.602  1.00 74.12           C  
ATOM   1334  CB  GLU A 173      -4.852  -2.576 -12.555  1.00 74.12           C  
ATOM   1335  O   GLU A 173      -3.875   0.383 -12.125  1.00 74.12           O  
ATOM   1336  CG  GLU A 173      -5.078  -4.031 -12.172  1.00 74.12           C  
ATOM   1337  CD  GLU A 173      -6.375  -4.602 -12.727  1.00 74.12           C  
ATOM   1338  OE1 GLU A 173      -6.520  -5.844 -12.773  1.00 74.12           O  
ATOM   1339  OE2 GLU A 173      -7.250  -3.799 -13.117  1.00 74.12           O  
ATOM   1340  N   ALA A 174      -2.414  -0.544 -13.602  1.00 72.12           N  
ATOM   1341  CA  ALA A 174      -2.154   0.737 -14.258  1.00 72.12           C  
ATOM   1342  C   ALA A 174      -1.795   0.541 -15.727  1.00 72.12           C  
ATOM   1343  CB  ALA A 174      -1.039   1.486 -13.531  1.00 72.12           C  
ATOM   1344  O   ALA A 174      -1.448  -0.566 -16.141  1.00 72.12           O  
ATOM   1345  N   ASP A 175      -1.968   1.643 -16.422  1.00 80.62           N  
ATOM   1346  CA  ASP A 175      -1.578   1.638 -17.828  1.00 80.62           C  
ATOM   1347  C   ASP A 175      -0.234   2.334 -18.031  1.00 80.62           C  
ATOM   1348  CB  ASP A 175      -2.652   2.311 -18.688  1.00 80.62           C  
ATOM   1349  O   ASP A 175       0.070   3.314 -17.344  1.00 80.62           O  
ATOM   1350  CG  ASP A 175      -3.953   1.528 -18.734  1.00 80.62           C  
ATOM   1351  OD1 ASP A 175      -3.938   0.305 -18.469  1.00 80.62           O  
ATOM   1352  OD2 ASP A 175      -5.004   2.141 -19.031  1.00 80.62           O  
ATOM   1353  N   ILE A 176       0.578   1.744 -18.922  1.00 80.06           N  
ATOM   1354  CA  ILE A 176       1.876   2.303 -19.281  1.00 80.06           C  
ATOM   1355  C   ILE A 176       1.880   2.688 -20.766  1.00 80.06           C  
ATOM   1356  CB  ILE A 176       3.021   1.311 -18.984  1.00 80.06           C  
ATOM   1357  O   ILE A 176       1.524   1.877 -21.625  1.00 80.06           O  
ATOM   1358  CG1 ILE A 176       2.967   0.858 -17.531  1.00 80.06           C  
ATOM   1359  CG2 ILE A 176       4.379   1.938 -19.312  1.00 80.06           C  
ATOM   1360  CD1 ILE A 176       3.803  -0.381 -17.234  1.00 80.06           C  
ATOM   1361  N   ALA A 177       2.301   3.955 -21.000  1.00 81.56           N  
ATOM   1362  CA  ALA A 177       2.330   4.410 -22.375  1.00 81.56           C  
ATOM   1363  C   ALA A 177       3.430   5.449 -22.594  1.00 81.56           C  
ATOM   1364  CB  ALA A 177       0.974   4.988 -22.781  1.00 81.56           C  
ATOM   1365  O   ALA A 177       4.113   5.840 -21.641  1.00 81.56           O  
ATOM   1366  N   GLY A 178       3.645   5.773 -23.875  1.00 82.06           N  
ATOM   1367  CA  GLY A 178       4.582   6.832 -24.219  1.00 82.06           C  
ATOM   1368  C   GLY A 178       5.859   6.312 -24.859  1.00 82.06           C  
ATOM   1369  O   GLY A 178       5.918   5.164 -25.297  1.00 82.06           O  
ATOM   1370  N   HIS A 179       6.852   7.320 -24.906  1.00 84.31           N  
ATOM   1371  CA  HIS A 179       8.102   7.008 -25.594  1.00 84.31           C  
ATOM   1372  C   HIS A 179       9.305   7.215 -24.688  1.00 84.31           C  
ATOM   1373  CB  HIS A 179       8.242   7.867 -26.859  1.00 84.31           C  
ATOM   1374  O   HIS A 179       9.227   7.977 -23.719  1.00 84.31           O  
ATOM   1375  CG  HIS A 179       7.074   7.770 -27.781  1.00 84.31           C  
ATOM   1376  CD2 HIS A 179       6.094   8.656 -28.078  1.00 84.31           C  
ATOM   1377  ND1 HIS A 179       6.816   6.648 -28.547  1.00 84.31           N  
ATOM   1378  CE1 HIS A 179       5.727   6.852 -29.266  1.00 84.31           C  
ATOM   1379  NE2 HIS A 179       5.266   8.062 -29.000  1.00 84.31           N  
ATOM   1380  N   GLY A 180      10.320   6.438 -24.922  1.00 86.38           N  
ATOM   1381  CA  GLY A 180      11.656   6.734 -24.422  1.00 86.38           C  
ATOM   1382  C   GLY A 180      12.648   7.066 -25.516  1.00 86.38           C  
ATOM   1383  O   GLY A 180      12.359   6.859 -26.703  1.00 86.38           O  
ATOM   1384  N   TRP A 181      13.680   7.777 -25.125  1.00 88.25           N  
ATOM   1385  CA  TRP A 181      14.734   8.055 -26.094  1.00 88.25           C  
ATOM   1386  C   TRP A 181      16.062   7.434 -25.641  1.00 88.25           C  
ATOM   1387  CB  TRP A 181      14.906   9.562 -26.297  1.00 88.25           C  
ATOM   1388  O   TRP A 181      16.250   7.145 -24.469  1.00 88.25           O  
ATOM   1389  CG  TRP A 181      15.367  10.289 -25.062  1.00 88.25           C  
ATOM   1390  CD1 TRP A 181      14.586  10.859 -24.109  1.00 88.25           C  
ATOM   1391  CD2 TRP A 181      16.719  10.531 -24.672  1.00 88.25           C  
ATOM   1392  CE2 TRP A 181      16.688  11.258 -23.469  1.00 88.25           C  
ATOM   1393  CE3 TRP A 181      17.969  10.211 -25.234  1.00 88.25           C  
ATOM   1394  NE1 TRP A 181      15.375  11.438 -23.141  1.00 88.25           N  
ATOM   1395  CH2 TRP A 181      19.047  11.328 -23.375  1.00 88.25           C  
ATOM   1396  CZ2 TRP A 181      17.844  11.656 -22.797  1.00 88.25           C  
ATOM   1397  CZ3 TRP A 181      19.125  10.609 -24.578  1.00 88.25           C  
ATOM   1398  N   PHE A 182      16.906   7.180 -26.625  1.00 91.88           N  
ATOM   1399  CA  PHE A 182      18.266   6.742 -26.312  1.00 91.88           C  
ATOM   1400  C   PHE A 182      19.250   7.266 -27.359  1.00 91.88           C  
ATOM   1401  CB  PHE A 182      18.344   5.215 -26.250  1.00 91.88           C  
ATOM   1402  O   PHE A 182      18.891   7.434 -28.531  1.00 91.88           O  
ATOM   1403  CG  PHE A 182      18.000   4.531 -27.547  1.00 91.88           C  
ATOM   1404  CD1 PHE A 182      16.672   4.340 -27.922  1.00 91.88           C  
ATOM   1405  CD2 PHE A 182      19.000   4.086 -28.406  1.00 91.88           C  
ATOM   1406  CE1 PHE A 182      16.344   3.711 -29.125  1.00 91.88           C  
ATOM   1407  CE2 PHE A 182      18.688   3.453 -29.594  1.00 91.88           C  
ATOM   1408  CZ  PHE A 182      17.359   3.268 -29.953  1.00 91.88           C  
ATOM   1409  N   ASN A 183      20.406   7.641 -26.922  1.00 93.44           N  
ATOM   1410  CA  ASN A 183      21.469   8.102 -27.797  1.00 93.44           C  
ATOM   1411  C   ASN A 183      22.469   6.988 -28.094  1.00 93.44           C  
ATOM   1412  CB  ASN A 183      22.188   9.312 -27.188  1.00 93.44           C  
ATOM   1413  O   ASN A 183      22.812   6.203 -27.203  1.00 93.44           O  
ATOM   1414  CG  ASN A 183      21.312  10.547 -27.156  1.00 93.44           C  
ATOM   1415  ND2 ASN A 183      21.484  11.375 -26.141  1.00 93.44           N  
ATOM   1416  OD1 ASN A 183      20.484  10.766 -28.062  1.00 93.44           O  
ATOM   1417  N   TYR A 184      22.812   6.898 -29.375  1.00 95.06           N  
ATOM   1418  CA  TYR A 184      23.781   5.875 -29.734  1.00 95.06           C  
ATOM   1419  C   TYR A 184      24.797   6.418 -30.734  1.00 95.06           C  
ATOM   1420  CB  TYR A 184      23.078   4.645 -30.312  1.00 95.06           C  
ATOM   1421  O   TYR A 184      24.547   7.426 -31.391  1.00 95.06           O  
ATOM   1422  CG  TYR A 184      22.328   4.922 -31.594  1.00 95.06           C  
ATOM   1423  CD1 TYR A 184      21.000   5.316 -31.562  1.00 95.06           C  
ATOM   1424  CD2 TYR A 184      22.953   4.789 -32.812  1.00 95.06           C  
ATOM   1425  CE1 TYR A 184      20.297   5.570 -32.750  1.00 95.06           C  
ATOM   1426  CE2 TYR A 184      22.266   5.039 -34.000  1.00 95.06           C  
ATOM   1427  OH  TYR A 184      20.266   5.680 -35.125  1.00 95.06           O  
ATOM   1428  CZ  TYR A 184      20.953   5.430 -33.969  1.00 95.06           C  
ATOM   1429  N   ARG A 185      25.953   5.785 -30.719  1.00 96.19           N  
ATOM   1430  CA  ARG A 185      27.016   6.117 -31.672  1.00 96.19           C  
ATOM   1431  C   ARG A 185      27.156   5.020 -32.719  1.00 96.19           C  
ATOM   1432  CB  ARG A 185      28.344   6.336 -30.953  1.00 96.19           C  
ATOM   1433  O   ARG A 185      27.391   3.857 -32.375  1.00 96.19           O  
ATOM   1434  CG  ARG A 185      29.453   6.840 -31.875  1.00 96.19           C  
ATOM   1435  CD  ARG A 185      30.750   7.059 -31.094  1.00 96.19           C  
ATOM   1436  NE  ARG A 185      30.609   8.102 -30.094  1.00 96.19           N  
ATOM   1437  NH1 ARG A 185      32.219   9.484 -31.000  1.00 96.19           N  
ATOM   1438  NH2 ARG A 185      31.094  10.109 -29.094  1.00 96.19           N  
ATOM   1439  CZ  ARG A 185      31.312   9.234 -30.062  1.00 96.19           C  
ATOM   1440  N   ALA A 186      27.016   5.434 -34.000  1.00 92.25           N  
ATOM   1441  CA  ALA A 186      27.281   4.594 -35.156  1.00 92.25           C  
ATOM   1442  C   ALA A 186      28.562   5.023 -35.844  1.00 92.25           C  
ATOM   1443  CB  ALA A 186      26.109   4.641 -36.125  1.00 92.25           C  
ATOM   1444  O   ALA A 186      29.125   6.090 -35.562  1.00 92.25           O  
ATOM   1445  N   PRO A 187      29.109   4.109 -36.688  1.00 91.00           N  
ATOM   1446  CA  PRO A 187      30.328   4.559 -37.375  1.00 91.00           C  
ATOM   1447  C   PRO A 187      30.141   5.855 -38.156  1.00 91.00           C  
ATOM   1448  CB  PRO A 187      30.672   3.396 -38.312  1.00 91.00           C  
ATOM   1449  O   PRO A 187      29.359   5.891 -39.094  1.00 91.00           O  
ATOM   1450  CG  PRO A 187      30.000   2.207 -37.688  1.00 91.00           C  
ATOM   1451  CD  PRO A 187      28.734   2.662 -37.031  1.00 91.00           C  
ATOM   1452  N   GLY A 188      30.594   6.977 -37.531  1.00 90.75           N  
ATOM   1453  CA  GLY A 188      30.656   8.195 -38.344  1.00 90.75           C  
ATOM   1454  C   GLY A 188      29.594   9.211 -37.938  1.00 90.75           C  
ATOM   1455  O   GLY A 188      29.531  10.297 -38.531  1.00 90.75           O  
ATOM   1456  N   TYR A 189      28.734   8.820 -36.938  1.00 91.31           N  
ATOM   1457  CA  TYR A 189      27.750   9.805 -36.469  1.00 91.31           C  
ATOM   1458  C   TYR A 189      27.141   9.406 -35.156  1.00 91.31           C  
ATOM   1459  CB  TYR A 189      26.656   9.977 -37.531  1.00 91.31           C  
ATOM   1460  O   TYR A 189      27.297   8.258 -34.719  1.00 91.31           O  
ATOM   1461  CG  TYR A 189      25.797   8.750 -37.719  1.00 91.31           C  
ATOM   1462  CD1 TYR A 189      26.172   7.758 -38.625  1.00 91.31           C  
ATOM   1463  CD2 TYR A 189      24.625   8.578 -37.000  1.00 91.31           C  
ATOM   1464  CE1 TYR A 189      25.391   6.621 -38.812  1.00 91.31           C  
ATOM   1465  CE2 TYR A 189      23.828   7.445 -37.188  1.00 91.31           C  
ATOM   1466  OH  TYR A 189      23.438   5.355 -38.281  1.00 91.31           O  
ATOM   1467  CZ  TYR A 189      24.219   6.477 -38.094  1.00 91.31           C  
ATOM   1468  N   THR A 190      26.531  10.344 -34.500  1.00 93.12           N  
ATOM   1469  CA  THR A 190      25.703  10.172 -33.312  1.00 93.12           C  
ATOM   1470  C   THR A 190      24.250  10.500 -33.625  1.00 93.12           C  
ATOM   1471  CB  THR A 190      26.188  11.062 -32.156  1.00 93.12           C  
ATOM   1472  O   THR A 190      23.953  11.438 -34.344  1.00 93.12           O  
ATOM   1473  CG2 THR A 190      25.422  10.766 -30.859  1.00 93.12           C  
ATOM   1474  OG1 THR A 190      27.594  10.812 -31.922  1.00 93.12           O  
ATOM   1475  N   ALA A 191      23.469   9.539 -33.125  1.00 92.00           N  
ATOM   1476  CA  ALA A 191      22.047   9.734 -33.406  1.00 92.00           C  
ATOM   1477  C   ALA A 191      21.188   9.445 -32.188  1.00 92.00           C  
ATOM   1478  CB  ALA A 191      21.625   8.844 -34.562  1.00 92.00           C  
ATOM   1479  O   ALA A 191      21.688   8.953 -31.156  1.00 92.00           O  
ATOM   1480  N   THR A 192      19.922   9.883 -32.219  1.00 90.94           N  
ATOM   1481  CA  THR A 192      18.938   9.633 -31.188  1.00 90.94           C  
ATOM   1482  C   THR A 192      17.797   8.750 -31.719  1.00 90.94           C  
ATOM   1483  CB  THR A 192      18.344  10.953 -30.656  1.00 90.94           C  
ATOM   1484  O   THR A 192      17.250   9.016 -32.781  1.00 90.94           O  
ATOM   1485  CG2 THR A 192      17.281  10.688 -29.594  1.00 90.94           C  
ATOM   1486  OG1 THR A 192      19.406  11.734 -30.078  1.00 90.94           O  
ATOM   1487  N   GLY A 193      17.594   7.648 -31.000  1.00 89.00           N  
ATOM   1488  CA  GLY A 193      16.453   6.797 -31.297  1.00 89.00           C  
ATOM   1489  C   GLY A 193      15.281   7.004 -30.344  1.00 89.00           C  
ATOM   1490  O   GLY A 193      15.477   7.402 -29.188  1.00 89.00           O  
ATOM   1491  N   ILE A 194      14.039   6.832 -30.938  1.00 88.94           N  
ATOM   1492  CA  ILE A 194      12.828   6.898 -30.125  1.00 88.94           C  
ATOM   1493  C   ILE A 194      12.102   5.555 -30.172  1.00 88.94           C  
ATOM   1494  CB  ILE A 194      11.891   8.023 -30.625  1.00 88.94           C  
ATOM   1495  O   ILE A 194      11.945   4.961 -31.250  1.00 88.94           O  
ATOM   1496  CG1 ILE A 194      12.594   9.383 -30.547  1.00 88.94           C  
ATOM   1497  CG2 ILE A 194      10.594   8.039 -29.812  1.00 88.94           C  
ATOM   1498  CD1 ILE A 194      11.812  10.531 -31.156  1.00 88.94           C  
ATOM   1499  N   VAL A 195      11.695   5.113 -29.000  1.00 88.19           N  
ATOM   1500  CA  VAL A 195      11.023   3.818 -28.953  1.00 88.19           C  
ATOM   1501  C   VAL A 195       9.859   3.875 -27.953  1.00 88.19           C  
ATOM   1502  CB  VAL A 195      12.000   2.688 -28.562  1.00 88.19           C  
ATOM   1503  O   VAL A 195       9.922   4.590 -26.953  1.00 88.19           O  
ATOM   1504  CG1 VAL A 195      12.555   2.912 -27.156  1.00 88.19           C  
ATOM   1505  CG2 VAL A 195      11.312   1.329 -28.656  1.00 88.19           C  
ATOM   1506  N   ASN A 196       8.836   3.053 -28.359  1.00 87.25           N  
ATOM   1507  CA  ASN A 196       7.703   2.918 -27.453  1.00 87.25           C  
ATOM   1508  C   ASN A 196       8.070   2.094 -26.219  1.00 87.25           C  
ATOM   1509  CB  ASN A 196       6.504   2.295 -28.172  1.00 87.25           C  
ATOM   1510  O   ASN A 196       8.688   1.032 -26.344  1.00 87.25           O  
ATOM   1511  CG  ASN A 196       5.859   3.246 -29.156  1.00 87.25           C  
ATOM   1512  ND2 ASN A 196       5.328   2.699 -30.250  1.00 87.25           N  
ATOM   1513  OD1 ASN A 196       5.836   4.461 -28.953  1.00 87.25           O  
ATOM   1514  N   ILE A 197       7.574   2.699 -25.047  1.00 86.19           N  
ATOM   1515  CA  ILE A 197       7.898   2.018 -23.797  1.00 86.19           C  
ATOM   1516  C   ILE A 197       7.195   0.664 -23.750  1.00 86.19           C  
ATOM   1517  CB  ILE A 197       7.508   2.869 -22.562  1.00 86.19           C  
ATOM   1518  O   ILE A 197       7.723  -0.297 -23.172  1.00 86.19           O  
ATOM   1519  CG1 ILE A 197       8.484   4.035 -22.391  1.00 86.19           C  
ATOM   1520  CG2 ILE A 197       7.453   2.004 -21.312  1.00 86.19           C  
ATOM   1521  CD1 ILE A 197       9.938   3.605 -22.234  1.00 86.19           C  
ATOM   1522  N   THR A 198       6.109   0.535 -24.422  1.00 87.56           N  
ATOM   1523  CA  THR A 198       5.391  -0.733 -24.469  1.00 87.56           C  
ATOM   1524  C   THR A 198       6.219  -1.801 -25.188  1.00 87.56           C  
ATOM   1525  CB  THR A 198       4.031  -0.581 -25.188  1.00 87.56           C  
ATOM   1526  O   THR A 198       6.246  -2.959 -24.750  1.00 87.56           O  
ATOM   1527  CG2 THR A 198       3.100   0.332 -24.391  1.00 87.56           C  
ATOM   1528  OG1 THR A 198       4.242  -0.022 -26.484  1.00 87.56           O  
ATOM   1529  N   ARG A 199       6.887  -1.377 -26.219  1.00 87.25           N  
ATOM   1530  CA  ARG A 199       7.758  -2.287 -26.953  1.00 87.25           C  
ATOM   1531  C   ARG A 199       8.953  -2.709 -26.094  1.00 87.25           C  
ATOM   1532  CB  ARG A 199       8.242  -1.635 -28.250  1.00 87.25           C  
ATOM   1533  O   ARG A 199       9.336  -3.881 -26.094  1.00 87.25           O  
ATOM   1534  CG  ARG A 199       9.203  -2.496 -29.047  1.00 87.25           C  
ATOM   1535  CD  ARG A 199       8.516  -3.723 -29.625  1.00 87.25           C  
ATOM   1536  NE  ARG A 199       9.414  -4.480 -30.500  1.00 87.25           N  
ATOM   1537  NH1 ARG A 199       7.828  -6.051 -31.109  1.00 87.25           N  
ATOM   1538  NH2 ARG A 199       9.961  -6.184 -31.938  1.00 87.25           N  
ATOM   1539  CZ  ARG A 199       9.062  -5.570 -31.172  1.00 87.25           C  
ATOM   1540  N   VAL A 200       9.430  -1.764 -25.422  1.00 89.94           N  
ATOM   1541  CA  VAL A 200      10.555  -2.021 -24.531  1.00 89.94           C  
ATOM   1542  C   VAL A 200      10.172  -3.088 -23.500  1.00 89.94           C  
ATOM   1543  CB  VAL A 200      11.016  -0.734 -23.812  1.00 89.94           C  
ATOM   1544  O   VAL A 200      10.898  -4.066 -23.312  1.00 89.94           O  
ATOM   1545  CG1 VAL A 200      12.031  -1.062 -22.719  1.00 89.94           C  
ATOM   1546  CG2 VAL A 200      11.609   0.253 -24.812  1.00 89.94           C  
ATOM   1547  N   LEU A 201       9.039  -2.916 -22.906  1.00 89.00           N  
ATOM   1548  CA  LEU A 201       8.570  -3.828 -21.875  1.00 89.00           C  
ATOM   1549  C   LEU A 201       8.297  -5.211 -22.453  1.00 89.00           C  
ATOM   1550  CB  LEU A 201       7.312  -3.277 -21.203  1.00 89.00           C  
ATOM   1551  O   LEU A 201       8.617  -6.227 -21.828  1.00 89.00           O  
ATOM   1552  CG  LEU A 201       7.461  -1.946 -20.469  1.00 89.00           C  
ATOM   1553  CD1 LEU A 201       6.105  -1.474 -19.953  1.00 89.00           C  
ATOM   1554  CD2 LEU A 201       8.461  -2.078 -19.328  1.00 89.00           C  
ATOM   1555  N   TYR A 202       7.730  -5.246 -23.594  1.00 88.25           N  
ATOM   1556  CA  TYR A 202       7.449  -6.500 -24.266  1.00 88.25           C  
ATOM   1557  C   TYR A 202       8.734  -7.242 -24.609  1.00 88.25           C  
ATOM   1558  CB  TYR A 202       6.645  -6.246 -25.547  1.00 88.25           C  
ATOM   1559  O   TYR A 202       8.867  -8.430 -24.312  1.00 88.25           O  
ATOM   1560  CG  TYR A 202       6.328  -7.500 -26.328  1.00 88.25           C  
ATOM   1561  CD1 TYR A 202       7.090  -7.863 -27.438  1.00 88.25           C  
ATOM   1562  CD2 TYR A 202       5.270  -8.320 -25.969  1.00 88.25           C  
ATOM   1563  CE1 TYR A 202       6.805  -9.016 -28.156  1.00 88.25           C  
ATOM   1564  CE2 TYR A 202       4.973  -9.477 -26.672  1.00 88.25           C  
ATOM   1565  OH  TYR A 202       5.457 -10.961 -28.484  1.00 88.25           O  
ATOM   1566  CZ  TYR A 202       5.746  -9.820 -27.766  1.00 88.25           C  
ATOM   1567  N   ASP A 203       9.703  -6.566 -25.234  1.00 89.44           N  
ATOM   1568  CA  ASP A 203      10.945  -7.184 -25.672  1.00 89.44           C  
ATOM   1569  C   ASP A 203      11.758  -7.695 -24.469  1.00 89.44           C  
ATOM   1570  CB  ASP A 203      11.781  -6.191 -26.484  1.00 89.44           C  
ATOM   1571  O   ASP A 203      12.406  -8.742 -24.562  1.00 89.44           O  
ATOM   1572  CG  ASP A 203      11.219  -5.941 -27.875  1.00 89.44           C  
ATOM   1573  OD1 ASP A 203      10.289  -6.664 -28.281  1.00 89.44           O  
ATOM   1574  OD2 ASP A 203      11.711  -5.020 -28.547  1.00 89.44           O  
ATOM   1575  N   ASN A 204      11.672  -6.988 -23.375  1.00 91.12           N  
ATOM   1576  CA  ASN A 204      12.414  -7.375 -22.172  1.00 91.12           C  
ATOM   1577  C   ASN A 204      11.695  -8.469 -21.391  1.00 91.12           C  
ATOM   1578  CB  ASN A 204      12.664  -6.160 -21.281  1.00 91.12           C  
ATOM   1579  O   ASN A 204      12.227  -8.992 -20.422  1.00 91.12           O  
ATOM   1580  CG  ASN A 204      13.789  -5.285 -21.781  1.00 91.12           C  
ATOM   1581  ND2 ASN A 204      13.961  -4.121 -21.172  1.00 91.12           N  
ATOM   1582  OD1 ASN A 204      14.508  -5.648 -22.719  1.00 91.12           O  
ATOM   1583  N   LYS A 205      10.477  -8.812 -21.828  1.00 88.19           N  
ATOM   1584  CA  LYS A 205       9.672  -9.844 -21.156  1.00 88.19           C  
ATOM   1585  C   LYS A 205       9.500  -9.531 -19.672  1.00 88.19           C  
ATOM   1586  CB  LYS A 205      10.312 -11.219 -21.344  1.00 88.19           C  
ATOM   1587  O   LYS A 205       9.711 -10.406 -18.828  1.00 88.19           O  
ATOM   1588  CG  LYS A 205      10.438 -11.656 -22.797  1.00 88.19           C  
ATOM   1589  CD  LYS A 205      11.016 -13.062 -22.906  1.00 88.19           C  
ATOM   1590  CE  LYS A 205      11.188 -13.484 -24.359  1.00 88.19           C  
ATOM   1591  NZ  LYS A 205      11.727 -14.875 -24.469  1.00 88.19           N  
ATOM   1592  N   VAL A 206       9.125  -8.219 -19.438  1.00 84.38           N  
ATOM   1593  CA  VAL A 206       8.961  -7.781 -18.047  1.00 84.38           C  
ATOM   1594  C   VAL A 206       7.727  -8.445 -17.438  1.00 84.38           C  
ATOM   1595  CB  VAL A 206       8.836  -6.242 -17.953  1.00 84.38           C  
ATOM   1596  O   VAL A 206       6.645  -8.422 -18.031  1.00 84.38           O  
ATOM   1597  CG1 VAL A 206       8.586  -5.809 -16.516  1.00 84.38           C  
ATOM   1598  CG2 VAL A 206      10.086  -5.570 -18.516  1.00 84.38           C  
ATOM   1599  N   PRO A 207       7.859  -9.180 -16.344  1.00 80.75           N  
ATOM   1600  CA  PRO A 207       6.727  -9.836 -15.695  1.00 80.75           C  
ATOM   1601  C   PRO A 207       5.656  -8.844 -15.234  1.00 80.75           C  
ATOM   1602  CB  PRO A 207       7.367 -10.547 -14.492  1.00 80.75           C  
ATOM   1603  O   PRO A 207       5.980  -7.715 -14.859  1.00 80.75           O  
ATOM   1604  CG  PRO A 207       8.664  -9.836 -14.289  1.00 80.75           C  
ATOM   1605  CD  PRO A 207       9.070  -9.188 -15.578  1.00 80.75           C  
ATOM   1606  N   GLY A 208       4.359  -9.258 -15.359  1.00 75.62           N  
ATOM   1607  CA  GLY A 208       3.301  -8.414 -14.828  1.00 75.62           C  
ATOM   1608  C   GLY A 208       2.826  -7.359 -15.812  1.00 75.62           C  
ATOM   1609  O   GLY A 208       2.045  -6.477 -15.453  1.00 75.62           O  
ATOM   1610  N   ILE A 209       3.320  -7.508 -17.078  1.00 85.06           N  
ATOM   1611  CA  ILE A 209       2.941  -6.602 -18.156  1.00 85.06           C  
ATOM   1612  C   ILE A 209       2.133  -7.363 -19.203  1.00 85.06           C  
ATOM   1613  CB  ILE A 209       4.180  -5.945 -18.797  1.00 85.06           C  
ATOM   1614  O   ILE A 209       2.525  -8.453 -19.641  1.00 85.06           O  
ATOM   1615  CG1 ILE A 209       4.953  -5.125 -17.766  1.00 85.06           C  
ATOM   1616  CG2 ILE A 209       3.770  -5.074 -20.000  1.00 85.06           C  
ATOM   1617  CD1 ILE A 209       4.195  -3.910 -17.250  1.00 85.06           C  
ATOM   1618  N   THR A 210       1.025  -6.859 -19.500  1.00 85.38           N  
ATOM   1619  CA  THR A 210       0.215  -7.359 -20.609  1.00 85.38           C  
ATOM   1620  C   THR A 210       0.095  -6.316 -21.719  1.00 85.38           C  
ATOM   1621  CB  THR A 210      -1.190  -7.770 -20.125  1.00 85.38           C  
ATOM   1622  O   THR A 210      -0.484  -5.246 -21.500  1.00 85.38           O  
ATOM   1623  CG2 THR A 210      -1.957  -8.500 -21.219  1.00 85.38           C  
ATOM   1624  OG1 THR A 210      -1.069  -8.633 -18.984  1.00 85.38           O  
ATOM   1625  N   PRO A 211       0.777  -6.664 -22.875  1.00 72.00           N  
ATOM   1626  CA  PRO A 211       0.683  -5.695 -23.969  1.00 72.00           C  
ATOM   1627  C   PRO A 211      -0.715  -5.629 -24.594  1.00 72.00           C  
ATOM   1628  CB  PRO A 211       1.700  -6.215 -25.000  1.00 72.00           C  
ATOM   1629  O   PRO A 211      -1.430  -6.637 -24.609  1.00 72.00           O  
ATOM   1630  CG  PRO A 211       1.969  -7.625 -24.578  1.00 72.00           C  
ATOM   1631  CD  PRO A 211       1.503  -7.805 -23.172  1.00 72.00           C  
ATOM   1632  N   TYR A 212      -1.241  -4.488 -24.844  1.00 68.50           N  
ATOM   1633  CA  TYR A 212      -2.500  -4.305 -25.547  1.00 68.50           C  
ATOM   1634  C   TYR A 212      -2.297  -4.434 -27.062  1.00 68.50           C  
ATOM   1635  CB  TYR A 212      -3.113  -2.941 -25.219  1.00 68.50           C  
ATOM   1636  O   TYR A 212      -1.197  -4.195 -27.562  1.00 68.50           O  
ATOM   1637  CG  TYR A 212      -4.469  -3.029 -24.562  1.00 68.50           C  
ATOM   1638  CD1 TYR A 212      -5.637  -2.900 -25.312  1.00 68.50           C  
ATOM   1639  CD2 TYR A 212      -4.586  -3.236 -23.203  1.00 68.50           C  
ATOM   1640  CE1 TYR A 212      -6.891  -2.979 -24.719  1.00 68.50           C  
ATOM   1641  CE2 TYR A 212      -5.836  -3.314 -22.594  1.00 68.50           C  
ATOM   1642  OH  TYR A 212      -8.211  -3.262 -22.750  1.00 68.50           O  
ATOM   1643  CZ  TYR A 212      -6.977  -3.186 -23.359  1.00 68.50           C  
ATOM   1644  N   PRO A 213      -3.227  -5.020 -27.828  1.00 61.91           N  
ATOM   1645  CA  PRO A 213      -3.139  -5.379 -29.234  1.00 61.91           C  
ATOM   1646  C   PRO A 213      -2.701  -4.207 -30.109  1.00 61.91           C  
ATOM   1647  CB  PRO A 213      -4.566  -5.816 -29.578  1.00 61.91           C  
ATOM   1648  O   PRO A 213      -2.064  -4.410 -31.156  1.00 61.91           O  
ATOM   1649  CG  PRO A 213      -5.297  -5.785 -28.281  1.00 61.91           C  
ATOM   1650  CD  PRO A 213      -4.414  -5.141 -27.250  1.00 61.91           C  
ATOM   1651  N   ASP A 214      -2.568  -2.959 -29.656  1.00 65.75           N  
ATOM   1652  CA  ASP A 214      -2.322  -1.814 -30.531  1.00 65.75           C  
ATOM   1653  C   ASP A 214      -0.998  -1.138 -30.188  1.00 65.75           C  
ATOM   1654  CB  ASP A 214      -3.469  -0.806 -30.438  1.00 65.75           C  
ATOM   1655  O   ASP A 214      -0.649  -0.111 -30.781  1.00 65.75           O  
ATOM   1656  CG  ASP A 214      -4.801  -1.456 -30.109  1.00 65.75           C  
ATOM   1657  OD1 ASP A 214      -4.945  -2.684 -30.297  1.00 65.75           O  
ATOM   1658  OD2 ASP A 214      -5.719  -0.733 -29.656  1.00 65.75           O  
ATOM   1659  N   ASP A 215      -0.060  -1.754 -29.438  1.00 65.31           N  
ATOM   1660  CA  ASP A 215       1.284  -1.307 -29.078  1.00 65.31           C  
ATOM   1661  C   ASP A 215       1.259   0.108 -28.500  1.00 65.31           C  
ATOM   1662  CB  ASP A 215       2.205  -1.361 -30.297  1.00 65.31           C  
ATOM   1663  O   ASP A 215       2.301   0.757 -28.391  1.00 65.31           O  
ATOM   1664  CG  ASP A 215       2.645  -2.771 -30.656  1.00 65.31           C  
ATOM   1665  OD1 ASP A 215       2.525  -3.676 -29.797  1.00 65.31           O  
ATOM   1666  OD2 ASP A 215       3.115  -2.980 -31.797  1.00 65.31           O  
ATOM   1667  N   PHE A 216       0.083   0.659 -28.156  1.00 73.25           N  
ATOM   1668  CA  PHE A 216       0.007   2.043 -27.703  1.00 73.25           C  
ATOM   1669  C   PHE A 216       0.070   2.117 -26.188  1.00 73.25           C  
ATOM   1670  CB  PHE A 216      -1.278   2.705 -28.219  1.00 73.25           C  
ATOM   1671  O   PHE A 216       0.587   3.088 -25.625  1.00 73.25           O  
ATOM   1672  CG  PHE A 216      -1.197   3.178 -29.641  1.00 73.25           C  
ATOM   1673  CD1 PHE A 216      -0.494   4.332 -29.969  1.00 73.25           C  
ATOM   1674  CD2 PHE A 216      -1.825   2.469 -30.656  1.00 73.25           C  
ATOM   1675  CE1 PHE A 216      -0.417   4.770 -31.281  1.00 73.25           C  
ATOM   1676  CE2 PHE A 216      -1.753   2.902 -31.969  1.00 73.25           C  
ATOM   1677  CZ  PHE A 216      -1.049   4.055 -32.281  1.00 73.25           C  
ATOM   1678  N   TYR A 217      -0.336   1.091 -25.547  1.00 81.88           N  
ATOM   1679  CA  TYR A 217      -0.206   1.056 -24.094  1.00 81.88           C  
ATOM   1680  C   TYR A 217      -0.107  -0.379 -23.594  1.00 81.88           C  
ATOM   1681  CB  TYR A 217      -1.393   1.762 -23.438  1.00 81.88           C  
ATOM   1682  O   TYR A 217      -0.417  -1.323 -24.328  1.00 81.88           O  
ATOM   1683  CG  TYR A 217      -2.715   1.067 -23.656  1.00 81.88           C  
ATOM   1684  CD1 TYR A 217      -3.496   1.360 -24.766  1.00 81.88           C  
ATOM   1685  CD2 TYR A 217      -3.184   0.119 -22.750  1.00 81.88           C  
ATOM   1686  CE1 TYR A 217      -4.715   0.725 -24.984  1.00 81.88           C  
ATOM   1687  CE2 TYR A 217      -4.402  -0.522 -22.953  1.00 81.88           C  
ATOM   1688  OH  TYR A 217      -6.367  -0.846 -24.266  1.00 81.88           O  
ATOM   1689  CZ  TYR A 217      -5.160  -0.214 -24.062  1.00 81.88           C  
ATOM   1690  N   ALA A 218       0.518  -0.564 -22.406  1.00 85.94           N  
ATOM   1691  CA  ALA A 218       0.636  -1.825 -21.672  1.00 85.94           C  
ATOM   1692  C   ALA A 218       0.002  -1.721 -20.297  1.00 85.94           C  
ATOM   1693  CB  ALA A 218       2.102  -2.234 -21.562  1.00 85.94           C  
ATOM   1694  O   ALA A 218      -0.064  -0.633 -19.719  1.00 85.94           O  
ATOM   1695  N   ARG A 219      -0.646  -2.918 -19.969  1.00 87.25           N  
ATOM   1696  CA  ARG A 219      -1.234  -2.957 -18.625  1.00 87.25           C  
ATOM   1697  C   ARG A 219      -0.301  -3.645 -17.641  1.00 87.25           C  
ATOM   1698  CB  ARG A 219      -2.586  -3.676 -18.656  1.00 87.25           C  
ATOM   1699  O   ARG A 219       0.247  -4.711 -17.938  1.00 87.25           O  
ATOM   1700  CG  ARG A 219      -3.359  -3.588 -17.344  1.00 87.25           C  
ATOM   1701  CD  ARG A 219      -4.848  -3.826 -17.562  1.00 87.25           C  
ATOM   1702  NE  ARG A 219      -5.512  -2.648 -18.109  1.00 87.25           N  
ATOM   1703  NH1 ARG A 219      -7.543  -3.695 -18.453  1.00 87.25           N  
ATOM   1704  NH2 ARG A 219      -7.277  -1.485 -19.000  1.00 87.25           N  
ATOM   1705  CZ  ARG A 219      -6.777  -2.611 -18.516  1.00 87.25           C  
ATOM   1706  N   PHE A 220      -0.158  -2.857 -16.500  1.00 80.56           N  
ATOM   1707  CA  PHE A 220       0.612  -3.408 -15.398  1.00 80.56           C  
ATOM   1708  C   PHE A 220      -0.310  -3.895 -14.289  1.00 80.56           C  
ATOM   1709  CB  PHE A 220       1.589  -2.361 -14.852  1.00 80.56           C  
ATOM   1710  O   PHE A 220      -1.284  -3.221 -13.945  1.00 80.56           O  
ATOM   1711  CG  PHE A 220       2.209  -2.742 -13.531  1.00 80.56           C  
ATOM   1712  CD1 PHE A 220       1.761  -2.174 -12.344  1.00 80.56           C  
ATOM   1713  CD2 PHE A 220       3.240  -3.672 -13.477  1.00 80.56           C  
ATOM   1714  CE1 PHE A 220       2.332  -2.523 -11.125  1.00 80.56           C  
ATOM   1715  CE2 PHE A 220       3.816  -4.027 -12.266  1.00 80.56           C  
ATOM   1716  CZ  PHE A 220       3.361  -3.451 -11.086  1.00 80.56           C  
ATOM   1717  N   ARG A 221      -0.013  -5.078 -13.828  1.00 80.94           N  
ATOM   1718  CA  ARG A 221      -0.692  -5.598 -12.641  1.00 80.94           C  
ATOM   1719  C   ARG A 221       0.311  -5.988 -11.562  1.00 80.94           C  
ATOM   1720  CB  ARG A 221      -1.563  -6.801 -13.008  1.00 80.94           C  
ATOM   1721  O   ARG A 221       1.152  -6.863 -11.781  1.00 80.94           O  
ATOM   1722  CG  ARG A 221      -2.469  -7.273 -11.883  1.00 80.94           C  
ATOM   1723  CD  ARG A 221      -3.412  -8.375 -12.336  1.00 80.94           C  
ATOM   1724  NE  ARG A 221      -4.293  -8.812 -11.258  1.00 80.94           N  
ATOM   1725  NH1 ARG A 221      -5.359 -10.438 -12.516  1.00 80.94           N  
ATOM   1726  NH2 ARG A 221      -5.949 -10.102 -10.320  1.00 80.94           N  
ATOM   1727  CZ  ARG A 221      -5.199  -9.781 -11.367  1.00 80.94           C  
ATOM   1728  N   GLY A 222       0.188  -5.246 -10.414  1.00 70.31           N  
ATOM   1729  CA  GLY A 222       1.037  -5.527  -9.273  1.00 70.31           C  
ATOM   1730  C   GLY A 222       0.253  -5.785  -7.996  1.00 70.31           C  
ATOM   1731  O   GLY A 222      -0.979  -5.738  -8.000  1.00 70.31           O  
ATOM   1732  N   SER A 223       1.011  -6.234  -6.984  1.00 67.56           N  
ATOM   1733  CA  SER A 223       0.331  -6.555  -5.730  1.00 67.56           C  
ATOM   1734  C   SER A 223       1.134  -6.070  -4.527  1.00 67.56           C  
ATOM   1735  CB  SER A 223       0.088  -8.062  -5.621  1.00 67.56           C  
ATOM   1736  O   SER A 223       2.328  -5.785  -4.645  1.00 67.56           O  
ATOM   1737  OG  SER A 223       1.314  -8.766  -5.605  1.00 67.56           O  
ATOM   1738  N   GLY A 224       0.391  -5.902  -3.410  1.00 65.06           N  
ATOM   1739  CA  GLY A 224       0.973  -5.598  -2.113  1.00 65.06           C  
ATOM   1740  C   GLY A 224       0.122  -6.074  -0.951  1.00 65.06           C  
ATOM   1741  O   GLY A 224      -0.854  -6.801  -1.146  1.00 65.06           O  
ATOM   1742  N   LYS A 225       0.727  -5.754   0.270  1.00 62.38           N  
ATOM   1743  CA  LYS A 225       0.019  -6.168   1.479  1.00 62.38           C  
ATOM   1744  C   LYS A 225      -0.292  -4.969   2.369  1.00 62.38           C  
ATOM   1745  CB  LYS A 225       0.840  -7.195   2.256  1.00 62.38           C  
ATOM   1746  O   LYS A 225       0.530  -4.059   2.506  1.00 62.38           O  
ATOM   1747  CG  LYS A 225       0.910  -8.562   1.590  1.00 62.38           C  
ATOM   1748  CD  LYS A 225       1.583  -9.594   2.490  1.00 62.38           C  
ATOM   1749  CE  LYS A 225       1.654 -10.961   1.825  1.00 62.38           C  
ATOM   1750  NZ  LYS A 225       2.281 -11.977   2.719  1.00 62.38           N  
ATOM   1751  N   LEU A 226      -1.542  -5.043   2.900  1.00 59.94           N  
ATOM   1752  CA  LEU A 226      -1.981  -4.078   3.900  1.00 59.94           C  
ATOM   1753  C   LEU A 226      -2.188  -4.750   5.254  1.00 59.94           C  
ATOM   1754  CB  LEU A 226      -3.277  -3.396   3.455  1.00 59.94           C  
ATOM   1755  O   LEU A 226      -2.965  -5.699   5.367  1.00 59.94           O  
ATOM   1756  CG  LEU A 226      -3.818  -2.301   4.375  1.00 59.94           C  
ATOM   1757  CD1 LEU A 226      -2.883  -1.096   4.371  1.00 59.94           C  
ATOM   1758  CD2 LEU A 226      -5.227  -1.893   3.951  1.00 59.94           C  
ATOM   1759  N   GLU A 227      -1.403  -4.184   6.199  1.00 61.25           N  
ATOM   1760  CA  GLU A 227      -1.506  -4.762   7.535  1.00 61.25           C  
ATOM   1761  C   GLU A 227      -1.798  -3.691   8.586  1.00 61.25           C  
ATOM   1762  CB  GLU A 227      -0.221  -5.512   7.898  1.00 61.25           C  
ATOM   1763  O   GLU A 227      -1.295  -2.570   8.484  1.00 61.25           O  
ATOM   1764  CG  GLU A 227       0.089  -6.680   6.973  1.00 61.25           C  
ATOM   1765  CD  GLU A 227       1.404  -7.371   7.297  1.00 61.25           C  
ATOM   1766  OE1 GLU A 227       1.558  -8.570   6.969  1.00 61.25           O  
ATOM   1767  OE2 GLU A 227       2.289  -6.707   7.883  1.00 61.25           O  
ATOM   1768  N   GLY A 228      -2.738  -4.090   9.492  1.00 61.12           N  
ATOM   1769  CA  GLY A 228      -3.061  -3.174  10.570  1.00 61.12           C  
ATOM   1770  C   GLY A 228      -3.973  -3.783  11.617  1.00 61.12           C  
ATOM   1771  O   GLY A 228      -4.109  -5.004  11.695  1.00 61.12           O  
ATOM   1772  N   LYS A 229      -4.383  -2.801  12.539  1.00 59.31           N  
ATOM   1773  CA  LYS A 229      -5.336  -3.182  13.578  1.00 59.31           C  
ATOM   1774  C   LYS A 229      -6.660  -2.441  13.406  1.00 59.31           C  
ATOM   1775  CB  LYS A 229      -4.758  -2.902  14.969  1.00 59.31           C  
ATOM   1776  O   LYS A 229      -6.676  -1.266  13.039  1.00 59.31           O  
ATOM   1777  CG  LYS A 229      -3.570  -3.783  15.328  1.00 59.31           C  
ATOM   1778  CD  LYS A 229      -3.086  -3.512  16.750  1.00 59.31           C  
ATOM   1779  CE  LYS A 229      -1.862  -4.352  17.094  1.00 59.31           C  
ATOM   1780  NZ  LYS A 229      -1.382  -4.086  18.484  1.00 59.31           N  
ATOM   1781  N   MET A 230      -7.773  -3.277  13.484  1.00 58.56           N  
ATOM   1782  CA  MET A 230      -9.102  -2.674  13.367  1.00 58.56           C  
ATOM   1783  C   MET A 230      -9.844  -2.723  14.703  1.00 58.56           C  
ATOM   1784  CB  MET A 230      -9.922  -3.379  12.289  1.00 58.56           C  
ATOM   1785  O   MET A 230      -9.719  -3.695  15.445  1.00 58.56           O  
ATOM   1786  CG  MET A 230     -11.242  -2.695  11.977  1.00 58.56           C  
ATOM   1787  SD  MET A 230     -12.102  -3.449  10.539  1.00 58.56           S  
ATOM   1788  CE  MET A 230     -12.430  -5.109  11.203  1.00 58.56           C  
ATOM   1789  N   GLY A 231     -10.445  -1.547  15.062  1.00 55.91           N  
ATOM   1790  CA  GLY A 231     -11.352  -1.556  16.203  1.00 55.91           C  
ATOM   1791  C   GLY A 231     -12.641  -2.301  15.930  1.00 55.91           C  
ATOM   1792  O   GLY A 231     -13.320  -2.043  14.930  1.00 55.91           O  
ATOM   1793  N   LEU A 232     -12.992  -3.352  16.703  1.00 58.53           N  
ATOM   1794  CA  LEU A 232     -14.078  -4.293  16.438  1.00 58.53           C  
ATOM   1795  C   LEU A 232     -15.281  -3.996  17.328  1.00 58.53           C  
ATOM   1796  CB  LEU A 232     -13.602  -5.730  16.672  1.00 58.53           C  
ATOM   1797  O   LEU A 232     -16.422  -3.998  16.844  1.00 58.53           O  
ATOM   1798  CG  LEU A 232     -12.492  -6.234  15.742  1.00 58.53           C  
ATOM   1799  CD1 LEU A 232     -12.008  -7.605  16.203  1.00 58.53           C  
ATOM   1800  CD2 LEU A 232     -12.984  -6.289  14.297  1.00 58.53           C  
ATOM   1801  N   GLN A 233     -15.039  -3.678  18.531  1.00 62.34           N  
ATOM   1802  CA  GLN A 233     -16.141  -3.438  19.469  1.00 62.34           C  
ATOM   1803  C   GLN A 233     -15.617  -2.914  20.812  1.00 62.34           C  
ATOM   1804  CB  GLN A 233     -16.953  -4.715  19.688  1.00 62.34           C  
ATOM   1805  O   GLN A 233     -14.430  -3.039  21.109  1.00 62.34           O  
ATOM   1806  CG  GLN A 233     -16.141  -5.863  20.281  1.00 62.34           C  
ATOM   1807  CD  GLN A 233     -16.922  -7.164  20.328  1.00 62.34           C  
ATOM   1808  NE2 GLN A 233     -16.344  -8.180  20.953  1.00 62.34           N  
ATOM   1809  OE1 GLN A 233     -18.031  -7.258  19.797  1.00 62.34           O  
ATOM   1810  N   SER A 234     -16.484  -2.246  21.562  1.00 63.41           N  
ATOM   1811  CA  SER A 234     -16.188  -1.824  22.922  1.00 63.41           C  
ATOM   1812  C   SER A 234     -17.266  -2.305  23.906  1.00 63.41           C  
ATOM   1813  CB  SER A 234     -16.062  -0.302  23.000  1.00 63.41           C  
ATOM   1814  O   SER A 234     -18.438  -2.396  23.531  1.00 63.41           O  
ATOM   1815  OG  SER A 234     -17.266   0.323  22.578  1.00 63.41           O  
ATOM   1816  N   PHE A 235     -16.812  -2.822  25.031  1.00 70.94           N  
ATOM   1817  CA  PHE A 235     -17.766  -3.193  26.078  1.00 70.94           C  
ATOM   1818  C   PHE A 235     -17.281  -2.707  27.438  1.00 70.94           C  
ATOM   1819  CB  PHE A 235     -17.969  -4.711  26.109  1.00 70.94           C  
ATOM   1820  O   PHE A 235     -16.125  -2.334  27.594  1.00 70.94           O  
ATOM   1821  CG  PHE A 235     -16.703  -5.500  26.062  1.00 70.94           C  
ATOM   1822  CD1 PHE A 235     -16.109  -5.852  24.859  1.00 70.94           C  
ATOM   1823  CD2 PHE A 235     -16.078  -5.891  27.250  1.00 70.94           C  
ATOM   1824  CE1 PHE A 235     -14.930  -6.582  24.812  1.00 70.94           C  
ATOM   1825  CE2 PHE A 235     -14.891  -6.621  27.219  1.00 70.94           C  
ATOM   1826  CZ  PHE A 235     -14.320  -6.965  26.000  1.00 70.94           C  
ATOM   1827  N   VAL A 236     -18.219  -2.629  28.375  1.00 72.94           N  
ATOM   1828  CA  VAL A 236     -17.906  -2.322  29.766  1.00 72.94           C  
ATOM   1829  C   VAL A 236     -18.203  -3.543  30.641  1.00 72.94           C  
ATOM   1830  CB  VAL A 236     -18.719  -1.106  30.281  1.00 72.94           C  
ATOM   1831  O   VAL A 236     -19.312  -4.078  30.625  1.00 72.94           O  
ATOM   1832  CG1 VAL A 236     -18.391  -0.816  31.734  1.00 72.94           C  
ATOM   1833  CG2 VAL A 236     -18.438   0.120  29.406  1.00 72.94           C  
ATOM   1834  N   ASN A 237     -17.188  -4.023  31.219  1.00 80.88           N  
ATOM   1835  CA  ASN A 237     -17.359  -5.070  32.219  1.00 80.88           C  
ATOM   1836  C   ASN A 237     -17.719  -4.488  33.594  1.00 80.88           C  
ATOM   1837  CB  ASN A 237     -16.109  -5.941  32.312  1.00 80.88           C  
ATOM   1838  O   ASN A 237     -17.031  -3.600  34.094  1.00 80.88           O  
ATOM   1839  CG  ASN A 237     -16.016  -6.957  31.203  1.00 80.88           C  
ATOM   1840  ND2 ASN A 237     -14.859  -7.609  31.094  1.00 80.88           N  
ATOM   1841  OD1 ASN A 237     -16.969  -7.160  30.438  1.00 80.88           O  
ATOM   1842  N   ILE A 238     -18.828  -5.039  34.156  1.00 81.50           N  
ATOM   1843  CA  ILE A 238     -19.281  -4.547  35.438  1.00 81.50           C  
ATOM   1844  C   ILE A 238     -19.219  -5.672  36.469  1.00 81.50           C  
ATOM   1845  CB  ILE A 238     -20.719  -3.984  35.375  1.00 81.50           C  
ATOM   1846  O   ILE A 238     -19.703  -6.781  36.219  1.00 81.50           O  
ATOM   1847  CG1 ILE A 238     -20.781  -2.822  34.375  1.00 81.50           C  
ATOM   1848  CG2 ILE A 238     -21.203  -3.543  36.750  1.00 81.50           C  
ATOM   1849  CD1 ILE A 238     -21.984  -1.912  34.531  1.00 81.50           C  
ATOM   1850  N   VAL A 239     -18.531  -5.336  37.562  1.00 88.25           N  
ATOM   1851  CA  VAL A 239     -18.500  -6.254  38.688  1.00 88.25           C  
ATOM   1852  C   VAL A 239     -19.109  -5.570  39.906  1.00 88.25           C  
ATOM   1853  CB  VAL A 239     -17.078  -6.738  39.000  1.00 88.25           C  
ATOM   1854  O   VAL A 239     -18.609  -4.539  40.375  1.00 88.25           O  
ATOM   1855  CG1 VAL A 239     -17.078  -7.750  40.125  1.00 88.25           C  
ATOM   1856  CG2 VAL A 239     -16.438  -7.348  37.750  1.00 88.25           C  
ATOM   1857  N   GLU A 240     -20.141  -6.125  40.438  1.00 88.50           N  
ATOM   1858  CA  GLU A 240     -20.781  -5.613  41.625  1.00 88.50           C  
ATOM   1859  C   GLU A 240     -20.453  -6.484  42.844  1.00 88.50           C  
ATOM   1860  CB  GLU A 240     -22.297  -5.535  41.469  1.00 88.50           C  
ATOM   1861  O   GLU A 240     -20.672  -7.699  42.812  1.00 88.50           O  
ATOM   1862  CG  GLU A 240     -22.734  -4.582  40.344  1.00 88.50           C  
ATOM   1863  CD  GLU A 240     -24.219  -4.629  40.062  1.00 88.50           C  
ATOM   1864  OE1 GLU A 240     -24.734  -3.740  39.344  1.00 88.50           O  
ATOM   1865  OE2 GLU A 240     -24.891  -5.562  40.562  1.00 88.50           O  
ATOM   1866  N   ARG A 241     -19.922  -5.832  43.781  1.00 90.75           N  
ATOM   1867  CA  ARG A 241     -19.578  -6.539  45.031  1.00 90.75           C  
ATOM   1868  C   ARG A 241     -20.172  -5.844  46.250  1.00 90.75           C  
ATOM   1869  CB  ARG A 241     -18.062  -6.645  45.156  1.00 90.75           C  
ATOM   1870  O   ARG A 241     -20.281  -4.617  46.281  1.00 90.75           O  
ATOM   1871  CG  ARG A 241     -17.375  -7.402  44.031  1.00 90.75           C  
ATOM   1872  CD  ARG A 241     -15.867  -7.434  44.219  1.00 90.75           C  
ATOM   1873  NE  ARG A 241     -15.211  -8.039  43.062  1.00 90.75           N  
ATOM   1874  NH1 ARG A 241     -14.938 -10.109  44.031  1.00 90.75           N  
ATOM   1875  NH2 ARG A 241     -14.203  -9.742  41.875  1.00 90.75           N  
ATOM   1876  CZ  ARG A 241     -14.789  -9.297  43.000  1.00 90.75           C  
ATOM   1877  N   PRO A 242     -20.625  -6.758  47.250  1.00 90.75           N  
ATOM   1878  CA  PRO A 242     -21.078  -6.098  48.469  1.00 90.75           C  
ATOM   1879  C   PRO A 242     -19.953  -5.301  49.156  1.00 90.75           C  
ATOM   1880  CB  PRO A 242     -21.531  -7.262  49.344  1.00 90.75           C  
ATOM   1881  O   PRO A 242     -18.797  -5.688  49.094  1.00 90.75           O  
ATOM   1882  CG  PRO A 242     -21.547  -8.445  48.438  1.00 90.75           C  
ATOM   1883  CD  PRO A 242     -20.703  -8.141  47.250  1.00 90.75           C  
ATOM   1884  N   LEU A 243     -20.312  -4.195  49.688  1.00 89.44           N  
ATOM   1885  CA  LEU A 243     -19.344  -3.428  50.469  1.00 89.44           C  
ATOM   1886  C   LEU A 243     -18.844  -4.230  51.656  1.00 89.44           C  
ATOM   1887  CB  LEU A 243     -19.969  -2.113  50.938  1.00 89.44           C  
ATOM   1888  O   LEU A 243     -19.531  -5.156  52.125  1.00 89.44           O  
ATOM   1889  CG  LEU A 243     -20.219  -1.049  49.875  1.00 89.44           C  
ATOM   1890  CD1 LEU A 243     -21.078   0.079  50.438  1.00 89.44           C  
ATOM   1891  CD2 LEU A 243     -18.891  -0.507  49.344  1.00 89.44           C  
ATOM   1892  N   SER A 244     -17.656  -3.990  52.031  1.00 85.50           N  
ATOM   1893  CA  SER A 244     -17.062  -4.699  53.156  1.00 85.50           C  
ATOM   1894  C   SER A 244     -18.000  -4.699  54.375  1.00 85.50           C  
ATOM   1895  CB  SER A 244     -15.719  -4.070  53.562  1.00 85.50           C  
ATOM   1896  O   SER A 244     -18.531  -3.658  54.750  1.00 85.50           O  
ATOM   1897  OG  SER A 244     -15.070  -4.844  54.562  1.00 85.50           O  
ATOM   1898  N   GLY A 245     -18.344  -5.883  54.875  1.00 82.50           N  
ATOM   1899  CA  GLY A 245     -19.172  -5.953  56.062  1.00 82.50           C  
ATOM   1900  C   GLY A 245     -20.656  -6.121  55.750  1.00 82.50           C  
ATOM   1901  O   GLY A 245     -21.484  -6.199  56.656  1.00 82.50           O  
ATOM   1902  N   ARG A 246     -20.922  -6.266  54.438  1.00 83.88           N  
ATOM   1903  CA  ARG A 246     -22.297  -6.469  53.969  1.00 83.88           C  
ATOM   1904  C   ARG A 246     -22.438  -7.809  53.250  1.00 83.88           C  
ATOM   1905  CB  ARG A 246     -22.734  -5.328  53.031  1.00 83.88           C  
ATOM   1906  O   ARG A 246     -21.500  -8.266  52.594  1.00 83.88           O  
ATOM   1907  CG  ARG A 246     -22.906  -3.996  53.750  1.00 83.88           C  
ATOM   1908  CD  ARG A 246     -23.797  -3.051  52.969  1.00 83.88           C  
ATOM   1909  NE  ARG A 246     -23.984  -1.777  53.656  1.00 83.88           N  
ATOM   1910  NH1 ARG A 246     -25.953  -1.239  52.562  1.00 83.88           N  
ATOM   1911  NH2 ARG A 246     -25.078   0.188  54.125  1.00 83.88           N  
ATOM   1912  CZ  ARG A 246     -25.000  -0.946  53.438  1.00 83.88           C  
ATOM   1913  N   ALA A 247     -23.562  -8.477  53.656  1.00 81.12           N  
ATOM   1914  CA  ALA A 247     -23.859  -9.766  53.000  1.00 81.12           C  
ATOM   1915  C   ALA A 247     -24.406  -9.562  51.594  1.00 81.12           C  
ATOM   1916  CB  ALA A 247     -24.859 -10.555  53.875  1.00 81.12           C  
ATOM   1917  O   ALA A 247     -25.062  -8.562  51.312  1.00 81.12           O  
ATOM   1918  N   GLY A 248     -23.938 -10.367  50.688  1.00 84.12           N  
ATOM   1919  CA  GLY A 248     -24.484 -10.297  49.344  1.00 84.12           C  
ATOM   1920  C   GLY A 248     -23.656 -11.078  48.344  1.00 84.12           C  
ATOM   1921  O   GLY A 248     -22.609 -11.633  48.688  1.00 84.12           O  
ATOM   1922  N   GLN A 249     -24.219 -11.188  47.094  1.00 86.38           N  
ATOM   1923  CA  GLN A 249     -23.562 -11.945  46.031  1.00 86.38           C  
ATOM   1924  C   GLN A 249     -22.859 -11.023  45.031  1.00 86.38           C  
ATOM   1925  CB  GLN A 249     -24.578 -12.820  45.281  1.00 86.38           C  
ATOM   1926  O   GLN A 249     -23.266  -9.875  44.875  1.00 86.38           O  
ATOM   1927  CG  GLN A 249     -25.172 -13.938  46.125  1.00 86.38           C  
ATOM   1928  CD  GLN A 249     -26.062 -14.867  45.344  1.00 86.38           C  
ATOM   1929  NE2 GLN A 249     -26.297 -16.062  45.875  1.00 86.38           N  
ATOM   1930  OE1 GLN A 249     -26.531 -14.523  44.250  1.00 86.38           O  
ATOM   1931  N   VAL A 250     -21.734 -11.594  44.562  1.00 88.50           N  
ATOM   1932  CA  VAL A 250     -21.016 -10.891  43.500  1.00 88.50           C  
ATOM   1933  C   VAL A 250     -21.688 -11.148  42.156  1.00 88.50           C  
ATOM   1934  CB  VAL A 250     -19.531 -11.320  43.469  1.00 88.50           C  
ATOM   1935  O   VAL A 250     -22.031 -12.289  41.844  1.00 88.50           O  
ATOM   1936  CG1 VAL A 250     -18.812 -10.633  42.312  1.00 88.50           C  
ATOM   1937  CG2 VAL A 250     -18.844 -11.023  44.781  1.00 88.50           C  
ATOM   1938  N   ARG A 251     -21.922 -10.016  41.438  1.00 86.81           N  
ATOM   1939  CA  ARG A 251     -22.484 -10.102  40.094  1.00 86.81           C  
ATOM   1940  C   ARG A 251     -21.531  -9.523  39.062  1.00 86.81           C  
ATOM   1941  CB  ARG A 251     -23.828  -9.367  40.031  1.00 86.81           C  
ATOM   1942  O   ARG A 251     -20.906  -8.484  39.281  1.00 86.81           O  
ATOM   1943  CG  ARG A 251     -24.891  -9.953  40.938  1.00 86.81           C  
ATOM   1944  CD  ARG A 251     -26.172  -9.141  40.906  1.00 86.81           C  
ATOM   1945  NE  ARG A 251     -27.141  -9.586  41.906  1.00 86.81           N  
ATOM   1946  NH1 ARG A 251     -28.766  -8.047  41.375  1.00 86.81           N  
ATOM   1947  NH2 ARG A 251     -29.125  -9.547  43.062  1.00 86.81           N  
ATOM   1948  CZ  ARG A 251     -28.344  -9.062  42.125  1.00 86.81           C  
ATOM   1949  N   GLU A 252     -21.500 -10.312  37.969  1.00 87.25           N  
ATOM   1950  CA  GLU A 252     -20.656  -9.875  36.875  1.00 87.25           C  
ATOM   1951  C   GLU A 252     -21.406  -9.914  35.531  1.00 87.25           C  
ATOM   1952  CB  GLU A 252     -19.391 -10.742  36.781  1.00 87.25           C  
ATOM   1953  O   GLU A 252     -22.078 -10.906  35.219  1.00 87.25           O  
ATOM   1954  CG  GLU A 252     -18.453 -10.586  37.969  1.00 87.25           C  
ATOM   1955  CD  GLU A 252     -17.203 -11.430  37.844  1.00 87.25           C  
ATOM   1956  OE1 GLU A 252     -16.375 -11.414  38.781  1.00 87.25           O  
ATOM   1957  OE2 GLU A 252     -17.031 -12.109  36.812  1.00 87.25           O  
ATOM   1958  N   TYR A 253     -21.359  -8.789  34.844  1.00 80.69           N  
ATOM   1959  CA  TYR A 253     -22.000  -8.781  33.531  1.00 80.69           C  
ATOM   1960  C   TYR A 253     -21.344  -7.770  32.594  1.00 80.69           C  
ATOM   1961  CB  TYR A 253     -23.500  -8.469  33.656  1.00 80.69           C  
ATOM   1962  O   TYR A 253     -20.578  -6.914  33.062  1.00 80.69           O  
ATOM   1963  CG  TYR A 253     -23.781  -7.191  34.406  1.00 80.69           C  
ATOM   1964  CD1 TYR A 253     -23.891  -7.195  35.812  1.00 80.69           C  
ATOM   1965  CD2 TYR A 253     -23.953  -5.984  33.750  1.00 80.69           C  
ATOM   1966  CE1 TYR A 253     -24.156  -6.023  36.500  1.00 80.69           C  
ATOM   1967  CE2 TYR A 253     -24.219  -4.809  34.438  1.00 80.69           C  
ATOM   1968  OH  TYR A 253     -24.578  -3.676  36.500  1.00 80.69           O  
ATOM   1969  CZ  TYR A 253     -24.312  -4.836  35.812  1.00 80.69           C  
ATOM   1970  N   GLN A 254     -21.641  -7.867  31.312  1.00 78.38           N  
ATOM   1971  CA  GLN A 254     -21.031  -7.043  30.281  1.00 78.38           C  
ATOM   1972  C   GLN A 254     -22.078  -6.234  29.516  1.00 78.38           C  
ATOM   1973  CB  GLN A 254     -20.234  -7.910  29.297  1.00 78.38           C  
ATOM   1974  O   GLN A 254     -23.141  -6.758  29.172  1.00 78.38           O  
ATOM   1975  CG  GLN A 254     -19.312  -7.113  28.391  1.00 78.38           C  
ATOM   1976  CD  GLN A 254     -18.438  -8.000  27.516  1.00 78.38           C  
ATOM   1977  NE2 GLN A 254     -17.312  -7.465  27.078  1.00 78.38           N  
ATOM   1978  OE1 GLN A 254     -18.781  -9.156  27.250  1.00 78.38           O  
ATOM   1979  N   ILE A 255     -21.703  -4.930  29.359  1.00 73.12           N  
ATOM   1980  CA  ILE A 255     -22.609  -4.059  28.609  1.00 73.12           C  
ATOM   1981  C   ILE A 255     -21.906  -3.572  27.344  1.00 73.12           C  
ATOM   1982  CB  ILE A 255     -23.078  -2.859  29.453  1.00 73.12           C  
ATOM   1983  O   ILE A 255     -20.859  -2.932  27.406  1.00 73.12           O  
ATOM   1984  CG1 ILE A 255     -23.719  -3.346  30.766  1.00 73.12           C  
ATOM   1985  CG2 ILE A 255     -24.047  -1.980  28.672  1.00 73.12           C  
ATOM   1986  CD1 ILE A 255     -24.016  -2.234  31.766  1.00 73.12           C  
ATOM   1987  N   PRO A 256     -22.500  -3.859  26.156  1.00 67.12           N  
ATOM   1988  CA  PRO A 256     -21.922  -3.297  24.938  1.00 67.12           C  
ATOM   1989  C   PRO A 256     -22.094  -1.785  24.844  1.00 67.12           C  
ATOM   1990  CB  PRO A 256     -22.688  -4.012  23.828  1.00 67.12           C  
ATOM   1991  O   PRO A 256     -23.156  -1.263  25.188  1.00 67.12           O  
ATOM   1992  CG  PRO A 256     -23.938  -4.492  24.469  1.00 67.12           C  
ATOM   1993  CD  PRO A 256     -23.719  -4.566  25.953  1.00 67.12           C  
ATOM   1994  N   VAL A 257     -21.062  -0.934  24.531  1.00 60.56           N  
ATOM   1995  CA  VAL A 257     -21.078   0.525  24.547  1.00 60.56           C  
ATOM   1996  C   VAL A 257     -21.172   1.055  23.125  1.00 60.56           C  
ATOM   1997  CB  VAL A 257     -19.828   1.095  25.250  1.00 60.56           C  
ATOM   1998  O   VAL A 257     -21.891   2.025  22.859  1.00 60.56           O  
ATOM   1999  CG1 VAL A 257     -19.875   2.619  25.297  1.00 60.56           C  
ATOM   2000  CG2 VAL A 257     -19.672   0.508  26.641  1.00 60.56           C  
ATOM   2001  N   SER A 258     -20.766   0.457  22.016  1.00 55.06           N  
ATOM   2002  CA  SER A 258     -20.969   0.915  20.641  1.00 55.06           C  
ATOM   2003  C   SER A 258     -21.719  -0.127  19.812  1.00 55.06           C  
ATOM   2004  CB  SER A 258     -19.625   1.237  19.969  1.00 55.06           C  
ATOM   2005  O   SER A 258     -21.562  -1.330  20.031  1.00 55.06           O  
ATOM   2006  OG  SER A 258     -18.828   0.069  19.844  1.00 55.06           O  
ATOM   2007  N   LEU A 259     -22.938   0.194  19.109  1.00 39.88           N  
ATOM   2008  CA  LEU A 259     -23.625  -0.469  18.016  1.00 39.88           C  
ATOM   2009  C   LEU A 259     -22.828  -0.344  16.719  1.00 39.88           C  
ATOM   2010  CB  LEU A 259     -25.031   0.120  17.828  1.00 39.88           C  
ATOM   2011  O   LEU A 259     -23.203  -0.934  15.703  1.00 39.88           O  
ATOM   2012  CG  LEU A 259     -26.078  -0.298  18.859  1.00 39.88           C  
ATOM   2013  CD1 LEU A 259     -27.203   0.729  18.906  1.00 39.88           C  
ATOM   2014  CD2 LEU A 259     -26.625  -1.683  18.516  1.00 39.88           C  
ATOM   2015  N   GLN A 260     -21.641   0.474  16.734  1.00 39.25           N  
ATOM   2016  CA  GLN A 260     -21.047   0.482  15.406  1.00 39.25           C  
ATOM   2017  C   GLN A 260     -20.094  -0.691  15.219  1.00 39.25           C  
ATOM   2018  CB  GLN A 260     -20.312   1.801  15.148  1.00 39.25           C  
ATOM   2019  O   GLN A 260     -19.094  -0.813  15.945  1.00 39.25           O  
ATOM   2020  CG  GLN A 260     -21.188   2.869  14.492  1.00 39.25           C  
ATOM   2021  CD  GLN A 260     -20.391   4.070  14.031  1.00 39.25           C  
ATOM   2022  NE2 GLN A 260     -20.984   4.883  13.164  1.00 39.25           N  
ATOM   2023  OE1 GLN A 260     -19.234   4.273  14.445  1.00 39.25           O  
ATOM   2024  N   SER A 261     -20.609  -1.894  15.258  1.00 32.56           N  
ATOM   2025  CA  SER A 261     -20.016  -3.066  14.633  1.00 32.56           C  
ATOM   2026  C   SER A 261     -19.500  -2.750  13.227  1.00 32.56           C  
ATOM   2027  CB  SER A 261     -21.016  -4.219  14.578  1.00 32.56           C  
ATOM   2028  O   SER A 261     -20.172  -2.051  12.469  1.00 32.56           O  
ATOM   2029  OG  SER A 261     -21.891  -4.074  13.469  1.00 32.56           O  
ATOM   2030  N   GLY A 262     -18.312  -2.203  13.094  1.00 35.62           N  
ATOM   2031  CA  GLY A 262     -17.859  -2.861  11.883  1.00 35.62           C  
ATOM   2032  C   GLY A 262     -17.781  -1.926  10.688  1.00 35.62           C  
ATOM   2033  O   GLY A 262     -18.734  -1.202  10.398  1.00 35.62           O  
ATOM   2034  N   LEU A 263     -16.812  -1.080  10.391  1.00 34.38           N  
ATOM   2035  CA  LEU A 263     -16.141  -1.062   9.094  1.00 34.38           C  
ATOM   2036  C   LEU A 263     -15.531   0.307   8.820  1.00 34.38           C  
ATOM   2037  CB  LEU A 263     -17.125  -1.429   7.984  1.00 34.38           C  
ATOM   2038  O   LEU A 263     -16.094   1.103   8.062  1.00 34.38           O  
ATOM   2039  CG  LEU A 263     -17.484  -2.910   7.855  1.00 34.38           C  
ATOM   2040  CD1 LEU A 263     -18.781  -3.076   7.062  1.00 34.38           C  
ATOM   2041  CD2 LEU A 263     -16.344  -3.686   7.203  1.00 34.38           C  
ATOM   2042  N   GLY A 264     -14.867   0.979   9.711  1.00 36.62           N  
ATOM   2043  CA  GLY A 264     -14.242   2.170   9.156  1.00 36.62           C  
ATOM   2044  C   GLY A 264     -12.883   1.900   8.547  1.00 36.62           C  
ATOM   2045  O   GLY A 264     -11.891   1.771   9.266  1.00 36.62           O  
ATOM   2046  N   ILE A 265     -12.766   0.792   7.809  1.00 36.41           N  
ATOM   2047  CA  ILE A 265     -11.625   0.761   6.902  1.00 36.41           C  
ATOM   2048  C   ILE A 265     -11.414   2.145   6.289  1.00 36.41           C  
ATOM   2049  CB  ILE A 265     -11.820  -0.292   5.785  1.00 36.41           C  
ATOM   2050  O   ILE A 265     -12.375   2.799   5.871  1.00 36.41           O  
ATOM   2051  CG1 ILE A 265     -12.117  -1.665   6.398  1.00 36.41           C  
ATOM   2052  CG2 ILE A 265     -10.586  -0.353   4.883  1.00 36.41           C  
ATOM   2053  CD1 ILE A 265     -12.438  -2.742   5.371  1.00 36.41           C  
ATOM   2054  N   PRO A 266     -10.422   2.975   6.605  1.00 37.81           N  
ATOM   2055  CA  PRO A 266     -10.359   4.082   5.648  1.00 37.81           C  
ATOM   2056  C   PRO A 266     -10.836   3.682   4.254  1.00 37.81           C  
ATOM   2057  CB  PRO A 266      -8.867   4.445   5.625  1.00 37.81           C  
ATOM   2058  O   PRO A 266     -10.562   2.570   3.795  1.00 37.81           O  
ATOM   2059  CG  PRO A 266      -8.211   3.414   6.488  1.00 37.81           C  
ATOM   2060  CD  PRO A 266      -9.273   2.488   7.016  1.00 37.81           C  
ATOM   2061  N   ILE A 267     -12.188   3.693   3.930  1.00 32.25           N  
ATOM   2062  CA  ILE A 267     -12.633   3.744   2.541  1.00 32.25           C  
ATOM   2063  C   ILE A 267     -11.516   4.301   1.663  1.00 32.25           C  
ATOM   2064  CB  ILE A 267     -13.914   4.594   2.387  1.00 32.25           C  
ATOM   2065  O   ILE A 267     -10.914   5.332   1.987  1.00 32.25           O  
ATOM   2066  CG1 ILE A 267     -15.016   4.074   3.312  1.00 32.25           C  
ATOM   2067  CG2 ILE A 267     -14.383   4.609   0.929  1.00 32.25           C  
ATOM   2068  CD1 ILE A 267     -16.281   4.934   3.324  1.00 32.25           C  
ATOM   2069  N   PHE A 268     -10.578   3.443   1.188  1.00 34.66           N  
ATOM   2070  CA  PHE A 268      -9.781   3.766   0.012  1.00 34.66           C  
ATOM   2071  C   PHE A 268     -10.555   4.672  -0.937  1.00 34.66           C  
ATOM   2072  CB  PHE A 268      -9.352   2.486  -0.716  1.00 34.66           C  
ATOM   2073  O   PHE A 268     -11.656   4.332  -1.369  1.00 34.66           O  
ATOM   2074  CG  PHE A 268      -8.297   1.698   0.008  1.00 34.66           C  
ATOM   2075  CD1 PHE A 268      -6.961   2.064  -0.075  1.00 34.66           C  
ATOM   2076  CD2 PHE A 268      -8.641   0.591   0.772  1.00 34.66           C  
ATOM   2077  CE1 PHE A 268      -5.977   1.338   0.594  1.00 34.66           C  
ATOM   2078  CE2 PHE A 268      -7.664  -0.140   1.444  1.00 34.66           C  
ATOM   2079  CZ  PHE A 268      -6.336   0.234   1.354  1.00 34.66           C  
ATOM   2080  N   ASP A 269     -10.898   5.848  -0.474  1.00 27.06           N  
ATOM   2081  CA  ASP A 269     -11.406   6.688  -1.556  1.00 27.06           C  
ATOM   2082  C   ASP A 269     -10.492   6.629  -2.773  1.00 27.06           C  
ATOM   2083  CB  ASP A 269     -11.562   8.133  -1.084  1.00 27.06           C  
ATOM   2084  O   ASP A 269      -9.273   6.809  -2.650  1.00 27.06           O  
ATOM   2085  CG  ASP A 269     -12.820   8.805  -1.621  1.00 27.06           C  
ATOM   2086  OD1 ASP A 269     -13.438   8.266  -2.572  1.00 27.06           O  
ATOM   2087  OD2 ASP A 269     -13.195   9.867  -1.092  1.00 27.06           O  
ATOM   2088  N   PRO A 270     -10.734   5.754  -3.768  1.00 27.94           N  
ATOM   2089  CA  PRO A 270     -10.047   5.840  -5.059  1.00 27.94           C  
ATOM   2090  C   PRO A 270      -9.539   7.250  -5.367  1.00 27.94           C  
ATOM   2091  CB  PRO A 270     -11.117   5.414  -6.062  1.00 27.94           C  
ATOM   2092  O   PRO A 270     -10.172   8.234  -4.973  1.00 27.94           O  
ATOM   2093  CG  PRO A 270     -12.383   5.375  -5.270  1.00 27.94           C  
ATOM   2094  CD  PRO A 270     -12.047   5.566  -3.818  1.00 27.94           C  
ATOM   2095  N   VAL A 271      -8.438   7.703  -4.793  1.00 32.00           N  
ATOM   2096  CA  VAL A 271      -7.809   8.867  -5.410  1.00 32.00           C  
ATOM   2097  C   VAL A 271      -8.805   9.562  -6.336  1.00 32.00           C  
ATOM   2098  CB  VAL A 271      -6.539   8.477  -6.195  1.00 32.00           C  
ATOM   2099  O   VAL A 271      -9.391   8.938  -7.219  1.00 32.00           O  
ATOM   2100  CG1 VAL A 271      -5.883   9.703  -6.816  1.00 32.00           C  
ATOM   2101  CG2 VAL A 271      -5.555   7.742  -5.285  1.00 32.00           C  
ATOM   2102  N   VAL A 272      -9.844  10.234  -5.867  1.00 27.69           N  
ATOM   2103  CA  VAL A 272     -10.469  11.328  -6.602  1.00 27.69           C  
ATOM   2104  C   VAL A 272      -9.445  11.977  -7.535  1.00 27.69           C  
ATOM   2105  CB  VAL A 272     -11.062  12.383  -5.648  1.00 27.69           C  
ATOM   2106  O   VAL A 272      -8.367  12.383  -7.094  1.00 27.69           O  
ATOM   2107  CG1 VAL A 272     -11.922  13.391  -6.418  1.00 27.69           C  
ATOM   2108  CG2 VAL A 272     -11.883  11.711  -4.547  1.00 27.69           C  
ATOM   2109  N   SER A 273      -9.055  11.219  -8.586  1.00 26.17           N  
ATOM   2110  CA  SER A 273      -8.758  11.906  -9.836  1.00 26.17           C  
ATOM   2111  C   SER A 273      -9.523  13.227  -9.938  1.00 26.17           C  
ATOM   2112  CB  SER A 273      -9.109  11.016 -11.031  1.00 26.17           C  
ATOM   2113  O   SER A 273     -10.750  13.234 -10.023  1.00 26.17           O  
ATOM   2114  OG  SER A 273     -10.484  11.133 -11.359  1.00 26.17           O  
ATOM   2115  N   LEU A 274      -9.422  14.180  -8.961  1.00 23.14           N  
ATOM   2116  CA  LEU A 274      -9.977  15.469  -9.336  1.00 23.14           C  
ATOM   2117  C   LEU A 274      -8.945  16.312 -10.070  1.00 23.14           C  
ATOM   2118  CB  LEU A 274     -10.484  16.219  -8.094  1.00 23.14           C  
ATOM   2119  O   LEU A 274      -7.805  16.438  -9.625  1.00 23.14           O  
ATOM   2120  CG  LEU A 274     -11.852  15.797  -7.555  1.00 23.14           C  
ATOM   2121  CD1 LEU A 274     -11.977  16.156  -6.078  1.00 23.14           C  
ATOM   2122  CD2 LEU A 274     -12.969  16.438  -8.367  1.00 23.14           C  
ATOM   2123  N   GLN A 275      -8.922  16.188 -11.422  1.00 26.02           N  
ATOM   2124  CA  GLN A 275      -8.836  17.062 -12.586  1.00 26.02           C  
ATOM   2125  C   GLN A 275      -7.406  17.547 -12.797  1.00 26.02           C  
ATOM   2126  CB  GLN A 275      -9.781  18.250 -12.430  1.00 26.02           C  
ATOM   2127  O   GLN A 275      -6.770  18.047 -11.867  1.00 26.02           O  
ATOM   2128  CG  GLN A 275     -11.234  17.938 -12.758  1.00 26.02           C  
ATOM   2129  CD  GLN A 275     -12.125  19.156 -12.695  1.00 26.02           C  
ATOM   2130  NE2 GLN A 275     -13.289  19.078 -13.336  1.00 26.02           N  
ATOM   2131  OE1 GLN A 275     -11.781  20.172 -12.062  1.00 26.02           O  
TER    2132      GLN A 275                                                      
ENDMDL                                                                          
END                                                                             
