# Supplementary material for: Isolation and in silico analysis of a new subclass of parasporin 4 from Bacillus thuringiensis coreanensis
Source: PeerJ. 2025 Mar 24;13:e19061. doi: 10.7717/peerj.19061 (PMC11949118; doi:10.7717/peerj.19061)
Supplement: Supplemental Information 5 — These data were obtained from modeling the PS4Ab1 protein using the Alphafold2 tool, its files can be opened in Pymol, Notepad and common image viewer. [file peerj-13-19061-s005.zip › PS4Ab1 protein modeling file/Modelo 5.pdb]

MODEL     1                                                                     
ATOM      1  N   MET A   1       5.273  -3.398  -3.580  1.00 33.66           N  
ATOM      2  CA  MET A   1       5.262  -3.254  -5.031  1.00 33.66           C  
ATOM      3  C   MET A   1       6.668  -2.982  -5.562  1.00 33.66           C  
ATOM      4  CB  MET A   1       4.320  -2.125  -5.453  1.00 33.66           C  
ATOM      5  O   MET A   1       7.395  -2.158  -5.008  1.00 33.66           O  
ATOM      6  CG  MET A   1       3.627  -2.369  -6.785  1.00 33.66           C  
ATOM      7  SD  MET A   1       2.379  -1.082  -7.176  1.00 33.66           S  
ATOM      8  CE  MET A   1       3.471   0.311  -7.574  1.00 33.66           C  
ATOM      9  N   ALA A   2       7.406  -4.039  -6.320  1.00 35.12           N  
ATOM     10  CA  ALA A   2       8.688  -4.051  -7.023  1.00 35.12           C  
ATOM     11  C   ALA A   2       8.867  -2.781  -7.852  1.00 35.12           C  
ATOM     12  CB  ALA A   2       8.789  -5.285  -7.918  1.00 35.12           C  
ATOM     13  O   ALA A   2       7.938  -2.334  -8.523  1.00 35.12           O  
ATOM     14  N   ILE A   3       9.648  -1.938  -7.418  1.00 47.66           N  
ATOM     15  CA  ILE A   3      10.117  -0.624  -7.844  1.00 47.66           C  
ATOM     16  C   ILE A   3      11.078  -0.777  -9.031  1.00 47.66           C  
ATOM     17  CB  ILE A   3      10.812   0.132  -6.691  1.00 47.66           C  
ATOM     18  O   ILE A   3      12.102  -1.447  -8.922  1.00 47.66           O  
ATOM     19  CG1 ILE A   3       9.867   0.263  -5.492  1.00 47.66           C  
ATOM     20  CG2 ILE A   3      11.297   1.508  -7.160  1.00 47.66           C  
ATOM     21  CD1 ILE A   3      10.531   0.800  -4.234  1.00 47.66           C  
ATOM     22  N   ILE A   4      10.547  -0.878 -10.328  1.00 54.88           N  
ATOM     23  CA  ILE A   4      11.531  -0.817 -11.398  1.00 54.88           C  
ATOM     24  C   ILE A   4      12.031   0.616 -11.555  1.00 54.88           C  
ATOM     25  CB  ILE A   4      10.953  -1.334 -12.734  1.00 54.88           C  
ATOM     26  O   ILE A   4      11.242   1.542 -11.734  1.00 54.88           O  
ATOM     27  CG1 ILE A   4      10.484  -2.787 -12.586  1.00 54.88           C  
ATOM     28  CG2 ILE A   4      11.984  -1.201 -13.859  1.00 54.88           C  
ATOM     29  CD1 ILE A   4       9.688  -3.303 -13.773  1.00 54.88           C  
ATOM     30  N   ASN A   5      13.180   0.812 -11.094  1.00 64.06           N  
ATOM     31  CA  ASN A   5      13.891   2.061 -11.344  1.00 64.06           C  
ATOM     32  C   ASN A   5      14.492   2.084 -12.750  1.00 64.06           C  
ATOM     33  CB  ASN A   5      14.984   2.283 -10.297  1.00 64.06           C  
ATOM     34  O   ASN A   5      15.555   1.500 -12.984  1.00 64.06           O  
ATOM     35  CG  ASN A   5      15.594   3.668 -10.375  1.00 64.06           C  
ATOM     36  ND2 ASN A   5      16.109   4.156  -9.250  1.00 64.06           N  
ATOM     37  OD1 ASN A   5      15.609   4.293 -11.438  1.00 64.06           O  
ATOM     38  N   LEU A   6      13.648   2.625 -13.680  1.00 68.75           N  
ATOM     39  CA  LEU A   6      14.023   2.594 -15.094  1.00 68.75           C  
ATOM     40  C   LEU A   6      15.367   3.273 -15.312  1.00 68.75           C  
ATOM     41  CB  LEU A   6      12.945   3.270 -15.945  1.00 68.75           C  
ATOM     42  O   LEU A   6      16.172   2.812 -16.125  1.00 68.75           O  
ATOM     43  CG  LEU A   6      11.602   2.551 -16.047  1.00 68.75           C  
ATOM     44  CD1 LEU A   6      10.617   3.379 -16.859  1.00 68.75           C  
ATOM     45  CD2 LEU A   6      11.781   1.166 -16.656  1.00 68.75           C  
ATOM     46  N   ALA A   7      15.688   4.266 -14.562  1.00 69.44           N  
ATOM     47  CA  ALA A   7      16.969   4.969 -14.633  1.00 69.44           C  
ATOM     48  C   ALA A   7      18.109   4.078 -14.148  1.00 69.44           C  
ATOM     49  CB  ALA A   7      16.906   6.254 -13.812  1.00 69.44           C  
ATOM     50  O   ALA A   7      19.188   4.059 -14.750  1.00 69.44           O  
ATOM     51  N   ASN A   8      17.781   3.391 -13.070  1.00 72.50           N  
ATOM     52  CA  ASN A   8      18.750   2.445 -12.531  1.00 72.50           C  
ATOM     53  C   ASN A   8      19.016   1.292 -13.500  1.00 72.50           C  
ATOM     54  CB  ASN A   8      18.281   1.911 -11.180  1.00 72.50           C  
ATOM     55  O   ASN A   8      20.156   0.864 -13.672  1.00 72.50           O  
ATOM     56  CG  ASN A   8      19.359   1.091 -10.477  1.00 72.50           C  
ATOM     57  ND2 ASN A   8      18.984  -0.100 -10.023  1.00 72.50           N  
ATOM     58  OD1 ASN A   8      20.500   1.524 -10.344  1.00 72.50           O  
ATOM     59  N   GLU A   9      17.953   0.754 -14.039  1.00 79.44           N  
ATOM     60  CA  GLU A   9      18.094  -0.330 -15.008  1.00 79.44           C  
ATOM     61  C   GLU A   9      18.859   0.123 -16.250  1.00 79.44           C  
ATOM     62  CB  GLU A   9      16.719  -0.856 -15.422  1.00 79.44           C  
ATOM     63  O   GLU A   9      19.656  -0.642 -16.812  1.00 79.44           O  
ATOM     64  CG  GLU A   9      15.961  -1.545 -14.289  1.00 79.44           C  
ATOM     65  CD  GLU A   9      16.703  -2.744 -13.719  1.00 79.44           C  
ATOM     66  OE1 GLU A   9      16.516  -3.053 -12.523  1.00 79.44           O  
ATOM     67  OE2 GLU A   9      17.469  -3.377 -14.477  1.00 79.44           O  
ATOM     68  N   LEU A  10      18.672   1.300 -16.625  1.00 81.88           N  
ATOM     69  CA  LEU A  10      19.422   1.884 -17.750  1.00 81.88           C  
ATOM     70  C   LEU A  10      20.891   2.041 -17.391  1.00 81.88           C  
ATOM     71  CB  LEU A  10      18.828   3.242 -18.125  1.00 81.88           C  
ATOM     72  O   LEU A  10      21.766   1.724 -18.203  1.00 81.88           O  
ATOM     73  CG  LEU A  10      19.531   3.996 -19.250  1.00 81.88           C  
ATOM     74  CD1 LEU A  10      19.516   3.162 -20.531  1.00 81.88           C  
ATOM     75  CD2 LEU A  10      18.859   5.352 -19.484  1.00 81.88           C  
ATOM     76  N   ALA A  11      21.188   2.469 -16.297  1.00 83.12           N  
ATOM     77  CA  ALA A  11      22.562   2.639 -15.836  1.00 83.12           C  
ATOM     78  C   ALA A  11      23.297   1.301 -15.789  1.00 83.12           C  
ATOM     79  CB  ALA A  11      22.594   3.307 -14.461  1.00 83.12           C  
ATOM     80  O   ALA A  11      24.453   1.202 -16.203  1.00 83.12           O  
ATOM     81  N   ILE A  12      22.641   0.302 -15.219  1.00 89.06           N  
ATOM     82  CA  ILE A  12      23.188  -1.042 -15.141  1.00 89.06           C  
ATOM     83  C   ILE A  12      23.500  -1.554 -16.547  1.00 89.06           C  
ATOM     84  CB  ILE A  12      22.234  -2.014 -14.414  1.00 89.06           C  
ATOM     85  O   ILE A  12      24.594  -2.080 -16.797  1.00 89.06           O  
ATOM     86  CG1 ILE A  12      22.125  -1.652 -12.930  1.00 89.06           C  
ATOM     87  CG2 ILE A  12      22.688  -3.463 -14.594  1.00 89.06           C  
ATOM     88  CD1 ILE A  12      21.000  -2.371 -12.195  1.00 89.06           C  
ATOM     89  N   TRP A  13      22.484  -1.374 -17.359  1.00 93.44           N  
ATOM     90  CA  TRP A  13      22.641  -1.819 -18.734  1.00 93.44           C  
ATOM     91  C   TRP A  13      23.797  -1.084 -19.422  1.00 93.44           C  
ATOM     92  CB  TRP A  13      21.344  -1.606 -19.516  1.00 93.44           C  
ATOM     93  O   TRP A  13      24.625  -1.701 -20.094  1.00 93.44           O  
ATOM     94  CG  TRP A  13      21.406  -2.100 -20.938  1.00 93.44           C  
ATOM     95  CD1 TRP A  13      21.078  -3.350 -21.375  1.00 93.44           C  
ATOM     96  CD2 TRP A  13      21.812  -1.354 -22.078  1.00 93.44           C  
ATOM     97  CE2 TRP A  13      21.719  -2.215 -23.203  1.00 93.44           C  
ATOM     98  CE3 TRP A  13      22.266  -0.039 -22.281  1.00 93.44           C  
ATOM     99  NE1 TRP A  13      21.266  -3.426 -22.750  1.00 93.44           N  
ATOM    100  CH2 TRP A  13      22.469  -0.511 -24.656  1.00 93.44           C  
ATOM    101  CZ2 TRP A  13      22.047  -1.803 -24.484  1.00 93.44           C  
ATOM    102  CZ3 TRP A  13      22.578   0.369 -23.562  1.00 93.44           C  
ATOM    103  N   ALA A  14      23.844   0.226 -19.375  1.00 92.56           N  
ATOM    104  CA  ALA A  14      24.844   1.085 -20.000  1.00 92.56           C  
ATOM    105  C   ALA A  14      26.234   0.761 -19.516  1.00 92.56           C  
ATOM    106  CB  ALA A  14      24.516   2.555 -19.750  1.00 92.56           C  
ATOM    107  O   ALA A  14      27.188   0.727 -20.297  1.00 92.56           O  
ATOM    108  N   LYS A  15      26.406   0.499 -18.234  1.00 95.69           N  
ATOM    109  CA  LYS A  15      27.688   0.098 -17.672  1.00 95.69           C  
ATOM    110  C   LYS A  15      28.172  -1.226 -18.266  1.00 95.69           C  
ATOM    111  CB  LYS A  15      27.594  -0.014 -16.156  1.00 95.69           C  
ATOM    112  O   LYS A  15      29.344  -1.382 -18.578  1.00 95.69           O  
ATOM    113  CG  LYS A  15      27.531   1.327 -15.430  1.00 95.69           C  
ATOM    114  CD  LYS A  15      27.438   1.149 -13.922  1.00 95.69           C  
ATOM    115  CE  LYS A  15      27.297   2.488 -13.211  1.00 95.69           C  
ATOM    116  NZ  LYS A  15      27.141   2.316 -11.734  1.00 95.69           N  
ATOM    117  N   ARG A  16      27.250  -2.129 -18.375  1.00 95.56           N  
ATOM    118  CA  ARG A  16      27.562  -3.432 -18.953  1.00 95.56           C  
ATOM    119  C   ARG A  16      27.953  -3.299 -20.422  1.00 95.56           C  
ATOM    120  CB  ARG A  16      26.391  -4.391 -18.812  1.00 95.56           C  
ATOM    121  O   ARG A  16      28.922  -3.914 -20.875  1.00 95.56           O  
ATOM    122  CG  ARG A  16      26.703  -5.824 -19.203  1.00 95.56           C  
ATOM    123  CD  ARG A  16      25.516  -6.750 -18.969  1.00 95.56           C  
ATOM    124  NE  ARG A  16      24.266  -6.012 -18.859  1.00 95.56           N  
ATOM    125  NH1 ARG A  16      22.984  -7.863 -18.359  1.00 95.56           N  
ATOM    126  NH2 ARG A  16      22.000  -5.789 -18.500  1.00 95.56           N  
ATOM    127  CZ  ARG A  16      23.094  -6.559 -18.578  1.00 95.56           C  
ATOM    128  N   TRP A  17      27.188  -2.543 -21.156  1.00 94.88           N  
ATOM    129  CA  TRP A  17      27.438  -2.297 -22.578  1.00 94.88           C  
ATOM    130  C   TRP A  17      28.812  -1.675 -22.781  1.00 94.88           C  
ATOM    131  CB  TRP A  17      26.359  -1.383 -23.172  1.00 94.88           C  
ATOM    132  O   TRP A  17      29.562  -2.088 -23.672  1.00 94.88           O  
ATOM    133  CG  TRP A  17      26.469  -1.193 -24.656  1.00 94.88           C  
ATOM    134  CD1 TRP A  17      25.891  -1.963 -25.625  1.00 94.88           C  
ATOM    135  CD2 TRP A  17      27.203  -0.168 -25.328  1.00 94.88           C  
ATOM    136  CE2 TRP A  17      27.016  -0.378 -26.719  1.00 94.88           C  
ATOM    137  CE3 TRP A  17      27.984   0.909 -24.906  1.00 94.88           C  
ATOM    138  NE1 TRP A  17      26.219  -1.478 -26.859  1.00 94.88           N  
ATOM    139  CH2 TRP A  17      28.375   1.498 -27.234  1.00 94.88           C  
ATOM    140  CZ2 TRP A  17      27.609   0.452 -27.672  1.00 94.88           C  
ATOM    141  CZ3 TRP A  17      28.562   1.732 -25.859  1.00 94.88           C  
ATOM    142  N   CYS A  18      29.172  -0.661 -21.984  1.00 94.44           N  
ATOM    143  CA  CYS A  18      30.453   0.028 -22.062  1.00 94.44           C  
ATOM    144  C   CYS A  18      31.594  -0.921 -21.750  1.00 94.44           C  
ATOM    145  CB  CYS A  18      30.469   1.220 -21.109  1.00 94.44           C  
ATOM    146  O   CYS A  18      32.625  -0.896 -22.406  1.00 94.44           O  
ATOM    147  SG  CYS A  18      29.453   2.607 -21.641  1.00 94.44           S  
ATOM    148  N   ALA A  19      31.391  -1.739 -20.766  1.00 93.94           N  
ATOM    149  CA  ALA A  19      32.406  -2.707 -20.375  1.00 93.94           C  
ATOM    150  C   ALA A  19      32.688  -3.707 -21.484  1.00 93.94           C  
ATOM    151  CB  ALA A  19      31.984  -3.439 -19.109  1.00 93.94           C  
ATOM    152  O   ALA A  19      33.844  -4.043 -21.766  1.00 93.94           O  
ATOM    153  N   GLU A  20      31.672  -4.168 -22.219  1.00 94.25           N  
ATOM    154  CA  GLU A  20      31.781  -5.133 -23.312  1.00 94.25           C  
ATOM    155  C   GLU A  20      32.531  -4.535 -24.500  1.00 94.25           C  
ATOM    156  CB  GLU A  20      30.391  -5.609 -23.750  1.00 94.25           C  
ATOM    157  O   GLU A  20      33.250  -5.250 -25.219  1.00 94.25           O  
ATOM    158  CG  GLU A  20      29.734  -6.555 -22.766  1.00 94.25           C  
ATOM    159  CD  GLU A  20      28.297  -6.902 -23.141  1.00 94.25           C  
ATOM    160  OE1 GLU A  20      27.609  -7.605 -22.359  1.00 94.25           O  
ATOM    161  OE2 GLU A  20      27.859  -6.473 -24.219  1.00 94.25           O  
ATOM    162  N   LYS A  21      32.500  -3.230 -24.625  1.00 92.62           N  
ATOM    163  CA  LYS A  21      33.062  -2.535 -25.766  1.00 92.62           C  
ATOM    164  C   LYS A  21      34.406  -1.878 -25.422  1.00 92.62           C  
ATOM    165  CB  LYS A  21      32.094  -1.486 -26.297  1.00 92.62           C  
ATOM    166  O   LYS A  21      35.062  -1.283 -26.281  1.00 92.62           O  
ATOM    167  CG  LYS A  21      30.797  -2.068 -26.844  1.00 92.62           C  
ATOM    168  CD  LYS A  21      30.984  -2.660 -28.234  1.00 92.62           C  
ATOM    169  CE  LYS A  21      29.656  -3.045 -28.875  1.00 92.62           C  
ATOM    170  NZ  LYS A  21      29.844  -3.697 -30.203  1.00 92.62           N  
ATOM    171  N   GLY A  22      34.844  -2.045 -24.172  1.00 93.62           N  
ATOM    172  CA  GLY A  22      36.094  -1.422 -23.719  1.00 93.62           C  
ATOM    173  C   GLY A  22      35.969   0.081 -23.547  1.00 93.62           C  
ATOM    174  O   GLY A  22      36.938   0.811 -23.734  1.00 93.62           O  
ATOM    175  N   TYR A  23      34.750   0.632 -23.297  1.00 95.94           N  
ATOM    176  CA  TYR A  23      34.469   2.045 -23.094  1.00 95.94           C  
ATOM    177  C   TYR A  23      34.250   2.352 -21.625  1.00 95.94           C  
ATOM    178  CB  TYR A  23      33.219   2.455 -23.891  1.00 95.94           C  
ATOM    179  O   TYR A  23      34.125   1.437 -20.797  1.00 95.94           O  
ATOM    180  CG  TYR A  23      33.344   2.189 -25.375  1.00 95.94           C  
ATOM    181  CD1 TYR A  23      34.594   2.094 -26.000  1.00 95.94           C  
ATOM    182  CD2 TYR A  23      32.188   2.031 -26.172  1.00 95.94           C  
ATOM    183  CE1 TYR A  23      34.688   1.851 -27.359  1.00 95.94           C  
ATOM    184  CE2 TYR A  23      32.312   1.788 -27.531  1.00 95.94           C  
ATOM    185  OH  TYR A  23      33.656   1.457 -29.469  1.00 95.94           O  
ATOM    186  CZ  TYR A  23      33.562   1.698 -28.125  1.00 95.94           C  
ATOM    187  N   THR A  24      34.281   3.691 -21.234  1.00 95.50           N  
ATOM    188  CA  THR A  24      34.000   4.152 -19.875  1.00 95.50           C  
ATOM    189  C   THR A  24      32.625   4.809 -19.781  1.00 95.50           C  
ATOM    190  CB  THR A  24      35.094   5.141 -19.406  1.00 95.50           C  
ATOM    191  O   THR A  24      32.312   5.723 -20.547  1.00 95.50           O  
ATOM    192  CG2 THR A  24      34.875   5.562 -17.953  1.00 95.50           C  
ATOM    193  OG1 THR A  24      36.375   4.523 -19.516  1.00 95.50           O  
ATOM    194  N   TYR A  25      31.797   4.230 -18.875  1.00 94.69           N  
ATOM    195  CA  TYR A  25      30.469   4.789 -18.594  1.00 94.69           C  
ATOM    196  C   TYR A  25      30.594   6.141 -17.906  1.00 94.69           C  
ATOM    197  CB  TYR A  25      29.656   3.828 -17.734  1.00 94.69           C  
ATOM    198  O   TYR A  25      31.328   6.277 -16.922  1.00 94.69           O  
ATOM    199  CG  TYR A  25      28.391   4.441 -17.188  1.00 94.69           C  
ATOM    200  CD1 TYR A  25      28.328   4.879 -15.867  1.00 94.69           C  
ATOM    201  CD2 TYR A  25      27.250   4.578 -17.984  1.00 94.69           C  
ATOM    202  CE1 TYR A  25      27.156   5.441 -15.352  1.00 94.69           C  
ATOM    203  CE2 TYR A  25      26.078   5.141 -17.469  1.00 94.69           C  
ATOM    204  OH  TYR A  25      24.891   6.125 -15.656  1.00 94.69           O  
ATOM    205  CZ  TYR A  25      26.047   5.570 -16.156  1.00 94.69           C  
ATOM    206  N   GLU A  26      29.766   7.176 -18.266  1.00 92.31           N  
ATOM    207  CA  GLU A  26      29.828   8.508 -17.688  1.00 92.31           C  
ATOM    208  C   GLU A  26      28.500   8.883 -17.016  1.00 92.31           C  
ATOM    209  CB  GLU A  26      30.188   9.547 -18.750  1.00 92.31           C  
ATOM    210  O   GLU A  26      28.469   9.273 -15.844  1.00 92.31           O  
ATOM    211  CG  GLU A  26      31.594   9.375 -19.312  1.00 92.31           C  
ATOM    212  CD  GLU A  26      32.688   9.906 -18.406  1.00 92.31           C  
ATOM    213  OE1 GLU A  26      33.812   9.352 -18.422  1.00 92.31           O  
ATOM    214  OE2 GLU A  26      32.406  10.867 -17.656  1.00 92.31           O  
ATOM    215  N   SER A  27      27.406   8.695 -17.703  1.00 89.12           N  
ATOM    216  CA  SER A  27      26.094   9.008 -17.156  1.00 89.12           C  
ATOM    217  C   SER A  27      24.969   8.469 -18.047  1.00 89.12           C  
ATOM    218  CB  SER A  27      25.922  10.523 -16.984  1.00 89.12           C  
ATOM    219  O   SER A  27      25.219   8.125 -19.203  1.00 89.12           O  
ATOM    220  OG  SER A  27      26.016  11.180 -18.234  1.00 89.12           O  
ATOM    221  N   SER A  28      23.734   8.398 -17.531  1.00 83.81           N  
ATOM    222  CA  SER A  28      22.547   7.988 -18.281  1.00 83.81           C  
ATOM    223  C   SER A  28      21.297   8.727 -17.812  1.00 83.81           C  
ATOM    224  CB  SER A  28      22.344   6.477 -18.156  1.00 83.81           C  
ATOM    225  O   SER A  28      21.266   9.258 -16.703  1.00 83.81           O  
ATOM    226  OG  SER A  28      22.109   6.113 -16.812  1.00 83.81           O  
ATOM    227  N   GLY A  29      20.406   8.828 -18.734  1.00 75.31           N  
ATOM    228  CA  GLY A  29      19.156   9.500 -18.422  1.00 75.31           C  
ATOM    229  C   GLY A  29      18.000   9.055 -19.297  1.00 75.31           C  
ATOM    230  O   GLY A  29      18.203   8.445 -20.344  1.00 75.31           O  
ATOM    231  N   LEU A  30      16.766   9.266 -18.828  1.00 67.19           N  
ATOM    232  CA  LEU A  30      15.531   8.820 -19.484  1.00 67.19           C  
ATOM    233  C   LEU A  30      14.906   9.953 -20.281  1.00 67.19           C  
ATOM    234  CB  LEU A  30      14.531   8.297 -18.453  1.00 67.19           C  
ATOM    235  O   LEU A  30      13.836   9.789 -20.875  1.00 67.19           O  
ATOM    236  CG  LEU A  30      14.898   6.984 -17.750  1.00 67.19           C  
ATOM    237  CD1 LEU A  30      13.945   6.715 -16.594  1.00 67.19           C  
ATOM    238  CD2 LEU A  30      14.867   5.828 -18.750  1.00 67.19           C  
ATOM    239  N   GLN A  31      15.758  10.977 -20.656  1.00 60.47           N  
ATOM    240  CA  GLN A  31      15.289  12.164 -21.359  1.00 60.47           C  
ATOM    241  C   GLN A  31      15.672  12.117 -22.844  1.00 60.47           C  
ATOM    242  CB  GLN A  31      15.859  13.430 -20.719  1.00 60.47           C  
ATOM    243  O   GLN A  31      16.812  11.773 -23.188  1.00 60.47           O  
ATOM    244  CG  GLN A  31      15.016  14.680 -20.969  1.00 60.47           C  
ATOM    245  CD  GLN A  31      15.438  15.852 -20.094  1.00 60.47           C  
ATOM    246  NE2 GLN A  31      14.602  16.875 -20.047  1.00 60.47           N  
ATOM    247  OE1 GLN A  31      16.500  15.820 -19.469  1.00 60.47           O  
ATOM    248  N   ALA A  32      14.695  12.031 -23.922  1.00 48.81           N  
ATOM    249  CA  ALA A  32      15.188  12.141 -25.281  1.00 48.81           C  
ATOM    250  C   ALA A  32      14.992  13.555 -25.828  1.00 48.81           C  
ATOM    251  CB  ALA A  32      14.484  11.133 -26.188  1.00 48.81           C  
ATOM    252  O   ALA A  32      13.977  14.203 -25.531  1.00 48.81           O  
ATOM    253  N   HIS A  33      15.875  14.344 -26.141  1.00 41.88           N  
ATOM    254  CA  HIS A  33      16.078  15.453 -27.062  1.00 41.88           C  
ATOM    255  C   HIS A  33      15.086  15.406 -28.219  1.00 41.88           C  
ATOM    256  CB  HIS A  33      17.516  15.445 -27.609  1.00 41.88           C  
ATOM    257  O   HIS A  33      14.711  16.438 -28.766  1.00 41.88           O  
ATOM    258  CG  HIS A  33      18.516  16.016 -26.672  1.00 41.88           C  
ATOM    259  CD2 HIS A  33      19.859  15.836 -26.578  1.00 41.88           C  
ATOM    260  ND1 HIS A  33      18.172  16.906 -25.672  1.00 41.88           N  
ATOM    261  CE1 HIS A  33      19.266  17.250 -25.000  1.00 41.88           C  
ATOM    262  NE2 HIS A  33      20.297  16.609 -25.531  1.00 41.88           N  
ATOM    263  N   THR A  34      13.906  14.312 -28.172  1.00 43.72           N  
ATOM    264  CA  THR A  34      12.922  14.180 -29.234  1.00 43.72           C  
ATOM    265  C   THR A  34      11.539  13.891 -28.656  1.00 43.72           C  
ATOM    266  CB  THR A  34      13.312  13.070 -30.219  1.00 43.72           C  
ATOM    267  O   THR A  34      10.547  13.867 -29.391  1.00 43.72           O  
ATOM    268  CG2 THR A  34      14.508  13.484 -31.078  1.00 43.72           C  
ATOM    269  OG1 THR A  34      13.648  11.883 -29.484  1.00 43.72           O  
ATOM    270  N   GLY A  35      11.148  14.344 -27.406  1.00 48.75           N  
ATOM    271  CA  GLY A  35       9.773  14.281 -26.953  1.00 48.75           C  
ATOM    272  C   GLY A  35       9.297  12.867 -26.672  1.00 48.75           C  
ATOM    273  O   GLY A  35       8.133  12.656 -26.312  1.00 48.75           O  
ATOM    274  N   ASN A  36      10.188  11.703 -26.719  1.00 51.53           N  
ATOM    275  CA  ASN A  36       9.711  10.352 -26.438  1.00 51.53           C  
ATOM    276  C   ASN A  36      10.359   9.781 -25.188  1.00 51.53           C  
ATOM    277  CB  ASN A  36       9.969   9.430 -27.641  1.00 51.53           C  
ATOM    278  O   ASN A  36      11.445   9.203 -25.250  1.00 51.53           O  
ATOM    279  CG  ASN A  36       8.922   9.578 -28.719  1.00 51.53           C  
ATOM    280  ND2 ASN A  36       9.320   9.344 -29.969  1.00 51.53           N  
ATOM    281  OD1 ASN A  36       7.762   9.891 -28.438  1.00 51.53           O  
ATOM    282  N   TYR A  37       9.891  10.297 -23.953  1.00 61.41           N  
ATOM    283  CA  TYR A  37      10.273   9.859 -22.625  1.00 61.41           C  
ATOM    284  C   TYR A  37       9.859   8.414 -22.375  1.00 61.41           C  
ATOM    285  CB  TYR A  37       9.656  10.766 -21.562  1.00 61.41           C  
ATOM    286  O   TYR A  37       8.961   7.898 -23.047  1.00 61.41           O  
ATOM    287  CG  TYR A  37      10.047  12.219 -21.688  1.00 61.41           C  
ATOM    288  CD1 TYR A  37      11.258  12.680 -21.188  1.00 61.41           C  
ATOM    289  CD2 TYR A  37       9.211  13.125 -22.328  1.00 61.41           C  
ATOM    290  CE1 TYR A  37      11.625  14.016 -21.297  1.00 61.41           C  
ATOM    291  CE2 TYR A  37       9.562  14.469 -22.453  1.00 61.41           C  
ATOM    292  OH  TYR A  37      11.133  16.219 -22.062  1.00 61.41           O  
ATOM    293  CZ  TYR A  37      10.773  14.898 -21.938  1.00 61.41           C  
ATOM    294  N   GLY A  38      10.875   7.594 -21.750  1.00 59.19           N  
ATOM    295  CA  GLY A  38      10.320   6.367 -21.203  1.00 59.19           C  
ATOM    296  C   GLY A  38       8.961   6.566 -20.562  1.00 59.19           C  
ATOM    297  O   GLY A  38       8.758   7.516 -19.797  1.00 59.19           O  
ATOM    298  N   ARG A  39       7.992   5.938 -21.094  1.00 62.28           N  
ATOM    299  CA  ARG A  39       6.629   6.109 -20.594  1.00 62.28           C  
ATOM    300  C   ARG A  39       6.035   4.777 -20.156  1.00 62.28           C  
ATOM    301  CB  ARG A  39       5.742   6.750 -21.656  1.00 62.28           C  
ATOM    302  O   ARG A  39       6.379   3.727 -20.703  1.00 62.28           O  
ATOM    303  CG  ARG A  39       5.656   5.957 -22.953  1.00 62.28           C  
ATOM    304  CD  ARG A  39       4.848   6.688 -24.016  1.00 62.28           C  
ATOM    305  NE  ARG A  39       4.738   5.902 -25.250  1.00 62.28           N  
ATOM    306  NH1 ARG A  39       3.557   7.512 -26.406  1.00 62.28           N  
ATOM    307  NH2 ARG A  39       4.082   5.520 -27.406  1.00 62.28           N  
ATOM    308  CZ  ARG A  39       4.125   6.312 -26.344  1.00 62.28           C  
ATOM    309  N   ILE A  40       5.246   4.867 -19.125  1.00 60.84           N  
ATOM    310  CA  ILE A  40       4.430   3.758 -18.641  1.00 60.84           C  
ATOM    311  C   ILE A  40       2.953   4.051 -18.891  1.00 60.84           C  
ATOM    312  CB  ILE A  40       4.676   3.486 -17.141  1.00 60.84           C  
ATOM    313  O   ILE A  40       2.451   5.109 -18.500  1.00 60.84           O  
ATOM    314  CG1 ILE A  40       6.172   3.291 -16.875  1.00 60.84           C  
ATOM    315  CG2 ILE A  40       3.871   2.271 -16.672  1.00 60.84           C  
ATOM    316  CD1 ILE A  40       6.531   3.219 -15.398  1.00 60.84           C  
ATOM    317  N   TYR A  41       2.314   3.170 -19.594  1.00 59.81           N  
ATOM    318  CA  TYR A  41       0.919   3.443 -19.922  1.00 59.81           C  
ATOM    319  C   TYR A  41       0.102   2.158 -19.938  1.00 59.81           C  
ATOM    320  CB  TYR A  41       0.816   4.148 -21.281  1.00 59.81           C  
ATOM    321  O   TYR A  41       0.638   1.070 -19.719  1.00 59.81           O  
ATOM    322  CG  TYR A  41       1.416   3.359 -22.422  1.00 59.81           C  
ATOM    323  CD1 TYR A  41       2.789   3.365 -22.656  1.00 59.81           C  
ATOM    324  CD2 TYR A  41       0.610   2.609 -23.266  1.00 59.81           C  
ATOM    325  CE1 TYR A  41       3.348   2.643 -23.703  1.00 59.81           C  
ATOM    326  CE2 TYR A  41       1.156   1.882 -24.328  1.00 59.81           C  
ATOM    327  OH  TYR A  41       3.070   1.188 -25.578  1.00 59.81           O  
ATOM    328  CZ  TYR A  41       2.523   1.904 -24.531  1.00 59.81           C  
ATOM    329  N   ASN A  42      -1.272   2.295 -20.031  1.00 64.94           N  
ATOM    330  CA  ASN A  42      -2.191   1.163 -20.047  1.00 64.94           C  
ATOM    331  C   ASN A  42      -2.148   0.389 -18.734  1.00 64.94           C  
ATOM    332  CB  ASN A  42      -1.881   0.233 -21.219  1.00 64.94           C  
ATOM    333  O   ASN A  42      -1.910  -0.820 -18.719  1.00 64.94           O  
ATOM    334  CG  ASN A  42      -2.221   0.852 -22.562  1.00 64.94           C  
ATOM    335  ND2 ASN A  42      -1.526   0.419 -23.609  1.00 64.94           N  
ATOM    336  OD1 ASN A  42      -3.098   1.713 -22.656  1.00 64.94           O  
ATOM    337  N   TYR A  43      -2.486   1.050 -17.719  1.00 59.41           N  
ATOM    338  CA  TYR A  43      -2.467   0.512 -16.359  1.00 59.41           C  
ATOM    339  C   TYR A  43      -3.719  -0.314 -16.078  1.00 59.41           C  
ATOM    340  CB  TYR A  43      -2.352   1.644 -15.328  1.00 59.41           C  
ATOM    341  O   TYR A  43      -4.836   0.134 -16.344  1.00 59.41           O  
ATOM    342  CG  TYR A  43      -1.122   2.500 -15.508  1.00 59.41           C  
ATOM    343  CD1 TYR A  43       0.084   2.158 -14.898  1.00 59.41           C  
ATOM    344  CD2 TYR A  43      -1.162   3.654 -16.281  1.00 59.41           C  
ATOM    345  CE1 TYR A  43       1.219   2.945 -15.062  1.00 59.41           C  
ATOM    346  CE2 TYR A  43      -0.033   4.449 -16.453  1.00 59.41           C  
ATOM    347  OH  TYR A  43       2.271   4.871 -16.000  1.00 59.41           O  
ATOM    348  CZ  TYR A  43       1.151   4.086 -15.836  1.00 59.41           C  
ATOM    349  N   ASN A  44      -3.395  -1.520 -15.633  1.00 61.66           N  
ATOM    350  CA  ASN A  44      -4.480  -2.375 -15.164  1.00 61.66           C  
ATOM    351  C   ASN A  44      -4.168  -2.979 -13.797  1.00 61.66           C  
ATOM    352  CB  ASN A  44      -4.770  -3.482 -16.188  1.00 61.66           C  
ATOM    353  O   ASN A  44      -3.158  -3.666 -13.633  1.00 61.66           O  
ATOM    354  CG  ASN A  44      -6.109  -4.152 -15.953  1.00 61.66           C  
ATOM    355  ND2 ASN A  44      -6.543  -4.957 -16.906  1.00 61.66           N  
ATOM    356  OD1 ASN A  44      -6.750  -3.943 -14.914  1.00 61.66           O  
ATOM    357  N   ILE A  45      -5.086  -2.676 -12.836  1.00 59.22           N  
ATOM    358  CA  ILE A  45      -4.906  -3.197 -11.484  1.00 59.22           C  
ATOM    359  C   ILE A  45      -6.043  -4.160 -11.148  1.00 59.22           C  
ATOM    360  CB  ILE A  45      -4.840  -2.057 -10.445  1.00 59.22           C  
ATOM    361  O   ILE A  45      -7.211  -3.873 -11.422  1.00 59.22           O  
ATOM    362  CG1 ILE A  45      -3.646  -1.141 -10.727  1.00 59.22           C  
ATOM    363  CG2 ILE A  45      -4.770  -2.627  -9.023  1.00 59.22           C  
ATOM    364  CD1 ILE A  45      -3.631   0.133  -9.891  1.00 59.22           C  
ATOM    365  N   SER A  46      -5.574  -5.277 -10.609  1.00 60.50           N  
ATOM    366  CA  SER A  46      -6.598  -6.234 -10.195  1.00 60.50           C  
ATOM    367  C   SER A  46      -6.277  -6.828  -8.828  1.00 60.50           C  
ATOM    368  CB  SER A  46      -6.734  -7.355 -11.227  1.00 60.50           C  
ATOM    369  O   SER A  46      -5.109  -6.891  -8.430  1.00 60.50           O  
ATOM    370  OG  SER A  46      -5.539  -8.117 -11.305  1.00 60.50           O  
ATOM    371  N   VAL A  47      -7.328  -7.141  -7.996  1.00 60.75           N  
ATOM    372  CA  VAL A  47      -7.219  -7.828  -6.715  1.00 60.75           C  
ATOM    373  C   VAL A  47      -7.852  -9.219  -6.816  1.00 60.75           C  
ATOM    374  CB  VAL A  47      -7.887  -7.023  -5.578  1.00 60.75           C  
ATOM    375  O   VAL A  47      -9.070  -9.359  -6.707  1.00 60.75           O  
ATOM    376  CG1 VAL A  47      -7.648  -7.691  -4.227  1.00 60.75           C  
ATOM    377  CG2 VAL A  47      -7.367  -5.586  -5.566  1.00 60.75           C  
ATOM    378  N   PRO A  48      -6.992 -10.148  -7.199  1.00 58.81           N  
ATOM    379  CA  PRO A  48      -7.488 -11.477  -7.574  1.00 58.81           C  
ATOM    380  C   PRO A  48      -8.055 -12.250  -6.387  1.00 58.81           C  
ATOM    381  CB  PRO A  48      -6.242 -12.172  -8.133  1.00 58.81           C  
ATOM    382  O   PRO A  48      -8.883 -13.148  -6.570  1.00 58.81           O  
ATOM    383  CG  PRO A  48      -5.094 -11.344  -7.641  1.00 58.81           C  
ATOM    384  CD  PRO A  48      -5.613  -9.992  -7.238  1.00 58.81           C  
ATOM    385  N   ASP A  49      -7.793 -11.656  -5.031  1.00 56.69           N  
ATOM    386  CA  ASP A  49      -8.336 -12.359  -3.871  1.00 56.69           C  
ATOM    387  C   ASP A  49      -9.508 -11.594  -3.266  1.00 56.69           C  
ATOM    388  CB  ASP A  49      -7.246 -12.570  -2.818  1.00 56.69           C  
ATOM    389  O   ASP A  49      -9.344 -10.477  -2.783  1.00 56.69           O  
ATOM    390  CG  ASP A  49      -6.211 -13.602  -3.230  1.00 56.69           C  
ATOM    391  OD1 ASP A  49      -6.512 -14.453  -4.094  1.00 56.69           O  
ATOM    392  OD2 ASP A  49      -5.086 -13.562  -2.688  1.00 56.69           O  
ATOM    393  N   PRO A  50     -10.719 -12.148  -3.387  1.00 51.44           N  
ATOM    394  CA  PRO A  50     -11.945 -11.469  -2.971  1.00 51.44           C  
ATOM    395  C   PRO A  50     -12.266 -11.688  -1.494  1.00 51.44           C  
ATOM    396  CB  PRO A  50     -13.016 -12.102  -3.863  1.00 51.44           C  
ATOM    397  O   PRO A  50     -13.094 -10.969  -0.925  1.00 51.44           O  
ATOM    398  CG  PRO A  50     -12.438 -13.414  -4.285  1.00 51.44           C  
ATOM    399  CD  PRO A  50     -10.945 -13.328  -4.191  1.00 51.44           C  
ATOM    400  N   ILE A  51     -11.227 -12.180  -0.571  1.00 51.16           N  
ATOM    401  CA  ILE A  51     -11.859 -12.578   0.682  1.00 51.16           C  
ATOM    402  C   ILE A  51     -10.953 -12.203   1.855  1.00 51.16           C  
ATOM    403  CB  ILE A  51     -12.164 -14.094   0.702  1.00 51.16           C  
ATOM    404  O   ILE A  51      -9.750 -12.445   1.820  1.00 51.16           O  
ATOM    405  CG1 ILE A  51     -13.109 -14.461  -0.449  1.00 51.16           C  
ATOM    406  CG2 ILE A  51     -12.758 -14.500   2.051  1.00 51.16           C  
ATOM    407  CD1 ILE A  51     -13.312 -15.961  -0.626  1.00 51.16           C  
ATOM    408  N   VAL A  52     -11.320 -11.227   2.729  1.00 49.06           N  
ATOM    409  CA  VAL A  52     -10.812 -10.984   4.074  1.00 49.06           C  
ATOM    410  C   VAL A  52     -10.789 -12.297   4.859  1.00 49.06           C  
ATOM    411  CB  VAL A  52     -11.656  -9.930   4.824  1.00 49.06           C  
ATOM    412  O   VAL A  52     -11.812 -12.969   4.984  1.00 49.06           O  
ATOM    413  CG1 VAL A  52     -11.094  -9.672   6.219  1.00 49.06           C  
ATOM    414  CG2 VAL A  52     -11.711  -8.625   4.023  1.00 49.06           C  
ATOM    415  N   THR A  53      -9.672 -13.078   5.031  1.00 45.78           N  
ATOM    416  CA  THR A  53      -9.484 -14.430   5.566  1.00 45.78           C  
ATOM    417  C   THR A  53      -9.375 -14.398   7.086  1.00 45.78           C  
ATOM    418  CB  THR A  53      -8.234 -15.094   4.969  1.00 45.78           C  
ATOM    419  O   THR A  53      -9.641 -15.398   7.754  1.00 45.78           O  
ATOM    420  CG2 THR A  53      -8.453 -15.484   3.512  1.00 45.78           C  
ATOM    421  OG1 THR A  53      -7.129 -14.188   5.047  1.00 45.78           O  
ATOM    422  N   ASP A  54      -9.336 -13.148   7.746  1.00 50.72           N  
ATOM    423  CA  ASP A  54      -9.102 -13.266   9.180  1.00 50.72           C  
ATOM    424  C   ASP A  54     -10.289 -12.742   9.984  1.00 50.72           C  
ATOM    425  CB  ASP A  54      -7.828 -12.516   9.578  1.00 50.72           C  
ATOM    426  O   ASP A  54     -11.047 -11.898   9.500  1.00 50.72           O  
ATOM    427  CG  ASP A  54      -6.559 -13.195   9.094  1.00 50.72           C  
ATOM    428  OD1 ASP A  54      -6.582 -14.414   8.836  1.00 50.72           O  
ATOM    429  OD2 ASP A  54      -5.527 -12.500   8.961  1.00 50.72           O  
ATOM    430  N   ASN A  55     -10.719 -13.492  11.078  1.00 50.97           N  
ATOM    431  CA  ASN A  55     -11.789 -13.117  11.992  1.00 50.97           C  
ATOM    432  C   ASN A  55     -11.609 -11.688  12.508  1.00 50.97           C  
ATOM    433  CB  ASN A  55     -11.875 -14.094  13.164  1.00 50.97           C  
ATOM    434  O   ASN A  55     -10.484 -11.258  12.758  1.00 50.97           O  
ATOM    435  CG  ASN A  55     -12.398 -15.453  12.750  1.00 50.97           C  
ATOM    436  ND2 ASN A  55     -11.906 -16.500  13.398  1.00 50.97           N  
ATOM    437  OD1 ASN A  55     -13.242 -15.562  11.859  1.00 50.97           O  
ATOM    438  N   PRO A  56     -12.609 -10.820  12.414  1.00 55.00           N  
ATOM    439  CA  PRO A  56     -12.531  -9.477  12.984  1.00 55.00           C  
ATOM    440  C   PRO A  56     -12.062  -9.477  14.438  1.00 55.00           C  
ATOM    441  CB  PRO A  56     -13.969  -8.953  12.867  1.00 55.00           C  
ATOM    442  O   PRO A  56     -12.305 -10.438  15.164  1.00 55.00           O  
ATOM    443  CG  PRO A  56     -14.805 -10.180  12.688  1.00 55.00           C  
ATOM    444  CD  PRO A  56     -13.914 -11.297  12.227  1.00 55.00           C  
ATOM    445  N   THR A  57     -11.133  -8.523  14.781  1.00 55.91           N  
ATOM    446  CA  THR A  57     -10.703  -8.320  16.156  1.00 55.91           C  
ATOM    447  C   THR A  57     -11.273  -7.027  16.734  1.00 55.91           C  
ATOM    448  CB  THR A  57      -9.164  -8.297  16.281  1.00 55.91           C  
ATOM    449  O   THR A  57     -11.656  -6.129  15.977  1.00 55.91           O  
ATOM    450  CG2 THR A  57      -8.562  -9.617  15.805  1.00 55.91           C  
ATOM    451  OG1 THR A  57      -8.648  -7.234  15.461  1.00 55.91           O  
ATOM    452  N   ASN A  58     -11.547  -7.016  18.156  1.00 61.47           N  
ATOM    453  CA  ASN A  58     -11.984  -5.793  18.828  1.00 61.47           C  
ATOM    454  C   ASN A  58     -10.867  -4.754  18.875  1.00 61.47           C  
ATOM    455  CB  ASN A  58     -12.492  -6.098  20.234  1.00 61.47           C  
ATOM    456  O   ASN A  58      -9.781  -5.027  19.391  1.00 61.47           O  
ATOM    457  CG  ASN A  58     -13.695  -7.016  20.234  1.00 61.47           C  
ATOM    458  ND2 ASN A  58     -13.945  -7.668  21.359  1.00 61.47           N  
ATOM    459  OD1 ASN A  58     -14.398  -7.137  19.219  1.00 61.47           O  
ATOM    460  N   THR A  59     -10.969  -3.664  18.078  1.00 56.66           N  
ATOM    461  CA  THR A  59      -9.828  -2.797  17.797  1.00 56.66           C  
ATOM    462  C   THR A  59      -9.938  -1.490  18.578  1.00 56.66           C  
ATOM    463  CB  THR A  59      -9.727  -2.488  16.297  1.00 56.66           C  
ATOM    464  O   THR A  59      -8.922  -0.857  18.875  1.00 56.66           O  
ATOM    465  CG2 THR A  59      -9.133  -3.670  15.531  1.00 56.66           C  
ATOM    466  OG1 THR A  59     -11.031  -2.207  15.773  1.00 56.66           O  
ATOM    467  N   ALA A  60     -11.109  -1.260  19.297  1.00 51.50           N  
ATOM    468  CA  ALA A  60     -11.227  -0.098  20.172  1.00 51.50           C  
ATOM    469  C   ALA A  60     -12.391  -0.253  21.141  1.00 51.50           C  
ATOM    470  CB  ALA A  60     -11.391   1.177  19.344  1.00 51.50           C  
ATOM    471  O   ALA A  60     -13.469  -0.721  20.766  1.00 51.50           O  
ATOM    472  N   MET A  61     -11.945   0.031  22.469  1.00 57.69           N  
ATOM    473  CA  MET A  61     -12.906  -0.147  23.547  1.00 57.69           C  
ATOM    474  C   MET A  61     -13.039   1.128  24.375  1.00 57.69           C  
ATOM    475  CB  MET A  61     -12.500  -1.313  24.453  1.00 57.69           C  
ATOM    476  O   MET A  61     -12.039   1.773  24.688  1.00 57.69           O  
ATOM    477  CG  MET A  61     -12.477  -2.658  23.734  1.00 57.69           C  
ATOM    478  SD  MET A  61     -11.984  -4.031  24.844  1.00 57.69           S  
ATOM    479  CE  MET A  61     -13.367  -4.004  26.031  1.00 57.69           C  
ATOM    480  N   ALA A  62     -14.195   1.727  24.359  1.00 56.28           N  
ATOM    481  CA  ALA A  62     -14.500   2.771  25.344  1.00 56.28           C  
ATOM    482  C   ALA A  62     -15.555   2.307  26.344  1.00 56.28           C  
ATOM    483  CB  ALA A  62     -14.961   4.043  24.641  1.00 56.28           C  
ATOM    484  O   ALA A  62     -16.609   1.802  25.938  1.00 56.28           O  
ATOM    485  N   ARG A  63     -15.188   2.459  27.656  1.00 67.00           N  
ATOM    486  CA  ARG A  63     -16.062   1.924  28.688  1.00 67.00           C  
ATOM    487  C   ARG A  63     -16.625   3.041  29.562  1.00 67.00           C  
ATOM    488  CB  ARG A  63     -15.305   0.912  29.562  1.00 67.00           C  
ATOM    489  O   ARG A  63     -15.938   4.035  29.828  1.00 67.00           O  
ATOM    490  CG  ARG A  63     -14.922  -0.364  28.828  1.00 67.00           C  
ATOM    491  CD  ARG A  63     -14.250  -1.367  29.750  1.00 67.00           C  
ATOM    492  NE  ARG A  63     -13.172  -2.086  29.078  1.00 67.00           N  
ATOM    493  NH1 ARG A  63     -12.977  -3.723  30.703  1.00 67.00           N  
ATOM    494  NH2 ARG A  63     -11.617  -3.760  28.859  1.00 67.00           N  
ATOM    495  CZ  ARG A  63     -12.594  -3.188  29.547  1.00 67.00           C  
ATOM    496  N   GLY A  64     -17.844   2.904  30.000  1.00 71.38           N  
ATOM    497  CA  GLY A  64     -18.469   3.801  30.969  1.00 71.38           C  
ATOM    498  C   GLY A  64     -19.562   3.137  31.781  1.00 71.38           C  
ATOM    499  O   GLY A  64     -19.969   2.012  31.484  1.00 71.38           O  
ATOM    500  N   THR A  65     -19.953   3.791  32.844  1.00 77.56           N  
ATOM    501  CA  THR A  65     -21.047   3.293  33.656  1.00 77.56           C  
ATOM    502  C   THR A  65     -22.062   4.402  33.938  1.00 77.56           C  
ATOM    503  CB  THR A  65     -20.547   2.709  35.000  1.00 77.56           C  
ATOM    504  O   THR A  65     -21.688   5.570  34.062  1.00 77.56           O  
ATOM    505  CG2 THR A  65     -19.594   1.534  34.750  1.00 77.56           C  
ATOM    506  OG1 THR A  65     -19.844   3.727  35.719  1.00 77.56           O  
ATOM    507  N   THR A  66     -23.328   4.031  34.000  1.00 81.12           N  
ATOM    508  CA  THR A  66     -24.375   4.965  34.375  1.00 81.12           C  
ATOM    509  C   THR A  66     -25.281   4.379  35.438  1.00 81.12           C  
ATOM    510  CB  THR A  66     -25.234   5.344  33.156  1.00 81.12           C  
ATOM    511  O   THR A  66     -26.109   3.502  35.188  1.00 81.12           O  
ATOM    512  CG2 THR A  66     -26.219   6.465  33.469  1.00 81.12           C  
ATOM    513  OG1 THR A  66     -24.375   5.781  32.094  1.00 81.12           O  
ATOM    514  N   PRO A  67     -25.125   4.879  36.688  1.00 82.94           N  
ATOM    515  CA  PRO A  67     -26.016   4.379  37.750  1.00 82.94           C  
ATOM    516  C   PRO A  67     -27.375   5.082  37.750  1.00 82.94           C  
ATOM    517  CB  PRO A  67     -25.234   4.672  39.031  1.00 82.94           C  
ATOM    518  O   PRO A  67     -27.469   6.254  37.375  1.00 82.94           O  
ATOM    519  CG  PRO A  67     -24.406   5.867  38.688  1.00 82.94           C  
ATOM    520  CD  PRO A  67     -24.031   5.809  37.250  1.00 82.94           C  
ATOM    521  N   ASN A  68     -28.500   4.391  38.125  1.00 87.50           N  
ATOM    522  CA  ASN A  68     -29.844   4.965  38.312  1.00 87.50           C  
ATOM    523  C   ASN A  68     -30.438   4.566  39.656  1.00 87.50           C  
ATOM    524  CB  ASN A  68     -30.766   4.543  37.188  1.00 87.50           C  
ATOM    525  O   ASN A  68     -31.031   3.490  39.781  1.00 87.50           O  
ATOM    526  CG  ASN A  68     -32.125   5.172  37.281  1.00 87.50           C  
ATOM    527  ND2 ASN A  68     -33.031   4.777  36.375  1.00 87.50           N  
ATOM    528  OD1 ASN A  68     -32.375   6.008  38.156  1.00 87.50           O  
ATOM    529  N   SER A  69     -30.203   5.449  40.656  1.00 85.06           N  
ATOM    530  CA  SER A  69     -30.672   5.152  42.000  1.00 85.06           C  
ATOM    531  C   SER A  69     -32.125   5.629  42.188  1.00 85.06           C  
ATOM    532  CB  SER A  69     -29.781   5.805  43.062  1.00 85.06           C  
ATOM    533  O   SER A  69     -32.688   5.457  43.250  1.00 85.06           O  
ATOM    534  OG  SER A  69     -29.672   7.199  42.812  1.00 85.06           O  
ATOM    535  N   THR A  70     -32.719   6.113  41.188  1.00 85.25           N  
ATOM    536  CA  THR A  70     -34.062   6.707  41.281  1.00 85.25           C  
ATOM    537  C   THR A  70     -35.125   5.664  41.031  1.00 85.25           C  
ATOM    538  CB  THR A  70     -34.219   7.875  40.281  1.00 85.25           C  
ATOM    539  O   THR A  70     -34.812   4.520  40.688  1.00 85.25           O  
ATOM    540  CG2 THR A  70     -33.031   8.852  40.406  1.00 85.25           C  
ATOM    541  OG1 THR A  70     -34.250   7.359  38.969  1.00 85.25           O  
ATOM    542  N   SER A  71     -36.312   6.043  41.250  1.00 83.12           N  
ATOM    543  CA  SER A  71     -37.469   5.172  41.094  1.00 83.12           C  
ATOM    544  C   SER A  71     -38.062   5.266  39.656  1.00 83.12           C  
ATOM    545  CB  SER A  71     -38.562   5.527  42.094  1.00 83.12           C  
ATOM    546  O   SER A  71     -38.969   4.527  39.312  1.00 83.12           O  
ATOM    547  OG  SER A  71     -38.938   6.883  41.969  1.00 83.12           O  
ATOM    548  N   GLN A  72     -37.375   6.094  38.875  1.00 85.69           N  
ATOM    549  CA  GLN A  72     -37.781   6.270  37.469  1.00 85.69           C  
ATOM    550  C   GLN A  72     -36.625   5.977  36.531  1.00 85.69           C  
ATOM    551  CB  GLN A  72     -38.312   7.691  37.250  1.00 85.69           C  
ATOM    552  O   GLN A  72     -35.469   6.145  36.906  1.00 85.69           O  
ATOM    553  CG  GLN A  72     -39.469   8.070  38.125  1.00 85.69           C  
ATOM    554  CD  GLN A  72     -40.750   7.320  37.781  1.00 85.69           C  
ATOM    555  NE2 GLN A  72     -41.594   7.105  38.750  1.00 85.69           N  
ATOM    556  OE1 GLN A  72     -40.938   6.938  36.625  1.00 85.69           O  
ATOM    557  N   PRO A  73     -36.969   5.535  35.281  1.00 84.81           N  
ATOM    558  CA  PRO A  73     -35.906   5.320  34.312  1.00 84.81           C  
ATOM    559  C   PRO A  73     -35.188   6.609  33.906  1.00 84.81           C  
ATOM    560  CB  PRO A  73     -36.688   4.750  33.094  1.00 84.81           C  
ATOM    561  O   PRO A  73     -35.781   7.684  33.938  1.00 84.81           O  
ATOM    562  CG  PRO A  73     -37.969   4.270  33.656  1.00 84.81           C  
ATOM    563  CD  PRO A  73     -38.281   5.062  34.906  1.00 84.81           C  
ATOM    564  N   ILE A  74     -33.875   6.508  33.781  1.00 81.62           N  
ATOM    565  CA  ILE A  74     -33.031   7.621  33.312  1.00 81.62           C  
ATOM    566  C   ILE A  74     -32.562   7.348  31.891  1.00 81.62           C  
ATOM    567  CB  ILE A  74     -31.828   7.855  34.250  1.00 81.62           C  
ATOM    568  O   ILE A  74     -32.125   6.242  31.578  1.00 81.62           O  
ATOM    569  CG1 ILE A  74     -32.312   8.289  35.625  1.00 81.62           C  
ATOM    570  CG2 ILE A  74     -30.875   8.898  33.656  1.00 81.62           C  
ATOM    571  CD1 ILE A  74     -31.219   8.305  36.688  1.00 81.62           C  
ATOM    572  N   VAL A  75     -32.812   8.312  30.984  1.00 81.19           N  
ATOM    573  CA  VAL A  75     -32.312   8.234  29.625  1.00 81.19           C  
ATOM    574  C   VAL A  75     -31.031   9.070  29.484  1.00 81.19           C  
ATOM    575  CB  VAL A  75     -33.375   8.711  28.594  1.00 81.19           C  
ATOM    576  O   VAL A  75     -31.031  10.258  29.812  1.00 81.19           O  
ATOM    577  CG1 VAL A  75     -32.812   8.602  27.172  1.00 81.19           C  
ATOM    578  CG2 VAL A  75     -34.656   7.906  28.750  1.00 81.19           C  
ATOM    579  N   ARG A  76     -29.922   8.445  29.156  1.00 69.00           N  
ATOM    580  CA  ARG A  76     -28.641   9.117  29.016  1.00 69.00           C  
ATOM    581  C   ARG A  76     -28.078   8.953  27.594  1.00 69.00           C  
ATOM    582  CB  ARG A  76     -27.625   8.578  30.031  1.00 69.00           C  
ATOM    583  O   ARG A  76     -28.250   7.898  26.984  1.00 69.00           O  
ATOM    584  CG  ARG A  76     -27.953   8.969  31.469  1.00 69.00           C  
ATOM    585  CD  ARG A  76     -27.547  10.406  31.766  1.00 69.00           C  
ATOM    586  NE  ARG A  76     -27.672  10.711  33.188  1.00 69.00           N  
ATOM    587  NH1 ARG A  76     -27.016  12.922  32.969  1.00 69.00           N  
ATOM    588  NH2 ARG A  76     -27.547  12.070  35.031  1.00 69.00           N  
ATOM    589  CZ  ARG A  76     -27.406  11.898  33.719  1.00 69.00           C  
ATOM    590  N   THR A  77     -27.547  10.086  27.078  1.00 68.31           N  
ATOM    591  CA  THR A  77     -26.828  10.031  25.812  1.00 68.31           C  
ATOM    592  C   THR A  77     -25.344   9.766  26.031  1.00 68.31           C  
ATOM    593  CB  THR A  77     -27.000  11.336  25.016  1.00 68.31           C  
ATOM    594  O   THR A  77     -24.672  10.531  26.734  1.00 68.31           O  
ATOM    595  CG2 THR A  77     -26.266  11.273  23.672  1.00 68.31           C  
ATOM    596  OG1 THR A  77     -28.391  11.562  24.750  1.00 68.31           O  
ATOM    597  N   ILE A  78     -24.844   8.648  25.594  1.00 62.44           N  
ATOM    598  CA  ILE A  78     -23.453   8.242  25.703  1.00 62.44           C  
ATOM    599  C   ILE A  78     -22.703   8.609  24.422  1.00 62.44           C  
ATOM    600  CB  ILE A  78     -23.328   6.727  25.969  1.00 62.44           C  
ATOM    601  O   ILE A  78     -23.141   8.266  23.312  1.00 62.44           O  
ATOM    602  CG1 ILE A  78     -24.156   6.340  27.203  1.00 62.44           C  
ATOM    603  CG2 ILE A  78     -21.859   6.332  26.156  1.00 62.44           C  
ATOM    604  CD1 ILE A  78     -24.281   4.836  27.422  1.00 62.44           C  
ATOM    605  N   THR A  79     -21.656   9.422  24.641  1.00 57.62           N  
ATOM    606  CA  THR A  79     -20.844   9.836  23.500  1.00 57.62           C  
ATOM    607  C   THR A  79     -19.484   9.141  23.531  1.00 57.62           C  
ATOM    608  CB  THR A  79     -20.641  11.359  23.484  1.00 57.62           C  
ATOM    609  O   THR A  79     -18.859   9.039  24.578  1.00 57.62           O  
ATOM    610  CG2 THR A  79     -19.984  11.820  22.203  1.00 57.62           C  
ATOM    611  OG1 THR A  79     -21.922  12.008  23.609  1.00 57.62           O  
ATOM    612  N   PHE A  80     -19.109   8.539  22.328  1.00 55.22           N  
ATOM    613  CA  PHE A  80     -17.812   7.883  22.172  1.00 55.22           C  
ATOM    614  C   PHE A  80     -16.953   8.633  21.188  1.00 55.22           C  
ATOM    615  CB  PHE A  80     -18.000   6.430  21.719  1.00 55.22           C  
ATOM    616  O   PHE A  80     -17.406   8.992  20.094  1.00 55.22           O  
ATOM    617  CG  PHE A  80     -18.875   5.613  22.641  1.00 55.22           C  
ATOM    618  CD1 PHE A  80     -18.344   4.969  23.750  1.00 55.22           C  
ATOM    619  CD2 PHE A  80     -20.234   5.492  22.391  1.00 55.22           C  
ATOM    620  CE1 PHE A  80     -19.141   4.215  24.594  1.00 55.22           C  
ATOM    621  CE2 PHE A  80     -21.047   4.738  23.234  1.00 55.22           C  
ATOM    622  CZ  PHE A  80     -20.500   4.098  24.328  1.00 55.22           C  
ATOM    623  N   ASN A  81     -15.719   8.961  21.734  1.00 49.78           N  
ATOM    624  CA  ASN A  81     -14.766   9.594  20.844  1.00 49.78           C  
ATOM    625  C   ASN A  81     -13.469   8.797  20.734  1.00 49.78           C  
ATOM    626  CB  ASN A  81     -14.469  11.031  21.297  1.00 49.78           C  
ATOM    627  O   ASN A  81     -12.844   8.477  21.750  1.00 49.78           O  
ATOM    628  CG  ASN A  81     -15.688  11.930  21.203  1.00 49.78           C  
ATOM    629  ND2 ASN A  81     -15.773  12.891  22.125  1.00 49.78           N  
ATOM    630  OD1 ASN A  81     -16.531  11.766  20.328  1.00 49.78           O  
ATOM    631  N   GLU A  82     -13.219   8.227  19.484  1.00 40.88           N  
ATOM    632  CA  GLU A  82     -11.938   7.539  19.344  1.00 40.88           C  
ATOM    633  C   GLU A  82     -11.234   7.953  18.047  1.00 40.88           C  
ATOM    634  CB  GLU A  82     -12.133   6.023  19.375  1.00 40.88           C  
ATOM    635  O   GLU A  82     -11.883   8.164  17.031  1.00 40.88           O  
ATOM    636  CG  GLU A  82     -10.844   5.234  19.547  1.00 40.88           C  
ATOM    637  CD  GLU A  82     -11.078   3.766  19.859  1.00 40.88           C  
ATOM    638  OE1 GLU A  82     -10.086   3.031  20.094  1.00 40.88           O  
ATOM    639  OE2 GLU A  82     -12.258   3.344  19.875  1.00 40.88           O  
ATOM    640  N   THR A  83     -10.016   8.234  18.141  1.00 42.53           N  
ATOM    641  CA  THR A  83      -9.172   8.461  16.969  1.00 42.53           C  
ATOM    642  C   THR A  83      -8.406   7.199  16.609  1.00 42.53           C  
ATOM    643  CB  THR A  83      -8.180   9.617  17.219  1.00 42.53           C  
ATOM    644  O   THR A  83      -7.727   6.609  17.453  1.00 42.53           O  
ATOM    645  CG2 THR A  83      -7.387   9.938  15.961  1.00 42.53           C  
ATOM    646  OG1 THR A  83      -8.898  10.781  17.625  1.00 42.53           O  
ATOM    647  N   LEU A  84      -8.797   6.551  15.453  1.00 39.72           N  
ATOM    648  CA  LEU A  84      -8.086   5.359  14.992  1.00 39.72           C  
ATOM    649  C   LEU A  84      -7.016   5.723  13.969  1.00 39.72           C  
ATOM    650  CB  LEU A  84      -9.070   4.355  14.383  1.00 39.72           C  
ATOM    651  O   LEU A  84      -7.258   6.527  13.070  1.00 39.72           O  
ATOM    652  CG  LEU A  84     -10.047   3.688  15.352  1.00 39.72           C  
ATOM    653  CD1 LEU A  84     -11.242   3.117  14.594  1.00 39.72           C  
ATOM    654  CD2 LEU A  84      -9.344   2.598  16.156  1.00 39.72           C  
ATOM    655  N   THR A  85      -5.840   5.367  14.312  1.00 40.12           N  
ATOM    656  CA  THR A  85      -4.750   5.527  13.359  1.00 40.12           C  
ATOM    657  C   THR A  85      -4.523   4.238  12.570  1.00 40.12           C  
ATOM    658  CB  THR A  85      -3.443   5.938  14.062  1.00 40.12           C  
ATOM    659  O   THR A  85      -4.301   3.178  13.156  1.00 40.12           O  
ATOM    660  CG2 THR A  85      -2.354   6.277  13.055  1.00 40.12           C  
ATOM    661  OG1 THR A  85      -3.693   7.082  14.891  1.00 40.12           O  
ATOM    662  N   ASP A  86      -5.078   4.160  11.328  1.00 40.19           N  
ATOM    663  CA  ASP A  86      -4.852   3.004  10.461  1.00 40.19           C  
ATOM    664  C   ASP A  86      -3.549   3.152   9.680  1.00 40.19           C  
ATOM    665  CB  ASP A  86      -6.023   2.811   9.500  1.00 40.19           C  
ATOM    666  O   ASP A  86      -3.250   4.230   9.156  1.00 40.19           O  
ATOM    667  CG  ASP A  86      -7.301   2.375  10.203  1.00 40.19           C  
ATOM    668  OD1 ASP A  86      -7.219   1.704  11.258  1.00 40.19           O  
ATOM    669  OD2 ASP A  86      -8.398   2.701   9.695  1.00 40.19           O  
ATOM    670  N   SER A  87      -2.660   2.232  10.055  1.00 37.62           N  
ATOM    671  CA  SER A  87      -1.408   2.221   9.305  1.00 37.62           C  
ATOM    672  C   SER A  87      -1.467   1.228   8.148  1.00 37.62           C  
ATOM    673  CB  SER A  87      -0.235   1.878  10.227  1.00 37.62           C  
ATOM    674  O   SER A  87      -1.947   0.104   8.312  1.00 37.62           O  
ATOM    675  OG  SER A  87       0.970   1.776   9.484  1.00 37.62           O  
ATOM    676  N   GLN A  88      -1.492   1.661   6.957  1.00 40.16           N  
ATOM    677  CA  GLN A  88      -1.431   0.828   5.762  1.00 40.16           C  
ATOM    678  C   GLN A  88      -0.000   0.720   5.238  1.00 40.16           C  
ATOM    679  CB  GLN A  88      -2.348   1.384   4.668  1.00 40.16           C  
ATOM    680  O   GLN A  88       0.733   1.710   5.215  1.00 40.16           O  
ATOM    681  CG  GLN A  88      -3.824   1.353   5.035  1.00 40.16           C  
ATOM    682  CD  GLN A  88      -4.711   1.941   3.951  1.00 40.16           C  
ATOM    683  NE2 GLN A  88      -6.000   2.064   4.242  1.00 40.16           N  
ATOM    684  OE1 GLN A  88      -4.234   2.281   2.861  1.00 40.16           O  
ATOM    685  N   SER A  89       0.348  -0.610   5.156  1.00 38.81           N  
ATOM    686  CA  SER A  89       1.699  -0.780   4.633  1.00 38.81           C  
ATOM    687  C   SER A  89       1.688  -1.569   3.326  1.00 38.81           C  
ATOM    688  CB  SER A  89       2.588  -1.485   5.656  1.00 38.81           C  
ATOM    689  O   SER A  89       0.883  -2.486   3.156  1.00 38.81           O  
ATOM    690  OG  SER A  89       2.186  -2.832   5.832  1.00 38.81           O  
ATOM    691  N   THR A  90       2.209  -1.104   2.326  1.00 38.66           N  
ATOM    692  CA  THR A  90       2.363  -1.796   1.052  1.00 38.66           C  
ATOM    693  C   THR A  90       3.787  -2.322   0.891  1.00 38.66           C  
ATOM    694  CB  THR A  90       2.020  -0.871  -0.131  1.00 38.66           C  
ATOM    695  O   THR A  90       4.754  -1.604   1.153  1.00 38.66           O  
ATOM    696  CG2 THR A  90       1.897  -1.661  -1.430  1.00 38.66           C  
ATOM    697  OG1 THR A  90       0.774  -0.211   0.133  1.00 38.66           O  
ATOM    698  N   THR A  91       3.855  -3.818   0.795  1.00 36.16           N  
ATOM    699  CA  THR A  91       5.160  -4.422   0.533  1.00 36.16           C  
ATOM    700  C   THR A  91       5.223  -4.969  -0.889  1.00 36.16           C  
ATOM    701  CB  THR A  91       5.465  -5.547   1.537  1.00 36.16           C  
ATOM    702  O   THR A  91       4.270  -5.590  -1.364  1.00 36.16           O  
ATOM    703  CG2 THR A  91       6.945  -5.922   1.507  1.00 36.16           C  
ATOM    704  OG1 THR A  91       5.125  -5.109   2.857  1.00 36.16           O  
ATOM    705  N   THR A  92       6.207  -4.543  -1.694  1.00 32.97           N  
ATOM    706  CA  THR A  92       6.359  -4.918  -3.096  1.00 32.97           C  
ATOM    707  C   THR A  92       7.285  -6.121  -3.238  1.00 32.97           C  
ATOM    708  CB  THR A  92       6.902  -3.744  -3.932  1.00 32.97           C  
ATOM    709  O   THR A  92       8.391  -6.125  -2.695  1.00 32.97           O  
ATOM    710  CG2 THR A  92       6.902  -4.082  -5.418  1.00 32.97           C  
ATOM    711  OG1 THR A  92       6.082  -2.590  -3.715  1.00 32.97           O  
ATOM    712  N   GLU A  93       6.988  -7.379  -3.828  1.00 34.91           N  
ATOM    713  CA  GLU A  93       7.730  -8.625  -3.967  1.00 34.91           C  
ATOM    714  C   GLU A  93       8.227  -8.812  -5.398  1.00 34.91           C  
ATOM    715  CB  GLU A  93       6.867  -9.820  -3.551  1.00 34.91           C  
ATOM    716  O   GLU A  93       9.375  -9.211  -5.613  1.00 34.91           O  
ATOM    717  CG  GLU A  93       7.160 -10.336  -2.148  1.00 34.91           C  
ATOM    718  CD  GLU A  93       6.352 -11.562  -1.777  1.00 34.91           C  
ATOM    719  OE1 GLU A  93       6.504 -12.070  -0.644  1.00 34.91           O  
ATOM    720  OE2 GLU A  93       5.559 -12.023  -2.629  1.00 34.91           O  
ATOM    721  N   HIS A  94       7.711  -7.934  -6.652  1.00 28.12           N  
ATOM    722  CA  HIS A  94       8.125  -7.883  -8.047  1.00 28.12           C  
ATOM    723  C   HIS A  94       7.344  -6.824  -8.820  1.00 28.12           C  
ATOM    724  CB  HIS A  94       7.941  -9.250  -8.711  1.00 28.12           C  
ATOM    725  O   HIS A  94       6.113  -6.891  -8.898  1.00 28.12           O  
ATOM    726  CG  HIS A  94       8.703 -10.352  -8.039  1.00 28.12           C  
ATOM    727  CD2 HIS A  94       8.281 -11.414  -7.316  1.00 28.12           C  
ATOM    728  ND1 HIS A  94      10.078 -10.422  -8.062  1.00 28.12           N  
ATOM    729  CE1 HIS A  94      10.469 -11.492  -7.387  1.00 28.12           C  
ATOM    730  NE2 HIS A  94       9.398 -12.109  -6.922  1.00 28.12           N  
ATOM    731  N   GLY A  95       7.875  -5.430  -9.109  1.00 27.98           N  
ATOM    732  CA  GLY A  95       7.035  -4.500  -9.852  1.00 27.98           C  
ATOM    733  C   GLY A  95       7.551  -3.072  -9.812  1.00 27.98           C  
ATOM    734  O   GLY A  95       8.680  -2.824  -9.367  1.00 27.98           O  
ATOM    735  N   ILE A  96       7.023  -2.111 -10.828  1.00 31.62           N  
ATOM    736  CA  ILE A  96       7.223  -0.694 -11.117  1.00 31.62           C  
ATOM    737  C   ILE A  96       6.602   0.151 -10.008  1.00 31.62           C  
ATOM    738  CB  ILE A  96       6.617  -0.310 -12.492  1.00 31.62           C  
ATOM    739  O   ILE A  96       5.477  -0.115  -9.570  1.00 31.62           O  
ATOM    740  CG1 ILE A  96       7.258  -1.139 -13.609  1.00 31.62           C  
ATOM    741  CG2 ILE A  96       6.785   1.189 -12.750  1.00 31.62           C  
ATOM    742  CD1 ILE A  96       6.641  -0.908 -14.984  1.00 31.62           C  
ATOM    743  N   THR A  97       7.379   1.228  -9.273  1.00 32.12           N  
ATOM    744  CA  THR A  97       6.957   2.166  -8.242  1.00 32.12           C  
ATOM    745  C   THR A  97       6.387   3.436  -8.867  1.00 32.12           C  
ATOM    746  CB  THR A  97       8.125   2.531  -7.305  1.00 32.12           C  
ATOM    747  O   THR A  97       7.082   4.141  -9.602  1.00 32.12           O  
ATOM    748  CG2 THR A  97       7.633   2.770  -5.883  1.00 32.12           C  
ATOM    749  OG1 THR A  97       9.078   1.460  -7.297  1.00 32.12           O  
ATOM    750  N   ALA A  98       5.094   3.533  -9.180  1.00 28.39           N  
ATOM    751  CA  ALA A  98       4.184   4.664  -9.336  1.00 28.39           C  
ATOM    752  C   ALA A  98       3.438   4.945  -8.031  1.00 28.39           C  
ATOM    753  CB  ALA A  98       3.197   4.410 -10.469  1.00 28.39           C  
ATOM    754  O   ALA A  98       2.977   4.020  -7.363  1.00 28.39           O  
ATOM    755  N   GLY A  99       3.979   5.781  -7.016  1.00 26.86           N  
ATOM    756  CA  GLY A  99       3.463   6.473  -5.844  1.00 26.86           C  
ATOM    757  C   GLY A  99       1.994   6.195  -5.582  1.00 26.86           C  
ATOM    758  O   GLY A  99       1.137   6.547  -6.395  1.00 26.86           O  
ATOM    759  N   VAL A 100       1.649   4.988  -5.125  1.00 28.64           N  
ATOM    760  CA  VAL A 100       0.276   4.574  -4.859  1.00 28.64           C  
ATOM    761  C   VAL A 100      -0.173   5.109  -3.500  1.00 28.64           C  
ATOM    762  CB  VAL A 100       0.130   3.037  -4.898  1.00 28.64           C  
ATOM    763  O   VAL A 100       0.527   4.945  -2.500  1.00 28.64           O  
ATOM    764  CG1 VAL A 100      -1.298   2.619  -4.551  1.00 28.64           C  
ATOM    765  CG2 VAL A 100       0.524   2.500  -6.273  1.00 28.64           C  
ATOM    766  N   SER A 101      -0.865   6.176  -3.467  1.00 27.16           N  
ATOM    767  CA  SER A 101      -1.791   6.469  -2.377  1.00 27.16           C  
ATOM    768  C   SER A 101      -3.100   5.703  -2.545  1.00 27.16           C  
ATOM    769  CB  SER A 101      -2.072   7.969  -2.303  1.00 27.16           C  
ATOM    770  O   SER A 101      -3.664   5.660  -3.639  1.00 27.16           O  
ATOM    771  OG  SER A 101      -2.764   8.406  -3.459  1.00 27.16           O  
ATOM    772  N   ALA A 102      -3.201   4.406  -2.125  1.00 28.52           N  
ATOM    773  CA  ALA A 102      -4.488   3.717  -2.129  1.00 28.52           C  
ATOM    774  C   ALA A 102      -5.445   4.332  -1.114  1.00 28.52           C  
ATOM    775  CB  ALA A 102      -4.297   2.229  -1.841  1.00 28.52           C  
ATOM    776  O   ALA A 102      -5.059   4.609   0.024  1.00 28.52           O  
ATOM    777  N   THR A 103      -6.191   5.273  -1.544  1.00 26.41           N  
ATOM    778  CA  THR A 103      -7.324   5.676  -0.720  1.00 26.41           C  
ATOM    779  C   THR A 103      -8.398   4.590  -0.714  1.00 26.41           C  
ATOM    780  CB  THR A 103      -7.934   7.000  -1.213  1.00 26.41           C  
ATOM    781  O   THR A 103      -8.789   4.086  -1.771  1.00 26.41           O  
ATOM    782  CG2 THR A 103      -8.766   7.664  -0.120  1.00 26.41           C  
ATOM    783  OG1 THR A 103      -6.879   7.891  -1.600  1.00 26.41           O  
ATOM    784  N   VAL A 104      -8.375   3.668   0.258  1.00 28.44           N  
ATOM    785  CA  VAL A 104      -9.469   2.730   0.459  1.00 28.44           C  
ATOM    786  C   VAL A 104     -10.773   3.500   0.685  1.00 28.44           C  
ATOM    787  CB  VAL A 104      -9.203   1.783   1.649  1.00 28.44           C  
ATOM    788  O   VAL A 104     -10.859   4.340   1.586  1.00 28.44           O  
ATOM    789  CG1 VAL A 104     -10.375   0.835   1.866  1.00 28.44           C  
ATOM    790  CG2 VAL A 104      -7.910   0.996   1.420  1.00 28.44           C  
ATOM    791  N   LYS A 105     -11.492   3.795  -0.384  1.00 26.41           N  
ATOM    792  CA  LYS A 105     -12.883   4.238  -0.260  1.00 26.41           C  
ATOM    793  C   LYS A 105     -13.828   3.049  -0.113  1.00 26.41           C  
ATOM    794  CB  LYS A 105     -13.289   5.082  -1.468  1.00 26.41           C  
ATOM    795  O   LYS A 105     -13.727   2.074  -0.862  1.00 26.41           O  
ATOM    796  CG  LYS A 105     -12.836   6.535  -1.388  1.00 26.41           C  
ATOM    797  CD  LYS A 105     -13.391   7.359  -2.541  1.00 26.41           C  
ATOM    798  CE  LYS A 105     -12.906   8.797  -2.486  1.00 26.41           C  
ATOM    799  NZ  LYS A 105     -13.469   9.617  -3.607  1.00 26.41           N  
ATOM    800  N   SER A 106     -14.047   2.564   1.097  1.00 26.88           N  
ATOM    801  CA  SER A 106     -15.016   1.523   1.427  1.00 26.88           C  
ATOM    802  C   SER A 106     -16.422   1.910   0.970  1.00 26.88           C  
ATOM    803  CB  SER A 106     -15.023   1.252   2.932  1.00 26.88           C  
ATOM    804  O   SER A 106     -16.906   3.002   1.278  1.00 26.88           O  
ATOM    805  OG  SER A 106     -15.070   2.465   3.662  1.00 26.88           O  
ATOM    806  N   GLU A 107     -16.859   1.566  -0.334  1.00 22.09           N  
ATOM    807  CA  GLU A 107     -18.250   1.604  -0.774  1.00 22.09           C  
ATOM    808  C   GLU A 107     -18.891   0.223  -0.683  1.00 22.09           C  
ATOM    809  CB  GLU A 107     -18.344   2.135  -2.207  1.00 22.09           C  
ATOM    810  O   GLU A 107     -18.312  -0.771  -1.121  1.00 22.09           O  
ATOM    811  CG  GLU A 107     -17.938   3.596  -2.350  1.00 22.09           C  
ATOM    812  CD  GLU A 107     -17.906   4.070  -3.793  1.00 22.09           C  
ATOM    813  OE1 GLU A 107     -17.641   5.270  -4.031  1.00 22.09           O  
ATOM    814  OE2 GLU A 107     -18.156   3.238  -4.691  1.00 22.09           O  
ATOM    815  N   ALA A 108     -19.438  -0.286   0.489  1.00 22.64           N  
ATOM    816  CA  ALA A 108     -20.062  -1.585   0.710  1.00 22.64           C  
ATOM    817  C   ALA A 108     -21.500  -1.599   0.174  1.00 22.64           C  
ATOM    818  CB  ALA A 108     -20.047  -1.936   2.195  1.00 22.64           C  
ATOM    819  O   ALA A 108     -22.297  -0.719   0.500  1.00 22.64           O  
ATOM    820  N   GLY A 109     -21.766  -2.139  -1.048  1.00 20.94           N  
ATOM    821  CA  GLY A 109     -22.922  -2.668  -1.767  1.00 20.94           C  
ATOM    822  C   GLY A 109     -23.219  -4.113  -1.421  1.00 20.94           C  
ATOM    823  O   GLY A 109     -22.312  -4.922  -1.252  1.00 20.94           O  
ATOM    824  N   PHE A 110     -24.188  -4.480  -0.589  1.00 19.28           N  
ATOM    825  CA  PHE A 110     -25.219  -5.461  -0.292  1.00 19.28           C  
ATOM    826  C   PHE A 110     -24.906  -6.805  -0.938  1.00 19.28           C  
ATOM    827  CB  PHE A 110     -26.594  -4.965  -0.772  1.00 19.28           C  
ATOM    828  O   PHE A 110     -24.438  -6.855  -2.080  1.00 19.28           O  
ATOM    829  CG  PHE A 110     -27.328  -4.145   0.249  1.00 19.28           C  
ATOM    830  CD1 PHE A 110     -28.109  -4.758   1.221  1.00 19.28           C  
ATOM    831  CD2 PHE A 110     -27.250  -2.760   0.238  1.00 19.28           C  
ATOM    832  CE1 PHE A 110     -28.797  -4.004   2.166  1.00 19.28           C  
ATOM    833  CE2 PHE A 110     -27.938  -1.996   1.181  1.00 19.28           C  
ATOM    834  CZ  PHE A 110     -28.703  -2.621   2.143  1.00 19.28           C  
ATOM    835  N   VAL A 111     -24.609  -7.871  -0.144  1.00 19.73           N  
ATOM    836  CA  VAL A 111     -25.141  -9.227  -0.181  1.00 19.73           C  
ATOM    837  C   VAL A 111     -24.047 -10.203  -0.613  1.00 19.73           C  
ATOM    838  CB  VAL A 111     -26.359  -9.336  -1.132  1.00 19.73           C  
ATOM    839  O   VAL A 111     -23.328  -9.938  -1.571  1.00 19.73           O  
ATOM    840  CG1 VAL A 111     -26.938 -10.750  -1.115  1.00 19.73           C  
ATOM    841  CG2 VAL A 111     -27.422  -8.312  -0.749  1.00 19.73           C  
ATOM    842  N   PHE A 112     -23.094 -10.625   0.327  1.00 19.34           N  
ATOM    843  CA  PHE A 112     -22.172 -11.758   0.291  1.00 19.34           C  
ATOM    844  C   PHE A 112     -20.734 -11.289   0.314  1.00 19.34           C  
ATOM    845  CB  PHE A 112     -22.422 -12.617  -0.955  1.00 19.34           C  
ATOM    846  O   PHE A 112     -20.391 -10.250  -0.266  1.00 19.34           O  
ATOM    847  CG  PHE A 112     -23.688 -13.445  -0.875  1.00 19.34           C  
ATOM    848  CD1 PHE A 112     -23.672 -14.672  -0.225  1.00 19.34           C  
ATOM    849  CD2 PHE A 112     -24.859 -13.000  -1.452  1.00 19.34           C  
ATOM    850  CE1 PHE A 112     -24.828 -15.445  -0.150  1.00 19.34           C  
ATOM    851  CE2 PHE A 112     -26.031 -13.766  -1.381  1.00 19.34           C  
ATOM    852  CZ  PHE A 112     -26.000 -14.984  -0.730  1.00 19.34           C  
ATOM    853  N   ALA A 113     -19.922 -11.133   1.546  1.00 20.09           N  
ATOM    854  CA  ALA A 113     -18.469 -11.211   1.587  1.00 20.09           C  
ATOM    855  C   ALA A 113     -17.859 -10.758   0.264  1.00 20.09           C  
ATOM    856  CB  ALA A 113     -18.016 -12.633   1.916  1.00 20.09           C  
ATOM    857  O   ALA A 113     -17.953 -11.461  -0.746  1.00 20.09           O  
ATOM    858  N   LYS A 114     -18.266  -9.703  -0.331  1.00 22.17           N  
ATOM    859  CA  LYS A 114     -17.438  -9.039  -1.334  1.00 22.17           C  
ATOM    860  C   LYS A 114     -16.984  -7.672  -0.850  1.00 22.17           C  
ATOM    861  CB  LYS A 114     -18.203  -8.898  -2.654  1.00 22.17           C  
ATOM    862  O   LYS A 114     -17.797  -6.820  -0.500  1.00 22.17           O  
ATOM    863  CG  LYS A 114     -17.469  -9.477  -3.855  1.00 22.17           C  
ATOM    864  CD  LYS A 114     -18.234  -9.242  -5.148  1.00 22.17           C  
ATOM    865  CE  LYS A 114     -17.500  -9.805  -6.352  1.00 22.17           C  
ATOM    866  NZ  LYS A 114     -18.281  -9.625  -7.617  1.00 22.17           N  
ATOM    867  N   VAL A 115     -15.953  -7.527   0.148  1.00 25.44           N  
ATOM    868  CA  VAL A 115     -15.180  -6.336   0.467  1.00 25.44           C  
ATOM    869  C   VAL A 115     -14.727  -5.652  -0.822  1.00 25.44           C  
ATOM    870  CB  VAL A 115     -13.953  -6.672   1.350  1.00 25.44           C  
ATOM    871  O   VAL A 115     -14.070  -6.273  -1.661  1.00 25.44           O  
ATOM    872  CG1 VAL A 115     -13.297  -5.395   1.871  1.00 25.44           C  
ATOM    873  CG2 VAL A 115     -14.367  -7.574   2.510  1.00 25.44           C  
ATOM    874  N   GLY A 116     -15.609  -4.980  -1.608  1.00 24.98           N  
ATOM    875  CA  GLY A 116     -15.352  -4.180  -2.793  1.00 24.98           C  
ATOM    876  C   GLY A 116     -14.414  -3.014  -2.531  1.00 24.98           C  
ATOM    877  O   GLY A 116     -14.523  -2.342  -1.503  1.00 24.98           O  
ATOM    878  N   PHE A 117     -13.102  -3.201  -2.797  1.00 28.27           N  
ATOM    879  CA  PHE A 117     -11.984  -2.270  -2.830  1.00 28.27           C  
ATOM    880  C   PHE A 117     -12.117  -1.307  -4.004  1.00 28.27           C  
ATOM    881  CB  PHE A 117     -10.656  -3.029  -2.920  1.00 28.27           C  
ATOM    882  O   PHE A 117     -12.461  -1.716  -5.113  1.00 28.27           O  
ATOM    883  CG  PHE A 117     -10.250  -3.699  -1.635  1.00 28.27           C  
ATOM    884  CD1 PHE A 117      -9.500  -3.018  -0.685  1.00 28.27           C  
ATOM    885  CD2 PHE A 117     -10.625  -5.012  -1.377  1.00 28.27           C  
ATOM    886  CE1 PHE A 117      -9.125  -3.635   0.506  1.00 28.27           C  
ATOM    887  CE2 PHE A 117     -10.250  -5.637  -0.189  1.00 28.27           C  
ATOM    888  CZ  PHE A 117      -9.500  -4.949   0.750  1.00 28.27           C  
ATOM    889  N   GLU A 118     -12.633  -0.006  -3.791  1.00 28.52           N  
ATOM    890  CA  GLU A 118     -12.320   0.968  -4.832  1.00 28.52           C  
ATOM    891  C   GLU A 118     -10.945   1.599  -4.605  1.00 28.52           C  
ATOM    892  CB  GLU A 118     -13.391   2.055  -4.891  1.00 28.52           C  
ATOM    893  O   GLU A 118     -10.680   2.148  -3.535  1.00 28.52           O  
ATOM    894  CG  GLU A 118     -14.211   2.045  -6.176  1.00 28.52           C  
ATOM    895  CD  GLU A 118     -15.289   3.115  -6.211  1.00 28.52           C  
ATOM    896  OE1 GLU A 118     -15.945   3.277  -7.262  1.00 28.52           O  
ATOM    897  OE2 GLU A 118     -15.477   3.795  -5.180  1.00 28.52           O  
ATOM    898  N   VAL A 119      -9.906   1.077  -5.164  1.00 28.67           N  
ATOM    899  CA  VAL A 119      -8.531   1.558  -5.090  1.00 28.67           C  
ATOM    900  C   VAL A 119      -8.344   2.742  -6.035  1.00 28.67           C  
ATOM    901  CB  VAL A 119      -7.520   0.439  -5.434  1.00 28.67           C  
ATOM    902  O   VAL A 119      -8.680   2.656  -7.223  1.00 28.67           O  
ATOM    903  CG1 VAL A 119      -6.090   0.967  -5.367  1.00 28.67           C  
ATOM    904  CG2 VAL A 119      -7.699  -0.748  -4.488  1.00 28.67           C  
ATOM    905  N   THR A 120      -8.500   3.973  -5.551  1.00 27.52           N  
ATOM    906  CA  THR A 120      -8.062   5.117  -6.340  1.00 27.52           C  
ATOM    907  C   THR A 120      -6.559   5.332  -6.195  1.00 27.52           C  
ATOM    908  CB  THR A 120      -8.805   6.398  -5.926  1.00 27.52           C  
ATOM    909  O   THR A 120      -6.039   5.383  -5.078  1.00 27.52           O  
ATOM    910  CG2 THR A 120      -8.992   7.336  -7.113  1.00 27.52           C  
ATOM    911  OG1 THR A 120     -10.094   6.051  -5.402  1.00 27.52           O  
ATOM    912  N   VAL A 121      -5.797   4.930  -7.164  1.00 27.66           N  
ATOM    913  CA  VAL A 121      -4.344   5.043  -7.180  1.00 27.66           C  
ATOM    914  C   VAL A 121      -3.936   6.375  -7.809  1.00 27.66           C  
ATOM    915  CB  VAL A 121      -3.689   3.871  -7.949  1.00 27.66           C  
ATOM    916  O   VAL A 121      -4.414   6.730  -8.891  1.00 27.66           O  
ATOM    917  CG1 VAL A 121      -2.168   3.996  -7.930  1.00 27.66           C  
ATOM    918  CG2 VAL A 121      -4.129   2.535  -7.352  1.00 27.66           C  
ATOM    919  N   SER A 122      -3.635   7.355  -7.008  1.00 26.83           N  
ATOM    920  CA  SER A 122      -2.992   8.578  -7.488  1.00 26.83           C  
ATOM    921  C   SER A 122      -1.509   8.352  -7.758  1.00 26.83           C  
ATOM    922  CB  SER A 122      -3.168   9.711  -6.473  1.00 26.83           C  
ATOM    923  O   SER A 122      -0.855   7.578  -7.055  1.00 26.83           O  
ATOM    924  OG  SER A 122      -2.697   9.320  -5.195  1.00 26.83           O  
ATOM    925  N   PHE A 123      -1.062   8.430  -9.109  1.00 24.53           N  
ATOM    926  CA  PHE A 123       0.274   8.227  -9.656  1.00 24.53           C  
ATOM    927  C   PHE A 123       1.132   9.469  -9.461  1.00 24.53           C  
ATOM    928  CB  PHE A 123       0.199   7.871 -11.148  1.00 24.53           C  
ATOM    929  O   PHE A 123       0.731  10.578  -9.844  1.00 24.53           O  
ATOM    930  CG  PHE A 123      -0.448   6.539 -11.422  1.00 24.53           C  
ATOM    931  CD1 PHE A 123       0.307   5.375 -11.438  1.00 24.53           C  
ATOM    932  CD2 PHE A 123      -1.813   6.457 -11.664  1.00 24.53           C  
ATOM    933  CE1 PHE A 123      -0.290   4.141 -11.688  1.00 24.53           C  
ATOM    934  CE2 PHE A 123      -2.416   5.227 -11.914  1.00 24.53           C  
ATOM    935  CZ  PHE A 123      -1.653   4.070 -11.930  1.00 24.53           C  
ATOM    936  N   GLN A 124       2.008   9.445  -8.453  1.00 25.75           N  
ATOM    937  CA  GLN A 124       3.061  10.453  -8.375  1.00 25.75           C  
ATOM    938  C   GLN A 124       4.391   9.898  -8.875  1.00 25.75           C  
ATOM    939  CB  GLN A 124       3.207  10.969  -6.945  1.00 25.75           C  
ATOM    940  O   GLN A 124       4.762   8.773  -8.539  1.00 25.75           O  
ATOM    941  CG  GLN A 124       2.262  12.117  -6.605  1.00 25.75           C  
ATOM    942  CD  GLN A 124       2.426  12.609  -5.180  1.00 25.75           C  
ATOM    943  NE2 GLN A 124       1.551  13.516  -4.758  1.00 25.75           N  
ATOM    944  OE1 GLN A 124       3.334  12.180  -4.461  1.00 25.75           O  
ATOM    945  N   TYR A 125       4.828  10.195 -10.164  1.00 23.78           N  
ATOM    946  CA  TYR A 125       6.113   9.977 -10.820  1.00 23.78           C  
ATOM    947  C   TYR A 125       7.266  10.414  -9.922  1.00 23.78           C  
ATOM    948  CB  TYR A 125       6.172  10.734 -12.156  1.00 23.78           C  
ATOM    949  O   TYR A 125       7.344  11.578  -9.523  1.00 23.78           O  
ATOM    950  CG  TYR A 125       6.762   9.922 -13.281  1.00 23.78           C  
ATOM    951  CD1 TYR A 125       8.094  10.070 -13.648  1.00 23.78           C  
ATOM    952  CD2 TYR A 125       5.984   9.016 -13.992  1.00 23.78           C  
ATOM    953  CE1 TYR A 125       8.648   9.336 -14.688  1.00 23.78           C  
ATOM    954  CE2 TYR A 125       6.520   8.266 -15.031  1.00 23.78           C  
ATOM    955  OH  TYR A 125       8.391   7.699 -16.406  1.00 23.78           O  
ATOM    956  CZ  TYR A 125       7.852   8.438 -15.375  1.00 23.78           C  
ATOM    957  N   ASN A 126       7.809   9.516  -8.969  1.00 25.11           N  
ATOM    958  CA  ASN A 126       8.930   9.938  -8.133  1.00 25.11           C  
ATOM    959  C   ASN A 126      10.180   9.117  -8.422  1.00 25.11           C  
ATOM    960  CB  ASN A 126       8.555   9.844  -6.656  1.00 25.11           C  
ATOM    961  O   ASN A 126      10.094   7.922  -8.711  1.00 25.11           O  
ATOM    962  CG  ASN A 126       9.031  11.047  -5.855  1.00 25.11           C  
ATOM    963  ND2 ASN A 126       8.344  11.336  -4.762  1.00 25.11           N  
ATOM    964  OD1 ASN A 126      10.008  11.703  -6.223  1.00 25.11           O  
ATOM    965  N   TYR A 127      11.406   9.703  -8.812  1.00 24.89           N  
ATOM    966  CA  TYR A 127      12.789   9.312  -9.070  1.00 24.89           C  
ATOM    967  C   TYR A 127      13.523   9.047  -7.762  1.00 24.89           C  
ATOM    968  CB  TYR A 127      13.516  10.406  -9.859  1.00 24.89           C  
ATOM    969  O   TYR A 127      13.672   9.945  -6.930  1.00 24.89           O  
ATOM    970  CG  TYR A 127      13.102  10.477 -11.312  1.00 24.89           C  
ATOM    971  CD1 TYR A 127      13.672   9.625 -12.258  1.00 24.89           C  
ATOM    972  CD2 TYR A 127      12.141  11.391 -11.734  1.00 24.89           C  
ATOM    973  CE1 TYR A 127      13.297   9.695 -13.602  1.00 24.89           C  
ATOM    974  CE2 TYR A 127      11.758  11.461 -13.070  1.00 24.89           C  
ATOM    975  OH  TYR A 127      11.961  10.680 -15.320  1.00 24.89           O  
ATOM    976  CZ  TYR A 127      12.336  10.609 -13.992  1.00 24.89           C  
ATOM    977  N   THR A 128      13.195   8.008  -6.867  1.00 25.33           N  
ATOM    978  CA  THR A 128      14.148   7.547  -5.859  1.00 25.33           C  
ATOM    979  C   THR A 128      13.484   6.562  -4.902  1.00 25.33           C  
ATOM    980  CB  THR A 128      14.727   8.727  -5.066  1.00 25.33           C  
ATOM    981  O   THR A 128      12.305   6.715  -4.562  1.00 25.33           O  
ATOM    982  CG2 THR A 128      15.969   9.297  -5.750  1.00 25.33           C  
ATOM    983  OG1 THR A 128      13.742   9.766  -4.961  1.00 25.33           O  
ATOM    984  N   THR A 129      14.156   5.156  -4.562  1.00 26.36           N  
ATOM    985  CA  THR A 129      14.656   3.961  -3.896  1.00 26.36           C  
ATOM    986  C   THR A 129      13.898   3.707  -2.598  1.00 26.36           C  
ATOM    987  CB  THR A 129      16.156   4.078  -3.598  1.00 26.36           C  
ATOM    988  O   THR A 129      13.367   4.641  -1.986  1.00 26.36           O  
ATOM    989  CG2 THR A 129      17.000   3.586  -4.773  1.00 26.36           C  
ATOM    990  OG1 THR A 129      16.484   5.449  -3.338  1.00 26.36           O  
ATOM    991  N   THR A 130      13.219   2.516  -2.467  1.00 33.56           N  
ATOM    992  CA  THR A 130      12.727   1.616  -1.431  1.00 33.56           C  
ATOM    993  C   THR A 130      11.820   2.361  -0.452  1.00 33.56           C  
ATOM    994  CB  THR A 130      13.891   0.959  -0.663  1.00 33.56           C  
ATOM    995  O   THR A 130      12.281   3.236   0.285  1.00 33.56           O  
ATOM    996  CG2 THR A 130      13.758  -0.560  -0.665  1.00 33.56           C  
ATOM    997  OG1 THR A 130      15.125   1.324  -1.281  1.00 33.56           O  
ATOM    998  N   ASN A 131      10.594   2.727  -0.895  1.00 34.03           N  
ATOM    999  CA  ASN A 131       9.812   3.488   0.069  1.00 34.03           C  
ATOM   1000  C   ASN A 131       8.680   2.650   0.662  1.00 34.03           C  
ATOM   1001  CB  ASN A 131       9.242   4.754  -0.580  1.00 34.03           C  
ATOM   1002  O   ASN A 131       8.062   1.845  -0.039  1.00 34.03           O  
ATOM   1003  CG  ASN A 131      10.289   5.836  -0.754  1.00 34.03           C  
ATOM   1004  ND2 ASN A 131      10.047   6.758  -1.678  1.00 34.03           N  
ATOM   1005  OD1 ASN A 131      11.312   5.844  -0.065  1.00 34.03           O  
ATOM   1006  N   THR A 132       8.758   2.117   1.904  1.00 38.03           N  
ATOM   1007  CA  THR A 132       7.574   1.795   2.688  1.00 38.03           C  
ATOM   1008  C   THR A 132       6.676   3.020   2.840  1.00 38.03           C  
ATOM   1009  CB  THR A 132       7.953   1.258   4.082  1.00 38.03           C  
ATOM   1010  O   THR A 132       7.133   4.082   3.270  1.00 38.03           O  
ATOM   1011  CG2 THR A 132       6.719   0.779   4.840  1.00 38.03           C  
ATOM   1012  OG1 THR A 132       8.859   0.162   3.932  1.00 38.03           O  
ATOM   1013  N   TYR A 133       5.621   3.031   1.956  1.00 37.22           N  
ATOM   1014  CA  TYR A 133       4.668   4.121   2.154  1.00 37.22           C  
ATOM   1015  C   TYR A 133       3.648   3.764   3.227  1.00 37.22           C  
ATOM   1016  CB  TYR A 133       3.953   4.453   0.842  1.00 37.22           C  
ATOM   1017  O   TYR A 133       2.988   2.725   3.145  1.00 37.22           O  
ATOM   1018  CG  TYR A 133       4.855   5.059  -0.206  1.00 37.22           C  
ATOM   1019  CD1 TYR A 133       5.059   6.434  -0.271  1.00 37.22           C  
ATOM   1020  CD2 TYR A 133       5.508   4.250  -1.134  1.00 37.22           C  
ATOM   1021  CE1 TYR A 133       5.891   6.992  -1.236  1.00 37.22           C  
ATOM   1022  CE2 TYR A 133       6.340   4.801  -2.104  1.00 37.22           C  
ATOM   1023  OH  TYR A 133       7.348   6.719  -3.105  1.00 37.22           O  
ATOM   1024  CZ  TYR A 133       6.523   6.172  -2.146  1.00 37.22           C  
ATOM   1025  N   THR A 134       3.918   4.328   4.344  1.00 39.06           N  
ATOM   1026  CA  THR A 134       2.943   4.211   5.426  1.00 39.06           C  
ATOM   1027  C   THR A 134       1.977   5.391   5.410  1.00 39.06           C  
ATOM   1028  CB  THR A 134       3.639   4.129   6.797  1.00 39.06           C  
ATOM   1029  O   THR A 134       2.402   6.547   5.371  1.00 39.06           O  
ATOM   1030  CG2 THR A 134       2.633   3.836   7.906  1.00 39.06           C  
ATOM   1031  OG1 THR A 134       4.617   3.082   6.770  1.00 39.06           O  
ATOM   1032  N   THR A 135       0.847   5.191   4.898  1.00 37.31           N  
ATOM   1033  CA  THR A 135      -0.172   6.223   5.055  1.00 37.31           C  
ATOM   1034  C   THR A 135      -0.928   6.043   6.367  1.00 37.31           C  
ATOM   1035  CB  THR A 135      -1.167   6.207   3.879  1.00 37.31           C  
ATOM   1036  O   THR A 135      -1.359   4.938   6.695  1.00 37.31           O  
ATOM   1037  CG2 THR A 135      -2.086   7.426   3.918  1.00 37.31           C  
ATOM   1038  OG1 THR A 135      -0.440   6.211   2.643  1.00 37.31           O  
ATOM   1039  N   GLU A 136      -0.749   7.020   7.152  1.00 36.91           N  
ATOM   1040  CA  GLU A 136      -1.479   7.055   8.414  1.00 36.91           C  
ATOM   1041  C   GLU A 136      -2.781   7.840   8.273  1.00 36.91           C  
ATOM   1042  CB  GLU A 136      -0.612   7.664   9.516  1.00 36.91           C  
ATOM   1043  O   GLU A 136      -2.781   8.977   7.801  1.00 36.91           O  
ATOM   1044  CG  GLU A 136       0.583   6.805   9.906  1.00 36.91           C  
ATOM   1045  CD  GLU A 136       1.395   7.391  11.055  1.00 36.91           C  
ATOM   1046  OE1 GLU A 136       2.350   6.730  11.516  1.00 36.91           O  
ATOM   1047  OE2 GLU A 136       1.072   8.523  11.484  1.00 36.91           O  
ATOM   1048  N   THR A 137      -3.797   7.199   8.102  1.00 37.19           N  
ATOM   1049  CA  THR A 137      -5.090   7.875   8.102  1.00 37.19           C  
ATOM   1050  C   THR A 137      -5.727   7.836   9.484  1.00 37.19           C  
ATOM   1051  CB  THR A 137      -6.047   7.238   7.070  1.00 37.19           C  
ATOM   1052  O   THR A 137      -5.738   6.789  10.141  1.00 37.19           O  
ATOM   1053  CG2 THR A 137      -7.305   8.086   6.895  1.00 37.19           C  
ATOM   1054  OG1 THR A 137      -5.379   7.129   5.809  1.00 37.19           O  
ATOM   1055  N   SER A 138      -5.809   9.062  10.047  1.00 37.19           N  
ATOM   1056  CA  SER A 138      -6.484   9.219  11.328  1.00 37.19           C  
ATOM   1057  C   SER A 138      -7.977   9.477  11.133  1.00 37.19           C  
ATOM   1058  CB  SER A 138      -5.859  10.367  12.125  1.00 37.19           C  
ATOM   1059  O   SER A 138      -8.367  10.312  10.320  1.00 37.19           O  
ATOM   1060  OG  SER A 138      -6.465  10.477  13.406  1.00 37.19           O  
ATOM   1061  N   ARG A 139      -8.703   8.500  11.547  1.00 39.53           N  
ATOM   1062  CA  ARG A 139     -10.156   8.672  11.484  1.00 39.53           C  
ATOM   1063  C   ARG A 139     -10.750   8.844  12.875  1.00 39.53           C  
ATOM   1064  CB  ARG A 139     -10.805   7.477  10.781  1.00 39.53           C  
ATOM   1065  O   ARG A 139     -10.328   8.172  13.820  1.00 39.53           O  
ATOM   1066  CG  ARG A 139     -10.391   7.320   9.328  1.00 39.53           C  
ATOM   1067  CD  ARG A 139     -11.070   6.117   8.680  1.00 39.53           C  
ATOM   1068  NE  ARG A 139     -10.625   5.934   7.297  1.00 39.53           N  
ATOM   1069  NH1 ARG A 139     -11.703   3.908   7.008  1.00 39.53           N  
ATOM   1070  NH2 ARG A 139     -10.484   4.816   5.297  1.00 39.53           N  
ATOM   1071  CZ  ARG A 139     -10.938   4.887   6.535  1.00 39.53           C  
ATOM   1072  N   SER A 140     -11.414  10.078  13.008  1.00 38.44           N  
ATOM   1073  CA  SER A 140     -12.109  10.320  14.266  1.00 38.44           C  
ATOM   1074  C   SER A 140     -13.609  10.047  14.133  1.00 38.44           C  
ATOM   1075  CB  SER A 140     -11.891  11.758  14.734  1.00 38.44           C  
ATOM   1076  O   SER A 140     -14.195  10.289  13.078  1.00 38.44           O  
ATOM   1077  OG  SER A 140     -12.352  12.680  13.758  1.00 38.44           O  
ATOM   1078  N   TRP A 141     -14.023   9.141  14.953  1.00 43.06           N  
ATOM   1079  CA  TRP A 141     -15.477   8.984  14.922  1.00 43.06           C  
ATOM   1080  C   TRP A 141     -16.094   9.344  16.266  1.00 43.06           C  
ATOM   1081  CB  TRP A 141     -15.852   7.555  14.539  1.00 43.06           C  
ATOM   1082  O   TRP A 141     -15.422   9.266  17.297  1.00 43.06           O  
ATOM   1083  CG  TRP A 141     -15.180   6.504  15.367  1.00 43.06           C  
ATOM   1084  CD1 TRP A 141     -13.984   5.895  15.109  1.00 43.06           C  
ATOM   1085  CD2 TRP A 141     -15.672   5.930  16.578  1.00 43.06           C  
ATOM   1086  CE2 TRP A 141     -14.719   4.980  17.016  1.00 43.06           C  
ATOM   1087  CE3 TRP A 141     -16.828   6.125  17.344  1.00 43.06           C  
ATOM   1088  NE1 TRP A 141     -13.695   4.980  16.094  1.00 43.06           N  
ATOM   1089  CH2 TRP A 141     -16.031   4.441  18.906  1.00 43.06           C  
ATOM   1090  CZ2 TRP A 141     -14.883   4.230  18.172  1.00 43.06           C  
ATOM   1091  CZ3 TRP A 141     -16.984   5.379  18.516  1.00 43.06           C  
ATOM   1092  N   THR A 142     -17.312  10.125  16.078  1.00 46.19           N  
ATOM   1093  CA  THR A 142     -18.172  10.430  17.219  1.00 46.19           C  
ATOM   1094  C   THR A 142     -19.500   9.703  17.094  1.00 46.19           C  
ATOM   1095  CB  THR A 142     -18.406  11.938  17.359  1.00 46.19           C  
ATOM   1096  O   THR A 142     -20.156   9.758  16.047  1.00 46.19           O  
ATOM   1097  CG2 THR A 142     -19.172  12.266  18.641  1.00 46.19           C  
ATOM   1098  OG1 THR A 142     -17.141  12.617  17.375  1.00 46.19           O  
ATOM   1099  N   ASP A 143     -19.688   8.727  18.047  1.00 52.31           N  
ATOM   1100  CA  ASP A 143     -20.984   8.070  18.062  1.00 52.31           C  
ATOM   1101  C   ASP A 143     -21.719   8.320  19.391  1.00 52.31           C  
ATOM   1102  CB  ASP A 143     -20.828   6.566  17.828  1.00 52.31           C  
ATOM   1103  O   ASP A 143     -21.078   8.547  20.422  1.00 52.31           O  
ATOM   1104  CG  ASP A 143     -22.016   5.949  17.125  1.00 52.31           C  
ATOM   1105  OD1 ASP A 143     -23.078   6.613  17.016  1.00 52.31           O  
ATOM   1106  OD2 ASP A 143     -21.906   4.789  16.672  1.00 52.31           O  
ATOM   1107  N   SER A 144     -23.000   8.547  19.266  1.00 60.66           N  
ATOM   1108  CA  SER A 144     -23.797   8.750  20.469  1.00 60.66           C  
ATOM   1109  C   SER A 144     -24.969   7.793  20.516  1.00 60.66           C  
ATOM   1110  CB  SER A 144     -24.297  10.195  20.531  1.00 60.66           C  
ATOM   1111  O   SER A 144     -25.516   7.410  19.469  1.00 60.66           O  
ATOM   1112  OG  SER A 144     -25.156  10.484  19.453  1.00 60.66           O  
ATOM   1113  N   LEU A 145     -25.156   7.156  21.594  1.00 64.31           N  
ATOM   1114  CA  LEU A 145     -26.250   6.219  21.812  1.00 64.31           C  
ATOM   1115  C   LEU A 145     -27.047   6.598  23.062  1.00 64.31           C  
ATOM   1116  CB  LEU A 145     -25.719   4.793  21.938  1.00 64.31           C  
ATOM   1117  O   LEU A 145     -26.453   6.938  24.094  1.00 64.31           O  
ATOM   1118  CG  LEU A 145     -26.750   3.709  22.250  1.00 64.31           C  
ATOM   1119  CD1 LEU A 145     -27.594   3.406  21.016  1.00 64.31           C  
ATOM   1120  CD2 LEU A 145     -26.062   2.445  22.766  1.00 64.31           C  
ATOM   1121  N   GLN A 146     -28.359   6.574  22.875  1.00 70.50           N  
ATOM   1122  CA  GLN A 146     -29.203   6.773  24.047  1.00 70.50           C  
ATOM   1123  C   GLN A 146     -29.422   5.457  24.797  1.00 70.50           C  
ATOM   1124  CB  GLN A 146     -30.562   7.379  23.656  1.00 70.50           C  
ATOM   1125  O   GLN A 146     -29.781   4.445  24.203  1.00 70.50           O  
ATOM   1126  CG  GLN A 146     -30.469   8.836  23.234  1.00 70.50           C  
ATOM   1127  CD  GLN A 146     -31.844   9.469  23.016  1.00 70.50           C  
ATOM   1128  NE2 GLN A 146     -31.906  10.789  23.109  1.00 70.50           N  
ATOM   1129  OE1 GLN A 146     -32.812   8.766  22.766  1.00 70.50           O  
ATOM   1130  N   VAL A 147     -29.062   5.445  26.078  1.00 68.56           N  
ATOM   1131  CA  VAL A 147     -29.266   4.258  26.891  1.00 68.56           C  
ATOM   1132  C   VAL A 147     -30.266   4.570  28.016  1.00 68.56           C  
ATOM   1133  CB  VAL A 147     -27.938   3.742  27.500  1.00 68.56           C  
ATOM   1134  O   VAL A 147     -30.188   5.629  28.641  1.00 68.56           O  
ATOM   1135  CG1 VAL A 147     -28.188   2.521  28.375  1.00 68.56           C  
ATOM   1136  CG2 VAL A 147     -26.953   3.410  26.391  1.00 68.56           C  
ATOM   1137  N   THR A 148     -31.266   3.754  28.078  1.00 81.44           N  
ATOM   1138  CA  THR A 148     -32.219   3.865  29.172  1.00 81.44           C  
ATOM   1139  C   THR A 148     -31.812   2.957  30.328  1.00 81.44           C  
ATOM   1140  CB  THR A 148     -33.656   3.518  28.719  1.00 81.44           C  
ATOM   1141  O   THR A 148     -31.672   1.746  30.156  1.00 81.44           O  
ATOM   1142  CG2 THR A 148     -34.656   3.730  29.844  1.00 81.44           C  
ATOM   1143  OG1 THR A 148     -34.000   4.352  27.609  1.00 81.44           O  
ATOM   1144  N   VAL A 149     -31.594   3.576  31.531  1.00 84.38           N  
ATOM   1145  CA  VAL A 149     -31.219   2.828  32.719  1.00 84.38           C  
ATOM   1146  C   VAL A 149     -32.438   2.629  33.625  1.00 84.38           C  
ATOM   1147  CB  VAL A 149     -30.078   3.541  33.500  1.00 84.38           C  
ATOM   1148  O   VAL A 149     -33.031   3.600  34.094  1.00 84.38           O  
ATOM   1149  CG1 VAL A 149     -29.578   2.666  34.656  1.00 84.38           C  
ATOM   1150  CG2 VAL A 149     -28.938   3.910  32.562  1.00 84.38           C  
ATOM   1151  N   PRO A 150     -32.844   1.431  33.812  1.00 86.81           N  
ATOM   1152  CA  PRO A 150     -34.000   1.173  34.688  1.00 86.81           C  
ATOM   1153  C   PRO A 150     -33.750   1.631  36.125  1.00 86.81           C  
ATOM   1154  CB  PRO A 150     -34.156  -0.348  34.625  1.00 86.81           C  
ATOM   1155  O   PRO A 150     -32.594   1.729  36.562  1.00 86.81           O  
ATOM   1156  CG  PRO A 150     -33.406  -0.758  33.406  1.00 86.81           C  
ATOM   1157  CD  PRO A 150     -32.312   0.245  33.156  1.00 86.81           C  
ATOM   1158  N   PRO A 151     -34.812   1.896  36.844  1.00 88.25           N  
ATOM   1159  CA  PRO A 151     -34.688   2.264  38.250  1.00 88.25           C  
ATOM   1160  C   PRO A 151     -33.969   1.185  39.062  1.00 88.25           C  
ATOM   1161  CB  PRO A 151     -36.125   2.449  38.719  1.00 88.25           C  
ATOM   1162  O   PRO A 151     -34.281  -0.003  38.938  1.00 88.25           O  
ATOM   1163  CG  PRO A 151     -36.906   2.674  37.469  1.00 88.25           C  
ATOM   1164  CD  PRO A 151     -36.219   1.951  36.344  1.00 88.25           C  
ATOM   1165  N   GLY A 152     -32.969   1.677  39.844  1.00 87.94           N  
ATOM   1166  CA  GLY A 152     -32.312   0.758  40.781  1.00 87.94           C  
ATOM   1167  C   GLY A 152     -31.266  -0.108  40.156  1.00 87.94           C  
ATOM   1168  O   GLY A 152     -30.828  -1.100  40.719  1.00 87.94           O  
ATOM   1169  N   TYR A 153     -30.812   0.281  38.938  1.00 90.94           N  
ATOM   1170  CA  TYR A 153     -29.797  -0.465  38.188  1.00 90.94           C  
ATOM   1171  C   TYR A 153     -28.609   0.418  37.844  1.00 90.94           C  
ATOM   1172  CB  TYR A 153     -30.406  -1.038  36.875  1.00 90.94           C  
ATOM   1173  O   TYR A 153     -28.719   1.647  37.844  1.00 90.94           O  
ATOM   1174  CG  TYR A 153     -31.172  -2.330  37.094  1.00 90.94           C  
ATOM   1175  CD1 TYR A 153     -30.672  -3.537  36.625  1.00 90.94           C  
ATOM   1176  CD2 TYR A 153     -32.375  -2.346  37.781  1.00 90.94           C  
ATOM   1177  CE1 TYR A 153     -31.359  -4.730  36.812  1.00 90.94           C  
ATOM   1178  CE2 TYR A 153     -33.094  -3.531  37.969  1.00 90.94           C  
ATOM   1179  OH  TYR A 153     -33.250  -5.895  37.688  1.00 90.94           O  
ATOM   1180  CZ  TYR A 153     -32.562  -4.715  37.500  1.00 90.94           C  
ATOM   1181  N   VAL A 154     -27.422  -0.201  37.562  1.00 86.25           N  
ATOM   1182  CA  VAL A 154     -26.266   0.414  36.938  1.00 86.25           C  
ATOM   1183  C   VAL A 154     -26.016  -0.234  35.562  1.00 86.25           C  
ATOM   1184  CB  VAL A 154     -25.000   0.293  37.812  1.00 86.25           C  
ATOM   1185  O   VAL A 154     -26.172  -1.447  35.406  1.00 86.25           O  
ATOM   1186  CG1 VAL A 154     -24.656  -1.173  38.062  1.00 86.25           C  
ATOM   1187  CG2 VAL A 154     -23.812   1.008  37.156  1.00 86.25           C  
ATOM   1188  N   THR A 155     -25.922   0.594  34.562  1.00 83.19           N  
ATOM   1189  CA  THR A 155     -25.609   0.083  33.250  1.00 83.19           C  
ATOM   1190  C   THR A 155     -24.125   0.295  32.906  1.00 83.19           C  
ATOM   1191  CB  THR A 155     -26.469   0.757  32.156  1.00 83.19           C  
ATOM   1192  O   THR A 155     -23.594   1.395  33.094  1.00 83.19           O  
ATOM   1193  CG2 THR A 155     -27.953   0.495  32.406  1.00 83.19           C  
ATOM   1194  OG1 THR A 155     -26.234   2.170  32.188  1.00 83.19           O  
ATOM   1195  N   GLU A 156     -23.391  -0.771  32.625  1.00 83.19           N  
ATOM   1196  CA  GLU A 156     -22.047  -0.733  32.062  1.00 83.19           C  
ATOM   1197  C   GLU A 156     -22.078  -0.758  30.531  1.00 83.19           C  
ATOM   1198  CB  GLU A 156     -21.219  -1.904  32.562  1.00 83.19           C  
ATOM   1199  O   GLU A 156     -22.734  -1.621  29.922  1.00 83.19           O  
ATOM   1200  CG  GLU A 156     -20.953  -1.854  34.062  1.00 83.19           C  
ATOM   1201  CD  GLU A 156     -20.125  -3.018  34.594  1.00 83.19           C  
ATOM   1202  OE1 GLU A 156     -19.844  -3.084  35.812  1.00 83.19           O  
ATOM   1203  OE2 GLU A 156     -19.734  -3.871  33.750  1.00 83.19           O  
ATOM   1204  N   HIS A 157     -21.594   0.221  29.859  1.00 74.50           N  
ATOM   1205  CA  HIS A 157     -21.625   0.293  28.406  1.00 74.50           C  
ATOM   1206  C   HIS A 157     -20.203   0.267  27.828  1.00 74.50           C  
ATOM   1207  CB  HIS A 157     -22.359   1.554  27.938  1.00 74.50           C  
ATOM   1208  O   HIS A 157     -19.312   0.937  28.344  1.00 74.50           O  
ATOM   1209  CG  HIS A 157     -21.859   2.809  28.578  1.00 74.50           C  
ATOM   1210  CD2 HIS A 157     -20.953   3.727  28.156  1.00 74.50           C  
ATOM   1211  ND1 HIS A 157     -22.281   3.234  29.812  1.00 74.50           N  
ATOM   1212  CE1 HIS A 157     -21.672   4.363  30.125  1.00 74.50           C  
ATOM   1213  NE2 HIS A 157     -20.859   4.684  29.141  1.00 74.50           N  
ATOM   1214  N   THR A 158     -20.000  -0.633  26.922  1.00 71.94           N  
ATOM   1215  CA  THR A 158     -18.719  -0.793  26.234  1.00 71.94           C  
ATOM   1216  C   THR A 158     -18.891  -0.614  24.719  1.00 71.94           C  
ATOM   1217  CB  THR A 158     -18.094  -2.172  26.516  1.00 71.94           C  
ATOM   1218  O   THR A 158     -19.625  -1.364  24.078  1.00 71.94           O  
ATOM   1219  CG2 THR A 158     -16.703  -2.279  25.922  1.00 71.94           C  
ATOM   1220  OG1 THR A 158     -18.016  -2.367  27.938  1.00 71.94           O  
ATOM   1221  N   PHE A 159     -18.281   0.422  24.234  1.00 64.38           N  
ATOM   1222  CA  PHE A 159     -18.250   0.631  22.781  1.00 64.38           C  
ATOM   1223  C   PHE A 159     -17.156  -0.206  22.141  1.00 64.38           C  
ATOM   1224  CB  PHE A 159     -18.047   2.113  22.453  1.00 64.38           C  
ATOM   1225  O   PHE A 159     -15.992  -0.111  22.516  1.00 64.38           O  
ATOM   1226  CG  PHE A 159     -18.078   2.424  20.984  1.00 64.38           C  
ATOM   1227  CD1 PHE A 159     -16.906   2.666  20.281  1.00 64.38           C  
ATOM   1228  CD2 PHE A 159     -19.281   2.471  20.312  1.00 64.38           C  
ATOM   1229  CE1 PHE A 159     -16.938   2.953  18.922  1.00 64.38           C  
ATOM   1230  CE2 PHE A 159     -19.328   2.758  18.938  1.00 64.38           C  
ATOM   1231  CZ  PHE A 159     -18.141   2.998  18.250  1.00 64.38           C  
ATOM   1232  N   ILE A 160     -17.578  -0.968  21.203  1.00 63.72           N  
ATOM   1233  CA  ILE A 160     -16.625  -1.902  20.594  1.00 63.72           C  
ATOM   1234  C   ILE A 160     -16.578  -1.661  19.078  1.00 63.72           C  
ATOM   1235  CB  ILE A 160     -17.016  -3.367  20.891  1.00 63.72           C  
ATOM   1236  O   ILE A 160     -17.609  -1.604  18.422  1.00 63.72           O  
ATOM   1237  CG1 ILE A 160     -17.062  -3.619  22.391  1.00 63.72           C  
ATOM   1238  CG2 ILE A 160     -16.062  -4.332  20.188  1.00 63.72           C  
ATOM   1239  CD1 ILE A 160     -17.719  -4.930  22.797  1.00 63.72           C  
ATOM   1240  N   VAL A 161     -15.336  -1.450  18.562  1.00 58.91           N  
ATOM   1241  CA  VAL A 161     -15.102  -1.387  17.125  1.00 58.91           C  
ATOM   1242  C   VAL A 161     -14.383  -2.654  16.672  1.00 58.91           C  
ATOM   1243  CB  VAL A 161     -14.273  -0.139  16.750  1.00 58.91           C  
ATOM   1244  O   VAL A 161     -13.328  -3.008  17.203  1.00 58.91           O  
ATOM   1245  CG1 VAL A 161     -14.039  -0.090  15.234  1.00 58.91           C  
ATOM   1246  CG2 VAL A 161     -14.977   1.132  17.219  1.00 58.91           C  
ATOM   1247  N   GLN A 162     -15.078  -3.326  15.781  1.00 60.00           N  
ATOM   1248  CA  GLN A 162     -14.453  -4.531  15.250  1.00 60.00           C  
ATOM   1249  C   GLN A 162     -13.773  -4.250  13.914  1.00 60.00           C  
ATOM   1250  CB  GLN A 162     -15.492  -5.648  15.086  1.00 60.00           C  
ATOM   1251  O   GLN A 162     -14.398  -3.697  13.000  1.00 60.00           O  
ATOM   1252  CG  GLN A 162     -15.961  -6.242  16.406  1.00 60.00           C  
ATOM   1253  CD  GLN A 162     -16.938  -7.391  16.219  1.00 60.00           C  
ATOM   1254  NE2 GLN A 162     -16.859  -8.383  17.094  1.00 60.00           N  
ATOM   1255  OE1 GLN A 162     -17.750  -7.391  15.289  1.00 60.00           O  
ATOM   1256  N   THR A 163     -12.430  -4.516  13.969  1.00 58.19           N  
ATOM   1257  CA  THR A 163     -11.648  -4.367  12.742  1.00 58.19           C  
ATOM   1258  C   THR A 163     -11.172  -5.723  12.234  1.00 58.19           C  
ATOM   1259  CB  THR A 163     -10.438  -3.441  12.961  1.00 58.19           C  
ATOM   1260  O   THR A 163     -11.062  -6.676  13.008  1.00 58.19           O  
ATOM   1261  CG2 THR A 163     -10.883  -2.051  13.406  1.00 58.19           C  
ATOM   1262  OG1 THR A 163      -9.586  -4.004  13.961  1.00 58.19           O  
ATOM   1263  N   GLY A 164     -11.219  -5.898  10.930  1.00 54.69           N  
ATOM   1264  CA  GLY A 164     -10.664  -7.105  10.344  1.00 54.69           C  
ATOM   1265  C   GLY A 164      -9.430  -6.852   9.500  1.00 54.69           C  
ATOM   1266  O   GLY A 164      -9.414  -5.938   8.680  1.00 54.69           O  
ATOM   1267  N   PRO A 165      -8.312  -7.605   9.977  1.00 56.81           N  
ATOM   1268  CA  PRO A 165      -7.129  -7.445   9.125  1.00 56.81           C  
ATOM   1269  C   PRO A 165      -7.355  -7.941   7.699  1.00 56.81           C  
ATOM   1270  CB  PRO A 165      -6.066  -8.289   9.836  1.00 56.81           C  
ATOM   1271  O   PRO A 165      -8.180  -8.836   7.477  1.00 56.81           O  
ATOM   1272  CG  PRO A 165      -6.836  -9.367  10.531  1.00 56.81           C  
ATOM   1273  CD  PRO A 165      -8.172  -8.805  10.938  1.00 56.81           C  
ATOM   1274  N   TYR A 166      -6.828  -7.141   6.715  1.00 57.28           N  
ATOM   1275  CA  TYR A 166      -6.844  -7.680   5.359  1.00 57.28           C  
ATOM   1276  C   TYR A 166      -5.434  -7.730   4.777  1.00 57.28           C  
ATOM   1277  CB  TYR A 166      -7.750  -6.840   4.453  1.00 57.28           C  
ATOM   1278  O   TYR A 166      -4.566  -6.945   5.168  1.00 57.28           O  
ATOM   1279  CG  TYR A 166      -7.258  -5.430   4.242  1.00 57.28           C  
ATOM   1280  CD1 TYR A 166      -7.672  -4.395   5.082  1.00 57.28           C  
ATOM   1281  CD2 TYR A 166      -6.387  -5.125   3.205  1.00 57.28           C  
ATOM   1282  CE1 TYR A 166      -7.223  -3.092   4.891  1.00 57.28           C  
ATOM   1283  CE2 TYR A 166      -5.930  -3.828   3.002  1.00 57.28           C  
ATOM   1284  OH  TYR A 166      -5.906  -1.531   3.654  1.00 57.28           O  
ATOM   1285  CZ  TYR A 166      -6.355  -2.818   3.850  1.00 57.28           C  
ATOM   1286  N   SER A 167      -5.191  -8.844   4.102  1.00 58.50           N  
ATOM   1287  CA  SER A 167      -3.986  -9.062   3.307  1.00 58.50           C  
ATOM   1288  C   SER A 167      -4.332  -9.516   1.892  1.00 58.50           C  
ATOM   1289  CB  SER A 167      -3.082 -10.102   3.977  1.00 58.50           C  
ATOM   1290  O   SER A 167      -4.848 -10.617   1.695  1.00 58.50           O  
ATOM   1291  OG  SER A 167      -1.892 -10.289   3.230  1.00 58.50           O  
ATOM   1292  N   LYS A 168      -4.148  -8.508   0.998  1.00 61.78           N  
ATOM   1293  CA  LYS A 168      -4.621  -8.828  -0.346  1.00 61.78           C  
ATOM   1294  C   LYS A 168      -3.480  -8.758  -1.359  1.00 61.78           C  
ATOM   1295  CB  LYS A 168      -5.750  -7.879  -0.760  1.00 61.78           C  
ATOM   1296  O   LYS A 168      -2.631  -7.867  -1.285  1.00 61.78           O  
ATOM   1297  CG  LYS A 168      -6.941  -7.891   0.182  1.00 61.78           C  
ATOM   1298  CD  LYS A 168      -7.750  -9.172   0.046  1.00 61.78           C  
ATOM   1299  CE  LYS A 168      -9.008  -9.141   0.911  1.00 61.78           C  
ATOM   1300  NZ  LYS A 168      -9.734 -10.445   0.884  1.00 61.78           N  
ATOM   1301  N   ASN A 169      -3.568  -9.820  -2.227  1.00 58.50           N  
ATOM   1302  CA  ASN A 169      -2.645  -9.766  -3.354  1.00 58.50           C  
ATOM   1303  C   ASN A 169      -3.133  -8.805  -4.438  1.00 58.50           C  
ATOM   1304  CB  ASN A 169      -2.434 -11.164  -3.938  1.00 58.50           C  
ATOM   1305  O   ASN A 169      -4.289  -8.883  -4.859  1.00 58.50           O  
ATOM   1306  CG  ASN A 169      -1.275 -11.219  -4.918  1.00 58.50           C  
ATOM   1307  ND2 ASN A 169      -1.421 -12.023  -5.961  1.00 58.50           N  
ATOM   1308  OD1 ASN A 169      -0.260 -10.547  -4.734  1.00 58.50           O  
ATOM   1309  N   VAL A 170      -2.305  -7.914  -4.867  1.00 58.88           N  
ATOM   1310  CA  VAL A 170      -2.615  -6.957  -5.922  1.00 58.88           C  
ATOM   1311  C   VAL A 170      -1.713  -7.207  -7.129  1.00 58.88           C  
ATOM   1312  CB  VAL A 170      -2.457  -5.500  -5.430  1.00 58.88           C  
ATOM   1313  O   VAL A 170      -0.510  -7.430  -6.977  1.00 58.88           O  
ATOM   1314  CG1 VAL A 170      -2.768  -4.516  -6.555  1.00 58.88           C  
ATOM   1315  CG2 VAL A 170      -3.359  -5.242  -4.227  1.00 58.88           C  
ATOM   1316  N   VAL A 171      -2.418  -7.289  -8.242  1.00 59.00           N  
ATOM   1317  CA  VAL A 171      -1.683  -7.484  -9.492  1.00 59.00           C  
ATOM   1318  C   VAL A 171      -1.710  -6.199 -10.312  1.00 59.00           C  
ATOM   1319  CB  VAL A 171      -2.260  -8.656 -10.312  1.00 59.00           C  
ATOM   1320  O   VAL A 171      -2.766  -5.582 -10.477  1.00 59.00           O  
ATOM   1321  CG1 VAL A 171      -1.515  -8.805 -11.641  1.00 59.00           C  
ATOM   1322  CG2 VAL A 171      -2.191  -9.953  -9.516  1.00 59.00           C  
ATOM   1323  N   LEU A 172      -0.505  -5.777 -10.789  1.00 61.22           N  
ATOM   1324  CA  LEU A 172      -0.377  -4.609 -11.648  1.00 61.22           C  
ATOM   1325  C   LEU A 172       0.165  -5.004 -13.023  1.00 61.22           C  
ATOM   1326  CB  LEU A 172       0.538  -3.562 -11.008  1.00 61.22           C  
ATOM   1327  O   LEU A 172       1.186  -5.688 -13.117  1.00 61.22           O  
ATOM   1328  CG  LEU A 172       0.848  -2.324 -11.852  1.00 61.22           C  
ATOM   1329  CD1 LEU A 172      -0.380  -1.425 -11.938  1.00 61.22           C  
ATOM   1330  CD2 LEU A 172       2.033  -1.563 -11.266  1.00 61.22           C  
ATOM   1331  N   GLU A 173      -0.580  -4.559 -13.977  1.00 67.81           N  
ATOM   1332  CA  GLU A 173      -0.119  -4.699 -15.359  1.00 67.81           C  
ATOM   1333  C   GLU A 173       0.031  -3.340 -16.031  1.00 67.81           C  
ATOM   1334  CB  GLU A 173      -1.081  -5.582 -16.156  1.00 67.81           C  
ATOM   1335  O   GLU A 173      -0.854  -2.488 -15.930  1.00 67.81           O  
ATOM   1336  CG  GLU A 173      -1.197  -7.004 -15.625  1.00 67.81           C  
ATOM   1337  CD  GLU A 173      -2.143  -7.875 -16.438  1.00 67.81           C  
ATOM   1338  OE1 GLU A 173      -2.264  -9.086 -16.141  1.00 67.81           O  
ATOM   1339  OE2 GLU A 173      -2.768  -7.340 -17.391  1.00 67.81           O  
ATOM   1340  N   ALA A 174       1.176  -3.189 -16.766  1.00 67.94           N  
ATOM   1341  CA  ALA A 174       1.385  -1.936 -17.484  1.00 67.94           C  
ATOM   1342  C   ALA A 174       2.279  -2.146 -18.703  1.00 67.94           C  
ATOM   1343  CB  ALA A 174       1.990  -0.883 -16.562  1.00 67.94           C  
ATOM   1344  O   ALA A 174       2.961  -3.170 -18.812  1.00 67.94           O  
ATOM   1345  N   ASP A 175       2.160  -1.174 -19.594  1.00 74.94           N  
ATOM   1346  CA  ASP A 175       3.061  -1.150 -20.734  1.00 74.94           C  
ATOM   1347  C   ASP A 175       4.176  -0.126 -20.547  1.00 74.94           C  
ATOM   1348  CB  ASP A 175       2.285  -0.843 -22.031  1.00 74.94           C  
ATOM   1349  O   ASP A 175       3.932   0.977 -20.047  1.00 74.94           O  
ATOM   1350  CG  ASP A 175       1.336  -1.958 -22.422  1.00 74.94           C  
ATOM   1351  OD1 ASP A 175       1.562  -3.123 -22.031  1.00 74.94           O  
ATOM   1352  OD2 ASP A 175       0.357  -1.671 -23.141  1.00 74.94           O  
ATOM   1353  N   ILE A 176       5.418  -0.578 -20.906  1.00 74.81           N  
ATOM   1354  CA  ILE A 176       6.590   0.286 -20.797  1.00 74.81           C  
ATOM   1355  C   ILE A 176       7.164   0.559 -22.172  1.00 74.81           C  
ATOM   1356  CB  ILE A 176       7.668  -0.338 -19.875  1.00 74.81           C  
ATOM   1357  O   ILE A 176       7.395  -0.371 -22.953  1.00 74.81           O  
ATOM   1358  CG1 ILE A 176       7.070  -0.686 -18.500  1.00 74.81           C  
ATOM   1359  CG2 ILE A 176       8.859   0.607 -19.734  1.00 74.81           C  
ATOM   1360  CD1 ILE A 176       7.969  -1.556 -17.641  1.00 74.81           C  
ATOM   1361  N   ALA A 177       7.367   1.902 -22.422  1.00 76.31           N  
ATOM   1362  CA  ALA A 177       7.930   2.289 -23.719  1.00 76.31           C  
ATOM   1363  C   ALA A 177       8.844   3.502 -23.578  1.00 76.31           C  
ATOM   1364  CB  ALA A 177       6.812   2.578 -24.719  1.00 76.31           C  
ATOM   1365  O   ALA A 177       8.898   4.125 -22.516  1.00 76.31           O  
ATOM   1366  N   GLY A 178       9.594   3.707 -24.703  1.00 76.31           N  
ATOM   1367  CA  GLY A 178      10.414   4.906 -24.750  1.00 76.31           C  
ATOM   1368  C   GLY A 178      11.898   4.617 -24.891  1.00 76.31           C  
ATOM   1369  O   GLY A 178      12.289   3.477 -25.141  1.00 76.31           O  
ATOM   1370  N   HIS A 179      12.664   5.770 -24.672  1.00 78.50           N  
ATOM   1371  CA  HIS A 179      14.102   5.668 -24.859  1.00 78.50           C  
ATOM   1372  C   HIS A 179      14.867   6.180 -23.656  1.00 78.50           C  
ATOM   1373  CB  HIS A 179      14.523   6.441 -26.109  1.00 78.50           C  
ATOM   1374  O   HIS A 179      14.375   7.043 -22.922  1.00 78.50           O  
ATOM   1375  CG  HIS A 179      13.781   6.047 -27.344  1.00 78.50           C  
ATOM   1376  CD2 HIS A 179      12.766   6.652 -28.000  1.00 78.50           C  
ATOM   1377  ND1 HIS A 179      14.055   4.891 -28.047  1.00 78.50           N  
ATOM   1378  CE1 HIS A 179      13.242   4.805 -29.078  1.00 78.50           C  
ATOM   1379  NE2 HIS A 179      12.445   5.859 -29.078  1.00 78.50           N  
ATOM   1380  N   GLY A 180      16.031   5.570 -23.438  1.00 81.19           N  
ATOM   1381  CA  GLY A 180      17.031   6.145 -22.562  1.00 81.19           C  
ATOM   1382  C   GLY A 180      18.297   6.562 -23.281  1.00 81.19           C  
ATOM   1383  O   GLY A 180      18.500   6.191 -24.438  1.00 81.19           O  
ATOM   1384  N   TRP A 181      19.062   7.484 -22.641  1.00 84.75           N  
ATOM   1385  CA  TRP A 181      20.359   7.840 -23.188  1.00 84.75           C  
ATOM   1386  C   TRP A 181      21.469   7.531 -22.188  1.00 84.75           C  
ATOM   1387  CB  TRP A 181      20.406   9.320 -23.578  1.00 84.75           C  
ATOM   1388  O   TRP A 181      21.234   7.465 -20.984  1.00 84.75           O  
ATOM   1389  CG  TRP A 181      20.250  10.258 -22.422  1.00 84.75           C  
ATOM   1390  CD1 TRP A 181      19.078  10.789 -21.938  1.00 84.75           C  
ATOM   1391  CD2 TRP A 181      21.297  10.773 -21.594  1.00 84.75           C  
ATOM   1392  CE2 TRP A 181      20.703  11.617 -20.625  1.00 84.75           C  
ATOM   1393  CE3 TRP A 181      22.688  10.609 -21.578  1.00 84.75           C  
ATOM   1394  NE1 TRP A 181      19.344  11.602 -20.859  1.00 84.75           N  
ATOM   1395  CH2 TRP A 181      22.797  12.109 -19.672  1.00 84.75           C  
ATOM   1396  CZ2 TRP A 181      21.453  12.289 -19.656  1.00 84.75           C  
ATOM   1397  CZ3 TRP A 181      23.438  11.281 -20.609  1.00 84.75           C  
ATOM   1398  N   PHE A 182      22.656   7.320 -22.750  1.00 89.56           N  
ATOM   1399  CA  PHE A 182      23.828   7.152 -21.891  1.00 89.56           C  
ATOM   1400  C   PHE A 182      25.078   7.730 -22.562  1.00 89.56           C  
ATOM   1401  CB  PHE A 182      24.047   5.676 -21.562  1.00 89.56           C  
ATOM   1402  O   PHE A 182      25.203   7.680 -23.781  1.00 89.56           O  
ATOM   1403  CG  PHE A 182      24.312   4.816 -22.766  1.00 89.56           C  
ATOM   1404  CD1 PHE A 182      23.281   4.375 -23.578  1.00 89.56           C  
ATOM   1405  CD2 PHE A 182      25.625   4.449 -23.094  1.00 89.56           C  
ATOM   1406  CE1 PHE A 182      23.516   3.582 -24.688  1.00 89.56           C  
ATOM   1407  CE2 PHE A 182      25.875   3.654 -24.219  1.00 89.56           C  
ATOM   1408  CZ  PHE A 182      24.828   3.221 -25.016  1.00 89.56           C  
ATOM   1409  N   ASN A 183      25.906   8.398 -21.797  1.00 92.12           N  
ATOM   1410  CA  ASN A 183      27.172   8.938 -22.266  1.00 92.12           C  
ATOM   1411  C   ASN A 183      28.328   8.000 -21.938  1.00 92.12           C  
ATOM   1412  CB  ASN A 183      27.422  10.320 -21.656  1.00 92.12           C  
ATOM   1413  O   ASN A 183      28.375   7.418 -20.859  1.00 92.12           O  
ATOM   1414  CG  ASN A 183      26.484  11.375 -22.203  1.00 92.12           C  
ATOM   1415  ND2 ASN A 183      26.156  12.367 -21.375  1.00 92.12           N  
ATOM   1416  OD1 ASN A 183      26.062  11.312 -23.359  1.00 92.12           O  
ATOM   1417  N   TYR A 184      29.172   7.809 -22.984  1.00 94.69           N  
ATOM   1418  CA  TYR A 184      30.328   6.941 -22.750  1.00 94.69           C  
ATOM   1419  C   TYR A 184      31.578   7.535 -23.375  1.00 94.69           C  
ATOM   1420  CB  TYR A 184      30.062   5.543 -23.312  1.00 94.69           C  
ATOM   1421  O   TYR A 184      31.500   8.367 -24.281  1.00 94.69           O  
ATOM   1422  CG  TYR A 184      29.828   5.527 -24.812  1.00 94.69           C  
ATOM   1423  CD1 TYR A 184      28.547   5.652 -25.328  1.00 94.69           C  
ATOM   1424  CD2 TYR A 184      30.891   5.387 -25.703  1.00 94.69           C  
ATOM   1425  CE1 TYR A 184      28.312   5.637 -26.703  1.00 94.69           C  
ATOM   1426  CE2 TYR A 184      30.672   5.367 -27.078  1.00 94.69           C  
ATOM   1427  OH  TYR A 184      29.172   5.477 -28.922  1.00 94.69           O  
ATOM   1428  CZ  TYR A 184      29.391   5.492 -27.562  1.00 94.69           C  
ATOM   1429  N   ARG A 185      32.750   7.176 -22.781  1.00 95.38           N  
ATOM   1430  CA  ARG A 185      34.031   7.574 -23.312  1.00 95.38           C  
ATOM   1431  C   ARG A 185      34.719   6.406 -24.031  1.00 95.38           C  
ATOM   1432  CB  ARG A 185      34.938   8.109 -22.203  1.00 95.38           C  
ATOM   1433  O   ARG A 185      34.906   5.332 -23.453  1.00 95.38           O  
ATOM   1434  CG  ARG A 185      36.250   8.711 -22.703  1.00 95.38           C  
ATOM   1435  CD  ARG A 185      37.094   9.234 -21.562  1.00 95.38           C  
ATOM   1436  NE  ARG A 185      36.469  10.352 -20.875  1.00 95.38           N  
ATOM   1437  NH1 ARG A 185      38.156  10.641 -19.328  1.00 95.38           N  
ATOM   1438  NH2 ARG A 185      36.312  11.992 -19.266  1.00 95.38           N  
ATOM   1439  CZ  ARG A 185      36.969  10.992 -19.828  1.00 95.38           C  
ATOM   1440  N   ALA A 186      35.062   6.602 -25.312  1.00 91.88           N  
ATOM   1441  CA  ALA A 186      35.875   5.699 -26.141  1.00 91.88           C  
ATOM   1442  C   ALA A 186      37.250   6.297 -26.438  1.00 91.88           C  
ATOM   1443  CB  ALA A 186      35.156   5.395 -27.453  1.00 91.88           C  
ATOM   1444  O   ALA A 186      37.469   7.492 -26.234  1.00 91.88           O  
ATOM   1445  N   PRO A 187      38.281   5.406 -26.828  1.00 90.25           N  
ATOM   1446  CA  PRO A 187      39.594   6.031 -27.078  1.00 90.25           C  
ATOM   1447  C   PRO A 187      39.500   7.160 -28.109  1.00 90.25           C  
ATOM   1448  CB  PRO A 187      40.438   4.871 -27.609  1.00 90.25           C  
ATOM   1449  O   PRO A 187      39.156   6.922 -29.266  1.00 90.25           O  
ATOM   1450  CG  PRO A 187      39.812   3.643 -27.062  1.00 90.25           C  
ATOM   1451  CD  PRO A 187      38.312   3.869 -26.984  1.00 90.25           C  
ATOM   1452  N   GLY A 188      39.500   8.469 -27.594  1.00 89.25           N  
ATOM   1453  CA  GLY A 188      39.656   9.570 -28.531  1.00 89.25           C  
ATOM   1454  C   GLY A 188      38.375  10.352 -28.781  1.00 89.25           C  
ATOM   1455  O   GLY A 188      38.375  11.344 -29.516  1.00 89.25           O  
ATOM   1456  N   TYR A 189      37.250   9.945 -28.062  1.00 90.62           N  
ATOM   1457  CA  TYR A 189      36.031  10.734 -28.188  1.00 90.62           C  
ATOM   1458  C   TYR A 189      35.031  10.367 -27.094  1.00 90.62           C  
ATOM   1459  CB  TYR A 189      35.375  10.516 -29.562  1.00 90.62           C  
ATOM   1460  O   TYR A 189      35.156   9.336 -26.422  1.00 90.62           O  
ATOM   1461  CG  TYR A 189      34.906   9.109 -29.797  1.00 90.62           C  
ATOM   1462  CD1 TYR A 189      35.750   8.125 -30.281  1.00 90.62           C  
ATOM   1463  CD2 TYR A 189      33.594   8.750 -29.516  1.00 90.62           C  
ATOM   1464  CE1 TYR A 189      35.312   6.824 -30.500  1.00 90.62           C  
ATOM   1465  CE2 TYR A 189      33.125   7.457 -29.734  1.00 90.62           C  
ATOM   1466  OH  TYR A 189      33.562   5.215 -30.438  1.00 90.62           O  
ATOM   1467  CZ  TYR A 189      34.000   6.500 -30.219  1.00 90.62           C  
ATOM   1468  N   THR A 190      34.062  11.266 -26.828  1.00 93.44           N  
ATOM   1469  CA  THR A 190      32.875  11.086 -26.016  1.00 93.44           C  
ATOM   1470  C   THR A 190      31.625  11.062 -26.891  1.00 93.44           C  
ATOM   1471  CB  THR A 190      32.750  12.203 -24.953  1.00 93.44           C  
ATOM   1472  O   THR A 190      31.500  11.867 -27.812  1.00 93.44           O  
ATOM   1473  CG2 THR A 190      31.547  11.953 -24.047  1.00 93.44           C  
ATOM   1474  OG1 THR A 190      33.938  12.242 -24.172  1.00 93.44           O  
ATOM   1475  N   ALA A 191      30.812   9.969 -26.609  1.00 92.75           N  
ATOM   1476  CA  ALA A 191      29.625   9.812 -27.453  1.00 92.75           C  
ATOM   1477  C   ALA A 191      28.391   9.539 -26.625  1.00 92.75           C  
ATOM   1478  CB  ALA A 191      29.844   8.688 -28.469  1.00 92.75           C  
ATOM   1479  O   ALA A 191      28.484   9.227 -25.438  1.00 92.75           O  
ATOM   1480  N   THR A 192      27.234   9.766 -27.234  1.00 91.44           N  
ATOM   1481  CA  THR A 192      25.938   9.500 -26.625  1.00 91.44           C  
ATOM   1482  C   THR A 192      25.219   8.367 -27.344  1.00 91.44           C  
ATOM   1483  CB  THR A 192      25.047  10.758 -26.625  1.00 91.44           C  
ATOM   1484  O   THR A 192      25.094   8.383 -28.578  1.00 91.44           O  
ATOM   1485  CG2 THR A 192      23.688  10.461 -26.000  1.00 91.44           C  
ATOM   1486  OG1 THR A 192      25.688  11.789 -25.859  1.00 91.44           O  
ATOM   1487  N   GLY A 193      24.875   7.312 -26.594  1.00 89.62           N  
ATOM   1488  CA  GLY A 193      24.047   6.234 -27.125  1.00 89.62           C  
ATOM   1489  C   GLY A 193      22.594   6.359 -26.719  1.00 89.62           C  
ATOM   1490  O   GLY A 193      22.266   6.949 -25.688  1.00 89.62           O  
ATOM   1491  N   ILE A 194      21.734   5.887 -27.672  1.00 87.81           N  
ATOM   1492  CA  ILE A 194      20.312   5.816 -27.391  1.00 87.81           C  
ATOM   1493  C   ILE A 194      19.859   4.355 -27.375  1.00 87.81           C  
ATOM   1494  CB  ILE A 194      19.484   6.617 -28.438  1.00 87.81           C  
ATOM   1495  O   ILE A 194      20.234   3.574 -28.250  1.00 87.81           O  
ATOM   1496  CG1 ILE A 194      19.922   8.086 -28.438  1.00 87.81           C  
ATOM   1497  CG2 ILE A 194      17.984   6.484 -28.156  1.00 87.81           C  
ATOM   1498  CD1 ILE A 194      19.297   8.914 -29.547  1.00 87.81           C  
ATOM   1499  N   VAL A 195      19.000   4.039 -26.391  1.00 86.00           N  
ATOM   1500  CA  VAL A 195      18.562   2.650 -26.297  1.00 86.00           C  
ATOM   1501  C   VAL A 195      17.109   2.602 -25.859  1.00 86.00           C  
ATOM   1502  CB  VAL A 195      19.438   1.845 -25.312  1.00 86.00           C  
ATOM   1503  O   VAL A 195      16.641   3.449 -25.078  1.00 86.00           O  
ATOM   1504  CG1 VAL A 195      19.312   2.402 -23.891  1.00 86.00           C  
ATOM   1505  CG2 VAL A 195      19.062   0.366 -25.344  1.00 86.00           C  
ATOM   1506  N   ASN A 196      16.469   1.551 -26.453  1.00 85.38           N  
ATOM   1507  CA  ASN A 196      15.094   1.304 -26.047  1.00 85.38           C  
ATOM   1508  C   ASN A 196      15.031   0.733 -24.625  1.00 85.38           C  
ATOM   1509  CB  ASN A 196      14.398   0.364 -27.031  1.00 85.38           C  
ATOM   1510  O   ASN A 196      15.773  -0.189 -24.297  1.00 85.38           O  
ATOM   1511  CG  ASN A 196      14.117   1.022 -28.359  1.00 85.38           C  
ATOM   1512  ND2 ASN A 196      14.117   0.228 -29.422  1.00 85.38           N  
ATOM   1513  OD1 ASN A 196      13.898   2.234 -28.438  1.00 85.38           O  
ATOM   1514  N   ILE A 197      14.055   1.391 -23.828  1.00 79.81           N  
ATOM   1515  CA  ILE A 197      13.906   0.963 -22.453  1.00 79.81           C  
ATOM   1516  C   ILE A 197      13.445  -0.490 -22.406  1.00 79.81           C  
ATOM   1517  CB  ILE A 197      12.922   1.867 -21.672  1.00 79.81           C  
ATOM   1518  O   ILE A 197      13.812  -1.236 -21.484  1.00 79.81           O  
ATOM   1519  CG1 ILE A 197      13.547   3.244 -21.422  1.00 79.81           C  
ATOM   1520  CG2 ILE A 197      12.500   1.205 -20.359  1.00 79.81           C  
ATOM   1521  CD1 ILE A 197      14.891   3.191 -20.703  1.00 79.81           C  
ATOM   1522  N   THR A 198      12.797  -0.916 -23.438  1.00 82.38           N  
ATOM   1523  CA  THR A 198      12.336  -2.297 -23.547  1.00 82.38           C  
ATOM   1524  C   THR A 198      13.516  -3.254 -23.672  1.00 82.38           C  
ATOM   1525  CB  THR A 198      11.383  -2.480 -24.734  1.00 82.38           C  
ATOM   1526  O   THR A 198      13.523  -4.324 -23.062  1.00 82.38           O  
ATOM   1527  CG2 THR A 198      10.094  -1.694 -24.547  1.00 82.38           C  
ATOM   1528  OG1 THR A 198      12.031  -2.023 -25.938  1.00 82.38           O  
ATOM   1529  N   ARG A 199      14.469  -2.889 -24.391  1.00 84.81           N  
ATOM   1530  CA  ARG A 199      15.695  -3.662 -24.578  1.00 84.81           C  
ATOM   1531  C   ARG A 199      16.516  -3.707 -23.297  1.00 84.81           C  
ATOM   1532  CB  ARG A 199      16.531  -3.080 -25.719  1.00 84.81           C  
ATOM   1533  O   ARG A 199      17.078  -4.746 -22.953  1.00 84.81           O  
ATOM   1534  CG  ARG A 199      17.828  -3.826 -25.984  1.00 84.81           C  
ATOM   1535  CD  ARG A 199      17.578  -5.195 -26.594  1.00 84.81           C  
ATOM   1536  NE  ARG A 199      18.828  -5.871 -26.938  1.00 84.81           N  
ATOM   1537  NH1 ARG A 199      17.828  -7.797 -27.719  1.00 84.81           N  
ATOM   1538  NH2 ARG A 199      20.109  -7.609 -27.719  1.00 84.81           N  
ATOM   1539  CZ  ARG A 199      18.922  -7.090 -27.453  1.00 84.81           C  
ATOM   1540  N   VAL A 200      16.516  -2.613 -22.625  1.00 85.81           N  
ATOM   1541  CA  VAL A 200      17.219  -2.498 -21.344  1.00 85.81           C  
ATOM   1542  C   VAL A 200      16.609  -3.467 -20.344  1.00 85.81           C  
ATOM   1543  CB  VAL A 200      17.156  -1.054 -20.797  1.00 85.81           C  
ATOM   1544  O   VAL A 200      17.328  -4.223 -19.688  1.00 85.81           O  
ATOM   1545  CG1 VAL A 200      17.672  -1.001 -19.359  1.00 85.81           C  
ATOM   1546  CG2 VAL A 200      17.969  -0.114 -21.688  1.00 85.81           C  
ATOM   1547  N   LEU A 201      15.312  -3.480 -20.297  1.00 82.75           N  
ATOM   1548  CA  LEU A 201      14.594  -4.324 -19.344  1.00 82.75           C  
ATOM   1549  C   LEU A 201      14.750  -5.797 -19.703  1.00 82.75           C  
ATOM   1550  CB  LEU A 201      13.109  -3.951 -19.328  1.00 82.75           C  
ATOM   1551  O   LEU A 201      14.914  -6.641 -18.812  1.00 82.75           O  
ATOM   1552  CG  LEU A 201      12.773  -2.535 -18.859  1.00 82.75           C  
ATOM   1553  CD1 LEU A 201      11.273  -2.268 -19.000  1.00 82.75           C  
ATOM   1554  CD2 LEU A 201      13.219  -2.330 -17.406  1.00 82.75           C  
ATOM   1555  N   TYR A 202      14.727  -6.094 -20.953  1.00 85.81           N  
ATOM   1556  CA  TYR A 202      14.914  -7.457 -21.453  1.00 85.81           C  
ATOM   1557  C   TYR A 202      16.328  -7.957 -21.172  1.00 85.81           C  
ATOM   1558  CB  TYR A 202      14.617  -7.531 -22.953  1.00 85.81           C  
ATOM   1559  O   TYR A 202      16.500  -9.055 -20.641  1.00 85.81           O  
ATOM   1560  CG  TYR A 202      14.750  -8.922 -23.531  1.00 85.81           C  
ATOM   1561  CD1 TYR A 202      15.891  -9.297 -24.234  1.00 85.81           C  
ATOM   1562  CD2 TYR A 202      13.734  -9.859 -23.359  1.00 85.81           C  
ATOM   1563  CE1 TYR A 202      16.016 -10.578 -24.766  1.00 85.81           C  
ATOM   1564  CE2 TYR A 202      13.852 -11.141 -23.891  1.00 85.81           C  
ATOM   1565  OH  TYR A 202      15.109 -12.758 -25.109  1.00 85.81           O  
ATOM   1566  CZ  TYR A 202      14.992 -11.492 -24.594  1.00 85.81           C  
ATOM   1567  N   ASP A 203      17.344  -7.168 -21.500  1.00 88.25           N  
ATOM   1568  CA  ASP A 203      18.750  -7.535 -21.344  1.00 88.25           C  
ATOM   1569  C   ASP A 203      19.125  -7.711 -19.875  1.00 88.25           C  
ATOM   1570  CB  ASP A 203      19.656  -6.477 -21.984  1.00 88.25           C  
ATOM   1571  O   ASP A 203      19.938  -8.562 -19.531  1.00 88.25           O  
ATOM   1572  CG  ASP A 203      19.656  -6.547 -23.500  1.00 88.25           C  
ATOM   1573  OD1 ASP A 203      19.078  -7.500 -24.078  1.00 88.25           O  
ATOM   1574  OD2 ASP A 203      20.250  -5.641 -24.141  1.00 88.25           O  
ATOM   1575  N   ASN A 204      18.500  -6.957 -19.047  1.00 86.94           N  
ATOM   1576  CA  ASN A 204      18.766  -7.027 -17.609  1.00 86.94           C  
ATOM   1577  C   ASN A 204      17.938  -8.125 -16.938  1.00 86.94           C  
ATOM   1578  CB  ASN A 204      18.500  -5.676 -16.953  1.00 86.94           C  
ATOM   1579  O   ASN A 204      18.062  -8.344 -15.734  1.00 86.94           O  
ATOM   1580  CG  ASN A 204      19.625  -4.684 -17.156  1.00 86.94           C  
ATOM   1581  ND2 ASN A 204      19.391  -3.430 -16.797  1.00 86.94           N  
ATOM   1582  OD1 ASN A 204      20.703  -5.043 -17.641  1.00 86.94           O  
ATOM   1583  N   LYS A 205      17.125  -8.820 -17.719  1.00 84.25           N  
ATOM   1584  CA  LYS A 205      16.297  -9.914 -17.219  1.00 84.25           C  
ATOM   1585  C   LYS A 205      15.430  -9.461 -16.047  1.00 84.25           C  
ATOM   1586  CB  LYS A 205      17.156 -11.109 -16.812  1.00 84.25           C  
ATOM   1587  O   LYS A 205      15.359 -10.141 -15.023  1.00 84.25           O  
ATOM   1588  CG  LYS A 205      17.969 -11.695 -17.953  1.00 84.25           C  
ATOM   1589  CD  LYS A 205      18.734 -12.945 -17.500  1.00 84.25           C  
ATOM   1590  CE  LYS A 205      19.562 -13.531 -18.641  1.00 84.25           C  
ATOM   1591  NZ  LYS A 205      20.219 -14.805 -18.234  1.00 84.25           N  
ATOM   1592  N   VAL A 206      14.836  -8.219 -16.266  1.00 74.88           N  
ATOM   1593  CA  VAL A 206      13.953  -7.695 -15.234  1.00 74.88           C  
ATOM   1594  C   VAL A 206      12.719  -8.586 -15.109  1.00 74.88           C  
ATOM   1595  CB  VAL A 206      13.531  -6.238 -15.531  1.00 74.88           C  
ATOM   1596  O   VAL A 206      12.062  -8.891 -16.109  1.00 74.88           O  
ATOM   1597  CG1 VAL A 206      12.547  -5.734 -14.477  1.00 74.88           C  
ATOM   1598  CG2 VAL A 206      14.766  -5.332 -15.594  1.00 74.88           C  
ATOM   1599  N   PRO A 207      12.453  -9.102 -13.867  1.00 70.31           N  
ATOM   1600  CA  PRO A 207      11.289  -9.969 -13.664  1.00 70.31           C  
ATOM   1601  C   PRO A 207       9.969  -9.281 -14.016  1.00 70.31           C  
ATOM   1602  CB  PRO A 207      11.359 -10.289 -12.172  1.00 70.31           C  
ATOM   1603  O   PRO A 207       9.797  -8.094 -13.734  1.00 70.31           O  
ATOM   1604  CG  PRO A 207      12.773 -10.031 -11.781  1.00 70.31           C  
ATOM   1605  CD  PRO A 207      13.320  -8.953 -12.672  1.00 70.31           C  
ATOM   1606  N   GLY A 208       9.047 -10.094 -14.695  1.00 69.62           N  
ATOM   1607  CA  GLY A 208       7.711  -9.539 -14.898  1.00 69.62           C  
ATOM   1608  C   GLY A 208       7.594  -8.727 -16.172  1.00 69.62           C  
ATOM   1609  O   GLY A 208       6.562  -8.094 -16.422  1.00 69.62           O  
ATOM   1610  N   ILE A 209       8.711  -8.789 -17.000  1.00 76.75           N  
ATOM   1611  CA  ILE A 209       8.750  -8.094 -18.281  1.00 76.75           C  
ATOM   1612  C   ILE A 209       8.586  -9.094 -19.422  1.00 76.75           C  
ATOM   1613  CB  ILE A 209      10.062  -7.293 -18.453  1.00 76.75           C  
ATOM   1614  O   ILE A 209       9.273 -10.117 -19.453  1.00 76.75           O  
ATOM   1615  CG1 ILE A 209      10.148  -6.180 -17.406  1.00 76.75           C  
ATOM   1616  CG2 ILE A 209      10.164  -6.723 -19.875  1.00 76.75           C  
ATOM   1617  CD1 ILE A 209       9.094  -5.098 -17.562  1.00 76.75           C  
ATOM   1618  N   THR A 210       7.668  -8.859 -20.219  1.00 83.12           N  
ATOM   1619  CA  THR A 210       7.492  -9.586 -21.469  1.00 83.12           C  
ATOM   1620  C   THR A 210       7.641  -8.648 -22.672  1.00 83.12           C  
ATOM   1621  CB  THR A 210       6.117 -10.281 -21.531  1.00 83.12           C  
ATOM   1622  O   THR A 210       6.797  -7.781 -22.891  1.00 83.12           O  
ATOM   1623  CG2 THR A 210       6.016 -11.203 -22.734  1.00 83.12           C  
ATOM   1624  OG1 THR A 210       5.926 -11.047 -20.328  1.00 83.12           O  
ATOM   1625  N   PRO A 211       8.828  -8.828 -23.391  1.00 75.25           N  
ATOM   1626  CA  PRO A 211       9.039  -7.938 -24.531  1.00 75.25           C  
ATOM   1627  C   PRO A 211       8.094  -8.227 -25.688  1.00 75.25           C  
ATOM   1628  CB  PRO A 211      10.492  -8.211 -24.922  1.00 75.25           C  
ATOM   1629  O   PRO A 211       7.699  -9.375 -25.906  1.00 75.25           O  
ATOM   1630  CG  PRO A 211      10.820  -9.531 -24.297  1.00 75.25           C  
ATOM   1631  CD  PRO A 211       9.844  -9.781 -23.188  1.00 75.25           C  
ATOM   1632  N   TYR A 212       7.508  -7.254 -26.344  1.00 70.19           N  
ATOM   1633  CA  TYR A 212       6.723  -7.395 -27.562  1.00 70.19           C  
ATOM   1634  C   TYR A 212       7.629  -7.527 -28.781  1.00 70.19           C  
ATOM   1635  CB  TYR A 212       5.785  -6.195 -27.734  1.00 70.19           C  
ATOM   1636  O   TYR A 212       8.773  -7.070 -28.766  1.00 70.19           O  
ATOM   1637  CG  TYR A 212       4.465  -6.348 -27.016  1.00 70.19           C  
ATOM   1638  CD1 TYR A 212       3.348  -6.863 -27.672  1.00 70.19           C  
ATOM   1639  CD2 TYR A 212       4.336  -5.980 -25.688  1.00 70.19           C  
ATOM   1640  CE1 TYR A 212       2.131  -7.000 -27.016  1.00 70.19           C  
ATOM   1641  CE2 TYR A 212       3.125  -6.117 -25.016  1.00 70.19           C  
ATOM   1642  OH  TYR A 212       0.828  -6.766 -25.031  1.00 70.19           O  
ATOM   1643  CZ  TYR A 212       2.029  -6.629 -25.688  1.00 70.19           C  
ATOM   1644  N   PRO A 213       7.312  -8.352 -29.812  1.00 64.94           N  
ATOM   1645  CA  PRO A 213       8.094  -8.672 -31.000  1.00 64.94           C  
ATOM   1646  C   PRO A 213       8.625  -7.430 -31.719  1.00 64.94           C  
ATOM   1647  CB  PRO A 213       7.098  -9.422 -31.891  1.00 64.94           C  
ATOM   1648  O   PRO A 213       9.680  -7.477 -32.344  1.00 64.94           O  
ATOM   1649  CG  PRO A 213       5.918  -9.672 -31.000  1.00 64.94           C  
ATOM   1650  CD  PRO A 213       6.039  -8.805 -29.781  1.00 64.94           C  
ATOM   1651  N   ASP A 214       8.172  -6.180 -31.422  1.00 67.94           N  
ATOM   1652  CA  ASP A 214       8.516  -4.969 -32.156  1.00 67.94           C  
ATOM   1653  C   ASP A 214       9.383  -4.039 -31.312  1.00 67.94           C  
ATOM   1654  CB  ASP A 214       7.246  -4.238 -32.594  1.00 67.94           C  
ATOM   1655  O   ASP A 214       9.797  -2.975 -31.781  1.00 67.94           O  
ATOM   1656  CG  ASP A 214       6.285  -3.965 -31.469  1.00 67.94           C  
ATOM   1657  OD1 ASP A 214       6.527  -4.434 -30.328  1.00 67.94           O  
ATOM   1658  OD2 ASP A 214       5.270  -3.273 -31.703  1.00 67.94           O  
ATOM   1659  N   ASP A 215       9.984  -4.484 -30.156  1.00 67.00           N  
ATOM   1660  CA  ASP A 215      10.953  -3.844 -29.266  1.00 67.00           C  
ATOM   1661  C   ASP A 215      10.500  -2.436 -28.891  1.00 67.00           C  
ATOM   1662  CB  ASP A 215      12.336  -3.797 -29.922  1.00 67.00           C  
ATOM   1663  O   ASP A 215      11.273  -1.662 -28.312  1.00 67.00           O  
ATOM   1664  CG  ASP A 215      13.008  -5.156 -29.984  1.00 67.00           C  
ATOM   1665  OD1 ASP A 215      12.617  -6.066 -29.219  1.00 67.00           O  
ATOM   1666  OD2 ASP A 215      13.930  -5.320 -30.812  1.00 67.00           O  
ATOM   1667  N   PHE A 216       9.250  -2.088 -29.203  1.00 70.50           N  
ATOM   1668  CA  PHE A 216       8.789  -0.721 -29.000  1.00 70.50           C  
ATOM   1669  C   PHE A 216       8.047  -0.597 -27.672  1.00 70.50           C  
ATOM   1670  CB  PHE A 216       7.875  -0.281 -30.141  1.00 70.50           C  
ATOM   1671  O   PHE A 216       7.988   0.486 -27.078  1.00 70.50           O  
ATOM   1672  CG  PHE A 216       8.617   0.079 -31.406  1.00 70.50           C  
ATOM   1673  CD1 PHE A 216       9.305   1.284 -31.500  1.00 70.50           C  
ATOM   1674  CD2 PHE A 216       8.633  -0.789 -32.500  1.00 70.50           C  
ATOM   1675  CE1 PHE A 216       9.992   1.620 -32.656  1.00 70.50           C  
ATOM   1676  CE2 PHE A 216       9.320  -0.461 -33.656  1.00 70.50           C  
ATOM   1677  CZ  PHE A 216      10.000   0.745 -33.750  1.00 70.50           C  
ATOM   1678  N   TYR A 217       7.625  -1.655 -27.141  1.00 76.00           N  
ATOM   1679  CA  TYR A 217       7.023  -1.635 -25.812  1.00 76.00           C  
ATOM   1680  C   TYR A 217       7.141  -2.998 -25.141  1.00 76.00           C  
ATOM   1681  CB  TYR A 217       5.551  -1.220 -25.891  1.00 76.00           C  
ATOM   1682  O   TYR A 217       7.371  -4.008 -25.797  1.00 76.00           O  
ATOM   1683  CG  TYR A 217       4.699  -2.160 -26.703  1.00 76.00           C  
ATOM   1684  CD1 TYR A 217       4.586  -2.006 -28.094  1.00 76.00           C  
ATOM   1685  CD2 TYR A 217       4.012  -3.205 -26.109  1.00 76.00           C  
ATOM   1686  CE1 TYR A 217       3.801  -2.869 -28.844  1.00 76.00           C  
ATOM   1687  CE2 TYR A 217       3.223  -4.074 -26.859  1.00 76.00           C  
ATOM   1688  OH  TYR A 217       2.348  -4.758 -28.969  1.00 76.00           O  
ATOM   1689  CZ  TYR A 217       3.125  -3.898 -28.219  1.00 76.00           C  
ATOM   1690  N   ALA A 218       7.176  -3.018 -23.812  1.00 79.50           N  
ATOM   1691  CA  ALA A 218       7.223  -4.203 -22.969  1.00 79.50           C  
ATOM   1692  C   ALA A 218       6.062  -4.207 -21.969  1.00 79.50           C  
ATOM   1693  CB  ALA A 218       8.555  -4.273 -22.219  1.00 79.50           C  
ATOM   1694  O   ALA A 218       5.605  -3.148 -21.531  1.00 79.50           O  
ATOM   1695  N   ARG A 219       5.523  -5.477 -21.891  1.00 82.25           N  
ATOM   1696  CA  ARG A 219       4.488  -5.641 -20.875  1.00 82.25           C  
ATOM   1697  C   ARG A 219       5.102  -6.020 -19.531  1.00 82.25           C  
ATOM   1698  CB  ARG A 219       3.475  -6.703 -21.312  1.00 82.25           C  
ATOM   1699  O   ARG A 219       5.949  -6.906 -19.453  1.00 82.25           O  
ATOM   1700  CG  ARG A 219       2.299  -6.852 -20.359  1.00 82.25           C  
ATOM   1701  CD  ARG A 219       1.109  -7.520 -21.031  1.00 82.25           C  
ATOM   1702  NE  ARG A 219       0.418  -6.609 -21.938  1.00 82.25           N  
ATOM   1703  NH1 ARG A 219      -1.021  -8.203 -22.781  1.00 82.25           N  
ATOM   1704  NH2 ARG A 219      -1.136  -6.043 -23.531  1.00 82.25           N  
ATOM   1705  CZ  ARG A 219      -0.578  -6.953 -22.750  1.00 82.25           C  
ATOM   1706  N   PHE A 220       4.617  -5.172 -18.547  1.00 71.88           N  
ATOM   1707  CA  PHE A 220       5.016  -5.473 -17.188  1.00 71.88           C  
ATOM   1708  C   PHE A 220       3.861  -6.102 -16.406  1.00 71.88           C  
ATOM   1709  CB  PHE A 220       5.496  -4.207 -16.469  1.00 71.88           C  
ATOM   1710  O   PHE A 220       2.730  -5.613 -16.469  1.00 71.88           O  
ATOM   1711  CG  PHE A 220       5.719  -4.387 -14.992  1.00 71.88           C  
ATOM   1712  CD1 PHE A 220       4.781  -3.926 -14.078  1.00 71.88           C  
ATOM   1713  CD2 PHE A 220       6.863  -5.016 -14.523  1.00 71.88           C  
ATOM   1714  CE1 PHE A 220       4.984  -4.090 -12.703  1.00 71.88           C  
ATOM   1715  CE2 PHE A 220       7.074  -5.184 -13.156  1.00 71.88           C  
ATOM   1716  CZ  PHE A 220       6.133  -4.723 -12.250  1.00 71.88           C  
ATOM   1717  N   ARG A 221       4.180  -7.191 -15.734  1.00 72.06           N  
ATOM   1718  CA  ARG A 221       3.256  -7.805 -14.789  1.00 72.06           C  
ATOM   1719  C   ARG A 221       3.934  -8.047 -13.445  1.00 72.06           C  
ATOM   1720  CB  ARG A 221       2.709  -9.117 -15.344  1.00 72.06           C  
ATOM   1721  O   ARG A 221       4.934  -8.766 -13.367  1.00 72.06           O  
ATOM   1722  CG  ARG A 221       1.615  -9.742 -14.484  1.00 72.06           C  
ATOM   1723  CD  ARG A 221       1.011 -10.969 -15.156  1.00 72.06           C  
ATOM   1724  NE  ARG A 221      -0.092 -11.523 -14.367  1.00 72.06           N  
ATOM   1725  NH1 ARG A 221      -0.410 -13.359 -15.727  1.00 72.06           N  
ATOM   1726  NH2 ARG A 221      -1.729 -13.055 -13.875  1.00 72.06           N  
ATOM   1727  CZ  ARG A 221      -0.741 -12.641 -14.656  1.00 72.06           C  
ATOM   1728  N   GLY A 222       3.379  -7.336 -12.469  1.00 59.69           N  
ATOM   1729  CA  GLY A 222       3.895  -7.488 -11.117  1.00 59.69           C  
ATOM   1730  C   GLY A 222       2.805  -7.727 -10.086  1.00 59.69           C  
ATOM   1731  O   GLY A 222       1.622  -7.531 -10.367  1.00 59.69           O  
ATOM   1732  N   SER A 223       3.225  -8.367  -8.953  1.00 60.12           N  
ATOM   1733  CA  SER A 223       2.271  -8.617  -7.871  1.00 60.12           C  
ATOM   1734  C   SER A 223       2.832  -8.164  -6.527  1.00 60.12           C  
ATOM   1735  CB  SER A 223       1.903 -10.102  -7.809  1.00 60.12           C  
ATOM   1736  O   SER A 223       4.051  -8.102  -6.344  1.00 60.12           O  
ATOM   1737  OG  SER A 223       3.037 -10.883  -7.480  1.00 60.12           O  
ATOM   1738  N   GLY A 224       1.967  -7.637  -5.684  1.00 52.78           N  
ATOM   1739  CA  GLY A 224       2.303  -7.281  -4.312  1.00 52.78           C  
ATOM   1740  C   GLY A 224       1.169  -7.527  -3.338  1.00 52.78           C  
ATOM   1741  O   GLY A 224       0.096  -7.992  -3.729  1.00 52.78           O  
ATOM   1742  N   LYS A 225       1.589  -7.281  -1.973  1.00 55.88           N  
ATOM   1743  CA  LYS A 225       0.597  -7.488  -0.922  1.00 55.88           C  
ATOM   1744  C   LYS A 225       0.104  -6.160  -0.358  1.00 55.88           C  
ATOM   1745  CB  LYS A 225       1.176  -8.352   0.201  1.00 55.88           C  
ATOM   1746  O   LYS A 225       0.903  -5.258  -0.092  1.00 55.88           O  
ATOM   1747  CG  LYS A 225       1.383  -9.812  -0.183  1.00 55.88           C  
ATOM   1748  CD  LYS A 225       1.763 -10.656   1.025  1.00 55.88           C  
ATOM   1749  CE  LYS A 225       1.957 -12.117   0.645  1.00 55.88           C  
ATOM   1750  NZ  LYS A 225       2.314 -12.953   1.829  1.00 55.88           N  
ATOM   1751  N   LEU A 226      -1.246  -6.020  -0.336  1.00 55.31           N  
ATOM   1752  CA  LEU A 226      -1.884  -4.922   0.383  1.00 55.31           C  
ATOM   1753  C   LEU A 226      -2.373  -5.383   1.753  1.00 55.31           C  
ATOM   1754  CB  LEU A 226      -3.055  -4.359  -0.427  1.00 55.31           C  
ATOM   1755  O   LEU A 226      -3.207  -6.285   1.848  1.00 55.31           O  
ATOM   1756  CG  LEU A 226      -3.721  -3.100   0.129  1.00 55.31           C  
ATOM   1757  CD1 LEU A 226      -2.764  -1.914   0.047  1.00 55.31           C  
ATOM   1758  CD2 LEU A 226      -5.016  -2.803  -0.621  1.00 55.31           C  
ATOM   1759  N   GLU A 227      -1.709  -4.734   2.818  1.00 56.44           N  
ATOM   1760  CA  GLU A 227      -2.078  -5.121   4.176  1.00 56.44           C  
ATOM   1761  C   GLU A 227      -2.680  -3.947   4.941  1.00 56.44           C  
ATOM   1762  CB  GLU A 227      -0.864  -5.676   4.926  1.00 56.44           C  
ATOM   1763  O   GLU A 227      -2.195  -2.818   4.836  1.00 56.44           O  
ATOM   1764  CG  GLU A 227      -0.259  -6.918   4.289  1.00 56.44           C  
ATOM   1765  CD  GLU A 227       0.980  -7.422   5.012  1.00 56.44           C  
ATOM   1766  OE1 GLU A 227       1.469  -8.523   4.680  1.00 56.44           O  
ATOM   1767  OE2 GLU A 227       1.465  -6.703   5.918  1.00 56.44           O  
ATOM   1768  N   GLY A 228      -3.766  -4.223   5.645  1.00 53.78           N  
ATOM   1769  CA  GLY A 228      -4.379  -3.199   6.477  1.00 53.78           C  
ATOM   1770  C   GLY A 228      -5.457  -3.744   7.395  1.00 53.78           C  
ATOM   1771  O   GLY A 228      -5.602  -4.961   7.539  1.00 53.78           O  
ATOM   1772  N   LYS A 229      -6.031  -2.777   8.164  1.00 53.88           N  
ATOM   1773  CA  LYS A 229      -7.180  -3.070   9.016  1.00 53.88           C  
ATOM   1774  C   LYS A 229      -8.414  -2.303   8.562  1.00 53.88           C  
ATOM   1775  CB  LYS A 229      -6.863  -2.730  10.477  1.00 53.88           C  
ATOM   1776  O   LYS A 229      -8.320  -1.142   8.164  1.00 53.88           O  
ATOM   1777  CG  LYS A 229      -5.781  -3.605  11.094  1.00 53.88           C  
ATOM   1778  CD  LYS A 229      -5.539  -3.246  12.555  1.00 53.88           C  
ATOM   1779  CE  LYS A 229      -4.426  -4.090  13.164  1.00 53.88           C  
ATOM   1780  NZ  LYS A 229      -4.184  -3.738  14.594  1.00 53.88           N  
ATOM   1781  N   MET A 230      -9.516  -3.061   8.398  1.00 54.09           N  
ATOM   1782  CA  MET A 230     -10.758  -2.418   7.980  1.00 54.09           C  
ATOM   1783  C   MET A 230     -11.805  -2.506   9.078  1.00 54.09           C  
ATOM   1784  CB  MET A 230     -11.281  -3.057   6.695  1.00 54.09           C  
ATOM   1785  O   MET A 230     -11.891  -3.510   9.789  1.00 54.09           O  
ATOM   1786  CG  MET A 230     -11.742  -4.496   6.867  1.00 54.09           C  
ATOM   1787  SD  MET A 230     -12.359  -5.230   5.305  1.00 54.09           S  
ATOM   1788  CE  MET A 230     -11.617  -4.090   4.102  1.00 54.09           C  
ATOM   1789  N   GLY A 231     -12.445  -1.295   9.359  1.00 51.03           N  
ATOM   1790  CA  GLY A 231     -13.570  -1.299  10.281  1.00 51.03           C  
ATOM   1791  C   GLY A 231     -14.766  -2.070   9.758  1.00 51.03           C  
ATOM   1792  O   GLY A 231     -15.219  -1.834   8.641  1.00 51.03           O  
ATOM   1793  N   LEU A 232     -15.227  -3.148  10.414  1.00 52.47           N  
ATOM   1794  CA  LEU A 232     -16.250  -4.090   9.969  1.00 52.47           C  
ATOM   1795  C   LEU A 232     -17.594  -3.758  10.602  1.00 52.47           C  
ATOM   1796  CB  LEU A 232     -15.844  -5.523  10.328  1.00 52.47           C  
ATOM   1797  O   LEU A 232     -18.625  -3.799   9.930  1.00 52.47           O  
ATOM   1798  CG  LEU A 232     -14.609  -6.078   9.609  1.00 52.47           C  
ATOM   1799  CD1 LEU A 232     -14.234  -7.438  10.188  1.00 52.47           C  
ATOM   1800  CD2 LEU A 232     -14.859  -6.176   8.109  1.00 52.47           C  
ATOM   1801  N   GLN A 233     -17.594  -3.322  11.859  1.00 55.62           N  
ATOM   1802  CA  GLN A 233     -18.812  -2.973  12.570  1.00 55.62           C  
ATOM   1803  C   GLN A 233     -18.500  -2.363  13.938  1.00 55.62           C  
ATOM   1804  CB  GLN A 233     -19.703  -4.199  12.742  1.00 55.62           C  
ATOM   1805  O   GLN A 233     -17.391  -2.533  14.453  1.00 55.62           O  
ATOM   1806  CG  GLN A 233     -19.109  -5.281  13.633  1.00 55.62           C  
ATOM   1807  CD  GLN A 233     -20.000  -6.508  13.742  1.00 55.62           C  
ATOM   1808  NE2 GLN A 233     -19.656  -7.402  14.664  1.00 55.62           N  
ATOM   1809  OE1 GLN A 233     -20.984  -6.648  13.008  1.00 55.62           O  
ATOM   1810  N   SER A 234     -19.469  -1.561  14.461  1.00 59.12           N  
ATOM   1811  CA  SER A 234     -19.375  -1.032  15.820  1.00 59.12           C  
ATOM   1812  C   SER A 234     -20.625  -1.361  16.625  1.00 59.12           C  
ATOM   1813  CB  SER A 234     -19.156   0.482  15.789  1.00 59.12           C  
ATOM   1814  O   SER A 234     -21.734  -1.372  16.094  1.00 59.12           O  
ATOM   1815  OG  SER A 234     -20.219   1.128  15.102  1.00 59.12           O  
ATOM   1816  N   PHE A 235     -20.438  -1.750  17.828  1.00 67.88           N  
ATOM   1817  CA  PHE A 235     -21.578  -1.992  18.703  1.00 67.88           C  
ATOM   1818  C   PHE A 235     -21.266  -1.541  20.125  1.00 67.88           C  
ATOM   1819  CB  PHE A 235     -21.953  -3.475  18.703  1.00 67.88           C  
ATOM   1820  O   PHE A 235     -20.109  -1.306  20.469  1.00 67.88           O  
ATOM   1821  CG  PHE A 235     -20.797  -4.402  18.906  1.00 67.88           C  
ATOM   1822  CD1 PHE A 235     -20.031  -4.852  17.844  1.00 67.88           C  
ATOM   1823  CD2 PHE A 235     -20.453  -4.828  20.188  1.00 67.88           C  
ATOM   1824  CE1 PHE A 235     -18.953  -5.711  18.031  1.00 67.88           C  
ATOM   1825  CE2 PHE A 235     -19.391  -5.688  20.406  1.00 67.88           C  
ATOM   1826  CZ  PHE A 235     -18.641  -6.129  19.312  1.00 67.88           C  
ATOM   1827  N   VAL A 236     -22.297  -1.314  20.859  1.00 68.69           N  
ATOM   1828  CA  VAL A 236     -22.188  -1.011  22.281  1.00 68.69           C  
ATOM   1829  C   VAL A 236     -22.688  -2.193  23.109  1.00 68.69           C  
ATOM   1830  CB  VAL A 236     -22.969   0.270  22.656  1.00 68.69           C  
ATOM   1831  O   VAL A 236     -23.812  -2.654  22.906  1.00 68.69           O  
ATOM   1832  CG1 VAL A 236     -22.859   0.553  24.156  1.00 68.69           C  
ATOM   1833  CG2 VAL A 236     -22.453   1.460  21.844  1.00 68.69           C  
ATOM   1834  N   ASN A 237     -21.844  -2.738  23.812  1.00 80.06           N  
ATOM   1835  CA  ASN A 237     -22.234  -3.752  24.781  1.00 80.06           C  
ATOM   1836  C   ASN A 237     -22.766  -3.117  26.062  1.00 80.06           C  
ATOM   1837  CB  ASN A 237     -21.078  -4.691  25.094  1.00 80.06           C  
ATOM   1838  O   ASN A 237     -22.094  -2.270  26.656  1.00 80.06           O  
ATOM   1839  CG  ASN A 237     -21.516  -5.973  25.766  1.00 80.06           C  
ATOM   1840  ND2 ASN A 237     -20.578  -6.680  26.375  1.00 80.06           N  
ATOM   1841  OD1 ASN A 237     -22.703  -6.324  25.734  1.00 80.06           O  
ATOM   1842  N   ILE A 238     -24.000  -3.523  26.453  1.00 80.94           N  
ATOM   1843  CA  ILE A 238     -24.609  -2.979  27.672  1.00 80.94           C  
ATOM   1844  C   ILE A 238     -24.797  -4.090  28.688  1.00 80.94           C  
ATOM   1845  CB  ILE A 238     -25.953  -2.295  27.359  1.00 80.94           C  
ATOM   1846  O   ILE A 238     -25.359  -5.148  28.375  1.00 80.94           O  
ATOM   1847  CG1 ILE A 238     -25.766  -1.185  26.312  1.00 80.94           C  
ATOM   1848  CG2 ILE A 238     -26.594  -1.745  28.641  1.00 80.94           C  
ATOM   1849  CD1 ILE A 238     -25.031   0.038  26.844  1.00 80.94           C  
ATOM   1850  N   VAL A 239     -24.281  -3.836  29.828  1.00 87.88           N  
ATOM   1851  CA  VAL A 239     -24.516  -4.734  30.953  1.00 87.88           C  
ATOM   1852  C   VAL A 239     -25.297  -4.004  32.031  1.00 87.88           C  
ATOM   1853  CB  VAL A 239     -23.188  -5.289  31.516  1.00 87.88           C  
ATOM   1854  O   VAL A 239     -24.812  -3.012  32.594  1.00 87.88           O  
ATOM   1855  CG1 VAL A 239     -23.469  -6.270  32.656  1.00 87.88           C  
ATOM   1856  CG2 VAL A 239     -22.375  -5.957  30.422  1.00 87.88           C  
ATOM   1857  N   GLU A 240     -26.484  -4.461  32.281  1.00 90.25           N  
ATOM   1858  CA  GLU A 240     -27.312  -3.910  33.344  1.00 90.25           C  
ATOM   1859  C   GLU A 240     -27.234  -4.762  34.625  1.00 90.25           C  
ATOM   1860  CB  GLU A 240     -28.766  -3.793  32.906  1.00 90.25           C  
ATOM   1861  O   GLU A 240     -27.500  -5.965  34.594  1.00 90.25           O  
ATOM   1862  CG  GLU A 240     -28.969  -2.865  31.703  1.00 90.25           C  
ATOM   1863  CD  GLU A 240     -30.391  -2.848  31.172  1.00 90.25           C  
ATOM   1864  OE1 GLU A 240     -30.703  -2.018  30.297  1.00 90.25           O  
ATOM   1865  OE2 GLU A 240     -31.203  -3.672  31.656  1.00 90.25           O  
ATOM   1866  N   ARG A 241     -26.859  -4.109  35.656  1.00 91.94           N  
ATOM   1867  CA  ARG A 241     -26.781  -4.801  36.938  1.00 91.94           C  
ATOM   1868  C   ARG A 241     -27.531  -4.039  38.031  1.00 91.94           C  
ATOM   1869  CB  ARG A 241     -25.312  -4.992  37.375  1.00 91.94           C  
ATOM   1870  O   ARG A 241     -27.531  -2.809  38.031  1.00 91.94           O  
ATOM   1871  CG  ARG A 241     -24.500  -5.820  36.375  1.00 91.94           C  
ATOM   1872  CD  ARG A 241     -23.047  -5.945  36.844  1.00 91.94           C  
ATOM   1873  NE  ARG A 241     -22.125  -5.340  35.875  1.00 91.94           N  
ATOM   1874  NH1 ARG A 241     -20.266  -6.504  36.594  1.00 91.94           N  
ATOM   1875  NH2 ARG A 241     -20.094  -5.012  34.875  1.00 91.94           N  
ATOM   1876  CZ  ARG A 241     -20.828  -5.621  35.781  1.00 91.94           C  
ATOM   1877  N   PRO A 242     -28.234  -4.840  38.938  1.00 90.00           N  
ATOM   1878  CA  PRO A 242     -28.875  -4.117  40.031  1.00 90.00           C  
ATOM   1879  C   PRO A 242     -27.859  -3.383  40.938  1.00 90.00           C  
ATOM   1880  CB  PRO A 242     -29.578  -5.223  40.844  1.00 90.00           C  
ATOM   1881  O   PRO A 242     -26.734  -3.863  41.125  1.00 90.00           O  
ATOM   1882  CG  PRO A 242     -29.609  -6.395  39.906  1.00 90.00           C  
ATOM   1883  CD  PRO A 242     -28.500  -6.238  38.906  1.00 90.00           C  
ATOM   1884  N   LEU A 243     -28.188  -2.211  41.312  1.00 90.00           N  
ATOM   1885  CA  LEU A 243     -27.344  -1.482  42.281  1.00 90.00           C  
ATOM   1886  C   LEU A 243     -27.188  -2.264  43.562  1.00 90.00           C  
ATOM   1887  CB  LEU A 243     -27.938  -0.101  42.562  1.00 90.00           C  
ATOM   1888  O   LEU A 243     -28.031  -3.092  43.906  1.00 90.00           O  
ATOM   1889  CG  LEU A 243     -27.859   0.918  41.406  1.00 90.00           C  
ATOM   1890  CD1 LEU A 243     -28.719   2.143  41.750  1.00 90.00           C  
ATOM   1891  CD2 LEU A 243     -26.422   1.321  41.156  1.00 90.00           C  
ATOM   1892  N   SER A 244     -26.094  -2.100  44.219  1.00 85.75           N  
ATOM   1893  CA  SER A 244     -25.828  -2.775  45.500  1.00 85.75           C  
ATOM   1894  C   SER A 244     -27.000  -2.625  46.469  1.00 85.75           C  
ATOM   1895  CB  SER A 244     -24.547  -2.230  46.156  1.00 85.75           C  
ATOM   1896  O   SER A 244     -27.484  -1.516  46.688  1.00 85.75           O  
ATOM   1897  OG  SER A 244     -24.203  -2.982  47.281  1.00 85.75           O  
ATOM   1898  N   GLY A 245     -27.578  -3.750  46.938  1.00 83.19           N  
ATOM   1899  CA  GLY A 245     -28.656  -3.648  47.906  1.00 83.19           C  
ATOM   1900  C   GLY A 245     -30.031  -3.709  47.281  1.00 83.19           C  
ATOM   1901  O   GLY A 245     -31.062  -3.658  47.969  1.00 83.19           O  
ATOM   1902  N   ARG A 246     -30.062  -3.887  45.906  1.00 85.12           N  
ATOM   1903  CA  ARG A 246     -31.281  -4.023  45.125  1.00 85.12           C  
ATOM   1904  C   ARG A 246     -31.344  -5.375  44.438  1.00 85.12           C  
ATOM   1905  CB  ARG A 246     -31.406  -2.895  44.094  1.00 85.12           C  
ATOM   1906  O   ARG A 246     -30.312  -5.914  44.031  1.00 85.12           O  
ATOM   1907  CG  ARG A 246     -31.672  -1.528  44.719  1.00 85.12           C  
ATOM   1908  CD  ARG A 246     -32.188  -0.543  43.688  1.00 85.12           C  
ATOM   1909  NE  ARG A 246     -32.500   0.757  44.281  1.00 85.12           N  
ATOM   1910  NH1 ARG A 246     -34.250   1.237  42.875  1.00 85.12           N  
ATOM   1911  NH2 ARG A 246     -33.656   2.732  44.500  1.00 85.12           N  
ATOM   1912  CZ  ARG A 246     -33.469   1.573  43.875  1.00 85.12           C  
ATOM   1913  N   ALA A 247     -32.594  -6.008  44.531  1.00 83.56           N  
ATOM   1914  CA  ALA A 247     -32.812  -7.289  43.875  1.00 83.56           C  
ATOM   1915  C   ALA A 247     -33.062  -7.098  42.375  1.00 83.56           C  
ATOM   1916  CB  ALA A 247     -34.000  -8.008  44.500  1.00 83.56           C  
ATOM   1917  O   ALA A 247     -33.625  -6.074  41.938  1.00 83.56           O  
ATOM   1918  N   GLY A 248     -32.562  -8.062  41.625  1.00 87.12           N  
ATOM   1919  CA  GLY A 248     -32.781  -8.016  40.188  1.00 87.12           C  
ATOM   1920  C   GLY A 248     -31.828  -8.883  39.375  1.00 87.12           C  
ATOM   1921  O   GLY A 248     -30.875  -9.430  39.938  1.00 87.12           O  
ATOM   1922  N   GLN A 249     -32.094  -9.062  38.031  1.00 87.56           N  
ATOM   1923  CA  GLN A 249     -31.281  -9.906  37.188  1.00 87.56           C  
ATOM   1924  C   GLN A 249     -30.297  -9.070  36.344  1.00 87.56           C  
ATOM   1925  CB  GLN A 249     -32.156 -10.734  36.250  1.00 87.56           C  
ATOM   1926  O   GLN A 249     -30.562  -7.906  36.062  1.00 87.56           O  
ATOM   1927  CG  GLN A 249     -33.031 -11.750  36.969  1.00 87.56           C  
ATOM   1928  CD  GLN A 249     -33.875 -12.586  36.031  1.00 87.56           C  
ATOM   1929  NE2 GLN A 249     -34.406 -13.688  36.531  1.00 87.56           N  
ATOM   1930  OE1 GLN A 249     -34.031 -12.242  34.844  1.00 87.56           O  
ATOM   1931  N   VAL A 250     -29.094  -9.688  36.188  1.00 88.62           N  
ATOM   1932  CA  VAL A 250     -28.125  -9.070  35.281  1.00 88.62           C  
ATOM   1933  C   VAL A 250     -28.547  -9.312  33.844  1.00 88.62           C  
ATOM   1934  CB  VAL A 250     -26.703  -9.625  35.531  1.00 88.62           C  
ATOM   1935  O   VAL A 250     -28.859 -10.445  33.469  1.00 88.62           O  
ATOM   1936  CG1 VAL A 250     -25.703  -9.008  34.531  1.00 88.62           C  
ATOM   1937  CG2 VAL A 250     -26.266  -9.352  36.969  1.00 88.62           C  
ATOM   1938  N   ARG A 251     -28.609  -8.227  33.031  1.00 88.12           N  
ATOM   1939  CA  ARG A 251     -28.938  -8.305  31.625  1.00 88.12           C  
ATOM   1940  C   ARG A 251     -27.797  -7.793  30.766  1.00 88.12           C  
ATOM   1941  CB  ARG A 251     -30.219  -7.512  31.328  1.00 88.12           C  
ATOM   1942  O   ARG A 251     -27.203  -6.762  31.062  1.00 88.12           O  
ATOM   1943  CG  ARG A 251     -31.438  -8.016  32.062  1.00 88.12           C  
ATOM   1944  CD  ARG A 251     -32.656  -7.145  31.812  1.00 88.12           C  
ATOM   1945  NE  ARG A 251     -33.812  -7.555  32.625  1.00 88.12           N  
ATOM   1946  NH1 ARG A 251     -35.250  -5.941  31.797  1.00 88.12           N  
ATOM   1947  NH2 ARG A 251     -35.969  -7.434  33.375  1.00 88.12           N  
ATOM   1948  CZ  ARG A 251     -35.000  -6.977  32.594  1.00 88.12           C  
ATOM   1949  N   GLU A 252     -27.562  -8.609  29.734  1.00 88.50           N  
ATOM   1950  CA  GLU A 252     -26.516  -8.234  28.781  1.00 88.50           C  
ATOM   1951  C   GLU A 252     -27.062  -8.211  27.359  1.00 88.50           C  
ATOM   1952  CB  GLU A 252     -25.328  -9.203  28.875  1.00 88.50           C  
ATOM   1953  O   GLU A 252     -27.734  -9.148  26.922  1.00 88.50           O  
ATOM   1954  CG  GLU A 252     -24.609  -9.156  30.203  1.00 88.50           C  
ATOM   1955  CD  GLU A 252     -23.406 -10.086  30.266  1.00 88.50           C  
ATOM   1956  OE1 GLU A 252     -22.766 -10.195  31.344  1.00 88.50           O  
ATOM   1957  OE2 GLU A 252     -23.094 -10.711  29.219  1.00 88.50           O  
ATOM   1958  N   TYR A 253     -26.844  -7.125  26.656  1.00 81.75           N  
ATOM   1959  CA  TYR A 253     -27.297  -7.062  25.266  1.00 81.75           C  
ATOM   1960  C   TYR A 253     -26.422  -6.117  24.453  1.00 81.75           C  
ATOM   1961  CB  TYR A 253     -28.750  -6.617  25.203  1.00 81.75           C  
ATOM   1962  O   TYR A 253     -25.688  -5.289  25.016  1.00 81.75           O  
ATOM   1963  CG  TYR A 253     -29.031  -5.328  25.922  1.00 81.75           C  
ATOM   1964  CD1 TYR A 253     -29.312  -5.324  27.297  1.00 81.75           C  
ATOM   1965  CD2 TYR A 253     -29.016  -4.109  25.250  1.00 81.75           C  
ATOM   1966  CE1 TYR A 253     -29.578  -4.137  27.969  1.00 81.75           C  
ATOM   1967  CE2 TYR A 253     -29.281  -2.918  25.922  1.00 81.75           C  
ATOM   1968  OH  TYR A 253     -29.812  -1.764  27.938  1.00 81.75           O  
ATOM   1969  CZ  TYR A 253     -29.547  -2.941  27.281  1.00 81.75           C  
ATOM   1970  N   GLN A 254     -26.453  -6.227  23.109  1.00 78.25           N  
ATOM   1971  CA  GLN A 254     -25.641  -5.449  22.172  1.00 78.25           C  
ATOM   1972  C   GLN A 254     -26.516  -4.543  21.312  1.00 78.25           C  
ATOM   1973  CB  GLN A 254     -24.812  -6.371  21.297  1.00 78.25           C  
ATOM   1974  O   GLN A 254     -27.547  -4.973  20.797  1.00 78.25           O  
ATOM   1975  CG  GLN A 254     -23.688  -7.094  22.047  1.00 78.25           C  
ATOM   1976  CD  GLN A 254     -22.828  -7.949  21.125  1.00 78.25           C  
ATOM   1977  NE2 GLN A 254     -21.594  -8.195  21.547  1.00 78.25           N  
ATOM   1978  OE1 GLN A 254     -23.281  -8.391  20.062  1.00 78.25           O  
ATOM   1979  N   ILE A 255     -26.062  -3.254  21.297  1.00 69.75           N  
ATOM   1980  CA  ILE A 255     -26.766  -2.305  20.438  1.00 69.75           C  
ATOM   1981  C   ILE A 255     -25.844  -1.900  19.281  1.00 69.75           C  
ATOM   1982  CB  ILE A 255     -27.219  -1.054  21.219  1.00 69.75           C  
ATOM   1983  O   ILE A 255     -24.750  -1.386  19.500  1.00 69.75           O  
ATOM   1984  CG1 ILE A 255     -28.094  -1.460  22.406  1.00 69.75           C  
ATOM   1985  CG2 ILE A 255     -27.969  -0.082  20.297  1.00 69.75           C  
ATOM   1986  CD1 ILE A 255     -28.406  -0.314  23.359  1.00 69.75           C  
ATOM   1987  N   PRO A 256     -26.266  -2.215  18.031  1.00 65.88           N  
ATOM   1988  CA  PRO A 256     -25.469  -1.747  16.891  1.00 65.88           C  
ATOM   1989  C   PRO A 256     -25.453  -0.225  16.766  1.00 65.88           C  
ATOM   1990  CB  PRO A 256     -26.156  -2.391  15.688  1.00 65.88           C  
ATOM   1991  O   PRO A 256     -26.469   0.426  17.016  1.00 65.88           O  
ATOM   1992  CG  PRO A 256     -27.125  -3.367  16.281  1.00 65.88           C  
ATOM   1993  CD  PRO A 256     -27.344  -3.010  17.719  1.00 65.88           C  
ATOM   1994  N   VAL A 257     -24.375   0.487  16.672  1.00 58.09           N  
ATOM   1995  CA  VAL A 257     -24.188   1.935  16.641  1.00 58.09           C  
ATOM   1996  C   VAL A 257     -23.984   2.412  15.211  1.00 58.09           C  
ATOM   1997  CB  VAL A 257     -23.000   2.371  17.531  1.00 58.09           C  
ATOM   1998  O   VAL A 257     -24.203   3.584  14.906  1.00 58.09           O  
ATOM   1999  CG1 VAL A 257     -22.922   3.893  17.625  1.00 58.09           C  
ATOM   2000  CG2 VAL A 257     -23.125   1.759  18.922  1.00 58.09           C  
ATOM   2001  N   SER A 258     -24.312   1.608  14.117  1.00 49.62           N  
ATOM   2002  CA  SER A 258     -24.078   2.092  12.766  1.00 49.62           C  
ATOM   2003  C   SER A 258     -25.406   2.338  12.031  1.00 49.62           C  
ATOM   2004  CB  SER A 258     -23.234   1.096  11.977  1.00 49.62           C  
ATOM   2005  O   SER A 258     -26.141   1.396  11.742  1.00 49.62           O  
ATOM   2006  OG  SER A 258     -23.797  -0.202  12.031  1.00 49.62           O  
ATOM   2007  N   LEU A 259     -26.016   3.582  12.281  1.00 38.28           N  
ATOM   2008  CA  LEU A 259     -26.891   4.336  11.398  1.00 38.28           C  
ATOM   2009  C   LEU A 259     -26.250   5.656  10.984  1.00 38.28           C  
ATOM   2010  CB  LEU A 259     -28.234   4.602  12.086  1.00 38.28           C  
ATOM   2011  O   LEU A 259     -25.641   6.336  11.805  1.00 38.28           O  
ATOM   2012  CG  LEU A 259     -29.250   3.455  12.062  1.00 38.28           C  
ATOM   2013  CD1 LEU A 259     -30.188   3.545  13.266  1.00 38.28           C  
ATOM   2014  CD2 LEU A 259     -30.047   3.471  10.766  1.00 38.28           C  
ATOM   2015  N   GLN A 260     -25.219   5.734   9.945  1.00 32.91           N  
ATOM   2016  CA  GLN A 260     -25.172   6.828   8.977  1.00 32.91           C  
ATOM   2017  C   GLN A 260     -24.406   8.023   9.547  1.00 32.91           C  
ATOM   2018  CB  GLN A 260     -26.578   7.250   8.555  1.00 32.91           C  
ATOM   2019  O   GLN A 260     -24.781   9.172   9.297  1.00 32.91           O  
ATOM   2020  CG  GLN A 260     -27.000   6.715   7.195  1.00 32.91           C  
ATOM   2021  CD  GLN A 260     -28.328   7.285   6.727  1.00 32.91           C  
ATOM   2022  NE2 GLN A 260     -28.641   7.082   5.453  1.00 32.91           N  
ATOM   2023  OE1 GLN A 260     -29.062   7.906   7.504  1.00 32.91           O  
ATOM   2024  N   SER A 261     -23.188   8.031  10.305  1.00 28.09           N  
ATOM   2025  CA  SER A 261     -22.438   9.273  10.461  1.00 28.09           C  
ATOM   2026  C   SER A 261     -20.938   9.000  10.594  1.00 28.09           C  
ATOM   2027  CB  SER A 261     -22.938  10.055  11.680  1.00 28.09           C  
ATOM   2028  O   SER A 261     -20.531   8.211  11.445  1.00 28.09           O  
ATOM   2029  OG  SER A 261     -22.531   9.414  12.883  1.00 28.09           O  
ATOM   2030  N   GLY A 262     -20.344   8.516   9.445  1.00 30.34           N  
ATOM   2031  CA  GLY A 262     -18.969   8.938   9.203  1.00 30.34           C  
ATOM   2032  C   GLY A 262     -18.000   7.777   9.055  1.00 30.34           C  
ATOM   2033  O   GLY A 262     -16.828   7.980   8.758  1.00 30.34           O  
ATOM   2034  N   LEU A 263     -18.531   6.535   8.727  1.00 27.98           N  
ATOM   2035  CA  LEU A 263     -17.750   5.418   8.219  1.00 27.98           C  
ATOM   2036  C   LEU A 263     -18.594   4.523   7.320  1.00 27.98           C  
ATOM   2037  CB  LEU A 263     -17.156   4.602   9.367  1.00 27.98           C  
ATOM   2038  O   LEU A 263     -19.688   4.094   7.719  1.00 27.98           O  
ATOM   2039  CG  LEU A 263     -15.922   5.188  10.055  1.00 27.98           C  
ATOM   2040  CD1 LEU A 263     -15.742   4.574  11.438  1.00 27.98           C  
ATOM   2041  CD2 LEU A 263     -14.680   4.961   9.195  1.00 27.98           C  
ATOM   2042  N   GLY A 264     -19.312   5.102   6.242  1.00 28.22           N  
ATOM   2043  CA  GLY A 264     -19.891   4.266   5.199  1.00 28.22           C  
ATOM   2044  C   GLY A 264     -19.812   2.783   5.512  1.00 28.22           C  
ATOM   2045  O   GLY A 264     -19.547   1.967   4.629  1.00 28.22           O  
ATOM   2046  N   ILE A 265     -20.047   2.256   6.777  1.00 28.06           N  
ATOM   2047  CA  ILE A 265     -19.953   0.828   7.062  1.00 28.06           C  
ATOM   2048  C   ILE A 265     -21.344   0.255   7.309  1.00 28.06           C  
ATOM   2049  CB  ILE A 265     -19.047   0.554   8.281  1.00 28.06           C  
ATOM   2050  O   ILE A 265     -22.094   0.743   8.164  1.00 28.06           O  
ATOM   2051  CG1 ILE A 265     -17.672   1.203   8.070  1.00 28.06           C  
ATOM   2052  CG2 ILE A 265     -18.906  -0.952   8.523  1.00 28.06           C  
ATOM   2053  CD1 ILE A 265     -16.734   1.083   9.273  1.00 28.06           C  
ATOM   2054  N   PRO A 266     -22.062  -0.452   6.426  1.00 24.88           N  
ATOM   2055  CA  PRO A 266     -23.375  -0.984   6.797  1.00 24.88           C  
ATOM   2056  C   PRO A 266     -23.281  -2.107   7.828  1.00 24.88           C  
ATOM   2057  CB  PRO A 266     -23.938  -1.506   5.469  1.00 24.88           C  
ATOM   2058  O   PRO A 266     -22.312  -2.871   7.832  1.00 24.88           O  
ATOM   2059  CG  PRO A 266     -22.750  -1.556   4.551  1.00 24.88           C  
ATOM   2060  CD  PRO A 266     -21.594  -0.874   5.227  1.00 24.88           C  
ATOM   2061  N   ILE A 267     -24.000  -2.037   9.039  1.00 25.70           N  
ATOM   2062  CA  ILE A 267     -24.500  -2.834  10.156  1.00 25.70           C  
ATOM   2063  C   ILE A 267     -25.266  -4.043   9.633  1.00 25.70           C  
ATOM   2064  CB  ILE A 267     -25.391  -1.998  11.102  1.00 25.70           C  
ATOM   2065  O   ILE A 267     -26.172  -3.902   8.797  1.00 25.70           O  
ATOM   2066  CG1 ILE A 267     -24.641  -0.763  11.602  1.00 25.70           C  
ATOM   2067  CG2 ILE A 267     -25.891  -2.850  12.273  1.00 25.70           C  
ATOM   2068  CD1 ILE A 267     -25.484   0.181  12.445  1.00 25.70           C  
ATOM   2069  N   PHE A 268     -24.719  -5.379   9.648  1.00 26.53           N  
ATOM   2070  CA  PHE A 268     -25.609  -6.520   9.438  1.00 26.53           C  
ATOM   2071  C   PHE A 268     -25.953  -7.188  10.758  1.00 26.53           C  
ATOM   2072  CB  PHE A 268     -24.953  -7.535   8.492  1.00 26.53           C  
ATOM   2073  O   PHE A 268     -25.078  -7.426  11.594  1.00 26.53           O  
ATOM   2074  CG  PHE A 268     -24.969  -7.121   7.051  1.00 26.53           C  
ATOM   2075  CD1 PHE A 268     -26.109  -7.270   6.281  1.00 26.53           C  
ATOM   2076  CD2 PHE A 268     -23.828  -6.582   6.457  1.00 26.53           C  
ATOM   2077  CE1 PHE A 268     -26.125  -6.887   4.941  1.00 26.53           C  
ATOM   2078  CE2 PHE A 268     -23.844  -6.195   5.117  1.00 26.53           C  
ATOM   2079  CZ  PHE A 268     -24.984  -6.352   4.363  1.00 26.53           C  
ATOM   2080  N   ASP A 269     -27.188  -7.043  11.242  1.00 23.14           N  
ATOM   2081  CA  ASP A 269     -28.031  -7.750  12.203  1.00 23.14           C  
ATOM   2082  C   ASP A 269     -27.844  -9.266  12.086  1.00 23.14           C  
ATOM   2083  CB  ASP A 269     -29.500  -7.383  12.000  1.00 23.14           C  
ATOM   2084  O   ASP A 269     -27.844  -9.805  10.984  1.00 23.14           O  
ATOM   2085  CG  ASP A 269     -30.266  -7.250  13.305  1.00 23.14           C  
ATOM   2086  OD1 ASP A 269     -29.750  -7.676  14.359  1.00 23.14           O  
ATOM   2087  OD2 ASP A 269     -31.391  -6.719  13.281  1.00 23.14           O  
ATOM   2088  N   PRO A 270     -27.547  -9.969  13.164  1.00 24.42           N  
ATOM   2089  CA  PRO A 270     -27.641 -11.430  13.203  1.00 24.42           C  
ATOM   2090  C   PRO A 270     -29.078 -11.922  13.297  1.00 24.42           C  
ATOM   2091  CB  PRO A 270     -26.844 -11.797  14.461  1.00 24.42           C  
ATOM   2092  O   PRO A 270     -29.875 -11.367  14.055  1.00 24.42           O  
ATOM   2093  CG  PRO A 270     -26.953 -10.602  15.344  1.00 24.42           C  
ATOM   2094  CD  PRO A 270     -27.719  -9.531  14.617  1.00 24.42           C  
ATOM   2095  N   VAL A 271     -29.891 -12.000  12.117  1.00 23.61           N  
ATOM   2096  CA  VAL A 271     -31.109 -12.789  12.320  1.00 23.61           C  
ATOM   2097  C   VAL A 271     -31.406 -13.609  11.070  1.00 23.61           C  
ATOM   2098  CB  VAL A 271     -32.312 -11.891  12.672  1.00 23.61           C  
ATOM   2099  O   VAL A 271     -31.453 -13.062   9.961  1.00 23.61           O  
ATOM   2100  CG1 VAL A 271     -33.562 -12.727  12.883  1.00 23.61           C  
ATOM   2101  CG2 VAL A 271     -32.000 -11.055  13.914  1.00 23.61           C  
ATOM   2102  N   VAL A 272     -31.031 -15.070  10.906  1.00 23.53           N  
ATOM   2103  CA  VAL A 272     -31.859 -16.266  10.984  1.00 23.53           C  
ATOM   2104  C   VAL A 272     -31.984 -16.906   9.594  1.00 23.53           C  
ATOM   2105  CB  VAL A 272     -33.281 -15.953  11.547  1.00 23.53           C  
ATOM   2106  O   VAL A 272     -32.375 -16.234   8.633  1.00 23.53           O  
ATOM   2107  CG1 VAL A 272     -34.031 -17.234  11.836  1.00 23.53           C  
ATOM   2108  CG2 VAL A 272     -33.156 -15.094  12.805  1.00 23.53           C  
ATOM   2109  N   SER A 273     -31.047 -17.953   9.203  1.00 22.45           N  
ATOM   2110  CA  SER A 273     -31.531 -19.312   8.938  1.00 22.45           C  
ATOM   2111  C   SER A 273     -33.031 -19.406   9.062  1.00 22.45           C  
ATOM   2112  CB  SER A 273     -30.875 -20.312   9.898  1.00 22.45           C  
ATOM   2113  O   SER A 273     -33.625 -18.859   9.992  1.00 22.45           O  
ATOM   2114  OG  SER A 273     -31.531 -20.297  11.156  1.00 22.45           O  
ATOM   2115  N   LEU A 274     -33.812 -19.188   7.953  1.00 20.62           N  
ATOM   2116  CA  LEU A 274     -34.906 -20.047   7.531  1.00 20.62           C  
ATOM   2117  C   LEU A 274     -35.844 -19.312   6.598  1.00 20.62           C  
ATOM   2118  CB  LEU A 274     -35.656 -20.578   8.750  1.00 20.62           C  
ATOM   2119  O   LEU A 274     -36.250 -18.188   6.891  1.00 20.62           O  
ATOM   2120  CG  LEU A 274     -35.031 -21.750   9.492  1.00 20.62           C  
ATOM   2121  CD1 LEU A 274     -35.531 -21.797  10.930  1.00 20.62           C  
ATOM   2122  CD2 LEU A 274     -35.312 -23.062   8.773  1.00 20.62           C  
ATOM   2123  N   GLN A 275     -35.688 -19.469   5.250  1.00 23.77           N  
ATOM   2124  CA  GLN A 275     -36.531 -20.062   4.227  1.00 23.77           C  
ATOM   2125  C   GLN A 275     -36.000 -19.750   2.828  1.00 23.77           C  
ATOM   2126  CB  GLN A 275     -37.969 -19.562   4.379  1.00 23.77           C  
ATOM   2127  O   GLN A 275     -35.594 -18.625   2.549  1.00 23.77           O  
ATOM   2128  CG  GLN A 275     -38.750 -20.250   5.496  1.00 23.77           C  
ATOM   2129  CD  GLN A 275     -40.188 -19.781   5.574  1.00 23.77           C  
ATOM   2130  NE2 GLN A 275     -41.031 -20.562   6.246  1.00 23.77           N  
ATOM   2131  OE1 GLN A 275     -40.562 -18.734   5.035  1.00 23.77           O  
TER    2132      GLN A 275                                                      
ENDMDL                                                                          
END                                                                             
