# Supplementary material for: Isolation and in silico analysis of a new subclass of parasporin 4 from Bacillus thuringiensis coreanensis
Source: PeerJ. 2025 Mar 24;13:e19061. doi: 10.7717/peerj.19061 (PMC11949118; doi:10.7717/peerj.19061)
Supplement: Supplemental Information 6 [file peerj-13-19061-s006.zip › 2d42.pdb]

HEADER    TOXIN                                   05-OCT-05   2D42              
TITLE     CRYSTAL STRUCTURE ANALYSIS OF A NON-TOXIC CRYSTAL PROTEIN FROM        
TITLE    2 BACILLUS THURINGIENSIS                                               
COMPND    MOL_ID: 1;                                                            
COMPND   2 MOLECULE: NON-TOXIC CRYSTAL PROTEIN;                                 
COMPND   3 CHAIN: A, B                                                          
SOURCE    MOL_ID: 1;                                                            
SOURCE   2 ORGANISM_SCIENTIFIC: BACILLUS THURINGIENSIS;                         
SOURCE   3 ORGANISM_TAXID: 1428;                                                
SOURCE   4 STRAIN: A1470 (FORMERLY CALLED 89-T-34-22)                           
KEYWDS    PARASPORIN, BACTERIAL TOXIN, BETA-PORE-FORMING TOXIN, PARASPORAL      
KEYWDS   2 INCLUSION, HINGE-BENDING MOTION, TOXIN                               
EXPDTA    X-RAY DIFFRACTION                                                     
AUTHOR    T.AKIBA,K.HIGUCHI,E.MIZUKI,K.EKINO,T.SHIN,M.OHBA,R.KANAI,K.HARATA     
REVDAT   4   13-MAR-24 2D42    1       REMARK                                   
REVDAT   3   24-FEB-09 2D42    1       VERSN                                    
REVDAT   2   28-FEB-06 2D42    1       JRNL                                     
REVDAT   1   17-JAN-06 2D42    0                                                
JRNL        AUTH   T.AKIBA,K.HIGUCHI,E.MIZUKI,K.EKINO,T.SHIN,M.OHBA,R.KANAI,    
JRNL        AUTH 2 K.HARATA                                                     
JRNL        TITL   NONTOXIC CRYSTAL PROTEIN FROM BACILLUS THURINGIENSIS         
JRNL        TITL 2 DEMONSTRATES A REMARKABLE STRUCTURAL SIMILARITY TO           
JRNL        TITL 3 BETA-PORE-FORMING TOXINS                                     
JRNL        REF    PROTEINS                      V.  63   243 2006              
JRNL        REFN                   ISSN 0887-3585                               
JRNL        PMID   16400649                                                     
JRNL        DOI    10.1002/PROT.20843                                           
REMARK   2                                                                      
REMARK   2 RESOLUTION.    2.07 ANGSTROMS.                                       
REMARK   3                                                                      
REMARK   3 REFINEMENT.                                                          
REMARK   3   PROGRAM     : CNS 1.1                                              
REMARK   3   AUTHORS     : BRUNGER,ADAMS,CLORE,DELANO,GROS,GROSSE-              
REMARK   3               : KUNSTLEVE,JIANG,KUSZEWSKI,NILGES,PANNU,              
REMARK   3               : READ,RICE,SIMONSON,WARREN                            
REMARK   3                                                                      
REMARK   3  REFINEMENT TARGET : ENGH & HUBER                                    
REMARK   3                                                                      
REMARK   3  DATA USED IN REFINEMENT.                                            
REMARK   3   RESOLUTION RANGE HIGH (ANGSTROMS) : 2.07                           
REMARK   3   RESOLUTION RANGE LOW  (ANGSTROMS) : 47.67                          
REMARK   3   DATA CUTOFF            (SIGMA(F)) : 0.000                          
REMARK   3   DATA CUTOFF HIGH         (ABS(F)) : 2145829.230                    
REMARK   3   DATA CUTOFF LOW          (ABS(F)) : 0.0000                         
REMARK   3   COMPLETENESS (WORKING+TEST)   (%) : NULL                           
REMARK   3   NUMBER OF REFLECTIONS             : 41637                          
REMARK   3                                                                      
REMARK   3  FIT TO DATA USED IN REFINEMENT.                                     
REMARK   3   CROSS-VALIDATION METHOD          : THROUGHOUT                      
REMARK   3   FREE R VALUE TEST SET SELECTION  : RANDOM                          
REMARK   3   R VALUE            (WORKING SET) : 0.230                           
REMARK   3   FREE R VALUE                     : 0.265                           
REMARK   3   FREE R VALUE TEST SET SIZE   (%) : 10.100                          
REMARK   3   FREE R VALUE TEST SET COUNT      : 4200                            
REMARK   3   ESTIMATED ERROR OF FREE R VALUE  : 0.004                           
REMARK   3                                                                      
REMARK   3  FIT IN THE HIGHEST RESOLUTION BIN.                                  
REMARK   3   TOTAL NUMBER OF BINS USED           : 6                            
REMARK   3   BIN RESOLUTION RANGE HIGH       (A) : 2.07                         
REMARK   3   BIN RESOLUTION RANGE LOW        (A) : 2.20                         
REMARK   3   BIN COMPLETENESS (WORKING+TEST) (%) : 99.90                        
REMARK   3   REFLECTIONS IN BIN    (WORKING SET) : 6160                         
REMARK   3   BIN R VALUE           (WORKING SET) : 0.2610                       
REMARK   3   BIN FREE R VALUE                    : 0.3000                       
REMARK   3   BIN FREE R VALUE TEST SET SIZE  (%) : 10.30                        
REMARK   3   BIN FREE R VALUE TEST SET COUNT     : 710                          
REMARK   3   ESTIMATED ERROR OF BIN FREE R VALUE : 0.011                        
REMARK   3                                                                      
REMARK   3  NUMBER OF NON-HYDROGEN ATOMS USED IN REFINEMENT.                    
REMARK   3   PROTEIN ATOMS            : 3890                                    
REMARK   3   NUCLEIC ACID ATOMS       : 0                                       
REMARK   3   HETEROGEN ATOMS          : 0                                       
REMARK   3   SOLVENT ATOMS            : 210                                     
REMARK   3                                                                      
REMARK   3  B VALUES.                                                           
REMARK   3   FROM WILSON PLOT           (A**2) : 20.40                          
REMARK   3   MEAN B VALUE      (OVERALL, A**2) : 35.50                          
REMARK   3   OVERALL ANISOTROPIC B VALUE.                                       
REMARK   3    B11 (A**2) : -5.02000                                             
REMARK   3    B22 (A**2) : -5.02000                                             
REMARK   3    B33 (A**2) : 10.04000                                             
REMARK   3    B12 (A**2) : -0.02000                                             
REMARK   3    B13 (A**2) : 0.00000                                              
REMARK   3    B23 (A**2) : 0.00000                                              
REMARK   3                                                                      
REMARK   3  ESTIMATED COORDINATE ERROR.                                         
REMARK   3   ESD FROM LUZZATI PLOT        (A) : 0.28                            
REMARK   3   ESD FROM SIGMAA              (A) : 0.20                            
REMARK   3   LOW RESOLUTION CUTOFF        (A) : 5.00                            
REMARK   3                                                                      
REMARK   3  CROSS-VALIDATED ESTIMATED COORDINATE ERROR.                         
REMARK   3   ESD FROM C-V LUZZATI PLOT    (A) : 0.34                            
REMARK   3   ESD FROM C-V SIGMAA          (A) : 0.26                            
REMARK   3                                                                      
REMARK   3  RMS DEVIATIONS FROM IDEAL VALUES.                                   
REMARK   3   BOND LENGTHS                 (A) : 0.006                           
REMARK   3   BOND ANGLES            (DEGREES) : 1.300                           
REMARK   3   DIHEDRAL ANGLES        (DEGREES) : 26.70                           
REMARK   3   IMPROPER ANGLES        (DEGREES) : 0.700                           
REMARK   3                                                                      
REMARK   3  ISOTROPIC THERMAL MODEL : RESTRAINED                                
REMARK   3                                                                      
REMARK   3  ISOTROPIC THERMAL FACTOR RESTRAINTS.    RMS    SIGMA                
REMARK   3   MAIN-CHAIN BOND              (A**2) : 1.350 ; 1.500                
REMARK   3   MAIN-CHAIN ANGLE             (A**2) : 2.030 ; 2.000                
REMARK   3   SIDE-CHAIN BOND              (A**2) : 2.270 ; 2.000                
REMARK   3   SIDE-CHAIN ANGLE             (A**2) : 3.300 ; 2.500                
REMARK   3                                                                      
REMARK   3  BULK SOLVENT MODELING.                                              
REMARK   3   METHOD USED : FLAT MODEL                                           
REMARK   3   KSOL        : 0.38                                                 
REMARK   3   BSOL        : 49.48                                                
REMARK   3                                                                      
REMARK   3  NCS MODEL : NULL                                                    
REMARK   3                                                                      
REMARK   3  NCS RESTRAINTS.                         RMS   SIGMA/WEIGHT          
REMARK   3   GROUP  1  POSITIONAL            (A) : NULL  ; NULL                 
REMARK   3   GROUP  1  B-FACTOR           (A**2) : NULL  ; NULL                 
REMARK   3                                                                      
REMARK   3  PARAMETER FILE  1  : PROTEIN_REP.PARAM                              
REMARK   3  PARAMETER FILE  2  : WATER_REP.PARAM                                
REMARK   3  PARAMETER FILE  3  : NULL                                           
REMARK   3  TOPOLOGY FILE  1   : PROTEIN.TOP                                    
REMARK   3  TOPOLOGY FILE  2   : WATER.TOP                                      
REMARK   3  TOPOLOGY FILE  3   : NULL                                           
REMARK   3                                                                      
REMARK   3  OTHER REFINEMENT REMARKS: NULL                                      
REMARK   4                                                                      
REMARK   4 2D42 COMPLIES WITH FORMAT V. 3.30, 13-JUL-11                         
REMARK 100                                                                      
REMARK 100 THIS ENTRY HAS BEEN PROCESSED BY PDBJ ON 11-OCT-05.                  
REMARK 100 THE DEPOSITION ID IS D_1000024961.                                   
REMARK 200                                                                      
REMARK 200 EXPERIMENTAL DETAILS                                                 
REMARK 200  EXPERIMENT TYPE                : X-RAY DIFFRACTION                  
REMARK 200  DATE OF DATA COLLECTION        : 04-JUN-03; 04-JUN-03               
REMARK 200  TEMPERATURE           (KELVIN) : 100; NULL                          
REMARK 200  PH                             : 5.8                                
REMARK 200  NUMBER OF CRYSTALS USED        : 2                                  
REMARK 200                                                                      
REMARK 200  SYNCHROTRON              (Y/N) : Y; Y                               
REMARK 200  RADIATION SOURCE               : PHOTON FACTORY; PHOTON FACTORY     
REMARK 200  BEAMLINE                       : AR-NW12A; AR-NW12A                 
REMARK 200  X-RAY GENERATOR MODEL          : NULL; NULL                         
REMARK 200  MONOCHROMATIC OR LAUE    (M/L) : M; M                               
REMARK 200  WAVELENGTH OR RANGE        (A) : 1.0000; 1.0077, 1.0082, 1.0088,    
REMARK 200                                   0.992                              
REMARK 200  MONOCHROMATOR                  : SI 111 DOUBLE CRYSTAL; SI 111      
REMARK 200                                   DOUBLE CRYSTAL                     
REMARK 200  OPTICS                         : MIRRORS; MIRRORS                   
REMARK 200                                                                      
REMARK 200  DETECTOR TYPE                  : CCD; CCD                           
REMARK 200  DETECTOR MANUFACTURER          : ADSC QUANTUM 210; ADSC QUANTUM     
REMARK 200                                   210                                
REMARK 200  INTENSITY-INTEGRATION SOFTWARE : HKL-2000                           
REMARK 200  DATA SCALING SOFTWARE          : SCALEPACK                          
REMARK 200                                                                      
REMARK 200  NUMBER OF UNIQUE REFLECTIONS   : 41642                              
REMARK 200  RESOLUTION RANGE HIGH      (A) : 2.070                              
REMARK 200  RESOLUTION RANGE LOW       (A) : 47.670                             
REMARK 200  REJECTION CRITERIA  (SIGMA(I)) : NULL                               
REMARK 200                                                                      
REMARK 200 OVERALL.                                                             
REMARK 200  COMPLETENESS FOR RANGE     (%) : 99.9                               
REMARK 200  DATA REDUNDANCY                : 11.90                              
REMARK 200  R MERGE                    (I) : NULL                               
REMARK 200  R SYM                      (I) : 0.05400                            
REMARK 200  <I/SIGMA(I)> FOR THE DATA SET  : 32.8000                            
REMARK 200                                                                      
REMARK 200 IN THE HIGHEST RESOLUTION SHELL.                                     
REMARK 200  HIGHEST RESOLUTION SHELL, RANGE HIGH (A) : 2.07                     
REMARK 200  HIGHEST RESOLUTION SHELL, RANGE LOW  (A) : 2.18                     
REMARK 200  COMPLETENESS FOR SHELL     (%) : 99.8                               
REMARK 200  DATA REDUNDANCY IN SHELL       : 10.90                              
REMARK 200  R MERGE FOR SHELL          (I) : NULL                               
REMARK 200  R SYM FOR SHELL            (I) : 0.22900                            
REMARK 200  <I/SIGMA(I)> FOR SHELL         : 9.600                              
REMARK 200                                                                      
REMARK 200 DIFFRACTION PROTOCOL: SINGLE WAVELENGTH; MAD                         
REMARK 200 METHOD USED TO DETERMINE THE STRUCTURE: MAD                          
REMARK 200 SOFTWARE USED: SHARP                                                 
REMARK 200 STARTING MODEL: NULL                                                 
REMARK 200                                                                      
REMARK 200 REMARK: NULL                                                         
REMARK 280                                                                      
REMARK 280 CRYSTAL                                                              
REMARK 280 SOLVENT CONTENT, VS   (%): 60.30                                     
REMARK 280 MATTHEWS COEFFICIENT, VM (ANGSTROMS**3/DA): 3.10                     
REMARK 280                                                                      
REMARK 280 CRYSTALLIZATION CONDITIONS: 10%(V/V) 2-METHYL-2,4-PENTANEDIOL, 50    
REMARK 280  -100MM AMMONIUM SULFATE, 100MM SODIUM CITRATE, 1MM NA-EDTA, 1MM     
REMARK 280  DTT, PH 5.8, VAPOR DIFFUSION, HANGING DROP, TEMPERATURE 298K        
REMARK 290                                                                      
REMARK 290 CRYSTALLOGRAPHIC SYMMETRY                                            
REMARK 290 SYMMETRY OPERATORS FOR SPACE GROUP: P 31 1 2                         
REMARK 290                                                                      
REMARK 290      SYMOP   SYMMETRY                                                
REMARK 290     NNNMMM   OPERATOR                                                
REMARK 290       1555   X,Y,Z                                                   
REMARK 290       2555   -Y,X-Y,Z+1/3                                            
REMARK 290       3555   -X+Y,-X,Z+2/3                                           
REMARK 290       4555   -Y,-X,-Z+2/3                                            
REMARK 290       5555   -X+Y,Y,-Z+1/3                                           
REMARK 290       6555   X,X-Y,-Z                                                
REMARK 290                                                                      
REMARK 290     WHERE NNN -> OPERATOR NUMBER                                     
REMARK 290           MMM -> TRANSLATION VECTOR                                  
REMARK 290                                                                      
REMARK 290 CRYSTALLOGRAPHIC SYMMETRY TRANSFORMATIONS                            
REMARK 290 THE FOLLOWING TRANSFORMATIONS OPERATE ON THE ATOM/HETATM             
REMARK 290 RECORDS IN THIS ENTRY TO PRODUCE CRYSTALLOGRAPHICALLY                
REMARK 290 RELATED MOLECULES.                                                   
REMARK 290   SMTRY1   1  1.000000  0.000000  0.000000        0.00000            
REMARK 290   SMTRY2   1  0.000000  1.000000  0.000000        0.00000            
REMARK 290   SMTRY3   1  0.000000  0.000000  1.000000        0.00000            
REMARK 290   SMTRY1   2 -0.500000 -0.866025  0.000000        0.00000            
REMARK 290   SMTRY2   2  0.866025 -0.500000  0.000000        0.00000            
REMARK 290   SMTRY3   2  0.000000  0.000000  1.000000       43.57567            
REMARK 290   SMTRY1   3 -0.500000  0.866025  0.000000        0.00000            
REMARK 290   SMTRY2   3 -0.866025 -0.500000  0.000000        0.00000            
REMARK 290   SMTRY3   3  0.000000  0.000000  1.000000       87.15133            
REMARK 290   SMTRY1   4  0.500000 -0.866025  0.000000        0.00000            
REMARK 290   SMTRY2   4 -0.866025 -0.500000  0.000000        0.00000            
REMARK 290   SMTRY3   4  0.000000  0.000000 -1.000000       87.15133            
REMARK 290   SMTRY1   5 -1.000000  0.000000  0.000000        0.00000            
REMARK 290   SMTRY2   5  0.000000  1.000000  0.000000        0.00000            
REMARK 290   SMTRY3   5  0.000000  0.000000 -1.000000       43.57567            
REMARK 290   SMTRY1   6  0.500000  0.866025  0.000000        0.00000            
REMARK 290   SMTRY2   6  0.866025 -0.500000  0.000000        0.00000            
REMARK 290   SMTRY3   6  0.000000  0.000000 -1.000000        0.00000            
REMARK 290                                                                      
REMARK 290 REMARK: NULL                                                         
REMARK 300                                                                      
REMARK 300 BIOMOLECULE: 1, 2                                                    
REMARK 300 SEE REMARK 350 FOR THE AUTHOR PROVIDED AND/OR PROGRAM                
REMARK 300 GENERATED ASSEMBLY INFORMATION FOR THE STRUCTURE IN                  
REMARK 300 THIS ENTRY. THE REMARK MAY ALSO PROVIDE INFORMATION ON               
REMARK 300 BURIED SURFACE AREA.                                                 
REMARK 350                                                                      
REMARK 350 COORDINATES FOR A COMPLETE MULTIMER REPRESENTING THE KNOWN           
REMARK 350 BIOLOGICALLY SIGNIFICANT OLIGOMERIZATION STATE OF THE                
REMARK 350 MOLECULE CAN BE GENERATED BY APPLYING BIOMT TRANSFORMATIONS          
REMARK 350 GIVEN BELOW.  BOTH NON-CRYSTALLOGRAPHIC AND                          
REMARK 350 CRYSTALLOGRAPHIC OPERATIONS ARE GIVEN.                               
REMARK 350                                                                      
REMARK 350 BIOMOLECULE: 1                                                       
REMARK 350 AUTHOR DETERMINED BIOLOGICAL UNIT: MONOMERIC                         
REMARK 350 APPLY THE FOLLOWING TO CHAINS: A                                     
REMARK 350   BIOMT1   1  1.000000  0.000000  0.000000        0.00000            
REMARK 350   BIOMT2   1  0.000000  1.000000  0.000000        0.00000            
REMARK 350   BIOMT3   1  0.000000  0.000000  1.000000        0.00000            
REMARK 350                                                                      
REMARK 350 BIOMOLECULE: 2                                                       
REMARK 350 AUTHOR DETERMINED BIOLOGICAL UNIT: MONOMERIC                         
REMARK 350 APPLY THE FOLLOWING TO CHAINS: B                                     
REMARK 350   BIOMT1   1  1.000000  0.000000  0.000000        0.00000            
REMARK 350   BIOMT2   1  0.000000  1.000000  0.000000        0.00000            
REMARK 350   BIOMT3   1  0.000000  0.000000  1.000000        0.00000            
REMARK 500                                                                      
REMARK 500 GEOMETRY AND STEREOCHEMISTRY                                         
REMARK 500 SUBTOPIC: TORSION ANGLES                                             
REMARK 500                                                                      
REMARK 500 TORSION ANGLES OUTSIDE THE EXPECTED RAMACHANDRAN REGIONS:            
REMARK 500 (M=MODEL NUMBER; RES=RESIDUE NAME; C=CHAIN IDENTIFIER;               
REMARK 500 SSEQ=SEQUENCE NUMBER; I=INSERTION CODE).                             
REMARK 500                                                                      
REMARK 500 STANDARD TABLE:                                                      
REMARK 500 FORMAT:(10X,I3,1X,A3,1X,A1,I4,A1,4X,F7.2,3X,F7.2)                    
REMARK 500                                                                      
REMARK 500 EXPECTED VALUES: GJ KLEYWEGT AND TA JONES (1996). PHI/PSI-           
REMARK 500 CHOLOGY: RAMACHANDRAN REVISITED. STRUCTURE 4, 1395 - 1400            
REMARK 500                                                                      
REMARK 500  M RES CSSEQI        PSI       PHI                                   
REMARK 500    ASN A  34       69.27   -166.28                                   
REMARK 500    PRO A 247      125.96    -38.64                                   
REMARK 500    ASN B  34       69.71   -165.06                                   
REMARK 500    SER B  71     -176.82    -67.18                                   
REMARK 500    ARG B  91      -61.20   -102.69                                   
REMARK 500    PRO B 247      107.32    -34.98                                   
REMARK 500                                                                      
REMARK 500 REMARK: NULL                                                         
DBREF  2D42 A    2   250  PDB    2D42     2D42             2    250             
DBREF  2D42 B    2   250  PDB    2D42     2D42             2    250             
SEQRES   1 A  249  ALA ILE ILE ASN LEU LEU ARG GLU LEU GLU ILE TYR GLY          
SEQRES   2 A  249  MET GLN TYR ALA ASN SER HIS GLN TYR THR TYR GLY SER          
SEQRES   3 A  249  SER TYR SER ASP ASP THR ASN PRO ILE ARG ILE ALA GLY          
SEQRES   4 A  249  LEU ASP ALA ARG ILE PRO ASP PRO ILE VAL THR ASP PRO          
SEQRES   5 A  249  VAL ASN HIS ILE VAL LEU ASP ARG ARG ILE ILE THR ASN          
SEQRES   6 A  249  THR THR SER ASN SER LEU GLU GLY VAL PHE SER PHE SER          
SEQRES   7 A  249  ASN ALA TYR THR SER ARG THR SER SER GLN THR ARG ASP          
SEQRES   8 A  249  GLY VAL THR ALA GLY THR ASN ILE THR GLY LYS TYR PHE          
SEQRES   9 A  249  ALA ASN LEU PHE PHE GLU GLN VAL GLY LEU SER GLY ARG          
SEQRES  10 A  249  ILE ALA PHE GLU GLY ALA VAL THR ASN GLU ASN LYS TYR          
SEQRES  11 A  249  THR LEU ASP ALA THR GLN ASP PHE ARG ASP SER GLN THR          
SEQRES  12 A  249  ILE ARG VAL PRO PRO PHE HIS ARG ALA THR GLY VAL TYR          
SEQRES  13 A  249  THR LEU GLU GLN GLY ALA PHE GLU LYS MET THR VAL LEU          
SEQRES  14 A  249  GLU CYS VAL VAL SER GLY ASN GLY ILE ILE ARG TYR TYR          
SEQRES  15 A  249  ARG THR LEU PRO ASP ASN SER TYR THR GLU ILE VAL GLN          
SEQRES  16 A  249  ARG VAL ASN ILE ILE ASP VAL LEU GLN ALA ASN GLY THR          
SEQRES  17 A  249  PRO GLY PHE THR ILE SER LYS GLU GLN ASN ARG ALA TYR          
SEQRES  18 A  249  PHE THR GLY GLU GLY THR ILE SER GLY GLN ILE GLY LEU          
SEQRES  19 A  249  GLN THR PHE ILE ASP VAL VAL ILE GLU PRO LEU PRO GLY          
SEQRES  20 A  249  HIS ALA                                                      
SEQRES   1 B  249  ALA ILE ILE ASN LEU LEU ARG GLU LEU GLU ILE TYR GLY          
SEQRES   2 B  249  MET GLN TYR ALA ASN SER HIS GLN TYR THR TYR GLY SER          
SEQRES   3 B  249  SER TYR SER ASP ASP THR ASN PRO ILE ARG ILE ALA GLY          
SEQRES   4 B  249  LEU ASP ALA ARG ILE PRO ASP PRO ILE VAL THR ASP PRO          
SEQRES   5 B  249  VAL ASN HIS ILE VAL LEU ASP ARG ARG ILE ILE THR ASN          
SEQRES   6 B  249  THR THR SER ASN SER LEU GLU GLY VAL PHE SER PHE SER          
SEQRES   7 B  249  ASN ALA TYR THR SER ARG THR SER SER GLN THR ARG ASP          
SEQRES   8 B  249  GLY VAL THR ALA GLY THR ASN ILE THR GLY LYS TYR PHE          
SEQRES   9 B  249  ALA ASN LEU PHE PHE GLU GLN VAL GLY LEU SER GLY ARG          
SEQRES  10 B  249  ILE ALA PHE GLU GLY ALA VAL THR ASN GLU ASN LYS TYR          
SEQRES  11 B  249  THR LEU ASP ALA THR GLN ASP PHE ARG ASP SER GLN THR          
SEQRES  12 B  249  ILE ARG VAL PRO PRO PHE HIS ARG ALA THR GLY VAL TYR          
SEQRES  13 B  249  THR LEU GLU GLN GLY ALA PHE GLU LYS MET THR VAL LEU          
SEQRES  14 B  249  GLU CYS VAL VAL SER GLY ASN GLY ILE ILE ARG TYR TYR          
SEQRES  15 B  249  ARG THR LEU PRO ASP ASN SER TYR THR GLU ILE VAL GLN          
SEQRES  16 B  249  ARG VAL ASN ILE ILE ASP VAL LEU GLN ALA ASN GLY THR          
SEQRES  17 B  249  PRO GLY PHE THR ILE SER LYS GLU GLN ASN ARG ALA TYR          
SEQRES  18 B  249  PHE THR GLY GLU GLY THR ILE SER GLY GLN ILE GLY LEU          
SEQRES  19 B  249  GLN THR PHE ILE ASP VAL VAL ILE GLU PRO LEU PRO GLY          
SEQRES  20 B  249  HIS ALA                                                      
FORMUL   3  HOH   *210(H2 O)                                                    
HELIX    1   1 LEU A    6  HIS A   21  1                                  16    
HELIX    2   2 ILE A  200  GLY A  208  1                                   9    
HELIX    3   3 LEU B    6  HIS B   21  1                                  16    
HELIX    4   4 ILE B  200  GLY B  208  1                                   9    
SHEET    1   A11 ILE A   3  ASN A   5  0                                        
SHEET    2   A11 LEU A  72  THR A  95  1  O  GLY A  93   N  ILE A   4           
SHEET    3   A11 LYS A 130  VAL A 147 -1  O  ASP A 141   N  PHE A  78           
SHEET    4   A11 LEU A  72  THR A  95 -1  N  PHE A  78   O  ASP A 141           
SHEET    5   A11 ARG A 220  PRO A 245 -1  O  SER A 230   N  SER A  87           
SHEET    6   A11 PHE A 212  SER A 215 -1  N  THR A 213   O  TYR A 222           
SHEET    7   A11 ARG A 220  PRO A 245 -1  O  TYR A 222   N  THR A 213           
SHEET    8   A11 HIS A 151  SER A 175 -1  N  LEU A 170   O  GLY A 225           
SHEET    9   A11 ASN A  55  ASN A  66 -1  N  ILE A  57   O  LEU A 159           
SHEET   10   A11 HIS A 151  SER A 175 -1  O  LEU A 159   N  ILE A  57           
SHEET   11   A11 ARG A  37  ARG A  44 -1  N  ALA A  39   O  VAL A 173           
SHEET    1   B 3 THR A  24  SER A  30  0                                        
SHEET    2   B 3 ASN A 177  LEU A 186 -1  O  ILE A 179   N  TYR A  29           
SHEET    3   B 3 SER A 190  ASN A 199 -1  O  ILE A 194   N  TYR A 182           
SHEET    1   C 3 ILE A  49  VAL A  50  0                                        
SHEET    2   C 3 GLY A 102  PHE A 110  1  O  PHE A 109   N  VAL A  50           
SHEET    3   C 3 SER A 116  GLY A 123 -1  O  GLY A 123   N  GLY A 102           
SHEET    1   D11 ILE B   3  ASN B   5  0                                        
SHEET    2   D11 LEU B  72  THR B  95  1  O  THR B  95   N  ILE B   4           
SHEET    3   D11 TYR B 131  VAL B 147 -1  O  ALA B 135   N  SER B  84           
SHEET    4   D11 LEU B  72  THR B  95 -1  N  SER B  84   O  ALA B 135           
SHEET    5   D11 ARG B 220  PRO B 245 -1  O  SER B 230   N  SER B  87           
SHEET    6   D11 PHE B 212  SER B 215 -1  N  THR B 213   O  TYR B 222           
SHEET    7   D11 ARG B 220  PRO B 245 -1  O  TYR B 222   N  THR B 213           
SHEET    8   D11 HIS B 151  SER B 175 -1  N  LEU B 170   O  GLY B 225           
SHEET    9   D11 ASN B  55  ASN B  66 -1  N  ASN B  55   O  GLN B 161           
SHEET   10   D11 HIS B 151  SER B 175 -1  O  GLN B 161   N  ASN B  55           
SHEET   11   D11 ARG B  37  ARG B  44 -1  N  ALA B  39   O  VAL B 173           
SHEET    1   E 3 THR B  24  SER B  30  0                                        
SHEET    2   E 3 ASN B 177  THR B 185 -1  O  ARG B 181   N  SER B  27           
SHEET    3   E 3 TYR B 191  ASN B 199 -1  O  VAL B 198   N  GLY B 178           
SHEET    1   F 3 ILE B  49  VAL B  50  0                                        
SHEET    2   F 3 THR B 101  PHE B 110  1  O  PHE B 109   N  VAL B  50           
SHEET    3   F 3 LEU B 115  ALA B 124 -1  O  PHE B 121   N  TYR B 104           
CRYST1   95.380   95.380  130.727  90.00  90.00 120.00 P 31 1 2     12          
ORIGX1      1.000000  0.000000  0.000000        0.00000                         
ORIGX2      0.000000  1.000000  0.000000        0.00000                         
ORIGX3      0.000000  0.000000  1.000000        0.00000                         
SCALE1      0.010484  0.006053  0.000000        0.00000                         
SCALE2      0.000000  0.012106  0.000000        0.00000                         
SCALE3      0.000000  0.000000  0.007650        0.00000                         
ATOM      1  N   ALA A   2      19.166  45.119   8.523  1.00 31.54           N  
ATOM      2  CA  ALA A   2      20.318  44.415   7.899  1.00 31.72           C  
ATOM      3  C   ALA A   2      20.568  44.934   6.482  1.00 30.92           C  
ATOM      4  O   ALA A   2      19.885  45.850   6.014  1.00 29.53           O  
ATOM      5  CB  ALA A   2      20.054  42.902   7.876  1.00 32.03           C  
ATOM      6  N   ILE A   3      21.552  44.352   5.803  1.00 31.07           N  
ATOM      7  CA  ILE A   3      21.887  44.771   4.441  1.00 29.77           C  
ATOM      8  C   ILE A   3      21.466  43.709   3.422  1.00 30.49           C  
ATOM      9  O   ILE A   3      21.902  42.560   3.495  1.00 29.47           O  
ATOM     10  CB  ILE A   3      23.406  44.982   4.269  1.00 29.19           C  
ATOM     11  CG1 ILE A   3      23.955  45.909   5.367  1.00 27.61           C  
ATOM     12  CG2 ILE A   3      23.688  45.555   2.881  1.00 27.89           C  
ATOM     13  CD1 ILE A   3      23.471  47.342   5.293  1.00 24.87           C  
ATOM     14  N   ILE A   4      20.619  44.089   2.474  1.00 30.46           N  
ATOM     15  CA  ILE A   4      20.201  43.141   1.450  1.00 30.63           C  
ATOM     16  C   ILE A   4      21.378  42.940   0.503  1.00 29.86           C  
ATOM     17  O   ILE A   4      21.868  43.895  -0.087  1.00 30.39           O  
ATOM     18  CB  ILE A   4      19.010  43.667   0.632  1.00 32.21           C  
ATOM     19  CG1 ILE A   4      17.748  43.732   1.505  1.00 31.28           C  
ATOM     20  CG2 ILE A   4      18.802  42.785  -0.612  1.00 30.45           C  
ATOM     21  CD1 ILE A   4      17.240  42.390   1.991  1.00 35.71           C  
ATOM     22  N   ASN A   5      21.851  41.705   0.370  1.00 28.71           N  
ATOM     23  CA  ASN A   5      22.960  41.442  -0.536  1.00 27.94           C  
ATOM     24  C   ASN A   5      22.376  41.042  -1.888  1.00 26.12           C  
ATOM     25  O   ASN A   5      21.809  39.957  -2.027  1.00 25.65           O  
ATOM     26  CB  ASN A   5      23.845  40.314  -0.005  1.00 30.60           C  
ATOM     27  CG  ASN A   5      25.077  40.115  -0.851  1.00 32.47           C  
ATOM     28  OD1 ASN A   5      26.183  40.464  -0.449  1.00 37.73           O  
ATOM     29  ND2 ASN A   5      24.890  39.574  -2.044  1.00 33.74           N  
ATOM     30  N   LEU A   6      22.521  41.915  -2.878  1.00 24.02           N  
ATOM     31  CA  LEU A   6      21.971  41.658  -4.203  1.00 26.79           C  
ATOM     32  C   LEU A   6      22.492  40.404  -4.896  1.00 27.64           C  
ATOM     33  O   LEU A   6      21.742  39.755  -5.633  1.00 29.30           O  
ATOM     34  CB  LEU A   6      22.174  42.884  -5.099  1.00 26.33           C  
ATOM     35  CG  LEU A   6      21.399  44.118  -4.614  1.00 28.86           C  
ATOM     36  CD1 LEU A   6      21.827  45.343  -5.396  1.00 23.19           C  
ATOM     37  CD2 LEU A   6      19.902  43.885  -4.763  1.00 27.72           C  
ATOM     38  N   LEU A   7      23.763  40.066  -4.682  1.00 28.52           N  
ATOM     39  CA  LEU A   7      24.337  38.865  -5.291  1.00 30.34           C  
ATOM     40  C   LEU A   7      23.723  37.623  -4.657  1.00 31.53           C  
ATOM     41  O   LEU A   7      23.518  36.608  -5.321  1.00 33.18           O  
ATOM     42  CB  LEU A   7      25.858  38.841  -5.115  1.00 30.96           C  
ATOM     43  CG  LEU A   7      26.637  39.851  -5.961  1.00 30.71           C  
ATOM     44  CD1 LEU A   7      28.109  39.762  -5.620  1.00 34.28           C  
ATOM     45  CD2 LEU A   7      26.422  39.568  -7.437  1.00 32.41           C  
ATOM     46  N   ARG A   8      23.434  37.714  -3.363  1.00 31.60           N  
ATOM     47  CA  ARG A   8      22.813  36.620  -2.629  1.00 31.81           C  
ATOM     48  C   ARG A   8      21.403  36.391  -3.184  1.00 30.91           C  
ATOM     49  O   ARG A   8      20.976  35.246  -3.373  1.00 30.34           O  
ATOM     50  CB  ARG A   8      22.757  36.964  -1.135  1.00 34.49           C  
ATOM     51  CG  ARG A   8      21.904  36.028  -0.293  1.00 39.02           C  
ATOM     52  CD  ARG A   8      22.388  34.589  -0.367  1.00 42.95           C  
ATOM     53  NE  ARG A   8      21.470  33.692   0.328  1.00 45.93           N  
ATOM     54  CZ  ARG A   8      21.380  32.384   0.098  1.00 48.37           C  
ATOM     55  NH1 ARG A   8      22.157  31.811  -0.814  1.00 48.77           N  
ATOM     56  NH2 ARG A   8      20.503  31.650   0.774  1.00 47.09           N  
ATOM     57  N   GLU A   9      20.685  37.484  -3.448  1.00 29.18           N  
ATOM     58  CA  GLU A   9      19.338  37.400  -4.004  1.00 28.65           C  
ATOM     59  C   GLU A   9      19.401  36.729  -5.383  1.00 28.28           C  
ATOM     60  O   GLU A   9      18.527  35.939  -5.735  1.00 27.73           O  
ATOM     61  CB  GLU A   9      18.717  38.796  -4.156  1.00 29.09           C  
ATOM     62  CG  GLU A   9      18.476  39.556  -2.855  1.00 31.61           C  
ATOM     63  CD  GLU A   9      17.474  38.867  -1.934  1.00 30.65           C  
ATOM     64  OE1 GLU A   9      16.399  38.443  -2.415  1.00 30.66           O  
ATOM     65  OE2 GLU A   9      17.761  38.765  -0.723  1.00 31.99           O  
ATOM     66  N   LEU A  10      20.436  37.059  -6.154  1.00 26.39           N  
ATOM     67  CA  LEU A  10      20.627  36.493  -7.495  1.00 27.09           C  
ATOM     68  C   LEU A  10      20.814  34.977  -7.358  1.00 26.73           C  
ATOM     69  O   LEU A  10      20.219  34.193  -8.092  1.00 27.04           O  
ATOM     70  CB  LEU A  10      21.863  37.121  -8.167  1.00 25.07           C  
ATOM     71  CG  LEU A  10      22.268  36.570  -9.543  1.00 24.86           C  
ATOM     72  CD1 LEU A  10      21.149  36.830 -10.551  1.00 23.78           C  
ATOM     73  CD2 LEU A  10      23.575  37.212 -10.000  1.00 22.96           C  
ATOM     74  N   GLU A  11      21.638  34.580  -6.398  1.00 29.46           N  
ATOM     75  CA  GLU A  11      21.895  33.168  -6.142  1.00 32.69           C  
ATOM     76  C   GLU A  11      20.587  32.463  -5.750  1.00 32.15           C  
ATOM     77  O   GLU A  11      20.281  31.380  -6.254  1.00 33.66           O  
ATOM     78  CB  GLU A  11      22.940  33.029  -5.029  1.00 33.65           C  
ATOM     79  CG  GLU A  11      23.458  31.618  -4.802  1.00 37.80           C  
ATOM     80  CD  GLU A  11      24.501  31.568  -3.698  1.00 41.89           C  
ATOM     81  OE1 GLU A  11      24.150  31.864  -2.534  1.00 43.34           O  
ATOM     82  OE2 GLU A  11      25.671  31.243  -3.993  1.00 40.94           O  
ATOM     83  N   ILE A  12      19.814  33.085  -4.864  1.00 31.08           N  
ATOM     84  CA  ILE A  12      18.541  32.509  -4.425  1.00 31.07           C  
ATOM     85  C   ILE A  12      17.604  32.337  -5.614  1.00 31.06           C  
ATOM     86  O   ILE A  12      16.955  31.302  -5.768  1.00 30.29           O  
ATOM     87  CB  ILE A  12      17.851  33.406  -3.374  1.00 31.92           C  
ATOM     88  CG1 ILE A  12      18.676  33.415  -2.084  1.00 32.23           C  
ATOM     89  CG2 ILE A  12      16.435  32.918  -3.118  1.00 31.49           C  
ATOM     90  CD1 ILE A  12      18.160  34.376  -1.018  1.00 34.21           C  
ATOM     91  N   TYR A  13      17.528  33.363  -6.450  1.00 28.72           N  
ATOM     92  CA  TYR A  13      16.681  33.305  -7.626  1.00 28.76           C  
ATOM     93  C   TYR A  13      17.113  32.159  -8.547  1.00 30.17           C  
ATOM     94  O   TYR A  13      16.280  31.411  -9.046  1.00 28.79           O  
ATOM     95  CB  TYR A  13      16.757  34.615  -8.401  1.00 27.62           C  
ATOM     96  CG  TYR A  13      16.050  34.552  -9.730  1.00 30.71           C  
ATOM     97  CD1 TYR A  13      14.682  34.795  -9.826  1.00 31.39           C  
ATOM     98  CD2 TYR A  13      16.748  34.230 -10.897  1.00 31.73           C  
ATOM     99  CE1 TYR A  13      14.024  34.724 -11.054  1.00 34.07           C  
ATOM    100  CE2 TYR A  13      16.101  34.153 -12.130  1.00 32.42           C  
ATOM    101  CZ  TYR A  13      14.741  34.404 -12.202  1.00 35.17           C  
ATOM    102  OH  TYR A  13      14.100  34.366 -13.422  1.00 36.50           O  
ATOM    103  N   GLY A  14      18.420  32.046  -8.771  1.00 30.83           N  
ATOM    104  CA  GLY A  14      18.950  31.006  -9.637  1.00 33.94           C  
ATOM    105  C   GLY A  14      18.725  29.603  -9.107  1.00 35.26           C  
ATOM    106  O   GLY A  14      18.430  28.687  -9.868  1.00 34.82           O  
ATOM    107  N   MET A  15      18.865  29.432  -7.800  1.00 37.17           N  
ATOM    108  CA  MET A  15      18.663  28.128  -7.197  1.00 40.14           C  
ATOM    109  C   MET A  15      17.218  27.660  -7.316  1.00 41.34           C  
ATOM    110  O   MET A  15      16.967  26.479  -7.564  1.00 42.50           O  
ATOM    111  CB  MET A  15      19.110  28.158  -5.740  1.00 42.31           C  
ATOM    112  CG  MET A  15      20.618  28.233  -5.607  1.00 46.11           C  
ATOM    113  SD  MET A  15      21.191  28.264  -3.907  1.00 52.07           S  
ATOM    114  CE  MET A  15      20.810  26.564  -3.399  1.00 51.92           C  
ATOM    115  N   GLN A  16      16.269  28.580  -7.163  1.00 42.13           N  
ATOM    116  CA  GLN A  16      14.854  28.229  -7.274  1.00 42.34           C  
ATOM    117  C   GLN A  16      14.486  28.001  -8.735  1.00 42.06           C  
ATOM    118  O   GLN A  16      13.700  27.108  -9.055  1.00 40.53           O  
ATOM    119  CB  GLN A  16      13.965  29.331  -6.673  1.00 45.96           C  
ATOM    120  CG  GLN A  16      13.993  30.689  -7.396  1.00 50.26           C  
ATOM    121  CD  GLN A  16      12.983  30.803  -8.542  1.00 53.07           C  
ATOM    122  OE1 GLN A  16      12.936  31.819  -9.244  1.00 52.11           O  
ATOM    123  NE2 GLN A  16      12.167  29.765  -8.727  1.00 53.18           N  
ATOM    124  N   TYR A  17      15.062  28.811  -9.617  1.00 40.09           N  
ATOM    125  CA  TYR A  17      14.797  28.694 -11.043  1.00 40.12           C  
ATOM    126  C   TYR A  17      15.276  27.327 -11.536  1.00 40.66           C  
ATOM    127  O   TYR A  17      14.601  26.669 -12.332  1.00 40.04           O  
ATOM    128  CB  TYR A  17      15.529  29.802 -11.792  1.00 39.17           C  
ATOM    129  CG  TYR A  17      15.232  29.863 -13.270  1.00 39.72           C  
ATOM    130  CD1 TYR A  17      14.226  30.691 -13.767  1.00 40.24           C  
ATOM    131  CD2 TYR A  17      15.982  29.121 -14.178  1.00 39.84           C  
ATOM    132  CE1 TYR A  17      13.983  30.783 -15.135  1.00 41.46           C  
ATOM    133  CE2 TYR A  17      15.751  29.203 -15.541  1.00 39.75           C  
ATOM    134  CZ  TYR A  17      14.755  30.038 -16.015  1.00 42.55           C  
ATOM    135  OH  TYR A  17      14.559  30.147 -17.371  1.00 43.83           O  
ATOM    136  N   ALA A  18      16.441  26.910 -11.044  1.00 41.73           N  
ATOM    137  CA  ALA A  18      17.041  25.630 -11.412  1.00 43.21           C  
ATOM    138  C   ALA A  18      16.136  24.463 -11.034  1.00 45.70           C  
ATOM    139  O   ALA A  18      15.822  23.607 -11.863  1.00 44.77           O  
ATOM    140  CB  ALA A  18      18.397  25.475 -10.731  1.00 42.03           C  
ATOM    141  N   ASN A  19      15.736  24.423  -9.771  1.00 46.85           N  
ATOM    142  CA  ASN A  19      14.862  23.364  -9.295  1.00 49.32           C  
ATOM    143  C   ASN A  19      13.572  23.375 -10.109  1.00 49.00           C  
ATOM    144  O   ASN A  19      13.035  22.329 -10.476  1.00 49.65           O  
ATOM    145  CB  ASN A  19      14.534  23.583  -7.821  1.00 51.67           C  
ATOM    146  CG  ASN A  19      13.485  22.622  -7.319  1.00 54.92           C  
ATOM    147  OD1 ASN A  19      13.739  21.422  -7.184  1.00 57.74           O  
ATOM    148  ND2 ASN A  19      12.288  23.138  -7.054  1.00 54.95           N  
ATOM    149  N   SER A  20      13.092  24.578 -10.392  1.00 48.22           N  
ATOM    150  CA  SER A  20      11.865  24.781 -11.143  1.00 49.36           C  
ATOM    151  C   SER A  20      11.930  24.321 -12.600  1.00 49.04           C  
ATOM    152  O   SER A  20      10.919  23.898 -13.162  1.00 49.10           O  
ATOM    153  CB  SER A  20      11.484  26.260 -11.091  1.00 50.12           C  
ATOM    154  OG  SER A  20      10.297  26.506 -11.815  1.00 53.73           O  
ATOM    155  N   HIS A  21      13.112  24.406 -13.207  1.00 47.97           N  
ATOM    156  CA  HIS A  21      13.294  24.015 -14.606  1.00 47.46           C  
ATOM    157  C   HIS A  21      14.076  22.712 -14.772  1.00 46.38           C  
ATOM    158  O   HIS A  21      14.517  22.372 -15.872  1.00 45.07           O  
ATOM    159  CB  HIS A  21      13.998  25.140 -15.372  1.00 47.78           C  
ATOM    160  CG  HIS A  21      13.170  26.379 -15.521  1.00 47.70           C  
ATOM    161  ND1 HIS A  21      12.747  26.850 -16.746  1.00 47.59           N  
ATOM    162  CD2 HIS A  21      12.680  27.242 -14.598  1.00 47.85           C  
ATOM    163  CE1 HIS A  21      12.034  27.949 -16.572  1.00 48.49           C  
ATOM    164  NE2 HIS A  21      11.977  28.208 -15.278  1.00 47.81           N  
ATOM    165  N   GLN A  22      14.251  21.993 -13.669  1.00 45.21           N  
ATOM    166  CA  GLN A  22      14.967  20.724 -13.669  1.00 44.93           C  
ATOM    167  C   GLN A  22      16.436  20.839 -14.083  1.00 42.62           C  
ATOM    168  O   GLN A  22      17.001  19.906 -14.658  1.00 42.19           O  
ATOM    169  CB  GLN A  22      14.242  19.720 -14.576  1.00 48.11           C  
ATOM    170  CG  GLN A  22      12.722  19.782 -14.453  1.00 51.46           C  
ATOM    171  CD  GLN A  22      12.241  19.680 -13.014  1.00 55.37           C  
ATOM    172  OE1 GLN A  22      11.169  20.188 -12.668  1.00 57.04           O  
ATOM    173  NE2 GLN A  22      13.027  19.016 -12.169  1.00 56.58           N  
ATOM    174  N   TYR A  23      17.050  21.983 -13.790  1.00 39.66           N  
ATOM    175  CA  TYR A  23      18.454  22.206 -14.111  1.00 36.12           C  
ATOM    176  C   TYR A  23      19.269  22.114 -12.841  1.00 35.12           C  
ATOM    177  O   TYR A  23      18.727  22.067 -11.739  1.00 35.51           O  
ATOM    178  CB  TYR A  23      18.700  23.612 -14.652  1.00 36.77           C  
ATOM    179  CG  TYR A  23      18.015  23.995 -15.934  1.00 35.88           C  
ATOM    180  CD1 TYR A  23      17.719  23.048 -16.909  1.00 35.27           C  
ATOM    181  CD2 TYR A  23      17.746  25.336 -16.211  1.00 36.33           C  
ATOM    182  CE1 TYR A  23      17.176  23.429 -18.135  1.00 38.16           C  
ATOM    183  CE2 TYR A  23      17.206  25.727 -17.430  1.00 38.58           C  
ATOM    184  CZ  TYR A  23      16.926  24.768 -18.387  1.00 37.50           C  
ATOM    185  OH  TYR A  23      16.417  25.157 -19.602  1.00 41.43           O  
ATOM    186  N   THR A  24      20.585  22.107 -13.000  1.00 34.87           N  
ATOM    187  CA  THR A  24      21.476  22.112 -11.854  1.00 35.59           C  
ATOM    188  C   THR A  24      22.073  23.517 -11.817  1.00 35.01           C  
ATOM    189  O   THR A  24      22.640  23.978 -12.811  1.00 34.30           O  
ATOM    190  CB  THR A  24      22.612  21.096 -11.991  1.00 36.38           C  
ATOM    191  OG1 THR A  24      22.073  19.768 -11.916  1.00 36.44           O  
ATOM    192  CG2 THR A  24      23.627  21.293 -10.872  1.00 35.49           C  
ATOM    193  N   TYR A  25      21.917  24.205 -10.687  1.00 33.03           N  
ATOM    194  CA  TYR A  25      22.449  25.558 -10.542  1.00 32.62           C  
ATOM    195  C   TYR A  25      23.957  25.472 -10.536  1.00 32.76           C  
ATOM    196  O   TYR A  25      24.544  24.767  -9.716  1.00 36.91           O  
ATOM    197  CB  TYR A  25      21.973  26.202  -9.236  1.00 32.37           C  
ATOM    198  CG  TYR A  25      22.654  27.522  -8.908  1.00 32.45           C  
ATOM    199  CD1 TYR A  25      22.299  28.706  -9.565  1.00 31.51           C  
ATOM    200  CD2 TYR A  25      23.651  27.585  -7.938  1.00 34.18           C  
ATOM    201  CE1 TYR A  25      22.921  29.922  -9.254  1.00 29.80           C  
ATOM    202  CE2 TYR A  25      24.281  28.790  -7.620  1.00 34.07           C  
ATOM    203  CZ  TYR A  25      23.910  29.952  -8.279  1.00 32.90           C  
ATOM    204  OH  TYR A  25      24.525  31.133  -7.938  1.00 33.22           O  
ATOM    205  N   GLY A  26      24.589  26.182 -11.459  1.00 31.97           N  
ATOM    206  CA  GLY A  26      26.034  26.159 -11.515  1.00 30.41           C  
ATOM    207  C   GLY A  26      26.629  27.320 -10.739  1.00 32.31           C  
ATOM    208  O   GLY A  26      27.336  27.127  -9.746  1.00 32.18           O  
ATOM    209  N   SER A  27      26.339  28.533 -11.193  1.00 29.68           N  
ATOM    210  CA  SER A  27      26.858  29.729 -10.543  1.00 30.46           C  
ATOM    211  C   SER A  27      26.124  30.956 -11.073  1.00 30.07           C  
ATOM    212  O   SER A  27      25.298  30.849 -11.981  1.00 29.79           O  
ATOM    213  CB  SER A  27      28.355  29.856 -10.828  1.00 29.88           C  
ATOM    214  OG  SER A  27      28.583  29.985 -12.223  1.00 30.85           O  
ATOM    215  N   SER A  28      26.422  32.116 -10.493  1.00 30.81           N  
ATOM    216  CA  SER A  28      25.811  33.371 -10.915  1.00 30.19           C  
ATOM    217  C   SER A  28      26.708  34.524 -10.488  1.00 30.58           C  
ATOM    218  O   SER A  28      27.448  34.421  -9.506  1.00 31.16           O  
ATOM    219  CB  SER A  28      24.405  33.536 -10.311  1.00 29.56           C  
ATOM    220  OG  SER A  28      24.439  33.588  -8.893  1.00 30.15           O  
ATOM    221  N   TYR A  29      26.645  35.618 -11.239  1.00 30.53           N  
ATOM    222  CA  TYR A  29      27.459  36.793 -10.958  1.00 31.51           C  
ATOM    223  C   TYR A  29      26.896  37.998 -11.700  1.00 29.77           C  
ATOM    224  O   TYR A  29      26.001  37.862 -12.533  1.00 30.95           O  
ATOM    225  CB  TYR A  29      28.909  36.530 -11.386  1.00 34.15           C  
ATOM    226  CG  TYR A  29      29.029  35.857 -12.740  1.00 35.88           C  
ATOM    227  CD1 TYR A  29      28.974  36.597 -13.921  1.00 35.91           C  
ATOM    228  CD2 TYR A  29      29.163  34.470 -12.839  1.00 38.04           C  
ATOM    229  CE1 TYR A  29      29.049  35.973 -15.170  1.00 37.53           C  
ATOM    230  CE2 TYR A  29      29.237  33.835 -14.083  1.00 38.01           C  
ATOM    231  CZ  TYR A  29      29.179  34.593 -15.241  1.00 39.25           C  
ATOM    232  OH  TYR A  29      29.252  33.976 -16.470  1.00 41.78           O  
ATOM    233  N   SER A  30      27.416  39.176 -11.387  1.00 28.27           N  
ATOM    234  CA  SER A  30      26.973  40.404 -12.035  1.00 28.03           C  
ATOM    235  C   SER A  30      27.469  40.458 -13.484  1.00 29.48           C  
ATOM    236  O   SER A  30      28.570  40.006 -13.785  1.00 30.20           O  
ATOM    237  CB  SER A  30      27.500  41.619 -11.268  1.00 23.96           C  
ATOM    238  OG  SER A  30      27.155  42.816 -11.934  1.00 23.26           O  
ATOM    239  N   ASP A  31      26.648  41.019 -14.366  1.00 32.24           N  
ATOM    240  CA  ASP A  31      26.979  41.150 -15.785  1.00 34.31           C  
ATOM    241  C   ASP A  31      27.878  42.358 -16.043  1.00 35.46           C  
ATOM    242  O   ASP A  31      27.438  43.504 -15.931  1.00 36.86           O  
ATOM    243  CB  ASP A  31      25.689  41.286 -16.591  1.00 35.44           C  
ATOM    244  CG  ASP A  31      25.936  41.545 -18.059  1.00 36.80           C  
ATOM    245  OD1 ASP A  31      27.097  41.427 -18.505  1.00 38.06           O  
ATOM    246  OD2 ASP A  31      24.956  41.855 -18.769  1.00 37.99           O  
ATOM    247  N   ASP A  32      29.128  42.102 -16.415  1.00 34.91           N  
ATOM    248  CA  ASP A  32      30.080  43.178 -16.662  1.00 36.40           C  
ATOM    249  C   ASP A  32      29.665  44.254 -17.653  1.00 36.32           C  
ATOM    250  O   ASP A  32      30.118  45.387 -17.538  1.00 37.02           O  
ATOM    251  CB  ASP A  32      31.430  42.601 -17.084  1.00 40.21           C  
ATOM    252  CG  ASP A  32      32.217  42.064 -15.909  1.00 43.93           C  
ATOM    253  OD1 ASP A  32      31.648  41.980 -14.799  1.00 45.53           O  
ATOM    254  OD2 ASP A  32      33.403  41.723 -16.094  1.00 48.59           O  
ATOM    255  N   THR A  33      28.811  43.932 -18.617  1.00 34.16           N  
ATOM    256  CA  THR A  33      28.407  44.949 -19.582  1.00 35.68           C  
ATOM    257  C   THR A  33      27.223  45.803 -19.122  1.00 36.07           C  
ATOM    258  O   THR A  33      26.863  46.781 -19.777  1.00 39.00           O  
ATOM    259  CB  THR A  33      28.061  44.333 -20.943  1.00 36.52           C  
ATOM    260  OG1 THR A  33      29.094  43.423 -21.336  1.00 36.35           O  
ATOM    261  CG2 THR A  33      27.957  45.432 -21.993  1.00 37.65           C  
ATOM    262  N   ASN A  34      26.611  45.421 -18.008  1.00 33.59           N  
ATOM    263  CA  ASN A  34      25.487  46.156 -17.434  1.00 32.26           C  
ATOM    264  C   ASN A  34      25.372  45.563 -16.038  1.00 30.53           C  
ATOM    265  O   ASN A  34      24.414  44.866 -15.716  1.00 29.61           O  
ATOM    266  CB  ASN A  34      24.198  45.906 -18.216  1.00 33.35           C  
ATOM    267  CG  ASN A  34      23.085  46.874 -17.829  1.00 37.36           C  
ATOM    268  OD1 ASN A  34      21.898  46.604 -18.044  1.00 39.16           O  
ATOM    269  ND2 ASN A  34      23.467  48.015 -17.267  1.00 37.65           N  
ATOM    270  N   PRO A  35      26.359  45.850 -15.184  1.00 29.63           N  
ATOM    271  CA  PRO A  35      26.394  45.335 -13.816  1.00 28.33           C  
ATOM    272  C   PRO A  35      25.253  45.708 -12.891  1.00 26.40           C  
ATOM    273  O   PRO A  35      24.600  46.737 -13.058  1.00 25.62           O  
ATOM    274  CB  PRO A  35      27.734  45.836 -13.302  1.00 30.51           C  
ATOM    275  CG  PRO A  35      27.874  47.154 -14.000  1.00 32.00           C  
ATOM    276  CD  PRO A  35      27.443  46.824 -15.408  1.00 29.25           C  
ATOM    277  N   ILE A  36      25.019  44.837 -11.916  1.00 27.23           N  
ATOM    278  CA  ILE A  36      24.004  45.078 -10.904  1.00 29.28           C  
ATOM    279  C   ILE A  36      24.561  46.326 -10.242  1.00 29.59           C  
ATOM    280  O   ILE A  36      25.713  46.336  -9.831  1.00 30.78           O  
ATOM    281  CB  ILE A  36      23.975  43.943  -9.869  1.00 31.41           C  
ATOM    282  CG1 ILE A  36      23.452  42.661 -10.521  1.00 31.44           C  
ATOM    283  CG2 ILE A  36      23.110  44.345  -8.673  1.00 31.30           C  
ATOM    284  CD1 ILE A  36      23.633  41.433  -9.667  1.00 34.48           C  
ATOM    285  N   ARG A  37      23.774  47.387 -10.151  1.00 29.96           N  
ATOM    286  CA  ARG A  37      24.310  48.585  -9.543  1.00 29.24           C  
ATOM    287  C   ARG A  37      23.354  49.331  -8.632  1.00 27.10           C  
ATOM    288  O   ARG A  37      22.141  49.138  -8.666  1.00 26.08           O  
ATOM    289  CB  ARG A  37      24.832  49.545 -10.621  1.00 29.65           C  
ATOM    290  CG  ARG A  37      23.758  50.322 -11.348  1.00 32.44           C  
ATOM    291  CD  ARG A  37      24.356  51.495 -12.137  1.00 32.41           C  
ATOM    292  NE  ARG A  37      25.312  51.046 -13.149  1.00 33.09           N  
ATOM    293  CZ  ARG A  37      26.629  51.233 -13.089  1.00 34.41           C  
ATOM    294  NH1 ARG A  37      27.179  51.872 -12.063  1.00 33.70           N  
ATOM    295  NH2 ARG A  37      27.403  50.778 -14.065  1.00 35.63           N  
ATOM    296  N   ILE A  38      23.947  50.201  -7.827  1.00 25.99           N  
ATOM    297  CA  ILE A  38      23.237  51.039  -6.882  1.00 25.41           C  
ATOM    298  C   ILE A  38      23.547  52.452  -7.330  1.00 23.69           C  
ATOM    299  O   ILE A  38      24.714  52.801  -7.509  1.00 23.41           O  
ATOM    300  CB  ILE A  38      23.766  50.803  -5.444  1.00 25.25           C  
ATOM    301  CG1 ILE A  38      23.176  49.501  -4.897  1.00 26.67           C  
ATOM    302  CG2 ILE A  38      23.447  52.006  -4.550  1.00 24.15           C  
ATOM    303  CD1 ILE A  38      23.844  49.014  -3.622  1.00 28.26           C  
ATOM    304  N   ALA A  39      22.504  53.250  -7.527  1.00 23.55           N  
ATOM    305  CA  ALA A  39      22.665  54.627  -7.977  1.00 24.89           C  
ATOM    306  C   ALA A  39      21.656  55.575  -7.343  1.00 24.55           C  
ATOM    307  O   ALA A  39      20.672  55.142  -6.739  1.00 26.17           O  
ATOM    308  CB  ALA A  39      22.525  54.685  -9.503  1.00 24.85           C  
ATOM    309  N   GLY A  40      21.900  56.872  -7.504  1.00 24.62           N  
ATOM    310  CA  GLY A  40      20.993  57.871  -6.972  1.00 25.31           C  
ATOM    311  C   GLY A  40      20.846  57.803  -5.464  1.00 25.70           C  
ATOM    312  O   GLY A  40      19.747  57.924  -4.933  1.00 24.64           O  
ATOM    313  N   LEU A  41      21.957  57.587  -4.775  1.00 25.21           N  
ATOM    314  CA  LEU A  41      21.953  57.518  -3.314  1.00 28.68           C  
ATOM    315  C   LEU A  41      21.327  58.766  -2.685  1.00 28.55           C  
ATOM    316  O   LEU A  41      21.720  59.891  -2.993  1.00 25.44           O  
ATOM    317  CB  LEU A  41      23.383  57.383  -2.817  1.00 28.60           C  
ATOM    318  CG  LEU A  41      23.843  56.133  -2.073  1.00 31.30           C  
ATOM    319  CD1 LEU A  41      22.939  54.946  -2.330  1.00 30.18           C  
ATOM    320  CD2 LEU A  41      25.269  55.860  -2.503  1.00 28.04           C  
ATOM    321  N   ASP A  42      20.359  58.567  -1.797  1.00 29.39           N  
ATOM    322  CA  ASP A  42      19.720  59.699  -1.132  1.00 31.43           C  
ATOM    323  C   ASP A  42      19.409  59.369   0.324  1.00 30.51           C  
ATOM    324  O   ASP A  42      19.100  58.227   0.668  1.00 29.54           O  
ATOM    325  CB  ASP A  42      18.433  60.100  -1.861  1.00 32.10           C  
ATOM    326  CG  ASP A  42      18.062  61.564  -1.634  1.00 35.43           C  
ATOM    327  OD1 ASP A  42      18.758  62.257  -0.858  1.00 33.37           O  
ATOM    328  OD2 ASP A  42      17.073  62.024  -2.237  1.00 38.30           O  
ATOM    329  N   ALA A  43      19.507  60.378   1.178  1.00 31.48           N  
ATOM    330  CA  ALA A  43      19.238  60.202   2.598  1.00 32.70           C  
ATOM    331  C   ALA A  43      18.492  61.416   3.112  1.00 32.61           C  
ATOM    332  O   ALA A  43      19.049  62.509   3.184  1.00 35.43           O  
ATOM    333  CB  ALA A  43      20.538  60.031   3.360  1.00 32.99           C  
ATOM    334  N   ARG A  44      17.226  61.229   3.457  1.00 31.84           N  
ATOM    335  CA  ARG A  44      16.437  62.334   3.964  1.00 33.42           C  
ATOM    336  C   ARG A  44      16.044  62.113   5.416  1.00 31.47           C  
ATOM    337  O   ARG A  44      16.082  60.988   5.919  1.00 29.48           O  
ATOM    338  CB  ARG A  44      15.198  62.564   3.087  1.00 34.46           C  
ATOM    339  CG  ARG A  44      14.340  61.347   2.816  1.00 38.95           C  
ATOM    340  CD  ARG A  44      13.401  61.620   1.633  1.00 42.28           C  
ATOM    341  NE  ARG A  44      12.617  60.446   1.255  1.00 45.19           N  
ATOM    342  CZ  ARG A  44      11.642  59.922   1.992  1.00 47.60           C  
ATOM    343  NH1 ARG A  44      11.314  60.467   3.159  1.00 48.95           N  
ATOM    344  NH2 ARG A  44      10.994  58.844   1.566  1.00 49.13           N  
ATOM    345  N   ILE A  45      15.684  63.206   6.079  1.00 30.24           N  
ATOM    346  CA  ILE A  45      15.291  63.196   7.481  1.00 29.38           C  
ATOM    347  C   ILE A  45      13.817  63.565   7.569  1.00 29.34           C  
ATOM    348  O   ILE A  45      13.445  64.728   7.431  1.00 31.09           O  
ATOM    349  CB  ILE A  45      16.160  64.207   8.259  1.00 29.92           C  
ATOM    350  CG1 ILE A  45      17.629  63.803   8.107  1.00 29.16           C  
ATOM    351  CG2 ILE A  45      15.729  64.283   9.735  1.00 28.66           C  
ATOM    352  CD1 ILE A  45      18.598  64.808   8.647  1.00 33.17           C  
ATOM    353  N   PRO A  46      12.951  62.571   7.795  1.00 28.75           N  
ATOM    354  CA  PRO A  46      11.517  62.865   7.881  1.00 29.55           C  
ATOM    355  C   PRO A  46      11.094  63.882   8.950  1.00 29.49           C  
ATOM    356  O   PRO A  46      10.089  64.556   8.784  1.00 28.52           O  
ATOM    357  CB  PRO A  46      10.890  61.481   8.068  1.00 29.72           C  
ATOM    358  CG  PRO A  46      11.984  60.684   8.708  1.00 31.06           C  
ATOM    359  CD  PRO A  46      13.216  61.134   7.984  1.00 28.48           C  
ATOM    360  N   ASP A  47      11.853  63.999  10.038  1.00 29.21           N  
ATOM    361  CA  ASP A  47      11.525  64.973  11.088  1.00 28.98           C  
ATOM    362  C   ASP A  47      12.708  65.921  11.245  1.00 27.48           C  
ATOM    363  O   ASP A  47      13.589  65.701  12.071  1.00 25.50           O  
ATOM    364  CB  ASP A  47      11.231  64.272  12.421  1.00 29.42           C  
ATOM    365  CG  ASP A  47      10.826  65.250  13.521  1.00 29.45           C  
ATOM    366  OD1 ASP A  47      10.720  66.460  13.235  1.00 26.02           O  
ATOM    367  OD2 ASP A  47      10.617  64.809  14.671  1.00 32.32           O  
ATOM    368  N   PRO A  48      12.744  66.992  10.435  1.00 28.26           N  
ATOM    369  CA  PRO A  48      13.819  67.988  10.456  1.00 28.00           C  
ATOM    370  C   PRO A  48      13.751  69.021  11.577  1.00 26.28           C  
ATOM    371  O   PRO A  48      14.577  69.925  11.633  1.00 27.03           O  
ATOM    372  CB  PRO A  48      13.704  68.631   9.078  1.00 26.22           C  
ATOM    373  CG  PRO A  48      12.233  68.650   8.880  1.00 28.62           C  
ATOM    374  CD  PRO A  48      11.816  67.259   9.324  1.00 26.97           C  
ATOM    375  N   ILE A  49      12.769  68.889  12.459  1.00 25.85           N  
ATOM    376  CA  ILE A  49      12.626  69.829  13.560  1.00 26.16           C  
ATOM    377  C   ILE A  49      13.419  69.308  14.756  1.00 26.63           C  
ATOM    378  O   ILE A  49      13.010  68.354  15.407  1.00 26.95           O  
ATOM    379  CB  ILE A  49      11.141  69.989  13.957  1.00 25.92           C  
ATOM    380  CG1 ILE A  49      10.302  70.349  12.721  1.00 23.85           C  
ATOM    381  CG2 ILE A  49      10.999  71.045  15.044  1.00 25.75           C  
ATOM    382  CD1 ILE A  49      10.877  71.481  11.879  1.00 26.85           C  
ATOM    383  N   VAL A  50      14.565  69.921  15.029  1.00 27.27           N  
ATOM    384  CA  VAL A  50      15.402  69.501  16.152  1.00 28.00           C  
ATOM    385  C   VAL A  50      14.949  70.192  17.442  1.00 28.77           C  
ATOM    386  O   VAL A  50      14.823  71.417  17.484  1.00 27.75           O  
ATOM    387  CB  VAL A  50      16.886  69.859  15.907  1.00 28.55           C  
ATOM    388  CG1 VAL A  50      17.728  69.421  17.102  1.00 23.76           C  
ATOM    389  CG2 VAL A  50      17.377  69.198  14.626  1.00 25.35           C  
ATOM    390  N   THR A  51      14.716  69.413  18.493  1.00 28.56           N  
ATOM    391  CA  THR A  51      14.278  69.992  19.758  1.00 28.99           C  
ATOM    392  C   THR A  51      15.373  70.031  20.815  1.00 28.65           C  
ATOM    393  O   THR A  51      15.163  70.562  21.904  1.00 30.16           O  
ATOM    394  CB  THR A  51      13.055  69.233  20.331  1.00 27.94           C  
ATOM    395  OG1 THR A  51      13.383  67.847  20.509  1.00 28.66           O  
ATOM    396  CG2 THR A  51      11.868  69.355  19.392  1.00 29.66           C  
ATOM    397  N   ASP A  52      16.543  69.486  20.485  1.00 28.63           N  
ATOM    398  CA  ASP A  52      17.675  69.448  21.412  1.00 28.13           C  
ATOM    399  C   ASP A  52      18.127  70.844  21.824  1.00 27.36           C  
ATOM    400  O   ASP A  52      18.007  71.796  21.058  1.00 26.20           O  
ATOM    401  CB  ASP A  52      18.891  68.739  20.789  1.00 28.22           C  
ATOM    402  CG  ASP A  52      18.607  67.310  20.386  1.00 29.93           C  
ATOM    403  OD1 ASP A  52      19.506  66.464  20.574  1.00 32.76           O  
ATOM    404  OD2 ASP A  52      17.506  67.030  19.868  1.00 30.80           O  
ATOM    405  N   PRO A  53      18.664  70.977  23.046  1.00 28.95           N  
ATOM    406  CA  PRO A  53      19.141  72.268  23.546  1.00 29.19           C  
ATOM    407  C   PRO A  53      20.450  72.616  22.845  1.00 29.03           C  
ATOM    408  O   PRO A  53      21.123  71.739  22.316  1.00 28.93           O  
ATOM    409  CB  PRO A  53      19.348  72.001  25.035  1.00 30.44           C  
ATOM    410  CG  PRO A  53      19.806  70.582  25.043  1.00 32.00           C  
ATOM    411  CD  PRO A  53      18.836  69.927  24.066  1.00 30.35           C  
ATOM    412  N   VAL A  54      20.808  73.891  22.833  1.00 30.32           N  
ATOM    413  CA  VAL A  54      22.050  74.309  22.205  1.00 29.62           C  
ATOM    414  C   VAL A  54      23.037  74.619  23.313  1.00 29.81           C  
ATOM    415  O   VAL A  54      22.632  74.822  24.460  1.00 28.03           O  
ATOM    416  CB  VAL A  54      21.857  75.582  21.350  1.00 31.40           C  
ATOM    417  CG1 VAL A  54      20.791  75.337  20.292  1.00 31.82           C  
ATOM    418  CG2 VAL A  54      21.477  76.759  22.237  1.00 32.08           C  
ATOM    419  N   ASN A  55      24.326  74.614  22.980  1.00 27.82           N  
ATOM    420  CA  ASN A  55      25.367  74.945  23.942  1.00 27.44           C  
ATOM    421  C   ASN A  55      25.989  76.247  23.473  1.00 26.17           C  
ATOM    422  O   ASN A  55      26.148  76.461  22.274  1.00 28.60           O  
ATOM    423  CB  ASN A  55      26.472  73.882  23.992  1.00 28.74           C  
ATOM    424  CG  ASN A  55      26.020  72.589  24.639  1.00 28.99           C  
ATOM    425  OD1 ASN A  55      25.107  72.574  25.459  1.00 30.63           O  
ATOM    426  ND2 ASN A  55      26.684  71.499  24.292  1.00 30.37           N  
ATOM    427  N   HIS A  56      26.326  77.110  24.419  1.00 25.89           N  
ATOM    428  CA  HIS A  56      26.950  78.390  24.115  1.00 27.77           C  
ATOM    429  C   HIS A  56      28.439  78.238  24.386  1.00 27.31           C  
ATOM    430  O   HIS A  56      28.867  78.166  25.536  1.00 26.68           O  
ATOM    431  CB  HIS A  56      26.352  79.491  24.992  1.00 30.69           C  
ATOM    432  CG  HIS A  56      25.175  80.184  24.378  1.00 35.32           C  
ATOM    433  ND1 HIS A  56      24.155  79.506  23.745  1.00 39.04           N  
ATOM    434  CD2 HIS A  56      24.860  81.499  24.296  1.00 37.31           C  
ATOM    435  CE1 HIS A  56      23.265  80.373  23.296  1.00 38.71           C  
ATOM    436  NE2 HIS A  56      23.669  81.590  23.618  1.00 40.68           N  
ATOM    437  N   ILE A  57      29.211  78.176  23.308  1.00 26.19           N  
ATOM    438  CA  ILE A  57      30.653  78.000  23.370  1.00 27.39           C  
ATOM    439  C   ILE A  57      31.425  79.312  23.222  1.00 27.02           C  
ATOM    440  O   ILE A  57      31.238  80.046  22.250  1.00 25.75           O  
ATOM    441  CB  ILE A  57      31.117  77.053  22.247  1.00 29.59           C  
ATOM    442  CG1 ILE A  57      30.378  75.721  22.365  1.00 31.66           C  
ATOM    443  CG2 ILE A  57      32.624  76.846  22.313  1.00 29.08           C  
ATOM    444  CD1 ILE A  57      30.641  74.786  21.214  1.00 33.86           C  
ATOM    445  N   VAL A  58      32.288  79.602  24.189  1.00 26.06           N  
ATOM    446  CA  VAL A  58      33.107  80.805  24.126  1.00 25.97           C  
ATOM    447  C   VAL A  58      34.290  80.498  23.212  1.00 27.44           C  
ATOM    448  O   VAL A  58      35.203  79.761  23.585  1.00 28.35           O  
ATOM    449  CB  VAL A  58      33.622  81.209  25.516  1.00 26.27           C  
ATOM    450  CG1 VAL A  58      34.630  82.362  25.397  1.00 22.89           C  
ATOM    451  CG2 VAL A  58      32.448  81.632  26.386  1.00 23.33           C  
ATOM    452  N   LEU A  59      34.251  81.045  22.001  1.00 29.07           N  
ATOM    453  CA  LEU A  59      35.307  80.832  21.014  1.00 28.03           C  
ATOM    454  C   LEU A  59      36.539  81.681  21.287  1.00 29.17           C  
ATOM    455  O   LEU A  59      37.667  81.255  21.026  1.00 29.02           O  
ATOM    456  CB  LEU A  59      34.784  81.160  19.607  1.00 31.59           C  
ATOM    457  CG  LEU A  59      33.675  80.280  19.013  1.00 34.37           C  
ATOM    458  CD1 LEU A  59      33.213  80.863  17.682  1.00 33.24           C  
ATOM    459  CD2 LEU A  59      34.191  78.862  18.826  1.00 34.99           C  
ATOM    460  N   ASP A  60      36.331  82.882  21.824  1.00 27.75           N  
ATOM    461  CA  ASP A  60      37.453  83.781  22.080  1.00 27.68           C  
ATOM    462  C   ASP A  60      37.021  84.894  23.034  1.00 26.29           C  
ATOM    463  O   ASP A  60      35.832  85.127  23.244  1.00 26.30           O  
ATOM    464  CB  ASP A  60      37.893  84.404  20.746  1.00 28.97           C  
ATOM    465  CG  ASP A  60      39.380  84.717  20.682  1.00 30.56           C  
ATOM    466  OD1 ASP A  60      40.048  84.856  21.736  1.00 25.64           O  
ATOM    467  OD2 ASP A  60      39.874  84.846  19.537  1.00 32.92           O  
ATOM    468  N   ARG A  61      38.003  85.584  23.594  1.00 25.10           N  
ATOM    469  CA  ARG A  61      37.761  86.695  24.506  1.00 25.90           C  
ATOM    470  C   ARG A  61      38.963  87.610  24.384  1.00 22.88           C  
ATOM    471  O   ARG A  61      40.090  87.163  24.538  1.00 22.38           O  
ATOM    472  CB  ARG A  61      37.644  86.208  25.960  1.00 28.77           C  
ATOM    473  CG  ARG A  61      37.614  87.356  26.974  1.00 32.21           C  
ATOM    474  CD  ARG A  61      37.672  86.884  28.438  1.00 38.24           C  
ATOM    475  NE  ARG A  61      38.947  87.220  29.079  1.00 39.43           N  
ATOM    476  CZ  ARG A  61      39.070  87.971  30.172  1.00 41.38           C  
ATOM    477  NH1 ARG A  61      37.994  88.479  30.764  1.00 42.39           N  
ATOM    478  NH2 ARG A  61      40.275  88.214  30.679  1.00 41.46           N  
ATOM    479  N   ARG A  62      38.728  88.885  24.095  1.00 23.79           N  
ATOM    480  CA  ARG A  62      39.824  89.847  23.967  1.00 23.33           C  
ATOM    481  C   ARG A  62      39.512  91.108  24.743  1.00 23.04           C  
ATOM    482  O   ARG A  62      38.353  91.395  25.049  1.00 22.32           O  
ATOM    483  CB  ARG A  62      40.075  90.202  22.497  1.00 21.97           C  
ATOM    484  CG  ARG A  62      40.650  89.068  21.700  1.00 23.27           C  
ATOM    485  CD  ARG A  62      42.021  88.692  22.245  1.00 25.00           C  
ATOM    486  NE  ARG A  62      42.331  87.298  21.987  1.00 26.74           N  
ATOM    487  CZ  ARG A  62      43.303  86.623  22.594  1.00 29.94           C  
ATOM    488  NH1 ARG A  62      44.071  87.215  23.501  1.00 29.21           N  
ATOM    489  NH2 ARG A  62      43.502  85.348  22.298  1.00 28.06           N  
ATOM    490  N   ILE A  63      40.553  91.877  25.029  1.00 22.67           N  
ATOM    491  CA  ILE A  63      40.392  93.088  25.801  1.00 23.51           C  
ATOM    492  C   ILE A  63      41.022  94.322  25.185  1.00 25.58           C  
ATOM    493  O   ILE A  63      42.142  94.276  24.690  1.00 27.08           O  
ATOM    494  CB  ILE A  63      40.999  92.895  27.211  1.00 26.20           C  
ATOM    495  CG1 ILE A  63      40.261  91.758  27.929  1.00 27.55           C  
ATOM    496  CG2 ILE A  63      40.932  94.207  27.998  1.00 24.33           C  
ATOM    497  CD1 ILE A  63      40.847  91.367  29.257  1.00 31.68           C  
ATOM    498  N   ILE A  64      40.285  95.426  25.203  1.00 25.67           N  
ATOM    499  CA  ILE A  64      40.812  96.692  24.716  1.00 26.17           C  
ATOM    500  C   ILE A  64      40.707  97.625  25.910  1.00 26.21           C  
ATOM    501  O   ILE A  64      39.611  97.933  26.372  1.00 27.62           O  
ATOM    502  CB  ILE A  64      39.998  97.249  23.540  1.00 26.74           C  
ATOM    503  CG1 ILE A  64      40.135  96.309  22.336  1.00 23.51           C  
ATOM    504  CG2 ILE A  64      40.477  98.657  23.209  1.00 25.45           C  
ATOM    505  CD1 ILE A  64      39.375  96.768  21.096  1.00 24.77           C  
ATOM    506  N   THR A  65      41.849  98.049  26.430  1.00 26.25           N  
ATOM    507  CA  THR A  65      41.861  98.920  27.592  1.00 28.57           C  
ATOM    508  C   THR A  65      42.202 100.362  27.254  1.00 29.51           C  
ATOM    509  O   THR A  65      43.182 100.628  26.563  1.00 28.83           O  
ATOM    510  CB  THR A  65      42.874  98.438  28.624  1.00 28.44           C  
ATOM    511  OG1 THR A  65      42.622  97.065  28.935  1.00 29.57           O  
ATOM    512  CG2 THR A  65      42.779  99.280  29.893  1.00 30.19           C  
ATOM    513  N   ASN A  66      41.393 101.294  27.744  1.00 29.96           N  
ATOM    514  CA  ASN A  66      41.661 102.707  27.500  1.00 30.52           C  
ATOM    515  C   ASN A  66      42.141 103.345  28.793  1.00 32.00           C  
ATOM    516  O   ASN A  66      41.348 103.623  29.697  1.00 30.99           O  
ATOM    517  CB  ASN A  66      40.411 103.428  27.003  1.00 32.09           C  
ATOM    518  CG  ASN A  66      40.636 104.923  26.836  1.00 33.29           C  
ATOM    519  OD1 ASN A  66      41.754 105.411  26.992  1.00 32.35           O  
ATOM    520  ND2 ASN A  66      39.577 105.651  26.520  1.00 30.91           N  
ATOM    521  N   THR A  67      43.446 103.562  28.890  1.00 32.06           N  
ATOM    522  CA  THR A  67      44.008 104.170  30.083  1.00 34.02           C  
ATOM    523  C   THR A  67      44.165 105.678  29.907  1.00 33.92           C  
ATOM    524  O   THR A  67      44.923 106.314  30.628  1.00 36.37           O  
ATOM    525  CB  THR A  67      45.377 103.555  30.424  1.00 34.53           C  
ATOM    526  OG1 THR A  67      46.325 103.903  29.410  1.00 34.24           O  
ATOM    527  CG2 THR A  67      45.268 102.030  30.504  1.00 34.07           C  
ATOM    528  N   THR A  68      43.445 106.248  28.950  1.00 36.25           N  
ATOM    529  CA  THR A  68      43.535 107.680  28.698  1.00 38.56           C  
ATOM    530  C   THR A  68      42.342 108.452  29.240  1.00 40.20           C  
ATOM    531  O   THR A  68      41.381 107.872  29.751  1.00 39.45           O  
ATOM    532  CB  THR A  68      43.633 107.998  27.199  1.00 38.25           C  
ATOM    533  OG1 THR A  68      42.349 107.824  26.588  1.00 39.45           O  
ATOM    534  CG2 THR A  68      44.647 107.087  26.522  1.00 41.70           C  
ATOM    535  N   SER A  69      42.417 109.774  29.111  1.00 41.44           N  
ATOM    536  CA  SER A  69      41.367 110.665  29.576  1.00 43.37           C  
ATOM    537  C   SER A  69      40.417 110.931  28.427  1.00 43.97           C  
ATOM    538  O   SER A  69      39.422 111.638  28.575  1.00 44.54           O  
ATOM    539  CB  SER A  69      41.972 111.986  30.052  1.00 44.10           C  
ATOM    540  OG  SER A  69      42.653 112.629  28.987  1.00 46.03           O  
ATOM    541  N   ASN A  70      40.730 110.364  27.272  1.00 43.87           N  
ATOM    542  CA  ASN A  70      39.887 110.562  26.109  1.00 43.95           C  
ATOM    543  C   ASN A  70      39.267 109.271  25.602  1.00 43.75           C  
ATOM    544  O   ASN A  70      39.887 108.212  25.653  1.00 43.38           O  
ATOM    545  CB  ASN A  70      40.692 111.227  24.993  1.00 45.05           C  
ATOM    546  CG  ASN A  70      41.145 112.627  25.365  1.00 46.26           C  
ATOM    547  OD1 ASN A  70      40.325 113.517  25.591  1.00 45.95           O  
ATOM    548  ND2 ASN A  70      42.452 112.825  25.437  1.00 45.94           N  
ATOM    549  N   SER A  71      38.035 109.381  25.119  1.00 42.92           N  
ATOM    550  CA  SER A  71      37.293 108.252  24.576  1.00 42.65           C  
ATOM    551  C   SER A  71      37.958 107.799  23.279  1.00 41.63           C  
ATOM    552  O   SER A  71      38.544 108.608  22.564  1.00 42.11           O  
ATOM    553  CB  SER A  71      35.845 108.676  24.306  1.00 42.24           C  
ATOM    554  OG  SER A  71      35.180 107.762  23.456  1.00 44.87           O  
ATOM    555  N   LEU A  72      37.881 106.506  22.980  1.00 39.77           N  
ATOM    556  CA  LEU A  72      38.481 105.988  21.756  1.00 38.11           C  
ATOM    557  C   LEU A  72      37.625 104.881  21.163  1.00 37.02           C  
ATOM    558  O   LEU A  72      36.888 104.207  21.884  1.00 38.52           O  
ATOM    559  CB  LEU A  72      39.897 105.468  22.037  1.00 37.50           C  
ATOM    560  CG  LEU A  72      40.093 104.275  22.979  1.00 36.19           C  
ATOM    561  CD1 LEU A  72      39.679 102.977  22.284  1.00 34.16           C  
ATOM    562  CD2 LEU A  72      41.551 104.196  23.383  1.00 36.19           C  
ATOM    563  N   GLU A  73      37.713 104.708  19.848  1.00 36.17           N  
ATOM    564  CA  GLU A  73      36.955 103.670  19.169  1.00 34.47           C  
ATOM    565  C   GLU A  73      37.776 102.389  19.157  1.00 34.38           C  
ATOM    566  O   GLU A  73      38.976 102.405  18.876  1.00 33.26           O  
ATOM    567  CB  GLU A  73      36.634 104.080  17.729  1.00 35.97           C  
ATOM    568  CG  GLU A  73      35.750 105.310  17.602  1.00 39.06           C  
ATOM    569  CD  GLU A  73      34.420 105.154  18.325  1.00 41.54           C  
ATOM    570  OE1 GLU A  73      33.629 104.266  17.937  1.00 40.11           O  
ATOM    571  OE2 GLU A  73      34.171 105.920  19.283  1.00 42.86           O  
ATOM    572  N   GLY A  74      37.126 101.280  19.475  1.00 32.17           N  
ATOM    573  CA  GLY A  74      37.811 100.005  19.480  1.00 29.67           C  
ATOM    574  C   GLY A  74      37.085  99.074  18.532  1.00 27.97           C  
ATOM    575  O   GLY A  74      35.900  99.248  18.273  1.00 28.33           O  
ATOM    576  N   VAL A  75      37.795  98.097  17.993  1.00 26.20           N  
ATOM    577  CA  VAL A  75      37.181  97.143  17.086  1.00 26.27           C  
ATOM    578  C   VAL A  75      37.746  95.760  17.371  1.00 26.25           C  
ATOM    579  O   VAL A  75      38.966  95.570  17.386  1.00 23.55           O  
ATOM    580  CB  VAL A  75      37.456  97.497  15.596  1.00 27.29           C  
ATOM    581  CG1 VAL A  75      36.951  96.381  14.695  1.00 27.54           C  
ATOM    582  CG2 VAL A  75      36.739  98.799  15.220  1.00 29.59           C  
ATOM    583  N   PHE A  76      36.849  94.816  17.634  1.00 25.77           N  
ATOM    584  CA  PHE A  76      37.226  93.432  17.877  1.00 26.94           C  
ATOM    585  C   PHE A  76      36.986  92.684  16.570  1.00 26.20           C  
ATOM    586  O   PHE A  76      35.861  92.635  16.076  1.00 24.47           O  
ATOM    587  CB  PHE A  76      36.351  92.798  18.965  1.00 25.75           C  
ATOM    588  CG  PHE A  76      36.609  93.328  20.346  1.00 27.01           C  
ATOM    589  CD1 PHE A  76      37.783  93.010  21.018  1.00 27.98           C  
ATOM    590  CD2 PHE A  76      35.670  94.132  20.982  1.00 27.42           C  
ATOM    591  CE1 PHE A  76      38.019  93.485  22.306  1.00 28.03           C  
ATOM    592  CE2 PHE A  76      35.898  94.615  22.277  1.00 27.45           C  
ATOM    593  CZ  PHE A  76      37.074  94.288  22.936  1.00 27.07           C  
ATOM    594  N   SER A  77      38.043  92.123  16.000  1.00 24.45           N  
ATOM    595  CA  SER A  77      37.904  91.352  14.776  1.00 24.24           C  
ATOM    596  C   SER A  77      38.219  89.888  15.105  1.00 26.21           C  
ATOM    597  O   SER A  77      39.363  89.537  15.405  1.00 24.51           O  
ATOM    598  CB  SER A  77      38.860  91.862  13.700  1.00 23.96           C  
ATOM    599  OG  SER A  77      38.865  90.961  12.613  1.00 25.71           O  
ATOM    600  N   PHE A  78      37.194  89.043  15.031  1.00 26.91           N  
ATOM    601  CA  PHE A  78      37.330  87.630  15.344  1.00 27.53           C  
ATOM    602  C   PHE A  78      37.270  86.715  14.126  1.00 28.30           C  
ATOM    603  O   PHE A  78      36.528  86.959  13.179  1.00 27.97           O  
ATOM    604  CB  PHE A  78      36.223  87.203  16.312  1.00 24.94           C  
ATOM    605  CG  PHE A  78      36.344  87.796  17.688  1.00 27.08           C  
ATOM    606  CD1 PHE A  78      37.352  87.380  18.556  1.00 25.74           C  
ATOM    607  CD2 PHE A  78      35.423  88.740  18.133  1.00 27.41           C  
ATOM    608  CE1 PHE A  78      37.436  87.894  19.853  1.00 26.96           C  
ATOM    609  CE2 PHE A  78      35.499  89.260  19.422  1.00 28.34           C  
ATOM    610  CZ  PHE A  78      36.506  88.835  20.283  1.00 28.99           C  
ATOM    611  N   SER A  79      38.051  85.645  14.189  1.00 27.21           N  
ATOM    612  CA  SER A  79      38.108  84.635  13.145  1.00 30.26           C  
ATOM    613  C   SER A  79      38.421  83.322  13.837  1.00 29.84           C  
ATOM    614  O   SER A  79      39.518  83.134  14.351  1.00 30.21           O  
ATOM    615  CB  SER A  79      39.211  84.948  12.136  1.00 30.36           C  
ATOM    616  OG  SER A  79      39.432  83.830  11.294  1.00 36.99           O  
ATOM    617  N   ASN A  80      37.463  82.410  13.852  1.00 29.81           N  
ATOM    618  CA  ASN A  80      37.693  81.141  14.504  1.00 32.76           C  
ATOM    619  C   ASN A  80      37.114  79.997  13.672  1.00 34.05           C  
ATOM    620  O   ASN A  80      35.940  80.005  13.304  1.00 32.53           O  
ATOM    621  CB  ASN A  80      37.095  81.203  15.916  1.00 36.68           C  
ATOM    622  CG  ASN A  80      37.671  82.371  16.744  1.00 42.29           C  
ATOM    623  OD1 ASN A  80      38.760  82.278  17.317  1.00 45.32           O  
ATOM    624  ND2 ASN A  80      36.945  83.481  16.780  1.00 43.64           N  
ATOM    625  N   ALA A  81      37.963  79.028  13.349  1.00 35.34           N  
ATOM    626  CA  ALA A  81      37.549  77.879  12.554  1.00 37.52           C  
ATOM    627  C   ALA A  81      37.151  76.747  13.487  1.00 37.25           C  
ATOM    628  O   ALA A  81      38.007  76.057  14.029  1.00 40.47           O  
ATOM    629  CB  ALA A  81      38.692  77.436  11.635  1.00 38.60           C  
ATOM    630  N   TYR A  82      35.845  76.566  13.667  1.00 37.51           N  
ATOM    631  CA  TYR A  82      35.306  75.535  14.546  1.00 36.68           C  
ATOM    632  C   TYR A  82      34.926  74.275  13.780  1.00 35.46           C  
ATOM    633  O   TYR A  82      34.304  74.337  12.722  1.00 32.36           O  
ATOM    634  CB  TYR A  82      34.067  76.061  15.276  1.00 41.04           C  
ATOM    635  CG  TYR A  82      33.771  75.327  16.562  1.00 45.08           C  
ATOM    636  CD1 TYR A  82      34.585  75.503  17.687  1.00 48.11           C  
ATOM    637  CD2 TYR A  82      32.703  74.434  16.651  1.00 46.19           C  
ATOM    638  CE1 TYR A  82      34.342  74.805  18.875  1.00 50.45           C  
ATOM    639  CE2 TYR A  82      32.449  73.729  17.830  1.00 49.58           C  
ATOM    640  CZ  TYR A  82      33.274  73.918  18.939  1.00 51.13           C  
ATOM    641  OH  TYR A  82      33.044  73.215  20.103  1.00 53.99           O  
ATOM    642  N   THR A  83      35.280  73.129  14.343  1.00 34.63           N  
ATOM    643  CA  THR A  83      34.993  71.848  13.721  1.00 35.99           C  
ATOM    644  C   THR A  83      33.892  71.096  14.438  1.00 36.50           C  
ATOM    645  O   THR A  83      34.014  70.795  15.622  1.00 38.91           O  
ATOM    646  CB  THR A  83      36.231  70.950  13.711  1.00 33.38           C  
ATOM    647  OG1 THR A  83      37.250  71.559  12.914  1.00 34.23           O  
ATOM    648  CG2 THR A  83      35.888  69.579  13.144  1.00 32.60           C  
ATOM    649  N   SER A  84      32.820  70.794  13.717  1.00 37.19           N  
ATOM    650  CA  SER A  84      31.707  70.045  14.287  1.00 39.26           C  
ATOM    651  C   SER A  84      31.616  68.710  13.549  1.00 39.11           C  
ATOM    652  O   SER A  84      31.875  68.634  12.348  1.00 38.75           O  
ATOM    653  CB  SER A  84      30.398  70.826  14.137  1.00 41.54           C  
ATOM    654  OG  SER A  84      30.436  72.036  14.880  1.00 45.05           O  
ATOM    655  N   ARG A  85      31.252  67.660  14.273  1.00 38.96           N  
ATOM    656  CA  ARG A  85      31.160  66.333  13.687  1.00 37.10           C  
ATOM    657  C   ARG A  85      29.750  65.795  13.564  1.00 36.18           C  
ATOM    658  O   ARG A  85      28.878  66.104  14.375  1.00 34.96           O  
ATOM    659  CB  ARG A  85      31.988  65.345  14.512  1.00 40.27           C  
ATOM    660  CG  ARG A  85      31.830  63.896  14.083  1.00 44.46           C  
ATOM    661  CD  ARG A  85      32.876  63.008  14.736  1.00 48.68           C  
ATOM    662  NE  ARG A  85      34.232  63.481  14.460  1.00 51.94           N  
ATOM    663  CZ  ARG A  85      35.339  62.831  14.809  1.00 53.20           C  
ATOM    664  NH1 ARG A  85      35.259  61.673  15.448  1.00 54.73           N  
ATOM    665  NH2 ARG A  85      36.529  63.344  14.523  1.00 55.20           N  
ATOM    666  N   THR A  86      29.536  64.988  12.530  1.00 34.40           N  
ATOM    667  CA  THR A  86      28.251  64.345  12.307  1.00 32.60           C  
ATOM    668  C   THR A  86      28.573  62.894  12.000  1.00 32.44           C  
ATOM    669  O   THR A  86      29.564  62.596  11.329  1.00 32.94           O  
ATOM    670  CB  THR A  86      27.489  64.952  11.118  1.00 33.05           C  
ATOM    671  OG1 THR A  86      28.178  64.645   9.899  1.00 35.19           O  
ATOM    672  CG2 THR A  86      27.380  66.456  11.276  1.00 32.73           C  
ATOM    673  N   SER A  87      27.748  61.991  12.505  1.00 31.68           N  
ATOM    674  CA  SER A  87      27.961  60.574  12.284  1.00 31.76           C  
ATOM    675  C   SER A  87      26.675  59.908  11.790  1.00 31.31           C  
ATOM    676  O   SER A  87      25.584  60.262  12.234  1.00 31.50           O  
ATOM    677  CB  SER A  87      28.419  59.928  13.587  1.00 33.64           C  
ATOM    678  OG  SER A  87      28.675  58.552  13.398  1.00 40.05           O  
ATOM    679  N   SER A  88      26.800  58.962  10.861  1.00 29.06           N  
ATOM    680  CA  SER A  88      25.633  58.251  10.342  1.00 28.41           C  
ATOM    681  C   SER A  88      25.860  56.747  10.431  1.00 27.72           C  
ATOM    682  O   SER A  88      26.997  56.293  10.548  1.00 27.20           O  
ATOM    683  CB  SER A  88      25.377  58.628   8.886  1.00 30.37           C  
ATOM    684  OG  SER A  88      26.360  58.059   8.043  1.00 33.00           O  
ATOM    685  N   GLN A  89      24.778  55.976  10.375  1.00 26.69           N  
ATOM    686  CA  GLN A  89      24.888  54.526  10.434  1.00 26.56           C  
ATOM    687  C   GLN A  89      23.653  53.869   9.865  1.00 26.39           C  
ATOM    688  O   GLN A  89      22.540  54.097  10.341  1.00 27.63           O  
ATOM    689  CB  GLN A  89      25.075  54.048  11.880  1.00 30.73           C  
ATOM    690  CG  GLN A  89      25.296  52.548  12.001  1.00 33.70           C  
ATOM    691  CD  GLN A  89      25.291  52.068  13.438  1.00 37.34           C  
ATOM    692  OE1 GLN A  89      25.746  50.967  13.734  1.00 40.26           O  
ATOM    693  NE2 GLN A  89      24.764  52.887  14.335  1.00 39.00           N  
ATOM    694  N   THR A  90      23.847  53.041   8.847  1.00 26.37           N  
ATOM    695  CA  THR A  90      22.729  52.344   8.230  1.00 27.10           C  
ATOM    696  C   THR A  90      22.213  51.186   9.072  1.00 28.12           C  
ATOM    697  O   THR A  90      22.992  50.442   9.675  1.00 27.39           O  
ATOM    698  CB  THR A  90      23.119  51.765   6.864  1.00 27.25           C  
ATOM    699  OG1 THR A  90      23.485  52.834   5.986  1.00 25.83           O  
ATOM    700  CG2 THR A  90      21.945  50.954   6.269  1.00 25.13           C  
ATOM    701  N   ARG A  91      20.892  51.041   9.094  1.00 29.87           N  
ATOM    702  CA  ARG A  91      20.239  49.953   9.801  1.00 32.84           C  
ATOM    703  C   ARG A  91      19.756  48.967   8.731  1.00 32.30           C  
ATOM    704  O   ARG A  91      20.111  47.781   8.752  1.00 31.80           O  
ATOM    705  CB  ARG A  91      19.045  50.466  10.599  1.00 37.51           C  
ATOM    706  CG  ARG A  91      18.192  49.353  11.167  1.00 44.17           C  
ATOM    707  CD  ARG A  91      16.944  49.885  11.846  1.00 49.60           C  
ATOM    708  NE  ARG A  91      16.164  48.799  12.430  1.00 55.46           N  
ATOM    709  CZ  ARG A  91      15.011  48.964  13.069  1.00 56.61           C  
ATOM    710  NH1 ARG A  91      14.496  50.179  13.210  1.00 58.72           N  
ATOM    711  NH2 ARG A  91      14.377  47.914  13.574  1.00 57.91           N  
ATOM    712  N   ASP A  92      18.943  49.465   7.802  1.00 28.68           N  
ATOM    713  CA  ASP A  92      18.445  48.637   6.709  1.00 28.85           C  
ATOM    714  C   ASP A  92      18.969  49.186   5.389  1.00 27.91           C  
ATOM    715  O   ASP A  92      18.551  50.258   4.933  1.00 29.21           O  
ATOM    716  CB  ASP A  92      16.916  48.604   6.690  1.00 26.93           C  
ATOM    717  CG  ASP A  92      16.331  47.947   7.936  1.00 30.55           C  
ATOM    718  OD1 ASP A  92      17.024  47.101   8.541  1.00 30.21           O  
ATOM    719  OD2 ASP A  92      15.179  48.262   8.296  1.00 28.63           O  
ATOM    720  N   GLY A  93      19.896  48.452   4.785  1.00 26.38           N  
ATOM    721  CA  GLY A  93      20.470  48.889   3.530  1.00 26.48           C  
ATOM    722  C   GLY A  93      20.521  47.822   2.450  1.00 26.59           C  
ATOM    723  O   GLY A  93      19.855  46.790   2.527  1.00 26.72           O  
ATOM    724  N   VAL A  94      21.339  48.078   1.436  1.00 27.66           N  
ATOM    725  CA  VAL A  94      21.476  47.162   0.318  1.00 28.21           C  
ATOM    726  C   VAL A  94      22.869  47.315  -0.275  1.00 27.93           C  
ATOM    727  O   VAL A  94      23.499  48.359  -0.110  1.00 29.68           O  
ATOM    728  CB  VAL A  94      20.406  47.464  -0.761  1.00 26.88           C  
ATOM    729  CG1 VAL A  94      20.570  48.896  -1.284  1.00 25.38           C  
ATOM    730  CG2 VAL A  94      20.513  46.450  -1.906  1.00 27.70           C  
ATOM    731  N   THR A  95      23.356  46.271  -0.941  1.00 28.31           N  
ATOM    732  CA  THR A  95      24.679  46.311  -1.565  1.00 27.64           C  
ATOM    733  C   THR A  95      24.799  45.342  -2.734  1.00 28.42           C  
ATOM    734  O   THR A  95      24.148  44.294  -2.764  1.00 29.47           O  
ATOM    735  CB  THR A  95      25.802  45.969  -0.553  1.00 25.31           C  
ATOM    736  OG1 THR A  95      27.080  46.112  -1.188  1.00 27.02           O  
ATOM    737  CG2 THR A  95      25.657  44.545  -0.053  1.00 26.10           C  
ATOM    738  N   ALA A  96      25.645  45.703  -3.692  1.00 28.41           N  
ATOM    739  CA  ALA A  96      25.891  44.877  -4.858  1.00 30.89           C  
ATOM    740  C   ALA A  96      27.274  44.255  -4.692  1.00 32.07           C  
ATOM    741  O   ALA A  96      27.854  43.730  -5.646  1.00 31.20           O  
ATOM    742  CB  ALA A  96      25.839  45.725  -6.128  1.00 29.18           C  
ATOM    743  N   GLY A  97      27.802  44.324  -3.473  1.00 31.38           N  
ATOM    744  CA  GLY A  97      29.113  43.755  -3.212  1.00 31.97           C  
ATOM    745  C   GLY A  97      30.233  44.769  -3.060  1.00 32.48           C  
ATOM    746  O   GLY A  97      31.361  44.402  -2.731  1.00 34.67           O  
ATOM    747  N   THR A  98      29.937  46.042  -3.296  1.00 32.81           N  
ATOM    748  CA  THR A  98      30.948  47.096  -3.172  1.00 32.79           C  
ATOM    749  C   THR A  98      30.455  48.217  -2.263  1.00 32.31           C  
ATOM    750  O   THR A  98      29.326  48.689  -2.409  1.00 30.38           O  
ATOM    751  CB  THR A  98      31.284  47.717  -4.543  1.00 35.25           C  
ATOM    752  OG1 THR A  98      31.767  46.697  -5.422  1.00 38.77           O  
ATOM    753  CG2 THR A  98      32.352  48.800  -4.397  1.00 36.08           C  
ATOM    754  N   ASN A  99      31.289  48.650  -1.324  1.00 32.23           N  
ATOM    755  CA  ASN A  99      30.858  49.723  -0.441  1.00 31.82           C  
ATOM    756  C   ASN A  99      30.875  51.052  -1.172  1.00 30.23           C  
ATOM    757  O   ASN A  99      31.784  51.334  -1.944  1.00 31.75           O  
ATOM    758  CB  ASN A  99      31.724  49.783   0.813  1.00 31.52           C  
ATOM    759  CG  ASN A  99      31.296  48.768   1.849  1.00 33.74           C  
ATOM    760  OD1 ASN A  99      30.105  48.622   2.131  1.00 33.14           O  
ATOM    761  ND2 ASN A  99      32.257  48.065   2.427  1.00 33.98           N  
ATOM    762  N   ILE A 100      29.842  51.851  -0.943  1.00 29.61           N  
ATOM    763  CA  ILE A 100      29.732  53.160  -1.577  1.00 29.70           C  
ATOM    764  C   ILE A 100      29.448  54.219  -0.522  1.00 30.65           C  
ATOM    765  O   ILE A 100      28.462  54.133   0.208  1.00 31.17           O  
ATOM    766  CB  ILE A 100      28.577  53.215  -2.584  1.00 29.88           C  
ATOM    767  CG1 ILE A 100      28.684  52.070  -3.588  1.00 29.16           C  
ATOM    768  CG2 ILE A 100      28.599  54.548  -3.319  1.00 28.13           C  
ATOM    769  CD1 ILE A 100      27.417  51.884  -4.391  1.00 27.31           C  
ATOM    770  N   THR A 101      30.317  55.213  -0.439  1.00 30.96           N  
ATOM    771  CA  THR A 101      30.125  56.289   0.512  1.00 32.78           C  
ATOM    772  C   THR A 101      29.424  57.456  -0.173  1.00 32.48           C  
ATOM    773  O   THR A 101      29.899  57.961  -1.183  1.00 33.17           O  
ATOM    774  CB  THR A 101      31.464  56.765   1.074  1.00 33.41           C  
ATOM    775  OG1 THR A 101      32.042  55.717   1.863  1.00 35.10           O  
ATOM    776  CG2 THR A 101      31.267  57.999   1.943  1.00 36.20           C  
ATOM    777  N   GLY A 102      28.280  57.864   0.366  1.00 32.97           N  
ATOM    778  CA  GLY A 102      27.555  58.984  -0.212  1.00 33.69           C  
ATOM    779  C   GLY A 102      27.665  60.251   0.629  1.00 33.91           C  
ATOM    780  O   GLY A 102      27.905  60.185   1.837  1.00 31.05           O  
ATOM    781  N   LYS A 103      27.502  61.405  -0.012  1.00 33.93           N  
ATOM    782  CA  LYS A 103      27.555  62.697   0.677  1.00 36.33           C  
ATOM    783  C   LYS A 103      26.109  63.186   0.728  1.00 34.72           C  
ATOM    784  O   LYS A 103      25.414  63.148  -0.287  1.00 34.02           O  
ATOM    785  CB  LYS A 103      28.406  63.689  -0.116  1.00 39.13           C  
ATOM    786  CG  LYS A 103      29.157  64.714   0.728  1.00 45.15           C  
ATOM    787  CD  LYS A 103      28.242  65.490   1.673  1.00 48.44           C  
ATOM    788  CE  LYS A 103      29.010  66.603   2.376  1.00 51.54           C  
ATOM    789  NZ  LYS A 103      30.266  66.110   3.015  1.00 51.90           N  
ATOM    790  N   TYR A 104      25.651  63.632   1.896  1.00 32.30           N  
ATOM    791  CA  TYR A 104      24.263  64.089   2.041  1.00 31.28           C  
ATOM    792  C   TYR A 104      24.133  65.427   2.781  1.00 32.36           C  
ATOM    793  O   TYR A 104      25.086  65.903   3.395  1.00 28.70           O  
ATOM    794  CB  TYR A 104      23.448  63.033   2.785  1.00 32.40           C  
ATOM    795  CG  TYR A 104      23.618  61.621   2.262  1.00 35.00           C  
ATOM    796  CD1 TYR A 104      22.997  61.207   1.084  1.00 36.77           C  
ATOM    797  CD2 TYR A 104      24.393  60.695   2.957  1.00 36.47           C  
ATOM    798  CE1 TYR A 104      23.141  59.901   0.616  1.00 38.24           C  
ATOM    799  CE2 TYR A 104      24.544  59.388   2.496  1.00 38.06           C  
ATOM    800  CZ  TYR A 104      23.913  58.998   1.332  1.00 36.02           C  
ATOM    801  OH  TYR A 104      24.024  57.695   0.911  1.00 40.71           O  
ATOM    802  N   PHE A 105      22.940  66.018   2.718  1.00 32.20           N  
ATOM    803  CA  PHE A 105      22.655  67.300   3.364  1.00 33.42           C  
ATOM    804  C   PHE A 105      21.226  67.330   3.904  1.00 33.41           C  
ATOM    805  O   PHE A 105      20.381  66.528   3.509  1.00 33.34           O  
ATOM    806  CB  PHE A 105      22.836  68.451   2.372  1.00 36.99           C  
ATOM    807  CG  PHE A 105      24.268  68.712   2.000  1.00 41.96           C  
ATOM    808  CD1 PHE A 105      25.053  69.586   2.754  1.00 42.39           C  
ATOM    809  CD2 PHE A 105      24.843  68.069   0.905  1.00 44.37           C  
ATOM    810  CE1 PHE A 105      26.386  69.813   2.421  1.00 43.76           C  
ATOM    811  CE2 PHE A 105      26.179  68.291   0.564  1.00 45.80           C  
ATOM    812  CZ  PHE A 105      26.951  69.166   1.327  1.00 44.33           C  
ATOM    813  N   ALA A 106      20.967  68.258   4.815  1.00 30.21           N  
ATOM    814  CA  ALA A 106      19.644  68.403   5.403  1.00 29.32           C  
ATOM    815  C   ALA A 106      19.526  69.776   6.053  1.00 26.87           C  
ATOM    816  O   ALA A 106      20.436  70.220   6.757  1.00 26.13           O  
ATOM    817  CB  ALA A 106      19.406  67.313   6.429  1.00 28.13           C  
ATOM    818  N   ASN A 107      18.416  70.456   5.781  1.00 25.67           N  
ATOM    819  CA  ASN A 107      18.167  71.772   6.345  1.00 25.75           C  
ATOM    820  C   ASN A 107      17.363  71.574   7.621  1.00 25.28           C  
ATOM    821  O   ASN A 107      16.137  71.519   7.596  1.00 29.06           O  
ATOM    822  CB  ASN A 107      17.381  72.637   5.354  1.00 24.10           C  
ATOM    823  CG  ASN A 107      18.207  73.018   4.142  1.00 27.05           C  
ATOM    824  OD1 ASN A 107      19.271  73.617   4.272  1.00 27.89           O  
ATOM    825  ND2 ASN A 107      17.721  72.665   2.952  1.00 26.16           N  
ATOM    826  N   LEU A 108      18.061  71.439   8.735  1.00 25.29           N  
ATOM    827  CA  LEU A 108      17.391  71.228  10.005  1.00 23.27           C  
ATOM    828  C   LEU A 108      16.965  72.543  10.649  1.00 23.79           C  
ATOM    829  O   LEU A 108      17.560  73.585  10.407  1.00 25.50           O  
ATOM    830  CB  LEU A 108      18.316  70.457  10.948  1.00 25.01           C  
ATOM    831  CG  LEU A 108      18.776  69.072  10.473  1.00 23.80           C  
ATOM    832  CD1 LEU A 108      19.699  68.455  11.517  1.00 23.82           C  
ATOM    833  CD2 LEU A 108      17.569  68.177  10.238  1.00 25.04           C  
ATOM    834  N   PHE A 109      15.919  72.487  11.462  1.00 24.53           N  
ATOM    835  CA  PHE A 109      15.443  73.674  12.158  1.00 24.31           C  
ATOM    836  C   PHE A 109      15.638  73.424  13.648  1.00 23.32           C  
ATOM    837  O   PHE A 109      15.135  72.449  14.195  1.00 20.64           O  
ATOM    838  CB  PHE A 109      13.967  73.937  11.872  1.00 23.47           C  
ATOM    839  CG  PHE A 109      13.443  75.191  12.522  1.00 28.69           C  
ATOM    840  CD1 PHE A 109      13.933  76.438  12.147  1.00 28.34           C  
ATOM    841  CD2 PHE A 109      12.473  75.122  13.525  1.00 28.98           C  
ATOM    842  CE1 PHE A 109      13.468  77.605  12.758  1.00 30.36           C  
ATOM    843  CE2 PHE A 109      11.997  76.281  14.145  1.00 31.13           C  
ATOM    844  CZ  PHE A 109      12.496  77.526  13.761  1.00 29.26           C  
ATOM    845  N   PHE A 110      16.367  74.314  14.297  1.00 23.28           N  
ATOM    846  CA  PHE A 110      16.639  74.149  15.709  1.00 25.85           C  
ATOM    847  C   PHE A 110      15.637  74.978  16.497  1.00 25.69           C  
ATOM    848  O   PHE A 110      15.851  76.148  16.819  1.00 25.81           O  
ATOM    849  CB  PHE A 110      18.104  74.521  15.954  1.00 23.93           C  
ATOM    850  CG  PHE A 110      19.070  73.561  15.297  1.00 25.29           C  
ATOM    851  CD1 PHE A 110      19.646  72.521  16.024  1.00 22.66           C  
ATOM    852  CD2 PHE A 110      19.335  73.646  13.924  1.00 26.59           C  
ATOM    853  CE1 PHE A 110      20.466  71.577  15.407  1.00 23.82           C  
ATOM    854  CE2 PHE A 110      20.155  72.702  13.290  1.00 22.44           C  
ATOM    855  CZ  PHE A 110      20.721  71.666  14.031  1.00 23.59           C  
ATOM    856  N   GLU A 111      14.519  74.324  16.774  1.00 25.38           N  
ATOM    857  CA  GLU A 111      13.388  74.910  17.472  1.00 28.28           C  
ATOM    858  C   GLU A 111      13.689  75.711  18.734  1.00 28.57           C  
ATOM    859  O   GLU A 111      13.041  76.729  18.977  1.00 27.90           O  
ATOM    860  CB  GLU A 111      12.388  73.807  17.784  1.00 30.90           C  
ATOM    861  CG  GLU A 111      11.065  74.266  18.346  1.00 34.52           C  
ATOM    862  CD  GLU A 111      10.057  73.137  18.342  1.00 35.22           C  
ATOM    863  OE1 GLU A 111       9.243  73.067  17.395  1.00 36.74           O  
ATOM    864  OE2 GLU A 111      10.096  72.307  19.273  1.00 35.82           O  
ATOM    865  N   GLN A 112      14.661  75.271  19.527  1.00 29.51           N  
ATOM    866  CA  GLN A 112      14.988  75.981  20.759  1.00 31.08           C  
ATOM    867  C   GLN A 112      15.592  77.361  20.561  1.00 31.76           C  
ATOM    868  O   GLN A 112      15.596  78.169  21.486  1.00 30.56           O  
ATOM    869  CB  GLN A 112      15.910  75.139  21.647  1.00 32.97           C  
ATOM    870  CG  GLN A 112      15.158  74.088  22.448  1.00 35.52           C  
ATOM    871  CD  GLN A 112      15.887  73.682  23.713  1.00 37.73           C  
ATOM    872  OE1 GLN A 112      16.309  74.533  24.501  1.00 37.63           O  
ATOM    873  NE2 GLN A 112      16.032  72.378  23.921  1.00 36.85           N  
ATOM    874  N   VAL A 113      16.113  77.639  19.370  1.00 28.80           N  
ATOM    875  CA  VAL A 113      16.679  78.952  19.116  1.00 27.62           C  
ATOM    876  C   VAL A 113      16.040  79.601  17.893  1.00 27.66           C  
ATOM    877  O   VAL A 113      16.378  80.724  17.528  1.00 27.40           O  
ATOM    878  CB  VAL A 113      18.215  78.888  18.939  1.00 29.42           C  
ATOM    879  CG1 VAL A 113      18.869  78.511  20.276  1.00 27.89           C  
ATOM    880  CG2 VAL A 113      18.584  77.871  17.853  1.00 27.35           C  
ATOM    881  N   GLY A 114      15.107  78.887  17.270  1.00 25.56           N  
ATOM    882  CA  GLY A 114      14.421  79.413  16.103  1.00 25.70           C  
ATOM    883  C   GLY A 114      15.338  79.695  14.926  1.00 26.11           C  
ATOM    884  O   GLY A 114      15.152  80.675  14.213  1.00 26.15           O  
ATOM    885  N   LEU A 115      16.316  78.826  14.704  1.00 25.84           N  
ATOM    886  CA  LEU A 115      17.255  79.029  13.610  1.00 27.43           C  
ATOM    887  C   LEU A 115      17.478  77.752  12.808  1.00 27.70           C  
ATOM    888  O   LEU A 115      17.586  76.664  13.374  1.00 24.98           O  
ATOM    889  CB  LEU A 115      18.589  79.508  14.177  1.00 30.22           C  
ATOM    890  CG  LEU A 115      19.337  80.637  13.475  1.00 32.50           C  
ATOM    891  CD1 LEU A 115      18.424  81.837  13.272  1.00 33.80           C  
ATOM    892  CD2 LEU A 115      20.532  81.023  14.315  1.00 34.75           C  
ATOM    893  N   SER A 116      17.539  77.881  11.485  1.00 26.18           N  
ATOM    894  CA  SER A 116      17.797  76.713  10.658  1.00 26.28           C  
ATOM    895  C   SER A 116      19.302  76.547  10.540  1.00 24.34           C  
ATOM    896  O   SER A 116      20.054  77.512  10.673  1.00 26.47           O  
ATOM    897  CB  SER A 116      17.183  76.876   9.261  1.00 24.14           C  
ATOM    898  OG  SER A 116      15.774  76.776   9.341  1.00 24.82           O  
ATOM    899  N   GLY A 117      19.720  75.309  10.319  1.00 24.53           N  
ATOM    900  CA  GLY A 117      21.122  74.980  10.135  1.00 26.16           C  
ATOM    901  C   GLY A 117      21.212  73.862   9.093  1.00 25.54           C  
ATOM    902  O   GLY A 117      20.536  72.843   9.211  1.00 25.23           O  
ATOM    903  N   ARG A 118      22.017  74.049   8.056  1.00 25.93           N  
ATOM    904  CA  ARG A 118      22.151  73.013   7.029  1.00 26.38           C  
ATOM    905  C   ARG A 118      23.311  72.112   7.432  1.00 24.40           C  
ATOM    906  O   ARG A 118      24.438  72.574   7.535  1.00 25.44           O  
ATOM    907  CB  ARG A 118      22.455  73.636   5.658  1.00 27.98           C  
ATOM    908  CG  ARG A 118      22.304  72.658   4.483  1.00 33.65           C  
ATOM    909  CD  ARG A 118      22.740  73.278   3.146  1.00 33.55           C  
ATOM    910  NE  ARG A 118      24.161  73.049   2.905  1.00 40.64           N  
ATOM    911  CZ  ARG A 118      25.065  74.001   2.684  1.00 42.12           C  
ATOM    912  NH1 ARG A 118      24.712  75.281   2.664  1.00 39.87           N  
ATOM    913  NH2 ARG A 118      26.335  73.664   2.491  1.00 44.35           N  
ATOM    914  N   ILE A 119      23.039  70.836   7.673  1.00 23.33           N  
ATOM    915  CA  ILE A 119      24.105  69.921   8.053  1.00 24.94           C  
ATOM    916  C   ILE A 119      24.547  69.119   6.835  1.00 26.60           C  
ATOM    917  O   ILE A 119      23.831  69.041   5.832  1.00 27.15           O  
ATOM    918  CB  ILE A 119      23.663  68.903   9.121  1.00 26.36           C  
ATOM    919  CG1 ILE A 119      22.598  67.971   8.533  1.00 27.93           C  
ATOM    920  CG2 ILE A 119      23.148  69.624  10.371  1.00 27.32           C  
ATOM    921  CD1 ILE A 119      22.402  66.719   9.332  1.00 28.70           C  
ATOM    922  N   ALA A 120      25.730  68.526   6.942  1.00 25.97           N  
ATOM    923  CA  ALA A 120      26.291  67.700   5.885  1.00 27.27           C  
ATOM    924  C   ALA A 120      26.786  66.442   6.578  1.00 27.63           C  
ATOM    925  O   ALA A 120      27.288  66.502   7.712  1.00 25.85           O  
ATOM    926  CB  ALA A 120      27.456  68.419   5.200  1.00 25.13           C  
ATOM    927  N   PHE A 121      26.607  65.302   5.919  1.00 26.52           N  
ATOM    928  CA  PHE A 121      27.062  64.038   6.470  1.00 26.41           C  
ATOM    929  C   PHE A 121      27.372  63.023   5.380  1.00 28.11           C  
ATOM    930  O   PHE A 121      26.983  63.201   4.214  1.00 25.00           O  
ATOM    931  CB  PHE A 121      26.027  63.483   7.464  1.00 29.34           C  
ATOM    932  CG  PHE A 121      24.681  63.144   6.859  1.00 29.34           C  
ATOM    933  CD1 PHE A 121      24.361  61.825   6.539  1.00 29.59           C  
ATOM    934  CD2 PHE A 121      23.712  64.124   6.684  1.00 27.76           C  
ATOM    935  CE1 PHE A 121      23.094  61.487   6.062  1.00 29.60           C  
ATOM    936  CE2 PHE A 121      22.441  63.802   6.206  1.00 30.61           C  
ATOM    937  CZ  PHE A 121      22.128  62.478   5.896  1.00 31.06           C  
ATOM    938  N   GLU A 122      28.117  61.985   5.750  1.00 27.68           N  
ATOM    939  CA  GLU A 122      28.468  60.929   4.810  1.00 29.44           C  
ATOM    940  C   GLU A 122      27.983  59.613   5.388  1.00 30.42           C  
ATOM    941  O   GLU A 122      27.835  59.466   6.610  1.00 28.87           O  
ATOM    942  CB  GLU A 122      29.981  60.860   4.586  1.00 31.57           C  
ATOM    943  CG  GLU A 122      30.569  62.067   3.896  1.00 34.03           C  
ATOM    944  CD  GLU A 122      32.062  61.917   3.639  1.00 37.18           C  
ATOM    945  OE1 GLU A 122      32.714  61.120   4.343  1.00 37.71           O  
ATOM    946  OE2 GLU A 122      32.589  62.607   2.743  1.00 40.17           O  
ATOM    947  N   GLY A 123      27.735  58.653   4.508  1.00 28.44           N  
ATOM    948  CA  GLY A 123      27.260  57.362   4.956  1.00 29.40           C  
ATOM    949  C   GLY A 123      27.225  56.367   3.813  1.00 31.74           C  
ATOM    950  O   GLY A 123      27.313  56.742   2.640  1.00 30.89           O  
ATOM    951  N   ALA A 124      27.102  55.093   4.160  1.00 30.26           N  
ATOM    952  CA  ALA A 124      27.061  54.033   3.167  1.00 29.84           C  
ATOM    953  C   ALA A 124      25.812  53.208   3.412  1.00 28.87           C  
ATOM    954  O   ALA A 124      25.578  52.744   4.529  1.00 27.25           O  
ATOM    955  CB  ALA A 124      28.311  53.153   3.290  1.00 29.99           C  
ATOM    956  N   VAL A 125      24.998  53.044   2.376  1.00 27.07           N  
ATOM    957  CA  VAL A 125      23.780  52.253   2.512  1.00 26.23           C  
ATOM    958  C   VAL A 125      24.171  50.784   2.378  1.00 24.43           C  
ATOM    959  O   VAL A 125      23.351  49.894   2.595  1.00 22.11           O  
ATOM    960  CB  VAL A 125      22.752  52.589   1.394  1.00 27.74           C  
ATOM    961  CG1 VAL A 125      23.274  52.111   0.031  1.00 23.91           C  
ATOM    962  CG2 VAL A 125      21.412  51.941   1.709  1.00 24.89           C  
ATOM    963  N   THR A 126      25.441  50.556   2.049  1.00 25.55           N  
ATOM    964  CA  THR A 126      25.973  49.215   1.817  1.00 27.78           C  
ATOM    965  C   THR A 126      26.490  48.433   3.013  1.00 29.26           C  
ATOM    966  O   THR A 126      26.858  47.265   2.873  1.00 27.55           O  
ATOM    967  CB  THR A 126      27.097  49.257   0.772  1.00 28.45           C  
ATOM    968  OG1 THR A 126      28.142  50.122   1.231  1.00 30.76           O  
ATOM    969  CG2 THR A 126      26.564  49.772  -0.558  1.00 29.30           C  
ATOM    970  N   ASN A 127      26.538  49.064   4.181  1.00 28.63           N  
ATOM    971  CA  ASN A 127      26.997  48.368   5.373  1.00 30.68           C  
ATOM    972  C   ASN A 127      26.462  49.052   6.629  1.00 29.92           C  
ATOM    973  O   ASN A 127      25.881  50.135   6.558  1.00 30.37           O  
ATOM    974  CB  ASN A 127      28.530  48.303   5.397  1.00 31.05           C  
ATOM    975  CG  ASN A 127      29.168  49.661   5.588  1.00 32.74           C  
ATOM    976  OD1 ASN A 127      28.955  50.319   6.610  1.00 29.36           O  
ATOM    977  ND2 ASN A 127      29.960  50.088   4.609  1.00 30.30           N  
ATOM    978  N   GLU A 128      26.654  48.423   7.780  1.00 31.13           N  
ATOM    979  CA  GLU A 128      26.152  48.990   9.018  1.00 31.58           C  
ATOM    980  C   GLU A 128      27.227  49.643   9.867  1.00 31.55           C  
ATOM    981  O   GLU A 128      27.052  49.799  11.074  1.00 29.68           O  
ATOM    982  CB  GLU A 128      25.431  47.910   9.829  1.00 34.96           C  
ATOM    983  CG  GLU A 128      24.221  47.322   9.121  1.00 38.46           C  
ATOM    984  CD  GLU A 128      23.542  46.229   9.927  1.00 40.88           C  
ATOM    985  OE1 GLU A 128      23.189  46.487  11.095  1.00 43.55           O  
ATOM    986  OE2 GLU A 128      23.351  45.117   9.394  1.00 41.54           O  
ATOM    987  N   ASN A 129      28.337  50.030   9.242  1.00 31.14           N  
ATOM    988  CA  ASN A 129      29.418  50.668   9.976  1.00 32.58           C  
ATOM    989  C   ASN A 129      29.113  52.142  10.217  1.00 33.33           C  
ATOM    990  O   ASN A 129      28.293  52.750   9.530  1.00 32.65           O  
ATOM    991  CB  ASN A 129      30.750  50.559   9.219  1.00 34.48           C  
ATOM    992  CG  ASN A 129      31.123  49.122   8.869  1.00 37.69           C  
ATOM    993  OD1 ASN A 129      30.905  48.200   9.652  1.00 37.18           O  
ATOM    994  ND2 ASN A 129      31.710  48.936   7.688  1.00 37.69           N  
ATOM    995  N   LYS A 130      29.809  52.718  11.184  1.00 35.14           N  
ATOM    996  CA  LYS A 130      29.638  54.117  11.530  1.00 35.09           C  
ATOM    997  C   LYS A 130      30.536  54.967  10.637  1.00 34.58           C  
ATOM    998  O   LYS A 130      31.709  54.656  10.448  1.00 34.68           O  
ATOM    999  CB  LYS A 130      29.998  54.311  13.006  1.00 37.60           C  
ATOM   1000  CG  LYS A 130      29.796  55.702  13.555  1.00 41.68           C  
ATOM   1001  CD  LYS A 130      29.978  55.698  15.080  1.00 45.99           C  
ATOM   1002  CE  LYS A 130      29.815  57.089  15.696  1.00 46.54           C  
ATOM   1003  NZ  LYS A 130      30.868  58.055  15.268  1.00 46.82           N  
ATOM   1004  N   TYR A 131      29.971  56.030  10.076  1.00 33.18           N  
ATOM   1005  CA  TYR A 131      30.712  56.936   9.211  1.00 33.55           C  
ATOM   1006  C   TYR A 131      30.690  58.346   9.785  1.00 32.88           C  
ATOM   1007  O   TYR A 131      29.617  58.921   9.999  1.00 31.71           O  
ATOM   1008  CB  TYR A 131      30.093  56.961   7.813  1.00 34.31           C  
ATOM   1009  CG  TYR A 131      30.439  55.764   6.967  1.00 35.32           C  
ATOM   1010  CD1 TYR A 131      31.326  55.882   5.898  1.00 36.39           C  
ATOM   1011  CD2 TYR A 131      29.874  54.519   7.224  1.00 34.17           C  
ATOM   1012  CE1 TYR A 131      31.643  54.787   5.099  1.00 35.88           C  
ATOM   1013  CE2 TYR A 131      30.183  53.415   6.432  1.00 38.77           C  
ATOM   1014  CZ  TYR A 131      31.070  53.561   5.369  1.00 36.53           C  
ATOM   1015  OH  TYR A 131      31.374  52.485   4.572  1.00 39.00           O  
ATOM   1016  N   THR A 132      31.870  58.912  10.008  1.00 33.98           N  
ATOM   1017  CA  THR A 132      31.964  60.258  10.561  1.00 34.96           C  
ATOM   1018  C   THR A 132      32.493  61.273   9.561  1.00 35.00           C  
ATOM   1019  O   THR A 132      33.285  60.944   8.678  1.00 35.94           O  
ATOM   1020  CB  THR A 132      32.876  60.283  11.791  1.00 34.94           C  
ATOM   1021  OG1 THR A 132      34.202  59.909  11.401  1.00 40.17           O  
ATOM   1022  CG2 THR A 132      32.375  59.315  12.839  1.00 35.24           C  
ATOM   1023  N   LEU A 133      32.039  62.514   9.701  1.00 35.82           N  
ATOM   1024  CA  LEU A 133      32.475  63.594   8.830  1.00 37.13           C  
ATOM   1025  C   LEU A 133      32.700  64.864   9.641  1.00 37.80           C  
ATOM   1026  O   LEU A 133      31.779  65.366  10.290  1.00 36.86           O  
ATOM   1027  CB  LEU A 133      31.434  63.870   7.740  1.00 37.35           C  
ATOM   1028  CG  LEU A 133      31.742  65.064   6.826  1.00 40.12           C  
ATOM   1029  CD1 LEU A 133      33.030  64.807   6.051  1.00 39.35           C  
ATOM   1030  CD2 LEU A 133      30.591  65.295   5.866  1.00 39.33           C  
ATOM   1031  N   ASP A 134      33.928  65.373   9.607  1.00 37.85           N  
ATOM   1032  CA  ASP A 134      34.264  66.601  10.316  1.00 37.88           C  
ATOM   1033  C   ASP A 134      34.165  67.745   9.342  1.00 36.88           C  
ATOM   1034  O   ASP A 134      34.835  67.749   8.315  1.00 37.61           O  
ATOM   1035  CB  ASP A 134      35.685  66.561  10.874  1.00 38.49           C  
ATOM   1036  CG  ASP A 134      35.841  65.561  11.990  1.00 42.16           C  
ATOM   1037  OD1 ASP A 134      34.944  65.485  12.856  1.00 42.09           O  
ATOM   1038  OD2 ASP A 134      36.870  64.856  12.009  1.00 46.00           O  
ATOM   1039  N   ALA A 135      33.315  68.710   9.661  1.00 36.48           N  
ATOM   1040  CA  ALA A 135      33.141  69.870   8.811  1.00 35.87           C  
ATOM   1041  C   ALA A 135      33.694  71.076   9.554  1.00 35.64           C  
ATOM   1042  O   ALA A 135      33.449  71.247  10.750  1.00 34.97           O  
ATOM   1043  CB  ALA A 135      31.671  70.075   8.498  1.00 37.60           C  
ATOM   1044  N   THR A 136      34.451  71.903   8.846  1.00 34.64           N  
ATOM   1045  CA  THR A 136      35.027  73.087   9.454  1.00 34.19           C  
ATOM   1046  C   THR A 136      34.260  74.330   9.032  1.00 33.81           C  
ATOM   1047  O   THR A 136      34.122  74.619   7.846  1.00 32.96           O  
ATOM   1048  CB  THR A 136      36.509  73.250   9.062  1.00 34.14           C  
ATOM   1049  OG1 THR A 136      37.273  72.178   9.630  1.00 34.40           O  
ATOM   1050  CG2 THR A 136      37.052  74.575   9.564  1.00 36.36           C  
ATOM   1051  N   GLN A 137      33.740  75.052  10.017  1.00 33.02           N  
ATOM   1052  CA  GLN A 137      33.011  76.282   9.756  1.00 33.01           C  
ATOM   1053  C   GLN A 137      33.951  77.427  10.096  1.00 33.17           C  
ATOM   1054  O   GLN A 137      34.596  77.408  11.142  1.00 33.74           O  
ATOM   1055  CB  GLN A 137      31.756  76.342  10.629  1.00 33.82           C  
ATOM   1056  CG  GLN A 137      30.694  75.327  10.237  1.00 33.77           C  
ATOM   1057  CD  GLN A 137      29.485  75.357  11.153  1.00 34.84           C  
ATOM   1058  OE1 GLN A 137      29.511  74.798  12.253  1.00 30.48           O  
ATOM   1059  NE2 GLN A 137      28.417  76.020  10.705  1.00 31.22           N  
ATOM   1060  N   ASP A 138      34.052  78.411   9.210  1.00 35.73           N  
ATOM   1061  CA  ASP A 138      34.930  79.558   9.449  1.00 38.09           C  
ATOM   1062  C   ASP A 138      34.128  80.764   9.934  1.00 36.97           C  
ATOM   1063  O   ASP A 138      33.629  81.549   9.135  1.00 38.18           O  
ATOM   1064  CB  ASP A 138      35.682  79.943   8.168  1.00 40.48           C  
ATOM   1065  CG  ASP A 138      36.588  78.835   7.660  1.00 42.98           C  
ATOM   1066  OD1 ASP A 138      37.524  78.442   8.381  1.00 44.88           O  
ATOM   1067  OD2 ASP A 138      36.366  78.358   6.531  1.00 46.08           O  
ATOM   1068  N   PHE A 139      34.019  80.918  11.245  1.00 35.02           N  
ATOM   1069  CA  PHE A 139      33.269  82.032  11.800  1.00 32.84           C  
ATOM   1070  C   PHE A 139      34.123  83.289  11.875  1.00 33.43           C  
ATOM   1071  O   PHE A 139      35.179  83.307  12.509  1.00 34.15           O  
ATOM   1072  CB  PHE A 139      32.731  81.665  13.185  1.00 30.58           C  
ATOM   1073  CG  PHE A 139      31.777  80.504  13.171  1.00 29.18           C  
ATOM   1074  CD1 PHE A 139      30.517  80.635  12.602  1.00 29.09           C  
ATOM   1075  CD2 PHE A 139      32.152  79.270  13.701  1.00 29.08           C  
ATOM   1076  CE1 PHE A 139      29.636  79.553  12.553  1.00 28.16           C  
ATOM   1077  CE2 PHE A 139      31.282  78.181  13.660  1.00 27.10           C  
ATOM   1078  CZ  PHE A 139      30.020  78.323  13.084  1.00 28.41           C  
ATOM   1079  N   ARG A 140      33.654  84.338  11.206  1.00 31.92           N  
ATOM   1080  CA  ARG A 140      34.343  85.617  11.178  1.00 32.82           C  
ATOM   1081  C   ARG A 140      33.330  86.692  11.548  1.00 32.67           C  
ATOM   1082  O   ARG A 140      32.261  86.779  10.942  1.00 30.32           O  
ATOM   1083  CB  ARG A 140      34.902  85.909   9.777  1.00 36.24           C  
ATOM   1084  CG  ARG A 140      35.907  84.890   9.242  1.00 42.85           C  
ATOM   1085  CD  ARG A 140      36.575  85.417   7.964  1.00 47.90           C  
ATOM   1086  NE  ARG A 140      37.474  84.446   7.340  1.00 50.90           N  
ATOM   1087  CZ  ARG A 140      37.068  83.368   6.673  1.00 53.36           C  
ATOM   1088  NH1 ARG A 140      37.954  82.537   6.140  1.00 54.57           N  
ATOM   1089  NH2 ARG A 140      35.772  83.122   6.530  1.00 54.50           N  
ATOM   1090  N   ASP A 141      33.667  87.498  12.549  1.00 29.70           N  
ATOM   1091  CA  ASP A 141      32.792  88.573  12.996  1.00 32.32           C  
ATOM   1092  C   ASP A 141      33.619  89.691  13.599  1.00 30.96           C  
ATOM   1093  O   ASP A 141      34.754  89.478  14.034  1.00 31.66           O  
ATOM   1094  CB  ASP A 141      31.791  88.060  14.041  1.00 33.52           C  
ATOM   1095  CG  ASP A 141      30.739  87.148  13.441  1.00 35.96           C  
ATOM   1096  OD1 ASP A 141      29.854  87.653  12.727  1.00 39.52           O  
ATOM   1097  OD2 ASP A 141      30.801  85.925  13.671  1.00 37.53           O  
ATOM   1098  N   SER A 142      33.051  90.888  13.617  1.00 29.18           N  
ATOM   1099  CA  SER A 142      33.741  92.028  14.191  1.00 31.48           C  
ATOM   1100  C   SER A 142      32.736  92.856  14.959  1.00 29.88           C  
ATOM   1101  O   SER A 142      31.531  92.704  14.778  1.00 32.60           O  
ATOM   1102  CB  SER A 142      34.393  92.880  13.101  1.00 31.46           C  
ATOM   1103  OG  SER A 142      33.412  93.581  12.358  1.00 37.06           O  
ATOM   1104  N   GLN A 143      33.232  93.728  15.822  1.00 29.46           N  
ATOM   1105  CA  GLN A 143      32.364  94.578  16.623  1.00 30.39           C  
ATOM   1106  C   GLN A 143      33.079  95.864  16.999  1.00 30.55           C  
ATOM   1107  O   GLN A 143      34.168  95.834  17.577  1.00 30.46           O  
ATOM   1108  CB  GLN A 143      31.946  93.852  17.902  1.00 30.55           C  
ATOM   1109  CG  GLN A 143      31.203  94.732  18.908  1.00 32.67           C  
ATOM   1110  CD  GLN A 143      29.804  95.076  18.459  1.00 34.03           C  
ATOM   1111  OE1 GLN A 143      28.964  94.195  18.294  1.00 35.50           O  
ATOM   1112  NE2 GLN A 143      29.543  96.361  18.251  1.00 35.22           N  
ATOM   1113  N   THR A 144      32.459  96.992  16.679  1.00 30.51           N  
ATOM   1114  CA  THR A 144      33.034  98.283  17.000  1.00 30.95           C  
ATOM   1115  C   THR A 144      32.449  98.724  18.325  1.00 30.35           C  
ATOM   1116  O   THR A 144      31.280  98.474  18.610  1.00 30.00           O  
ATOM   1117  CB  THR A 144      32.706  99.313  15.914  1.00 33.27           C  
ATOM   1118  OG1 THR A 144      33.130  98.799  14.646  1.00 35.26           O  
ATOM   1119  CG2 THR A 144      33.436 100.620  16.185  1.00 32.44           C  
ATOM   1120  N   ILE A 145      33.263  99.389  19.131  1.00 31.74           N  
ATOM   1121  CA  ILE A 145      32.833  99.820  20.449  1.00 32.50           C  
ATOM   1122  C   ILE A 145      33.497 101.129  20.832  1.00 32.49           C  
ATOM   1123  O   ILE A 145      34.610 101.414  20.405  1.00 31.56           O  
ATOM   1124  CB  ILE A 145      33.221  98.754  21.508  1.00 34.50           C  
ATOM   1125  CG1 ILE A 145      32.644  99.126  22.867  1.00 36.60           C  
ATOM   1126  CG2 ILE A 145      34.741  98.636  21.601  1.00 34.31           C  
ATOM   1127  CD1 ILE A 145      31.140  99.077  22.899  1.00 38.72           C  
ATOM   1128  N   ARG A 146      32.810 101.928  21.636  1.00 33.03           N  
ATOM   1129  CA  ARG A 146      33.382 103.178  22.090  1.00 33.27           C  
ATOM   1130  C   ARG A 146      33.816 102.942  23.517  1.00 31.10           C  
ATOM   1131  O   ARG A 146      32.993 102.675  24.391  1.00 31.25           O  
ATOM   1132  CB  ARG A 146      32.358 104.313  22.033  1.00 38.36           C  
ATOM   1133  CG  ARG A 146      32.899 105.627  22.578  1.00 43.86           C  
ATOM   1134  CD  ARG A 146      31.956 106.790  22.300  1.00 49.67           C  
ATOM   1135  NE  ARG A 146      31.812 107.032  20.866  1.00 54.27           N  
ATOM   1136  CZ  ARG A 146      31.118 108.037  20.341  1.00 57.31           C  
ATOM   1137  NH1 ARG A 146      30.495 108.904  21.132  1.00 57.97           N  
ATOM   1138  NH2 ARG A 146      31.050 108.178  19.023  1.00 58.35           N  
ATOM   1139  N   VAL A 147      35.117 103.020  23.755  1.00 29.00           N  
ATOM   1140  CA  VAL A 147      35.629 102.793  25.092  1.00 28.26           C  
ATOM   1141  C   VAL A 147      35.862 104.108  25.805  1.00 30.40           C  
ATOM   1142  O   VAL A 147      36.771 104.864  25.458  1.00 30.60           O  
ATOM   1143  CB  VAL A 147      36.950 102.017  25.072  1.00 26.40           C  
ATOM   1144  CG1 VAL A 147      37.329 101.641  26.490  1.00 23.85           C  
ATOM   1145  CG2 VAL A 147      36.813 100.780  24.190  1.00 24.85           C  
ATOM   1146  N   PRO A 148      35.039 104.393  26.820  1.00 32.17           N  
ATOM   1147  CA  PRO A 148      35.127 105.622  27.610  1.00 34.54           C  
ATOM   1148  C   PRO A 148      36.458 105.739  28.336  1.00 36.09           C  
ATOM   1149  O   PRO A 148      37.118 104.738  28.612  1.00 35.95           O  
ATOM   1150  CB  PRO A 148      33.962 105.489  28.588  1.00 34.23           C  
ATOM   1151  CG  PRO A 148      32.983 104.614  27.836  1.00 34.00           C  
ATOM   1152  CD  PRO A 148      33.894 103.577  27.252  1.00 30.27           C  
ATOM   1153  N   PRO A 149      36.866 106.973  28.661  1.00 37.52           N  
ATOM   1154  CA  PRO A 149      38.129 107.195  29.366  1.00 37.02           C  
ATOM   1155  C   PRO A 149      38.232 106.318  30.611  1.00 36.73           C  
ATOM   1156  O   PRO A 149      37.246 106.105  31.315  1.00 37.08           O  
ATOM   1157  CB  PRO A 149      38.064 108.680  29.712  1.00 37.71           C  
ATOM   1158  CG  PRO A 149      37.332 109.246  28.533  1.00 38.52           C  
ATOM   1159  CD  PRO A 149      36.206 108.254  28.349  1.00 38.47           C  
ATOM   1160  N   PHE A 150      39.425 105.799  30.868  1.00 35.85           N  
ATOM   1161  CA  PHE A 150      39.667 104.963  32.035  1.00 36.82           C  
ATOM   1162  C   PHE A 150      38.693 103.789  32.195  1.00 35.57           C  
ATOM   1163  O   PHE A 150      38.253 103.471  33.304  1.00 33.38           O  
ATOM   1164  CB  PHE A 150      39.660 105.842  33.283  1.00 39.23           C  
ATOM   1165  CG  PHE A 150      40.708 106.928  33.260  1.00 44.90           C  
ATOM   1166  CD1 PHE A 150      42.050 106.630  33.497  1.00 44.95           C  
ATOM   1167  CD2 PHE A 150      40.356 108.249  32.990  1.00 45.75           C  
ATOM   1168  CE1 PHE A 150      43.022 107.631  33.467  1.00 46.54           C  
ATOM   1169  CE2 PHE A 150      41.324 109.258  32.957  1.00 46.92           C  
ATOM   1170  CZ  PHE A 150      42.656 108.948  33.196  1.00 46.06           C  
ATOM   1171  N   HIS A 151      38.383 103.145  31.075  1.00 35.05           N  
ATOM   1172  CA  HIS A 151      37.493 101.986  31.030  1.00 35.38           C  
ATOM   1173  C   HIS A 151      38.164 100.871  30.221  1.00 35.52           C  
ATOM   1174  O   HIS A 151      39.124 101.112  29.485  1.00 34.46           O  
ATOM   1175  CB  HIS A 151      36.177 102.336  30.328  1.00 37.42           C  
ATOM   1176  CG  HIS A 151      35.162 102.995  31.207  1.00 40.56           C  
ATOM   1177  ND1 HIS A 151      35.367 104.224  31.797  1.00 42.50           N  
ATOM   1178  CD2 HIS A 151      33.920 102.601  31.578  1.00 42.06           C  
ATOM   1179  CE1 HIS A 151      34.294 104.559  32.493  1.00 42.24           C  
ATOM   1180  NE2 HIS A 151      33.402 103.591  32.376  1.00 41.66           N  
ATOM   1181  N   ARG A 152      37.662  99.652  30.361  1.00 34.03           N  
ATOM   1182  CA  ARG A 152      38.193  98.538  29.591  1.00 33.80           C  
ATOM   1183  C   ARG A 152      36.993  97.872  28.933  1.00 32.73           C  
ATOM   1184  O   ARG A 152      35.901  97.825  29.519  1.00 30.50           O  
ATOM   1185  CB  ARG A 152      38.917  97.519  30.482  1.00 35.34           C  
ATOM   1186  CG  ARG A 152      37.996  96.583  31.246  1.00 39.46           C  
ATOM   1187  CD  ARG A 152      38.722  95.315  31.706  1.00 40.22           C  
ATOM   1188  NE  ARG A 152      39.796  95.610  32.642  1.00 44.32           N  
ATOM   1189  CZ  ARG A 152      39.607  96.133  33.850  1.00 48.60           C  
ATOM   1190  NH1 ARG A 152      38.380  96.414  34.270  1.00 48.71           N  
ATOM   1191  NH2 ARG A 152      40.646  96.389  34.636  1.00 48.41           N  
ATOM   1192  N   ALA A 153      37.188  97.386  27.711  1.00 28.08           N  
ATOM   1193  CA  ALA A 153      36.128  96.700  26.989  1.00 27.92           C  
ATOM   1194  C   ALA A 153      36.543  95.249  26.821  1.00 27.81           C  
ATOM   1195  O   ALA A 153      37.635  94.952  26.329  1.00 26.82           O  
ATOM   1196  CB  ALA A 153      35.901  97.340  25.621  1.00 24.83           C  
ATOM   1197  N   THR A 154      35.678  94.341  27.241  1.00 26.53           N  
ATOM   1198  CA  THR A 154      35.973  92.927  27.113  1.00 26.36           C  
ATOM   1199  C   THR A 154      35.008  92.317  26.123  1.00 25.34           C  
ATOM   1200  O   THR A 154      33.808  92.231  26.381  1.00 25.36           O  
ATOM   1201  CB  THR A 154      35.855  92.217  28.463  1.00 27.14           C  
ATOM   1202  OG1 THR A 154      36.798  92.796  29.368  1.00 26.00           O  
ATOM   1203  CG2 THR A 154      36.147  90.733  28.320  1.00 24.50           C  
ATOM   1204  N   GLY A 155      35.536  91.940  24.964  1.00 23.09           N  
ATOM   1205  CA  GLY A 155      34.710  91.331  23.943  1.00 23.87           C  
ATOM   1206  C   GLY A 155      34.811  89.814  23.974  1.00 23.22           C  
ATOM   1207  O   GLY A 155      35.898  89.258  23.843  1.00 21.81           O  
ATOM   1208  N   VAL A 156      33.668  89.153  24.134  1.00 22.66           N  
ATOM   1209  CA  VAL A 156      33.597  87.693  24.187  1.00 22.96           C  
ATOM   1210  C   VAL A 156      32.860  87.200  22.946  1.00 23.36           C  
ATOM   1211  O   VAL A 156      31.738  87.629  22.672  1.00 24.60           O  
ATOM   1212  CB  VAL A 156      32.831  87.218  25.459  1.00 23.89           C  
ATOM   1213  CG1 VAL A 156      32.628  85.716  25.421  1.00 19.82           C  
ATOM   1214  CG2 VAL A 156      33.618  87.608  26.715  1.00 22.82           C  
ATOM   1215  N   TYR A 157      33.519  86.320  22.198  1.00 22.39           N  
ATOM   1216  CA  TYR A 157      32.987  85.732  20.962  1.00 23.82           C  
ATOM   1217  C   TYR A 157      32.386  84.377  21.315  1.00 21.41           C  
ATOM   1218  O   TYR A 157      33.095  83.471  21.765  1.00 23.31           O  
ATOM   1219  CB  TYR A 157      34.131  85.570  19.947  1.00 23.45           C  
ATOM   1220  CG  TYR A 157      33.703  85.286  18.521  1.00 27.48           C  
ATOM   1221  CD1 TYR A 157      32.542  85.851  17.985  1.00 29.17           C  
ATOM   1222  CD2 TYR A 157      34.497  84.502  17.686  1.00 28.06           C  
ATOM   1223  CE1 TYR A 157      32.188  85.638  16.641  1.00 28.90           C  
ATOM   1224  CE2 TYR A 157      34.158  84.286  16.348  1.00 29.17           C  
ATOM   1225  CZ  TYR A 157      33.009  84.858  15.830  1.00 30.71           C  
ATOM   1226  OH  TYR A 157      32.711  84.690  14.490  1.00 31.15           O  
ATOM   1227  N   THR A 158      31.074  84.256  21.133  1.00 22.38           N  
ATOM   1228  CA  THR A 158      30.345  83.037  21.459  1.00 22.09           C  
ATOM   1229  C   THR A 158      29.710  82.344  20.266  1.00 25.60           C  
ATOM   1230  O   THR A 158      29.154  82.992  19.373  1.00 24.96           O  
ATOM   1231  CB  THR A 158      29.221  83.342  22.473  1.00 23.57           C  
ATOM   1232  OG1 THR A 158      29.805  83.832  23.680  1.00 25.58           O  
ATOM   1233  CG2 THR A 158      28.398  82.095  22.775  1.00 24.26           C  
ATOM   1234  N   LEU A 159      29.800  81.019  20.259  1.00 25.24           N  
ATOM   1235  CA  LEU A 159      29.198  80.222  19.206  1.00 25.52           C  
ATOM   1236  C   LEU A 159      28.041  79.430  19.784  1.00 25.88           C  
ATOM   1237  O   LEU A 159      28.176  78.769  20.819  1.00 24.45           O  
ATOM   1238  CB  LEU A 159      30.199  79.236  18.600  1.00 25.63           C  
ATOM   1239  CG  LEU A 159      29.578  78.185  17.663  1.00 27.68           C  
ATOM   1240  CD1 LEU A 159      29.039  78.864  16.411  1.00 29.79           C  
ATOM   1241  CD2 LEU A 159      30.610  77.134  17.285  1.00 27.69           C  
ATOM   1242  N   GLU A 160      26.896  79.507  19.120  1.00 25.32           N  
ATOM   1243  CA  GLU A 160      25.739  78.746  19.544  1.00 25.56           C  
ATOM   1244  C   GLU A 160      25.819  77.453  18.733  1.00 25.95           C  
ATOM   1245  O   GLU A 160      25.666  77.469  17.509  1.00 24.07           O  
ATOM   1246  CB  GLU A 160      24.463  79.505  19.219  1.00 25.63           C  
ATOM   1247  CG  GLU A 160      23.214  78.850  19.724  1.00 30.13           C  
ATOM   1248  CD  GLU A 160      22.029  79.780  19.617  1.00 35.02           C  
ATOM   1249  OE1 GLU A 160      21.399  79.825  18.538  1.00 35.94           O  
ATOM   1250  OE2 GLU A 160      21.747  80.486  20.611  1.00 36.35           O  
ATOM   1251  N   GLN A 161      26.083  76.346  19.420  1.00 25.19           N  
ATOM   1252  CA  GLN A 161      26.213  75.050  18.777  1.00 26.88           C  
ATOM   1253  C   GLN A 161      25.013  74.146  19.002  1.00 28.35           C  
ATOM   1254  O   GLN A 161      24.639  73.865  20.142  1.00 27.65           O  
ATOM   1255  CB  GLN A 161      27.469  74.335  19.277  1.00 30.40           C  
ATOM   1256  CG  GLN A 161      27.749  73.019  18.559  1.00 35.62           C  
ATOM   1257  CD  GLN A 161      28.981  72.319  19.088  1.00 38.60           C  
ATOM   1258  OE1 GLN A 161      29.069  72.027  20.279  1.00 43.52           O  
ATOM   1259  NE2 GLN A 161      29.943  72.041  18.204  1.00 40.60           N  
ATOM   1260  N   GLY A 162      24.416  73.696  17.900  1.00 29.36           N  
ATOM   1261  CA  GLY A 162      23.273  72.806  17.976  1.00 26.94           C  
ATOM   1262  C   GLY A 162      23.720  71.356  17.951  1.00 27.05           C  
ATOM   1263  O   GLY A 162      24.848  71.046  17.563  1.00 26.82           O  
ATOM   1264  N   ALA A 163      22.837  70.461  18.373  1.00 24.30           N  
ATOM   1265  CA  ALA A 163      23.141  69.039  18.385  1.00 23.70           C  
ATOM   1266  C   ALA A 163      21.871  68.331  17.960  1.00 23.63           C  
ATOM   1267  O   ALA A 163      20.774  68.851  18.166  1.00 21.37           O  
ATOM   1268  CB  ALA A 163      23.563  68.591  19.790  1.00 25.51           C  
ATOM   1269  N   PHE A 164      22.005  67.147  17.372  1.00 24.54           N  
ATOM   1270  CA  PHE A 164      20.821  66.427  16.920  1.00 24.47           C  
ATOM   1271  C   PHE A 164      21.082  64.933  16.805  1.00 24.71           C  
ATOM   1272  O   PHE A 164      22.219  64.484  16.782  1.00 24.48           O  
ATOM   1273  CB  PHE A 164      20.394  66.966  15.549  1.00 24.04           C  
ATOM   1274  CG  PHE A 164      21.471  66.843  14.513  1.00 25.99           C  
ATOM   1275  CD1 PHE A 164      21.584  65.693  13.739  1.00 25.67           C  
ATOM   1276  CD2 PHE A 164      22.442  67.834  14.387  1.00 22.79           C  
ATOM   1277  CE1 PHE A 164      22.657  65.529  12.862  1.00 26.31           C  
ATOM   1278  CE2 PHE A 164      23.517  67.678  13.515  1.00 27.23           C  
ATOM   1279  CZ  PHE A 164      23.622  66.519  12.752  1.00 23.95           C  
ATOM   1280  N   GLU A 165      19.994  64.178  16.737  1.00 25.70           N  
ATOM   1281  CA  GLU A 165      20.041  62.742  16.572  1.00 28.46           C  
ATOM   1282  C   GLU A 165      18.750  62.457  15.824  1.00 27.97           C  
ATOM   1283  O   GLU A 165      17.655  62.654  16.359  1.00 27.58           O  
ATOM   1284  CB  GLU A 165      20.051  62.035  17.926  1.00 30.36           C  
ATOM   1285  CG  GLU A 165      20.703  60.673  17.871  1.00 39.68           C  
ATOM   1286  CD  GLU A 165      20.624  59.932  19.189  1.00 44.04           C  
ATOM   1287  OE1 GLU A 165      20.955  60.538  20.239  1.00 47.30           O  
ATOM   1288  OE2 GLU A 165      20.240  58.740  19.170  1.00 45.23           O  
ATOM   1289  N   LYS A 166      18.873  62.018  14.578  1.00 26.43           N  
ATOM   1290  CA  LYS A 166      17.689  61.758  13.768  1.00 25.10           C  
ATOM   1291  C   LYS A 166      17.710  60.457  12.985  1.00 24.53           C  
ATOM   1292  O   LYS A 166      18.767  59.924  12.637  1.00 23.49           O  
ATOM   1293  CB  LYS A 166      17.481  62.894  12.768  1.00 24.75           C  
ATOM   1294  CG  LYS A 166      17.151  64.235  13.373  1.00 21.81           C  
ATOM   1295  CD  LYS A 166      15.750  64.239  13.962  1.00 21.61           C  
ATOM   1296  CE  LYS A 166      15.432  65.611  14.523  1.00 20.89           C  
ATOM   1297  NZ  LYS A 166      13.988  65.711  14.849  1.00 21.69           N  
ATOM   1298  N   MET A 167      16.514  59.969  12.698  1.00 23.82           N  
ATOM   1299  CA  MET A 167      16.347  58.761  11.912  1.00 26.17           C  
ATOM   1300  C   MET A 167      16.431  59.232  10.460  1.00 24.20           C  
ATOM   1301  O   MET A 167      16.060  60.364  10.136  1.00 22.49           O  
ATOM   1302  CB  MET A 167      14.975  58.141  12.213  1.00 29.13           C  
ATOM   1303  CG  MET A 167      14.551  57.003  11.286  1.00 36.93           C  
ATOM   1304  SD  MET A 167      13.574  57.622   9.887  1.00 44.73           S  
ATOM   1305  CE  MET A 167      11.968  57.875  10.693  1.00 42.58           C  
ATOM   1306  N   THR A 168      16.947  58.390   9.586  1.00 25.79           N  
ATOM   1307  CA  THR A 168      17.036  58.779   8.184  1.00 24.70           C  
ATOM   1308  C   THR A 168      16.337  57.743   7.321  1.00 25.34           C  
ATOM   1309  O   THR A 168      16.240  56.577   7.695  1.00 25.36           O  
ATOM   1310  CB  THR A 168      18.491  58.867   7.704  1.00 24.40           C  
ATOM   1311  OG1 THR A 168      19.117  57.589   7.868  1.00 24.65           O  
ATOM   1312  CG2 THR A 168      19.266  59.937   8.484  1.00 24.71           C  
ATOM   1313  N   VAL A 169      15.834  58.184   6.177  1.00 23.61           N  
ATOM   1314  CA  VAL A 169      15.191  57.292   5.231  1.00 24.95           C  
ATOM   1315  C   VAL A 169      16.229  57.211   4.121  1.00 25.04           C  
ATOM   1316  O   VAL A 169      16.608  58.226   3.547  1.00 22.14           O  
ATOM   1317  CB  VAL A 169      13.862  57.874   4.695  1.00 23.14           C  
ATOM   1318  CG1 VAL A 169      13.331  56.996   3.553  1.00 21.44           C  
ATOM   1319  CG2 VAL A 169      12.823  57.915   5.830  1.00 25.43           C  
ATOM   1320  N   LEU A 170      16.728  56.011   3.851  1.00 25.77           N  
ATOM   1321  CA  LEU A 170      17.752  55.863   2.825  1.00 25.84           C  
ATOM   1322  C   LEU A 170      17.124  55.371   1.540  1.00 26.06           C  
ATOM   1323  O   LEU A 170      16.314  54.450   1.552  1.00 28.16           O  
ATOM   1324  CB  LEU A 170      18.837  54.896   3.308  1.00 23.66           C  
ATOM   1325  CG  LEU A 170      19.437  55.272   4.673  1.00 25.97           C  
ATOM   1326  CD1 LEU A 170      20.444  54.207   5.101  1.00 21.72           C  
ATOM   1327  CD2 LEU A 170      20.104  56.654   4.592  1.00 21.74           C  
ATOM   1328  N   GLU A 171      17.498  55.995   0.429  1.00 27.57           N  
ATOM   1329  CA  GLU A 171      16.942  55.627  -0.867  1.00 27.04           C  
ATOM   1330  C   GLU A 171      18.001  55.514  -1.948  1.00 27.61           C  
ATOM   1331  O   GLU A 171      19.064  56.108  -1.844  1.00 26.00           O  
ATOM   1332  CB  GLU A 171      15.901  56.666  -1.295  1.00 28.46           C  
ATOM   1333  CG  GLU A 171      14.652  56.666  -0.430  1.00 34.40           C  
ATOM   1334  CD  GLU A 171      13.742  57.847  -0.712  1.00 37.42           C  
ATOM   1335  OE1 GLU A 171      12.600  57.844  -0.216  1.00 42.15           O  
ATOM   1336  OE2 GLU A 171      14.166  58.781  -1.419  1.00 40.77           O  
ATOM   1337  N   CYS A 172      17.697  54.729  -2.980  1.00 27.63           N  
ATOM   1338  CA  CYS A 172      18.592  54.561  -4.115  1.00 26.90           C  
ATOM   1339  C   CYS A 172      17.883  53.752  -5.190  1.00 27.05           C  
ATOM   1340  O   CYS A 172      16.834  53.152  -4.942  1.00 29.17           O  
ATOM   1341  CB  CYS A 172      19.899  53.866  -3.700  1.00 26.26           C  
ATOM   1342  SG  CYS A 172      19.781  52.120  -3.175  1.00 25.71           S  
ATOM   1343  N   VAL A 173      18.441  53.772  -6.392  1.00 25.63           N  
ATOM   1344  CA  VAL A 173      17.882  53.024  -7.504  1.00 25.04           C  
ATOM   1345  C   VAL A 173      18.762  51.795  -7.726  1.00 24.35           C  
ATOM   1346  O   VAL A 173      19.994  51.886  -7.713  1.00 22.22           O  
ATOM   1347  CB  VAL A 173      17.866  53.862  -8.797  1.00 27.54           C  
ATOM   1348  CG1 VAL A 173      17.384  53.006  -9.964  1.00 27.61           C  
ATOM   1349  CG2 VAL A 173      16.968  55.083  -8.614  1.00 24.98           C  
ATOM   1350  N   VAL A 174      18.123  50.649  -7.912  1.00 22.28           N  
ATOM   1351  CA  VAL A 174      18.841  49.408  -8.152  1.00 23.84           C  
ATOM   1352  C   VAL A 174      18.460  48.913  -9.540  1.00 26.28           C  
ATOM   1353  O   VAL A 174      17.277  48.843  -9.876  1.00 26.02           O  
ATOM   1354  CB  VAL A 174      18.474  48.357  -7.090  1.00 24.65           C  
ATOM   1355  CG1 VAL A 174      18.995  46.987  -7.487  1.00 21.86           C  
ATOM   1356  CG2 VAL A 174      19.058  48.780  -5.745  1.00 23.17           C  
ATOM   1357  N   SER A 175      19.467  48.579 -10.341  1.00 26.41           N  
ATOM   1358  CA  SER A 175      19.234  48.110 -11.701  1.00 29.05           C  
ATOM   1359  C   SER A 175      20.436  47.317 -12.214  1.00 28.28           C  
ATOM   1360  O   SER A 175      21.410  47.122 -11.494  1.00 28.26           O  
ATOM   1361  CB  SER A 175      18.979  49.310 -12.622  1.00 26.64           C  
ATOM   1362  OG  SER A 175      20.084  50.200 -12.587  1.00 27.07           O  
ATOM   1363  N   GLY A 176      20.364  46.865 -13.464  1.00 28.79           N  
ATOM   1364  CA  GLY A 176      21.463  46.106 -14.027  1.00 27.21           C  
ATOM   1365  C   GLY A 176      21.098  44.651 -14.244  1.00 28.82           C  
ATOM   1366  O   GLY A 176      19.974  44.232 -13.955  1.00 29.38           O  
ATOM   1367  N   ASN A 177      22.062  43.874 -14.729  1.00 29.50           N  
ATOM   1368  CA  ASN A 177      21.844  42.464 -15.030  1.00 31.02           C  
ATOM   1369  C   ASN A 177      22.759  41.527 -14.271  1.00 28.66           C  
ATOM   1370  O   ASN A 177      23.877  41.884 -13.894  1.00 30.23           O  
ATOM   1371  CB  ASN A 177      22.061  42.194 -16.528  1.00 32.38           C  
ATOM   1372  CG  ASN A 177      21.083  42.929 -17.409  1.00 35.15           C  
ATOM   1373  OD1 ASN A 177      21.477  43.757 -18.229  1.00 38.65           O  
ATOM   1374  ND2 ASN A 177      19.800  42.628 -17.254  1.00 36.21           N  
ATOM   1375  N   GLY A 178      22.265  40.312 -14.075  1.00 28.88           N  
ATOM   1376  CA  GLY A 178      23.033  39.278 -13.417  1.00 28.57           C  
ATOM   1377  C   GLY A 178      23.198  38.174 -14.446  1.00 30.05           C  
ATOM   1378  O   GLY A 178      22.501  38.159 -15.459  1.00 29.61           O  
ATOM   1379  N   ILE A 179      24.131  37.263 -14.211  1.00 31.09           N  
ATOM   1380  CA  ILE A 179      24.346  36.154 -15.129  1.00 32.21           C  
ATOM   1381  C   ILE A 179      24.233  34.883 -14.310  1.00 31.38           C  
ATOM   1382  O   ILE A 179      24.848  34.771 -13.251  1.00 30.17           O  
ATOM   1383  CB  ILE A 179      25.755  36.185 -15.769  1.00 31.82           C  
ATOM   1384  CG1 ILE A 179      25.927  37.443 -16.625  1.00 32.71           C  
ATOM   1385  CG2 ILE A 179      25.964  34.928 -16.598  1.00 32.88           C  
ATOM   1386  CD1 ILE A 179      24.934  37.566 -17.763  1.00 33.57           C  
ATOM   1387  N   ILE A 180      23.438  33.938 -14.792  1.00 31.38           N  
ATOM   1388  CA  ILE A 180      23.269  32.675 -14.097  1.00 32.76           C  
ATOM   1389  C   ILE A 180      23.598  31.507 -15.021  1.00 34.27           C  
ATOM   1390  O   ILE A 180      23.108  31.433 -16.150  1.00 34.24           O  
ATOM   1391  CB  ILE A 180      21.831  32.505 -13.586  1.00 32.22           C  
ATOM   1392  CG1 ILE A 180      21.464  33.672 -12.660  1.00 31.96           C  
ATOM   1393  CG2 ILE A 180      21.707  31.183 -12.846  1.00 34.39           C  
ATOM   1394  CD1 ILE A 180      20.013  33.662 -12.194  1.00 27.10           C  
ATOM   1395  N   ARG A 181      24.434  30.599 -14.528  1.00 35.21           N  
ATOM   1396  CA  ARG A 181      24.838  29.429 -15.291  1.00 36.38           C  
ATOM   1397  C   ARG A 181      24.165  28.165 -14.776  1.00 35.38           C  
ATOM   1398  O   ARG A 181      24.248  27.845 -13.593  1.00 34.54           O  
ATOM   1399  CB  ARG A 181      26.353  29.259 -15.216  1.00 37.92           C  
ATOM   1400  CG  ARG A 181      27.110  30.405 -15.827  1.00 41.76           C  
ATOM   1401  CD  ARG A 181      28.604  30.149 -15.839  1.00 44.33           C  
ATOM   1402  NE  ARG A 181      29.216  30.896 -16.925  1.00 49.45           N  
ATOM   1403  CZ  ARG A 181      28.991  30.646 -18.210  1.00 51.63           C  
ATOM   1404  NH1 ARG A 181      28.177  29.661 -18.561  1.00 54.52           N  
ATOM   1405  NH2 ARG A 181      29.557  31.397 -19.142  1.00 53.93           N  
ATOM   1406  N   TYR A 182      23.502  27.453 -15.677  1.00 34.88           N  
ATOM   1407  CA  TYR A 182      22.814  26.207 -15.345  1.00 35.33           C  
ATOM   1408  C   TYR A 182      23.273  25.134 -16.318  1.00 36.67           C  
ATOM   1409  O   TYR A 182      23.813  25.434 -17.385  1.00 36.07           O  
ATOM   1410  CB  TYR A 182      21.311  26.331 -15.560  1.00 33.77           C  
ATOM   1411  CG  TYR A 182      20.621  27.487 -14.903  1.00 34.94           C  
ATOM   1412  CD1 TYR A 182      20.245  27.430 -13.561  1.00 35.67           C  
ATOM   1413  CD2 TYR A 182      20.250  28.607 -15.649  1.00 35.41           C  
ATOM   1414  CE1 TYR A 182      19.503  28.455 -12.981  1.00 35.66           C  
ATOM   1415  CE2 TYR A 182      19.510  29.640 -15.078  1.00 35.30           C  
ATOM   1416  CZ  TYR A 182      19.138  29.553 -13.744  1.00 36.23           C  
ATOM   1417  OH  TYR A 182      18.387  30.559 -13.180  1.00 36.65           O  
ATOM   1418  N   TYR A 183      23.041  23.877 -15.966  1.00 37.24           N  
ATOM   1419  CA  TYR A 183      23.379  22.808 -16.883  1.00 37.99           C  
ATOM   1420  C   TYR A 183      22.509  21.587 -16.686  1.00 38.13           C  
ATOM   1421  O   TYR A 183      21.956  21.353 -15.600  1.00 36.62           O  
ATOM   1422  CB  TYR A 183      24.853  22.412 -16.782  1.00 39.55           C  
ATOM   1423  CG  TYR A 183      25.286  21.878 -15.446  1.00 42.36           C  
ATOM   1424  CD1 TYR A 183      25.715  22.739 -14.441  1.00 44.51           C  
ATOM   1425  CD2 TYR A 183      25.300  20.506 -15.193  1.00 44.65           C  
ATOM   1426  CE1 TYR A 183      26.155  22.251 -13.219  1.00 45.75           C  
ATOM   1427  CE2 TYR A 183      25.740  20.003 -13.966  1.00 46.16           C  
ATOM   1428  CZ  TYR A 183      26.167  20.886 -12.986  1.00 46.25           C  
ATOM   1429  OH  TYR A 183      26.616  20.412 -11.776  1.00 47.27           O  
ATOM   1430  N   ARG A 184      22.362  20.839 -17.774  1.00 36.92           N  
ATOM   1431  CA  ARG A 184      21.605  19.603 -17.786  1.00 35.84           C  
ATOM   1432  C   ARG A 184      22.621  18.502 -18.011  1.00 35.19           C  
ATOM   1433  O   ARG A 184      23.335  18.504 -19.015  1.00 31.32           O  
ATOM   1434  CB  ARG A 184      20.608  19.567 -18.937  1.00 38.26           C  
ATOM   1435  CG  ARG A 184      19.272  20.210 -18.675  1.00 41.49           C  
ATOM   1436  CD  ARG A 184      18.397  19.995 -19.897  1.00 44.31           C  
ATOM   1437  NE  ARG A 184      18.140  18.576 -20.148  1.00 43.53           N  
ATOM   1438  CZ  ARG A 184      18.113  18.024 -21.357  1.00 44.37           C  
ATOM   1439  NH1 ARG A 184      18.336  18.769 -22.432  1.00 46.97           N  
ATOM   1440  NH2 ARG A 184      17.847  16.733 -21.498  1.00 44.94           N  
ATOM   1441  N   THR A 185      22.693  17.578 -17.065  1.00 33.48           N  
ATOM   1442  CA  THR A 185      23.602  16.455 -17.156  1.00 34.65           C  
ATOM   1443  C   THR A 185      23.053  15.502 -18.213  1.00 33.84           C  
ATOM   1444  O   THR A 185      21.855  15.219 -18.231  1.00 34.05           O  
ATOM   1445  CB  THR A 185      23.683  15.736 -15.807  1.00 35.21           C  
ATOM   1446  OG1 THR A 185      24.264  16.623 -14.843  1.00 40.16           O  
ATOM   1447  CG2 THR A 185      24.525  14.474 -15.913  1.00 38.36           C  
ATOM   1448  N   LEU A 186      23.923  15.031 -19.100  1.00 32.38           N  
ATOM   1449  CA  LEU A 186      23.522  14.110 -20.161  1.00 31.39           C  
ATOM   1450  C   LEU A 186      24.292  12.792 -20.067  1.00 31.40           C  
ATOM   1451  O   LEU A 186      25.191  12.651 -19.240  1.00 31.38           O  
ATOM   1452  CB  LEU A 186      23.733  14.764 -21.528  1.00 30.85           C  
ATOM   1453  CG  LEU A 186      22.791  15.942 -21.807  1.00 32.46           C  
ATOM   1454  CD1 LEU A 186      23.210  16.663 -23.070  1.00 31.67           C  
ATOM   1455  CD2 LEU A 186      21.358  15.429 -21.921  1.00 34.14           C  
ATOM   1456  N   PRO A 187      23.935  11.800 -20.903  1.00 31.87           N  
ATOM   1457  CA  PRO A 187      24.629  10.507 -20.860  1.00 31.36           C  
ATOM   1458  C   PRO A 187      26.109  10.538 -21.253  1.00 30.83           C  
ATOM   1459  O   PRO A 187      26.572  11.446 -21.943  1.00 29.01           O  
ATOM   1460  CB  PRO A 187      23.804   9.642 -21.814  1.00 32.46           C  
ATOM   1461  CG  PRO A 187      22.428  10.224 -21.695  1.00 30.91           C  
ATOM   1462  CD  PRO A 187      22.716  11.706 -21.727  1.00 31.57           C  
ATOM   1463  N   ASP A 188      26.841   9.528 -20.795  1.00 32.63           N  
ATOM   1464  CA  ASP A 188      28.262   9.387 -21.093  1.00 31.27           C  
ATOM   1465  C   ASP A 188      29.100  10.613 -20.748  1.00 31.13           C  
ATOM   1466  O   ASP A 188      29.821  11.146 -21.598  1.00 30.99           O  
ATOM   1467  CB  ASP A 188      28.430   9.032 -22.570  1.00 31.65           C  
ATOM   1468  CG  ASP A 188      27.517   7.899 -22.995  1.00 33.02           C  
ATOM   1469  OD1 ASP A 188      27.565   6.825 -22.361  1.00 33.49           O  
ATOM   1470  OD2 ASP A 188      26.746   8.083 -23.957  1.00 34.45           O  
ATOM   1471  N   ASN A 189      29.001  11.049 -19.493  1.00 30.26           N  
ATOM   1472  CA  ASN A 189      29.761  12.191 -18.984  1.00 30.95           C  
ATOM   1473  C   ASN A 189      29.635  13.453 -19.808  1.00 28.82           C  
ATOM   1474  O   ASN A 189      30.628  14.138 -20.039  1.00 28.47           O  
ATOM   1475  CB  ASN A 189      31.247  11.844 -18.892  1.00 33.11           C  
ATOM   1476  CG  ASN A 189      31.496  10.565 -18.131  1.00 37.61           C  
ATOM   1477  OD1 ASN A 189      31.119  10.439 -16.966  1.00 36.43           O  
ATOM   1478  ND2 ASN A 189      32.135   9.603 -18.788  1.00 39.76           N  
ATOM   1479  N   SER A 190      28.430  13.768 -20.254  1.00 26.84           N  
ATOM   1480  CA  SER A 190      28.247  14.969 -21.041  1.00 28.53           C  
ATOM   1481  C   SER A 190      27.225  15.864 -20.371  1.00 27.50           C  
ATOM   1482  O   SER A 190      26.614  15.486 -19.378  1.00 28.87           O  
ATOM   1483  CB  SER A 190      27.795  14.620 -22.463  1.00 29.33           C  
ATOM   1484  OG  SER A 190      26.484  14.083 -22.467  1.00 34.36           O  
ATOM   1485  N   TYR A 191      27.038  17.051 -20.928  1.00 28.05           N  
ATOM   1486  CA  TYR A 191      26.100  18.011 -20.375  1.00 29.43           C  
ATOM   1487  C   TYR A 191      25.881  19.131 -21.373  1.00 30.33           C  
ATOM   1488  O   TYR A 191      26.611  19.269 -22.359  1.00 29.75           O  
ATOM   1489  CB  TYR A 191      26.664  18.604 -19.078  1.00 30.68           C  
ATOM   1490  CG  TYR A 191      27.916  19.434 -19.295  1.00 31.25           C  
ATOM   1491  CD1 TYR A 191      27.832  20.779 -19.663  1.00 31.88           C  
ATOM   1492  CD2 TYR A 191      29.188  18.858 -19.189  1.00 32.15           C  
ATOM   1493  CE1 TYR A 191      28.983  21.532 -19.924  1.00 33.09           C  
ATOM   1494  CE2 TYR A 191      30.347  19.602 -19.450  1.00 31.30           C  
ATOM   1495  CZ  TYR A 191      30.233  20.936 -19.817  1.00 33.56           C  
ATOM   1496  OH  TYR A 191      31.365  21.674 -20.087  1.00 36.28           O  
ATOM   1497  N   THR A 192      24.850  19.916 -21.119  1.00 30.49           N  
ATOM   1498  CA  THR A 192      24.547  21.065 -21.944  1.00 32.68           C  
ATOM   1499  C   THR A 192      24.364  22.179 -20.918  1.00 34.39           C  
ATOM   1500  O   THR A 192      23.734  21.985 -19.876  1.00 34.46           O  
ATOM   1501  CB  THR A 192      23.275  20.835 -22.780  1.00 33.03           C  
ATOM   1502  OG1 THR A 192      22.953  22.033 -23.490  1.00 36.98           O  
ATOM   1503  CG2 THR A 192      22.110  20.424 -21.890  1.00 36.95           C  
ATOM   1504  N   GLU A 193      24.961  23.328 -21.193  1.00 35.28           N  
ATOM   1505  CA  GLU A 193      24.891  24.463 -20.286  1.00 37.16           C  
ATOM   1506  C   GLU A 193      23.903  25.516 -20.785  1.00 38.00           C  
ATOM   1507  O   GLU A 193      23.826  25.798 -21.989  1.00 37.35           O  
ATOM   1508  CB  GLU A 193      26.289  25.071 -20.136  1.00 39.02           C  
ATOM   1509  CG  GLU A 193      26.384  26.235 -19.164  1.00 45.93           C  
ATOM   1510  CD  GLU A 193      27.817  26.705 -18.963  1.00 47.79           C  
ATOM   1511  OE1 GLU A 193      28.481  27.027 -19.970  1.00 51.56           O  
ATOM   1512  OE2 GLU A 193      28.279  26.753 -17.800  1.00 49.62           O  
ATOM   1513  N   ILE A 194      23.131  26.071 -19.854  1.00 36.81           N  
ATOM   1514  CA  ILE A 194      22.157  27.108 -20.170  1.00 37.59           C  
ATOM   1515  C   ILE A 194      22.588  28.398 -19.472  1.00 39.44           C  
ATOM   1516  O   ILE A 194      22.541  28.491 -18.239  1.00 39.20           O  
ATOM   1517  CB  ILE A 194      20.737  26.759 -19.663  1.00 37.07           C  
ATOM   1518  CG1 ILE A 194      20.255  25.434 -20.259  1.00 37.29           C  
ATOM   1519  CG2 ILE A 194      19.770  27.875 -20.047  1.00 36.47           C  
ATOM   1520  CD1 ILE A 194      20.807  24.197 -19.568  1.00 37.51           C  
ATOM   1521  N   VAL A 195      23.016  29.387 -20.250  1.00 38.77           N  
ATOM   1522  CA  VAL A 195      23.435  30.657 -19.670  1.00 39.73           C  
ATOM   1523  C   VAL A 195      22.291  31.646 -19.808  1.00 39.33           C  
ATOM   1524  O   VAL A 195      21.800  31.897 -20.909  1.00 39.94           O  
ATOM   1525  CB  VAL A 195      24.671  31.230 -20.373  1.00 39.00           C  
ATOM   1526  CG1 VAL A 195      25.147  32.474 -19.645  1.00 40.01           C  
ATOM   1527  CG2 VAL A 195      25.770  30.196 -20.403  1.00 39.46           C  
ATOM   1528  N   GLN A 196      21.869  32.203 -18.680  1.00 37.32           N  
ATOM   1529  CA  GLN A 196      20.767  33.150 -18.663  1.00 36.04           C  
ATOM   1530  C   GLN A 196      21.197  34.519 -18.130  1.00 35.14           C  
ATOM   1531  O   GLN A 196      21.928  34.602 -17.142  1.00 33.33           O  
ATOM   1532  CB  GLN A 196      19.633  32.570 -17.796  1.00 37.27           C  
ATOM   1533  CG  GLN A 196      18.532  33.553 -17.397  1.00 39.99           C  
ATOM   1534  CD  GLN A 196      17.570  32.991 -16.339  1.00 42.56           C  
ATOM   1535  OE1 GLN A 196      17.989  32.438 -15.317  1.00 41.47           O  
ATOM   1536  NE2 GLN A 196      16.274  33.152 -16.580  1.00 45.09           N  
ATOM   1537  N   ARG A 197      20.776  35.588 -18.804  1.00 35.15           N  
ATOM   1538  CA  ARG A 197      21.072  36.944 -18.323  1.00 35.58           C  
ATOM   1539  C   ARG A 197      19.744  37.429 -17.759  1.00 34.85           C  
ATOM   1540  O   ARG A 197      18.753  37.490 -18.483  1.00 35.30           O  
ATOM   1541  CB  ARG A 197      21.499  37.895 -19.445  1.00 36.94           C  
ATOM   1542  CG  ARG A 197      21.595  39.353 -18.981  1.00 37.97           C  
ATOM   1543  CD  ARG A 197      21.805  40.338 -20.134  1.00 38.68           C  
ATOM   1544  NE  ARG A 197      23.130  40.211 -20.719  1.00 40.27           N  
ATOM   1545  CZ  ARG A 197      23.366  39.829 -21.969  1.00 43.97           C  
ATOM   1546  NH1 ARG A 197      22.359  39.538 -22.782  1.00 44.72           N  
ATOM   1547  NH2 ARG A 197      24.615  39.720 -22.400  1.00 43.81           N  
ATOM   1548  N   VAL A 198      19.721  37.758 -16.471  1.00 32.97           N  
ATOM   1549  CA  VAL A 198      18.492  38.210 -15.832  1.00 32.76           C  
ATOM   1550  C   VAL A 198      18.556  39.656 -15.383  1.00 32.40           C  
ATOM   1551  O   VAL A 198      19.621  40.163 -15.024  1.00 32.28           O  
ATOM   1552  CB  VAL A 198      18.155  37.361 -14.590  1.00 35.17           C  
ATOM   1553  CG1 VAL A 198      17.994  35.902 -14.987  1.00 37.04           C  
ATOM   1554  CG2 VAL A 198      19.256  37.514 -13.538  1.00 33.54           C  
ATOM   1555  N   ASN A 199      17.404  40.314 -15.402  1.00 31.33           N  
ATOM   1556  CA  ASN A 199      17.316  41.694 -14.970  1.00 31.19           C  
ATOM   1557  C   ASN A 199      17.185  41.609 -13.448  1.00 31.13           C  
ATOM   1558  O   ASN A 199      16.404  40.801 -12.933  1.00 29.98           O  
ATOM   1559  CB  ASN A 199      16.074  42.347 -15.571  1.00 33.81           C  
ATOM   1560  CG  ASN A 199      16.070  43.854 -15.412  1.00 35.49           C  
ATOM   1561  OD1 ASN A 199      16.453  44.388 -14.368  1.00 34.45           O  
ATOM   1562  ND2 ASN A 199      15.617  44.548 -16.447  1.00 32.94           N  
ATOM   1563  N   ILE A 200      17.947  42.424 -12.726  1.00 30.35           N  
ATOM   1564  CA  ILE A 200      17.882  42.392 -11.269  1.00 28.82           C  
ATOM   1565  C   ILE A 200      16.476  42.697 -10.743  1.00 28.03           C  
ATOM   1566  O   ILE A 200      16.109  42.248  -9.660  1.00 26.80           O  
ATOM   1567  CB  ILE A 200      18.901  43.375 -10.634  1.00 30.20           C  
ATOM   1568  CG1 ILE A 200      19.013  43.107  -9.126  1.00 31.13           C  
ATOM   1569  CG2 ILE A 200      18.465  44.826 -10.876  1.00 29.10           C  
ATOM   1570  CD1 ILE A 200      19.518  41.703  -8.778  1.00 33.41           C  
ATOM   1571  N   ILE A 201      15.677  43.442 -11.505  1.00 29.16           N  
ATOM   1572  CA  ILE A 201      14.325  43.759 -11.042  1.00 30.04           C  
ATOM   1573  C   ILE A 201      13.438  42.517 -11.026  1.00 31.35           C  
ATOM   1574  O   ILE A 201      12.536  42.396 -10.193  1.00 30.08           O  
ATOM   1575  CB  ILE A 201      13.650  44.853 -11.912  1.00 32.80           C  
ATOM   1576  CG1 ILE A 201      13.344  44.314 -13.310  1.00 33.48           C  
ATOM   1577  CG2 ILE A 201      14.554  46.087 -11.988  1.00 32.09           C  
ATOM   1578  CD1 ILE A 201      12.576  45.294 -14.183  1.00 36.58           C  
ATOM   1579  N   ASP A 202      13.697  41.584 -11.941  1.00 31.08           N  
ATOM   1580  CA  ASP A 202      12.909  40.361 -11.997  1.00 31.36           C  
ATOM   1581  C   ASP A 202      13.307  39.438 -10.856  1.00 31.71           C  
ATOM   1582  O   ASP A 202      12.485  38.671 -10.348  1.00 34.19           O  
ATOM   1583  CB  ASP A 202      13.102  39.659 -13.339  1.00 32.54           C  
ATOM   1584  CG  ASP A 202      12.601  40.489 -14.509  1.00 34.76           C  
ATOM   1585  OD1 ASP A 202      11.454  40.981 -14.448  1.00 36.88           O  
ATOM   1586  OD2 ASP A 202      13.353  40.646 -15.494  1.00 37.21           O  
ATOM   1587  N   VAL A 203      14.570  39.520 -10.451  1.00 30.53           N  
ATOM   1588  CA  VAL A 203      15.077  38.707  -9.347  1.00 30.52           C  
ATOM   1589  C   VAL A 203      14.409  39.148  -8.041  1.00 30.40           C  
ATOM   1590  O   VAL A 203      13.913  38.321  -7.271  1.00 30.39           O  
ATOM   1591  CB  VAL A 203      16.609  38.864  -9.197  1.00 29.89           C  
ATOM   1592  CG1 VAL A 203      17.085  38.207  -7.911  1.00 29.19           C  
ATOM   1593  CG2 VAL A 203      17.309  38.245 -10.391  1.00 31.13           C  
ATOM   1594  N   LEU A 204      14.404  40.459  -7.809  1.00 29.67           N  
ATOM   1595  CA  LEU A 204      13.815  41.047  -6.608  1.00 29.02           C  
ATOM   1596  C   LEU A 204      12.319  40.791  -6.558  1.00 29.74           C  
ATOM   1597  O   LEU A 204      11.760  40.496  -5.505  1.00 30.46           O  
ATOM   1598  CB  LEU A 204      14.082  42.559  -6.577  1.00 27.16           C  
ATOM   1599  CG  LEU A 204      15.561  42.958  -6.486  1.00 25.16           C  
ATOM   1600  CD1 LEU A 204      15.737  44.437  -6.763  1.00 26.05           C  
ATOM   1601  CD2 LEU A 204      16.091  42.594  -5.110  1.00 27.96           C  
ATOM   1602  N   GLN A 205      11.666  40.905  -7.705  1.00 32.55           N  
ATOM   1603  CA  GLN A 205      10.236  40.679  -7.755  1.00 35.50           C  
ATOM   1604  C   GLN A 205       9.923  39.217  -7.472  1.00 36.41           C  
ATOM   1605  O   GLN A 205       9.023  38.901  -6.690  1.00 35.42           O  
ATOM   1606  CB  GLN A 205       9.689  41.084  -9.119  1.00 37.34           C  
ATOM   1607  CG  GLN A 205       8.188  41.169  -9.151  1.00 42.22           C  
ATOM   1608  CD  GLN A 205       7.705  42.159 -10.177  1.00 45.02           C  
ATOM   1609  OE1 GLN A 205       7.968  42.013 -11.372  1.00 48.08           O  
ATOM   1610  NE2 GLN A 205       7.000  43.183  -9.720  1.00 46.10           N  
ATOM   1611  N   ALA A 206      10.685  38.327  -8.098  1.00 35.85           N  
ATOM   1612  CA  ALA A 206      10.481  36.897  -7.920  1.00 35.76           C  
ATOM   1613  C   ALA A 206      10.773  36.477  -6.488  1.00 35.74           C  
ATOM   1614  O   ALA A 206      10.049  35.670  -5.914  1.00 35.96           O  
ATOM   1615  CB  ALA A 206      11.368  36.118  -8.883  1.00 35.06           C  
ATOM   1616  N   ASN A 207      11.836  37.026  -5.911  1.00 35.92           N  
ATOM   1617  CA  ASN A 207      12.221  36.693  -4.541  1.00 33.72           C  
ATOM   1618  C   ASN A 207      11.336  37.343  -3.479  1.00 33.53           C  
ATOM   1619  O   ASN A 207      11.303  36.898  -2.328  1.00 33.28           O  
ATOM   1620  CB  ASN A 207      13.669  37.114  -4.286  1.00 32.97           C  
ATOM   1621  CG  ASN A 207      14.672  36.236  -5.002  1.00 31.62           C  
ATOM   1622  OD1 ASN A 207      14.306  35.283  -5.700  1.00 31.24           O  
ATOM   1623  ND2 ASN A 207      15.951  36.550  -4.833  1.00 29.32           N  
ATOM   1624  N   GLY A 208      10.627  38.396  -3.864  1.00 32.50           N  
ATOM   1625  CA  GLY A 208       9.791  39.097  -2.908  1.00 32.93           C  
ATOM   1626  C   GLY A 208      10.672  39.851  -1.927  1.00 32.80           C  
ATOM   1627  O   GLY A 208      10.248  40.177  -0.821  1.00 33.66           O  
ATOM   1628  N   THR A 209      11.908  40.119  -2.339  1.00 29.61           N  
ATOM   1629  CA  THR A 209      12.881  40.830  -1.515  1.00 28.98           C  
ATOM   1630  C   THR A 209      12.276  42.090  -0.893  1.00 28.96           C  
ATOM   1631  O   THR A 209      11.772  42.959  -1.595  1.00 27.52           O  
ATOM   1632  CB  THR A 209      14.110  41.232  -2.357  1.00 29.59           C  
ATOM   1633  OG1 THR A 209      14.503  40.126  -3.187  1.00 28.94           O  
ATOM   1634  CG2 THR A 209      15.263  41.623  -1.454  1.00 25.92           C  
ATOM   1635  N   PRO A 210      12.334  42.205   0.444  1.00 30.83           N  
ATOM   1636  CA  PRO A 210      11.792  43.353   1.181  1.00 31.44           C  
ATOM   1637  C   PRO A 210      12.522  44.663   0.907  1.00 30.23           C  
ATOM   1638  O   PRO A 210      13.728  44.669   0.666  1.00 28.69           O  
ATOM   1639  CB  PRO A 210      11.947  42.936   2.648  1.00 32.33           C  
ATOM   1640  CG  PRO A 210      12.022  41.443   2.591  1.00 34.03           C  
ATOM   1641  CD  PRO A 210      12.864  41.200   1.376  1.00 30.07           C  
ATOM   1642  N   GLY A 211      11.780  45.766   0.957  1.00 30.97           N  
ATOM   1643  CA  GLY A 211      12.367  47.081   0.754  1.00 30.75           C  
ATOM   1644  C   GLY A 211      12.393  47.636  -0.660  1.00 30.65           C  
ATOM   1645  O   GLY A 211      12.984  48.692  -0.905  1.00 27.25           O  
ATOM   1646  N   PHE A 212      11.740  46.957  -1.594  1.00 29.02           N  
ATOM   1647  CA  PHE A 212      11.751  47.419  -2.978  1.00 31.99           C  
ATOM   1648  C   PHE A 212      10.393  47.583  -3.642  1.00 32.40           C  
ATOM   1649  O   PHE A 212       9.451  46.853  -3.350  1.00 34.42           O  
ATOM   1650  CB  PHE A 212      12.546  46.443  -3.845  1.00 28.48           C  
ATOM   1651  CG  PHE A 212      14.001  46.356  -3.511  1.00 28.89           C  
ATOM   1652  CD1 PHE A 212      14.925  47.178  -4.154  1.00 28.50           C  
ATOM   1653  CD2 PHE A 212      14.463  45.404  -2.608  1.00 27.55           C  
ATOM   1654  CE1 PHE A 212      16.289  47.046  -3.908  1.00 28.17           C  
ATOM   1655  CE2 PHE A 212      15.827  45.268  -2.355  1.00 27.81           C  
ATOM   1656  CZ  PHE A 212      16.740  46.090  -3.010  1.00 26.33           C  
ATOM   1657  N   THR A 213      10.303  48.554  -4.542  1.00 34.65           N  
ATOM   1658  CA  THR A 213       9.095  48.744  -5.329  1.00 36.15           C  
ATOM   1659  C   THR A 213       9.690  48.643  -6.726  1.00 37.08           C  
ATOM   1660  O   THR A 213      10.720  49.254  -7.006  1.00 37.80           O  
ATOM   1661  CB  THR A 213       8.431  50.118  -5.111  1.00 36.38           C  
ATOM   1662  OG1 THR A 213       9.282  51.155  -5.599  1.00 38.06           O  
ATOM   1663  CG2 THR A 213       8.146  50.333  -3.626  1.00 39.93           C  
ATOM   1664  N   ILE A 214       9.059  47.850  -7.585  1.00 38.12           N  
ATOM   1665  CA  ILE A 214       9.559  47.609  -8.937  1.00 37.17           C  
ATOM   1666  C   ILE A 214       8.870  48.400 -10.039  1.00 37.83           C  
ATOM   1667  O   ILE A 214       7.656  48.568 -10.027  1.00 38.05           O  
ATOM   1668  CB  ILE A 214       9.414  46.121  -9.312  1.00 37.14           C  
ATOM   1669  CG1 ILE A 214       9.735  45.229  -8.103  1.00 37.69           C  
ATOM   1670  CG2 ILE A 214      10.303  45.803 -10.508  1.00 37.34           C  
ATOM   1671  CD1 ILE A 214      11.126  45.377  -7.548  1.00 36.79           C  
ATOM   1672  N   SER A 215       9.648  48.858 -11.011  1.00 38.38           N  
ATOM   1673  CA  SER A 215       9.082  49.591 -12.133  1.00 39.82           C  
ATOM   1674  C   SER A 215       9.556  49.019 -13.467  1.00 39.57           C  
ATOM   1675  O   SER A 215      10.635  49.361 -13.944  1.00 38.21           O  
ATOM   1676  CB  SER A 215       9.465  51.068 -12.060  1.00 40.82           C  
ATOM   1677  OG  SER A 215       8.935  51.772 -13.173  1.00 43.92           O  
ATOM   1678  N   LYS A 216       8.759  48.141 -14.066  1.00 42.67           N  
ATOM   1679  CA  LYS A 216       9.136  47.573 -15.361  1.00 46.32           C  
ATOM   1680  C   LYS A 216       9.305  48.742 -16.315  1.00 46.68           C  
ATOM   1681  O   LYS A 216      10.261  48.796 -17.087  1.00 47.35           O  
ATOM   1682  CB  LYS A 216       8.052  46.635 -15.900  1.00 48.33           C  
ATOM   1683  CG  LYS A 216       7.833  45.378 -15.076  1.00 52.60           C  
ATOM   1684  CD  LYS A 216       7.218  45.707 -13.725  1.00 55.96           C  
ATOM   1685  CE  LYS A 216       6.923  44.455 -12.923  1.00 56.73           C  
ATOM   1686  NZ  LYS A 216       6.214  44.800 -11.661  1.00 57.95           N  
ATOM   1687  N   GLU A 217       8.368  49.682 -16.243  1.00 48.38           N  
ATOM   1688  CA  GLU A 217       8.396  50.869 -17.089  1.00 50.25           C  
ATOM   1689  C   GLU A 217       9.792  51.482 -17.167  1.00 49.74           C  
ATOM   1690  O   GLU A 217      10.354  51.626 -18.251  1.00 50.11           O  
ATOM   1691  CB  GLU A 217       7.424  51.927 -16.557  1.00 53.22           C  
ATOM   1692  CG  GLU A 217       5.937  51.633 -16.766  1.00 57.46           C  
ATOM   1693  CD  GLU A 217       5.427  50.469 -15.936  1.00 60.42           C  
ATOM   1694  OE1 GLU A 217       5.692  50.440 -14.711  1.00 60.25           O  
ATOM   1695  OE2 GLU A 217       4.747  49.588 -16.512  1.00 61.68           O  
ATOM   1696  N   GLN A 218      10.347  51.836 -16.012  1.00 48.96           N  
ATOM   1697  CA  GLN A 218      11.667  52.457 -15.954  1.00 47.67           C  
ATOM   1698  C   GLN A 218      12.803  51.445 -15.834  1.00 45.93           C  
ATOM   1699  O   GLN A 218      13.971  51.821 -15.707  1.00 45.87           O  
ATOM   1700  CB  GLN A 218      11.724  53.439 -14.781  1.00 50.22           C  
ATOM   1701  CG  GLN A 218      10.593  54.455 -14.773  1.00 52.71           C  
ATOM   1702  CD  GLN A 218      10.701  55.437 -13.621  1.00 54.62           C  
ATOM   1703  OE1 GLN A 218      11.582  56.298 -13.603  1.00 55.55           O  
ATOM   1704  NE2 GLN A 218       9.806  55.307 -12.646  1.00 55.73           N  
ATOM   1705  N   ASN A 219      12.451  50.164 -15.864  1.00 43.00           N  
ATOM   1706  CA  ASN A 219      13.431  49.090 -15.778  1.00 40.70           C  
ATOM   1707  C   ASN A 219      14.355  49.260 -14.573  1.00 37.38           C  
ATOM   1708  O   ASN A 219      15.578  49.169 -14.683  1.00 34.52           O  
ATOM   1709  CB  ASN A 219      14.247  49.048 -17.071  1.00 41.15           C  
ATOM   1710  CG  ASN A 219      15.228  47.910 -17.097  1.00 42.16           C  
ATOM   1711  OD1 ASN A 219      14.878  46.772 -16.789  1.00 43.49           O  
ATOM   1712  ND2 ASN A 219      16.469  48.205 -17.465  1.00 42.36           N  
ATOM   1713  N   ARG A 220      13.759  49.490 -13.413  1.00 36.31           N  
ATOM   1714  CA  ARG A 220      14.541  49.694 -12.207  1.00 35.27           C  
ATOM   1715  C   ARG A 220      13.727  49.354 -10.977  1.00 34.70           C  
ATOM   1716  O   ARG A 220      12.500  49.209 -11.036  1.00 34.93           O  
ATOM   1717  CB  ARG A 220      14.982  51.156 -12.120  1.00 35.20           C  
ATOM   1718  CG  ARG A 220      13.797  52.111 -12.006  1.00 35.99           C  
ATOM   1719  CD  ARG A 220      14.215  53.562 -12.093  1.00 35.71           C  
ATOM   1720  NE  ARG A 220      14.891  53.874 -13.348  1.00 35.51           N  
ATOM   1721  CZ  ARG A 220      15.144  55.112 -13.756  1.00 36.82           C  
ATOM   1722  NH1 ARG A 220      14.770  56.132 -13.002  1.00 35.31           N  
ATOM   1723  NH2 ARG A 220      15.766  55.335 -14.908  1.00 36.46           N  
ATOM   1724  N   ALA A 221      14.428  49.219  -9.860  1.00 32.76           N  
ATOM   1725  CA  ALA A 221      13.786  48.930  -8.592  1.00 32.67           C  
ATOM   1726  C   ALA A 221      14.180  50.066  -7.661  1.00 31.26           C  
ATOM   1727  O   ALA A 221      15.329  50.499  -7.657  1.00 30.44           O  
ATOM   1728  CB  ALA A 221      14.272  47.600  -8.045  1.00 29.17           C  
ATOM   1729  N   TYR A 222      13.223  50.572  -6.893  1.00 31.77           N  
ATOM   1730  CA  TYR A 222      13.516  51.652  -5.967  1.00 30.93           C  
ATOM   1731  C   TYR A 222      13.643  51.058  -4.570  1.00 30.37           C  
ATOM   1732  O   TYR A 222      12.729  50.394  -4.080  1.00 31.72           O  
ATOM   1733  CB  TYR A 222      12.408  52.711  -5.998  1.00 33.53           C  
ATOM   1734  CG  TYR A 222      12.419  53.584  -7.236  1.00 34.18           C  
ATOM   1735  CD1 TYR A 222      11.710  53.226  -8.383  1.00 36.09           C  
ATOM   1736  CD2 TYR A 222      13.151  54.772  -7.259  1.00 36.28           C  
ATOM   1737  CE1 TYR A 222      11.726  54.041  -9.536  1.00 38.35           C  
ATOM   1738  CE2 TYR A 222      13.179  55.587  -8.398  1.00 37.89           C  
ATOM   1739  CZ  TYR A 222      12.465  55.219  -9.532  1.00 38.83           C  
ATOM   1740  OH  TYR A 222      12.498  56.037 -10.648  1.00 39.65           O  
ATOM   1741  N   PHE A 223      14.787  51.277  -3.939  1.00 28.63           N  
ATOM   1742  CA  PHE A 223      15.010  50.747  -2.599  1.00 27.69           C  
ATOM   1743  C   PHE A 223      14.739  51.798  -1.532  1.00 26.20           C  
ATOM   1744  O   PHE A 223      15.095  52.965  -1.690  1.00 25.80           O  
ATOM   1745  CB  PHE A 223      16.457  50.255  -2.445  1.00 26.85           C  
ATOM   1746  CG  PHE A 223      16.812  49.846  -1.038  1.00 26.74           C  
ATOM   1747  CD1 PHE A 223      16.371  48.635  -0.516  1.00 27.54           C  
ATOM   1748  CD2 PHE A 223      17.548  50.700  -0.216  1.00 28.17           C  
ATOM   1749  CE1 PHE A 223      16.654  48.278   0.813  1.00 28.42           C  
ATOM   1750  CE2 PHE A 223      17.835  50.357   1.103  1.00 25.52           C  
ATOM   1751  CZ  PHE A 223      17.388  49.145   1.622  1.00 27.07           C  
ATOM   1752  N   THR A 224      14.097  51.386  -0.446  1.00 27.00           N  
ATOM   1753  CA  THR A 224      13.852  52.306   0.654  1.00 27.23           C  
ATOM   1754  C   THR A 224      14.336  51.649   1.938  1.00 28.02           C  
ATOM   1755  O   THR A 224      13.817  50.617   2.362  1.00 26.97           O  
ATOM   1756  CB  THR A 224      12.367  52.695   0.781  1.00 28.11           C  
ATOM   1757  OG1 THR A 224      11.995  53.494  -0.349  1.00 26.48           O  
ATOM   1758  CG2 THR A 224      12.136  53.520   2.056  1.00 27.50           C  
ATOM   1759  N   GLY A 225      15.361  52.252   2.528  1.00 26.77           N  
ATOM   1760  CA  GLY A 225      15.933  51.731   3.749  1.00 28.22           C  
ATOM   1761  C   GLY A 225      15.879  52.731   4.890  1.00 27.77           C  
ATOM   1762  O   GLY A 225      15.169  53.741   4.826  1.00 26.10           O  
ATOM   1763  N   GLU A 226      16.663  52.463   5.923  1.00 27.69           N  
ATOM   1764  CA  GLU A 226      16.657  53.311   7.096  1.00 28.90           C  
ATOM   1765  C   GLU A 226      17.996  53.366   7.813  1.00 26.90           C  
ATOM   1766  O   GLU A 226      18.770  52.406   7.802  1.00 27.16           O  
ATOM   1767  CB  GLU A 226      15.584  52.792   8.050  1.00 29.46           C  
ATOM   1768  CG  GLU A 226      15.418  53.562   9.335  1.00 35.26           C  
ATOM   1769  CD  GLU A 226      14.582  52.788  10.334  1.00 37.43           C  
ATOM   1770  OE1 GLU A 226      13.531  52.243   9.932  1.00 38.18           O  
ATOM   1771  OE2 GLU A 226      14.977  52.722  11.516  1.00 40.67           O  
ATOM   1772  N   GLY A 227      18.254  54.503   8.449  1.00 24.90           N  
ATOM   1773  CA  GLY A 227      19.482  54.674   9.201  1.00 25.18           C  
ATOM   1774  C   GLY A 227      19.301  55.718  10.295  1.00 25.38           C  
ATOM   1775  O   GLY A 227      18.179  56.021  10.700  1.00 23.98           O  
ATOM   1776  N   THR A 228      20.405  56.272  10.774  1.00 25.68           N  
ATOM   1777  CA  THR A 228      20.355  57.311  11.795  1.00 27.90           C  
ATOM   1778  C   THR A 228      21.570  58.208  11.599  1.00 26.79           C  
ATOM   1779  O   THR A 228      22.544  57.808  10.968  1.00 26.13           O  
ATOM   1780  CB  THR A 228      20.434  56.730  13.234  1.00 29.83           C  
ATOM   1781  OG1 THR A 228      21.677  56.045  13.395  1.00 31.41           O  
ATOM   1782  CG2 THR A 228      19.295  55.763  13.502  1.00 31.78           C  
ATOM   1783  N   ILE A 229      21.494  59.431  12.114  1.00 28.36           N  
ATOM   1784  CA  ILE A 229      22.610  60.364  12.042  1.00 27.18           C  
ATOM   1785  C   ILE A 229      22.577  61.159  13.331  1.00 28.08           C  
ATOM   1786  O   ILE A 229      21.520  61.339  13.926  1.00 26.96           O  
ATOM   1787  CB  ILE A 229      22.505  61.372  10.880  1.00 29.96           C  
ATOM   1788  CG1 ILE A 229      21.221  62.192  11.014  1.00 31.75           C  
ATOM   1789  CG2 ILE A 229      22.589  60.652   9.542  1.00 32.80           C  
ATOM   1790  CD1 ILE A 229      21.122  63.307  10.003  1.00 33.78           C  
ATOM   1791  N   SER A 230      23.737  61.629  13.763  1.00 27.48           N  
ATOM   1792  CA  SER A 230      23.823  62.424  14.971  1.00 29.53           C  
ATOM   1793  C   SER A 230      25.007  63.346  14.791  1.00 29.46           C  
ATOM   1794  O   SER A 230      25.943  63.025  14.060  1.00 29.61           O  
ATOM   1795  CB  SER A 230      24.040  61.525  16.189  1.00 31.65           C  
ATOM   1796  OG  SER A 230      25.313  60.918  16.123  1.00 37.84           O  
ATOM   1797  N   GLY A 231      24.970  64.503  15.437  1.00 30.23           N  
ATOM   1798  CA  GLY A 231      26.086  65.416  15.307  1.00 28.73           C  
ATOM   1799  C   GLY A 231      25.839  66.784  15.891  1.00 28.05           C  
ATOM   1800  O   GLY A 231      24.843  67.022  16.575  1.00 26.42           O  
ATOM   1801  N   GLN A 232      26.760  67.692  15.614  1.00 28.38           N  
ATOM   1802  CA  GLN A 232      26.657  69.057  16.106  1.00 30.40           C  
ATOM   1803  C   GLN A 232      27.000  70.020  14.991  1.00 30.33           C  
ATOM   1804  O   GLN A 232      27.680  69.651  14.034  1.00 31.33           O  
ATOM   1805  CB  GLN A 232      27.622  69.261  17.270  1.00 31.43           C  
ATOM   1806  CG  GLN A 232      27.287  68.419  18.482  1.00 37.82           C  
ATOM   1807  CD  GLN A 232      28.430  68.352  19.477  1.00 42.32           C  
ATOM   1808  OE1 GLN A 232      28.211  68.188  20.681  1.00 46.81           O  
ATOM   1809  NE2 GLN A 232      29.657  68.461  18.980  1.00 43.86           N  
ATOM   1810  N   ILE A 233      26.525  71.255  15.111  1.00 28.66           N  
ATOM   1811  CA  ILE A 233      26.814  72.269  14.109  1.00 27.68           C  
ATOM   1812  C   ILE A 233      26.697  73.669  14.703  1.00 27.07           C  
ATOM   1813  O   ILE A 233      25.844  73.923  15.563  1.00 26.02           O  
ATOM   1814  CB  ILE A 233      25.843  72.192  12.909  1.00 28.06           C  
ATOM   1815  CG1 ILE A 233      24.433  72.559  13.355  1.00 28.96           C  
ATOM   1816  CG2 ILE A 233      25.813  70.790  12.336  1.00 32.45           C  
ATOM   1817  CD1 ILE A 233      23.497  72.811  12.202  1.00 33.17           C  
ATOM   1818  N   GLY A 234      27.560  74.566  14.238  1.00 26.42           N  
ATOM   1819  CA  GLY A 234      27.524  75.946  14.691  1.00 27.76           C  
ATOM   1820  C   GLY A 234      26.340  76.590  13.998  1.00 28.01           C  
ATOM   1821  O   GLY A 234      26.224  76.495  12.776  1.00 28.28           O  
ATOM   1822  N   LEU A 235      25.464  77.232  14.768  1.00 27.27           N  
ATOM   1823  CA  LEU A 235      24.261  77.859  14.230  1.00 26.46           C  
ATOM   1824  C   LEU A 235      24.387  79.361  13.989  1.00 27.00           C  
ATOM   1825  O   LEU A 235      23.925  79.877  12.965  1.00 25.06           O  
ATOM   1826  CB  LEU A 235      23.075  77.585  15.173  1.00 24.24           C  
ATOM   1827  CG  LEU A 235      22.727  76.096  15.330  1.00 27.80           C  
ATOM   1828  CD1 LEU A 235      21.613  75.911  16.356  1.00 25.33           C  
ATOM   1829  CD2 LEU A 235      22.321  75.533  13.967  1.00 26.48           C  
ATOM   1830  N   GLN A 236      24.978  80.062  14.950  1.00 25.46           N  
ATOM   1831  CA  GLN A 236      25.181  81.504  14.841  1.00 27.85           C  
ATOM   1832  C   GLN A 236      26.196  81.938  15.887  1.00 29.03           C  
ATOM   1833  O   GLN A 236      26.521  81.177  16.802  1.00 29.52           O  
ATOM   1834  CB  GLN A 236      23.872  82.266  15.067  1.00 30.32           C  
ATOM   1835  CG  GLN A 236      23.396  82.266  16.510  1.00 34.52           C  
ATOM   1836  CD  GLN A 236      22.121  83.066  16.699  1.00 38.74           C  
ATOM   1837  OE1 GLN A 236      22.056  84.241  16.340  1.00 40.28           O  
ATOM   1838  NE2 GLN A 236      21.100  82.432  17.273  1.00 38.50           N  
ATOM   1839  N   THR A 237      26.681  83.168  15.765  1.00 28.83           N  
ATOM   1840  CA  THR A 237      27.661  83.682  16.708  1.00 30.93           C  
ATOM   1841  C   THR A 237      27.199  84.979  17.341  1.00 33.33           C  
ATOM   1842  O   THR A 237      26.336  85.677  16.804  1.00 32.79           O  
ATOM   1843  CB  THR A 237      29.002  83.949  16.028  1.00 32.74           C  
ATOM   1844  OG1 THR A 237      28.804  84.862  14.941  1.00 35.31           O  
ATOM   1845  CG2 THR A 237      29.600  82.657  15.503  1.00 31.37           C  
ATOM   1846  N   PHE A 238      27.774  85.291  18.497  1.00 31.89           N  
ATOM   1847  CA  PHE A 238      27.442  86.515  19.204  1.00 31.79           C  
ATOM   1848  C   PHE A 238      28.718  87.147  19.736  1.00 30.19           C  
ATOM   1849  O   PHE A 238      29.641  86.443  20.159  1.00 29.99           O  
ATOM   1850  CB  PHE A 238      26.545  86.253  20.427  1.00 31.87           C  
ATOM   1851  CG  PHE A 238      25.267  85.516  20.130  1.00 34.62           C  
ATOM   1852  CD1 PHE A 238      25.201  84.131  20.257  1.00 35.01           C  
ATOM   1853  CD2 PHE A 238      24.110  86.215  19.772  1.00 36.14           C  
ATOM   1854  CE1 PHE A 238      24.002  83.448  20.037  1.00 36.25           C  
ATOM   1855  CE2 PHE A 238      22.907  85.546  19.550  1.00 33.79           C  
ATOM   1856  CZ  PHE A 238      22.853  84.161  19.684  1.00 35.99           C  
ATOM   1857  N   ILE A 239      28.774  88.471  19.710  1.00 27.64           N  
ATOM   1858  CA  ILE A 239      29.906  89.165  20.294  1.00 27.95           C  
ATOM   1859  C   ILE A 239      29.289  90.031  21.380  1.00 27.88           C  
ATOM   1860  O   ILE A 239      28.444  90.872  21.101  1.00 27.75           O  
ATOM   1861  CB  ILE A 239      30.655  90.071  19.303  1.00 27.34           C  
ATOM   1862  CG1 ILE A 239      31.371  89.223  18.244  1.00 27.81           C  
ATOM   1863  CG2 ILE A 239      31.666  90.921  20.069  1.00 27.45           C  
ATOM   1864  CD1 ILE A 239      32.142  90.031  17.201  1.00 27.78           C  
ATOM   1865  N   ASP A 240      29.676  89.790  22.625  1.00 28.74           N  
ATOM   1866  CA  ASP A 240      29.165  90.576  23.732  1.00 29.91           C  
ATOM   1867  C   ASP A 240      30.318  91.354  24.348  1.00 30.05           C  
ATOM   1868  O   ASP A 240      31.372  90.800  24.649  1.00 27.08           O  
ATOM   1869  CB  ASP A 240      28.506  89.671  24.772  1.00 32.18           C  
ATOM   1870  CG  ASP A 240      27.275  88.970  24.224  1.00 34.16           C  
ATOM   1871  OD1 ASP A 240      26.256  89.650  23.971  1.00 35.87           O  
ATOM   1872  OD2 ASP A 240      27.332  87.743  24.033  1.00 37.20           O  
ATOM   1873  N   VAL A 241      30.103  92.648  24.526  1.00 29.44           N  
ATOM   1874  CA  VAL A 241      31.125  93.511  25.083  1.00 29.39           C  
ATOM   1875  C   VAL A 241      30.717  94.104  26.427  1.00 29.15           C  
ATOM   1876  O   VAL A 241      29.702  94.787  26.535  1.00 31.69           O  
ATOM   1877  CB  VAL A 241      31.443  94.660  24.119  1.00 27.81           C  
ATOM   1878  CG1 VAL A 241      32.591  95.498  24.660  1.00 25.73           C  
ATOM   1879  CG2 VAL A 241      31.773  94.100  22.741  1.00 26.64           C  
ATOM   1880  N   VAL A 242      31.512  93.819  27.449  1.00 29.15           N  
ATOM   1881  CA  VAL A 242      31.271  94.357  28.773  1.00 30.68           C  
ATOM   1882  C   VAL A 242      32.256  95.509  28.935  1.00 31.37           C  
ATOM   1883  O   VAL A 242      33.473  95.314  28.856  1.00 29.92           O  
ATOM   1884  CB  VAL A 242      31.534  93.312  29.874  1.00 33.16           C  
ATOM   1885  CG1 VAL A 242      31.519  93.989  31.243  1.00 35.44           C  
ATOM   1886  CG2 VAL A 242      30.472  92.216  29.819  1.00 34.80           C  
ATOM   1887  N   ILE A 243      31.723  96.709  29.132  1.00 31.22           N  
ATOM   1888  CA  ILE A 243      32.543  97.902  29.306  1.00 33.50           C  
ATOM   1889  C   ILE A 243      32.493  98.288  30.780  1.00 35.69           C  
ATOM   1890  O   ILE A 243      31.416  98.390  31.363  1.00 35.87           O  
ATOM   1891  CB  ILE A 243      32.004  99.066  28.457  1.00 33.94           C  
ATOM   1892  CG1 ILE A 243      32.145  98.731  26.976  1.00 34.90           C  
ATOM   1893  CG2 ILE A 243      32.751 100.350  28.785  1.00 36.36           C  
ATOM   1894  CD1 ILE A 243      31.453  99.717  26.073  1.00 36.40           C  
ATOM   1895  N   GLU A 244      33.652  98.492  31.389  1.00 37.34           N  
ATOM   1896  CA  GLU A 244      33.678  98.845  32.799  1.00 40.24           C  
ATOM   1897  C   GLU A 244      34.830  99.776  33.147  1.00 40.46           C  
ATOM   1898  O   GLU A 244      35.866  99.780  32.481  1.00 39.79           O  
ATOM   1899  CB  GLU A 244      33.754  97.572  33.645  1.00 41.07           C  
ATOM   1900  CG  GLU A 244      34.974  96.718  33.368  1.00 44.58           C  
ATOM   1901  CD  GLU A 244      34.846  95.313  33.930  1.00 47.92           C  
ATOM   1902  OE1 GLU A 244      35.828  94.544  33.845  1.00 50.66           O  
ATOM   1903  OE2 GLU A 244      33.763  94.972  34.453  1.00 47.73           O  
ATOM   1904  N   PRO A 245      34.659 100.583  34.205  1.00 40.85           N  
ATOM   1905  CA  PRO A 245      35.695 101.522  34.637  1.00 41.26           C  
ATOM   1906  C   PRO A 245      36.880 100.822  35.289  1.00 42.72           C  
ATOM   1907  O   PRO A 245      36.734  99.771  35.917  1.00 40.51           O  
ATOM   1908  CB  PRO A 245      34.950 102.423  35.617  1.00 41.69           C  
ATOM   1909  CG  PRO A 245      33.985 101.470  36.255  1.00 41.39           C  
ATOM   1910  CD  PRO A 245      33.457 100.706  35.052  1.00 40.91           C  
ATOM   1911  N   LEU A 246      38.056 101.412  35.127  1.00 43.76           N  
ATOM   1912  CA  LEU A 246      39.263 100.867  35.717  1.00 47.42           C  
ATOM   1913  C   LEU A 246      39.300 101.312  37.177  1.00 50.99           C  
ATOM   1914  O   LEU A 246      38.830 102.399  37.511  1.00 51.14           O  
ATOM   1915  CB  LEU A 246      40.490 101.405  34.980  1.00 45.76           C  
ATOM   1916  CG  LEU A 246      40.528 101.152  33.471  1.00 43.53           C  
ATOM   1917  CD1 LEU A 246      41.718 101.869  32.871  1.00 42.17           C  
ATOM   1918  CD2 LEU A 246      40.601  99.657  33.199  1.00 42.08           C  
ATOM   1919  N   PRO A 247      39.853 100.474  38.066  1.00 53.96           N  
ATOM   1920  CA  PRO A 247      39.946 100.795  39.493  1.00 56.42           C  
ATOM   1921  C   PRO A 247      40.276 102.268  39.748  1.00 58.90           C  
ATOM   1922  O   PRO A 247      41.257 102.795  39.220  1.00 59.38           O  
ATOM   1923  CB  PRO A 247      41.048  99.859  39.972  1.00 56.69           C  
ATOM   1924  CG  PRO A 247      40.790  98.631  39.157  1.00 54.91           C  
ATOM   1925  CD  PRO A 247      40.521  99.191  37.772  1.00 54.86           C  
ATOM   1926  N   GLY A 248      39.444 102.927  40.552  1.00 61.07           N  
ATOM   1927  CA  GLY A 248      39.659 104.330  40.862  1.00 62.97           C  
ATOM   1928  C   GLY A 248      38.907 105.254  39.921  1.00 65.14           C  
ATOM   1929  O   GLY A 248      39.249 106.430  39.782  1.00 64.47           O  
ATOM   1930  N   HIS A 249      37.877 104.716  39.275  1.00 66.25           N  
ATOM   1931  CA  HIS A 249      37.067 105.482  38.334  1.00 67.87           C  
ATOM   1932  C   HIS A 249      35.621 104.994  38.383  1.00 68.56           C  
ATOM   1933  O   HIS A 249      35.323 103.986  39.026  1.00 68.70           O  
ATOM   1934  CB  HIS A 249      37.628 105.324  36.916  1.00 68.45           C  
ATOM   1935  CG  HIS A 249      39.041 105.803  36.767  1.00 68.63           C  
ATOM   1936  ND1 HIS A 249      39.377 107.140  36.756  1.00 68.02           N  
ATOM   1937  CD2 HIS A 249      40.206 105.121  36.651  1.00 68.19           C  
ATOM   1938  CE1 HIS A 249      40.688 107.261  36.641  1.00 67.68           C  
ATOM   1939  NE2 HIS A 249      41.214 106.051  36.575  1.00 68.35           N  
ATOM   1940  N   ALA A 250      34.728 105.710  37.706  1.00 69.29           N  
ATOM   1941  CA  ALA A 250      33.314 105.342  37.678  1.00 69.76           C  
ATOM   1942  C   ALA A 250      32.682 105.645  36.321  1.00 70.15           C  
ATOM   1943  O   ALA A 250      33.379 106.222  35.457  1.00 70.07           O  
ATOM   1944  CB  ALA A 250      32.560 106.082  38.781  1.00 69.29           C  
ATOM   1945  OXT ALA A 250      31.493 105.304  36.141  1.00 70.52           O  
TER    1946      ALA A 250                                                      
ATOM   1947  N   ALA B   2      65.287  44.310   5.225  1.00 31.34           N  
ATOM   1948  CA  ALA B   2      64.185  43.316   5.193  1.00 31.38           C  
ATOM   1949  C   ALA B   2      63.805  42.959   6.619  1.00 32.36           C  
ATOM   1950  O   ALA B   2      64.419  43.440   7.571  1.00 30.04           O  
ATOM   1951  CB  ALA B   2      64.635  42.059   4.447  1.00 34.85           C  
ATOM   1952  N   ILE B   3      62.787  42.118   6.759  1.00 33.14           N  
ATOM   1953  CA  ILE B   3      62.337  41.682   8.071  1.00 33.73           C  
ATOM   1954  C   ILE B   3      62.930  40.305   8.369  1.00 34.83           C  
ATOM   1955  O   ILE B   3      62.669  39.339   7.649  1.00 34.14           O  
ATOM   1956  CB  ILE B   3      60.799  41.565   8.134  1.00 34.77           C  
ATOM   1957  CG1 ILE B   3      60.141  42.868   7.651  1.00 34.47           C  
ATOM   1958  CG2 ILE B   3      60.365  41.227   9.565  1.00 32.81           C  
ATOM   1959  CD1 ILE B   3      60.598  44.124   8.401  1.00 35.02           C  
ATOM   1960  N   ILE B   4      63.738  40.214   9.419  1.00 34.23           N  
ATOM   1961  CA  ILE B   4      64.325  38.932   9.792  1.00 34.11           C  
ATOM   1962  C   ILE B   4      63.267  38.089  10.490  1.00 34.02           C  
ATOM   1963  O   ILE B   4      62.731  38.492  11.522  1.00 33.85           O  
ATOM   1964  CB  ILE B   4      65.539  39.132  10.719  1.00 32.68           C  
ATOM   1965  CG1 ILE B   4      66.693  39.720   9.905  1.00 33.97           C  
ATOM   1966  CG2 ILE B   4      65.943  37.809  11.368  1.00 34.34           C  
ATOM   1967  CD1 ILE B   4      67.968  39.933  10.676  1.00 36.45           C  
ATOM   1968  N   ASN B   5      62.956  36.929   9.909  1.00 33.90           N  
ATOM   1969  CA  ASN B   5      61.962  36.010  10.469  1.00 33.64           C  
ATOM   1970  C   ASN B   5      62.682  35.058  11.417  1.00 34.22           C  
ATOM   1971  O   ASN B   5      63.462  34.211  10.979  1.00 33.74           O  
ATOM   1972  CB  ASN B   5      61.292  35.194   9.359  1.00 35.62           C  
ATOM   1973  CG  ASN B   5      60.140  34.344   9.872  1.00 37.46           C  
ATOM   1974  OD1 ASN B   5      60.060  34.032  11.061  1.00 38.94           O  
ATOM   1975  ND2 ASN B   5      59.246  33.955   8.970  1.00 39.89           N  
ATOM   1976  N   LEU B   6      62.409  35.191  12.710  1.00 31.49           N  
ATOM   1977  CA  LEU B   6      63.062  34.360  13.708  1.00 30.45           C  
ATOM   1978  C   LEU B   6      62.827  32.856  13.571  1.00 30.60           C  
ATOM   1979  O   LEU B   6      63.697  32.063  13.930  1.00 29.63           O  
ATOM   1980  CB  LEU B   6      62.666  34.827  15.105  1.00 30.53           C  
ATOM   1981  CG  LEU B   6      63.167  36.227  15.466  1.00 30.27           C  
ATOM   1982  CD1 LEU B   6      62.681  36.582  16.864  1.00 31.64           C  
ATOM   1983  CD2 LEU B   6      64.690  36.278  15.407  1.00 31.22           C  
ATOM   1984  N   LEU B   7      61.658  32.467  13.068  1.00 29.78           N  
ATOM   1985  CA  LEU B   7      61.341  31.057  12.872  1.00 31.34           C  
ATOM   1986  C   LEU B   7      62.140  30.538  11.676  1.00 32.93           C  
ATOM   1987  O   LEU B   7      62.524  29.366  11.634  1.00 32.85           O  
ATOM   1988  CB  LEU B   7      59.837  30.874  12.637  1.00 30.94           C  
ATOM   1989  CG  LEU B   7      58.956  31.280  13.825  1.00 31.66           C  
ATOM   1990  CD1 LEU B   7      57.488  31.219  13.436  1.00 34.83           C  
ATOM   1991  CD2 LEU B   7      59.235  30.360  15.010  1.00 32.49           C  
ATOM   1992  N   ARG B   8      62.389  31.413  10.702  1.00 32.27           N  
ATOM   1993  CA  ARG B   8      63.180  31.023   9.539  1.00 32.78           C  
ATOM   1994  C   ARG B   8      64.621  30.866  10.000  1.00 31.66           C  
ATOM   1995  O   ARG B   8      65.363  30.042   9.469  1.00 33.07           O  
ATOM   1996  CB  ARG B   8      63.079  32.079   8.427  1.00 33.39           C  
ATOM   1997  CG  ARG B   8      64.186  32.010   7.377  1.00 36.76           C  
ATOM   1998  CD  ARG B   8      64.212  30.695   6.613  1.00 41.54           C  
ATOM   1999  NE  ARG B   8      65.371  30.637   5.721  1.00 45.90           N  
ATOM   2000  CZ  ARG B   8      65.797  29.540   5.097  1.00 46.84           C  
ATOM   2001  NH1 ARG B   8      65.161  28.387   5.257  1.00 47.90           N  
ATOM   2002  NH2 ARG B   8      66.871  29.595   4.320  1.00 46.67           N  
ATOM   2003  N   GLU B   9      65.021  31.655  10.994  1.00 30.61           N  
ATOM   2004  CA  GLU B   9      66.374  31.550  11.521  1.00 29.97           C  
ATOM   2005  C   GLU B   9      66.492  30.206  12.253  1.00 31.13           C  
ATOM   2006  O   GLU B   9      67.496  29.506  12.125  1.00 31.28           O  
ATOM   2007  CB  GLU B   9      66.679  32.698  12.494  1.00 30.72           C  
ATOM   2008  CG  GLU B   9      66.867  34.077  11.842  1.00 29.56           C  
ATOM   2009  CD  GLU B   9      68.030  34.121  10.859  1.00 31.51           C  
ATOM   2010  OE1 GLU B   9      69.170  33.770  11.245  1.00 28.12           O  
ATOM   2011  OE2 GLU B   9      67.802  34.515   9.695  1.00 31.03           O  
ATOM   2012  N   LEU B  10      65.459  29.863  13.017  1.00 28.62           N  
ATOM   2013  CA  LEU B  10      65.415  28.609  13.770  1.00 30.21           C  
ATOM   2014  C   LEU B  10      65.619  27.469  12.776  1.00 29.97           C  
ATOM   2015  O   LEU B  10      66.421  26.565  12.995  1.00 29.89           O  
ATOM   2016  CB  LEU B  10      64.044  28.442  14.431  1.00 29.74           C  
ATOM   2017  CG  LEU B  10      63.876  27.730  15.781  1.00 32.37           C  
ATOM   2018  CD1 LEU B  10      62.505  27.078  15.808  1.00 28.97           C  
ATOM   2019  CD2 LEU B  10      64.954  26.695  16.008  1.00 27.03           C  
ATOM   2020  N   GLU B  11      64.876  27.533  11.678  1.00 30.09           N  
ATOM   2021  CA  GLU B  11      64.943  26.531  10.623  1.00 32.41           C  
ATOM   2022  C   GLU B  11      66.326  26.459   9.973  1.00 32.97           C  
ATOM   2023  O   GLU B  11      66.827  25.366   9.682  1.00 33.55           O  
ATOM   2024  CB  GLU B  11      63.870  26.837   9.580  1.00 35.00           C  
ATOM   2025  CG  GLU B  11      64.009  26.092   8.271  1.00 38.63           C  
ATOM   2026  CD  GLU B  11      62.868  26.406   7.336  1.00 39.31           C  
ATOM   2027  OE1 GLU B  11      61.818  25.743   7.439  1.00 42.11           O  
ATOM   2028  OE2 GLU B  11      63.012  27.333   6.513  1.00 43.72           O  
ATOM   2029  N   ILE B  12      66.948  27.614   9.755  1.00 30.48           N  
ATOM   2030  CA  ILE B  12      68.281  27.646   9.154  1.00 30.75           C  
ATOM   2031  C   ILE B  12      69.242  26.923  10.089  1.00 29.73           C  
ATOM   2032  O   ILE B  12      70.088  26.141   9.655  1.00 29.24           O  
ATOM   2033  CB  ILE B  12      68.770  29.100   8.937  1.00 29.80           C  
ATOM   2034  CG1 ILE B  12      67.890  29.786   7.890  1.00 32.59           C  
ATOM   2035  CG2 ILE B  12      70.221  29.111   8.481  1.00 31.43           C  
ATOM   2036  CD1 ILE B  12      68.270  31.230   7.619  1.00 32.54           C  
ATOM   2037  N   TYR B  13      69.099  27.187  11.381  1.00 29.02           N  
ATOM   2038  CA  TYR B  13      69.945  26.554  12.381  1.00 29.29           C  
ATOM   2039  C   TYR B  13      69.757  25.029  12.346  1.00 28.18           C  
ATOM   2040  O   TYR B  13      70.724  24.271  12.366  1.00 28.39           O  
ATOM   2041  CB  TYR B  13      69.587  27.089  13.766  1.00 27.69           C  
ATOM   2042  CG  TYR B  13      70.308  26.384  14.880  1.00 29.17           C  
ATOM   2043  CD1 TYR B  13      71.519  26.864  15.370  1.00 30.56           C  
ATOM   2044  CD2 TYR B  13      69.799  25.206  15.422  1.00 30.30           C  
ATOM   2045  CE1 TYR B  13      72.206  26.180  16.377  1.00 33.80           C  
ATOM   2046  CE2 TYR B  13      70.475  24.519  16.418  1.00 31.81           C  
ATOM   2047  CZ  TYR B  13      71.673  25.008  16.891  1.00 31.71           C  
ATOM   2048  OH  TYR B  13      72.336  24.321  17.878  1.00 33.76           O  
ATOM   2049  N   GLY B  14      68.501  24.596  12.306  1.00 28.85           N  
ATOM   2050  CA  GLY B  14      68.195  23.176  12.272  1.00 30.37           C  
ATOM   2051  C   GLY B  14      68.723  22.466  11.038  1.00 32.56           C  
ATOM   2052  O   GLY B  14      69.217  21.337  11.133  1.00 31.66           O  
ATOM   2053  N   MET B  15      68.616  23.111   9.877  1.00 32.37           N  
ATOM   2054  CA  MET B  15      69.100  22.509   8.634  1.00 34.74           C  
ATOM   2055  C   MET B  15      70.617  22.361   8.684  1.00 34.83           C  
ATOM   2056  O   MET B  15      71.174  21.371   8.210  1.00 34.67           O  
ATOM   2057  CB  MET B  15      68.687  23.360   7.426  1.00 36.78           C  
ATOM   2058  CG  MET B  15      67.190  23.372   7.181  1.00 39.61           C  
ATOM   2059  SD  MET B  15      66.657  24.419   5.803  1.00 44.15           S  
ATOM   2060  CE  MET B  15      66.810  26.053   6.533  1.00 46.08           C  
ATOM   2061  N   GLN B  16      71.276  23.352   9.275  1.00 34.77           N  
ATOM   2062  CA  GLN B  16      72.724  23.352   9.419  1.00 35.88           C  
ATOM   2063  C   GLN B  16      73.156  22.288  10.437  1.00 35.34           C  
ATOM   2064  O   GLN B  16      74.107  21.539  10.204  1.00 32.19           O  
ATOM   2065  CB  GLN B  16      73.191  24.748   9.862  1.00 39.34           C  
ATOM   2066  CG  GLN B  16      74.585  24.823  10.484  1.00 43.52           C  
ATOM   2067  CD  GLN B  16      74.620  24.332  11.929  1.00 47.65           C  
ATOM   2068  OE1 GLN B  16      73.847  24.794  12.784  1.00 49.03           O  
ATOM   2069  NE2 GLN B  16      75.524  23.399  12.211  1.00 49.69           N  
ATOM   2070  N   TYR B  17      72.457  22.235  11.566  1.00 33.55           N  
ATOM   2071  CA  TYR B  17      72.768  21.261  12.606  1.00 33.77           C  
ATOM   2072  C   TYR B  17      72.609  19.845  12.037  1.00 33.90           C  
ATOM   2073  O   TYR B  17      73.442  18.963  12.268  1.00 32.26           O  
ATOM   2074  CB  TYR B  17      71.830  21.444  13.802  1.00 33.50           C  
ATOM   2075  CG  TYR B  17      72.190  20.562  14.974  1.00 33.43           C  
ATOM   2076  CD1 TYR B  17      73.068  21.005  15.962  1.00 32.45           C  
ATOM   2077  CD2 TYR B  17      71.689  19.266  15.073  1.00 32.00           C  
ATOM   2078  CE1 TYR B  17      73.439  20.176  17.022  1.00 30.87           C  
ATOM   2079  CE2 TYR B  17      72.059  18.427  16.132  1.00 31.52           C  
ATOM   2080  CZ  TYR B  17      72.930  18.885  17.095  1.00 31.51           C  
ATOM   2081  OH  TYR B  17      73.305  18.050  18.124  1.00 31.38           O  
ATOM   2082  N   ALA B  18      71.532  19.640  11.290  1.00 34.24           N  
ATOM   2083  CA  ALA B  18      71.260  18.346  10.679  1.00 36.13           C  
ATOM   2084  C   ALA B  18      72.455  17.902   9.841  1.00 38.81           C  
ATOM   2085  O   ALA B  18      73.161  16.955  10.193  1.00 38.45           O  
ATOM   2086  CB  ALA B  18      70.024  18.439   9.805  1.00 31.46           C  
ATOM   2087  N   ASN B  19      72.679  18.605   8.737  1.00 41.78           N  
ATOM   2088  CA  ASN B  19      73.771  18.295   7.819  1.00 44.89           C  
ATOM   2089  C   ASN B  19      75.090  18.002   8.520  1.00 44.25           C  
ATOM   2090  O   ASN B  19      75.814  17.096   8.119  1.00 45.59           O  
ATOM   2091  CB  ASN B  19      73.956  19.445   6.828  1.00 48.27           C  
ATOM   2092  CG  ASN B  19      72.702  19.727   6.030  1.00 51.79           C  
ATOM   2093  OD1 ASN B  19      72.611  20.738   5.334  1.00 55.64           O  
ATOM   2094  ND2 ASN B  19      71.726  18.830   6.122  1.00 53.80           N  
ATOM   2095  N   SER B  20      75.391  18.755   9.575  1.00 43.31           N  
ATOM   2096  CA  SER B  20      76.636  18.568  10.316  1.00 43.07           C  
ATOM   2097  C   SER B  20      76.634  17.412  11.314  1.00 42.17           C  
ATOM   2098  O   SER B  20      77.692  17.006  11.790  1.00 41.71           O  
ATOM   2099  CB  SER B  20      76.994  19.848  11.067  1.00 44.06           C  
ATOM   2100  OG  SER B  20      76.005  20.142  12.034  1.00 46.86           O  
ATOM   2101  N   HIS B  21      75.459  16.887  11.642  1.00 41.61           N  
ATOM   2102  CA  HIS B  21      75.370  15.787  12.605  1.00 41.78           C  
ATOM   2103  C   HIS B  21      74.808  14.533  11.962  1.00 40.59           C  
ATOM   2104  O   HIS B  21      74.503  13.550  12.641  1.00 40.32           O  
ATOM   2105  CB  HIS B  21      74.498  16.202  13.789  1.00 41.20           C  
ATOM   2106  CG  HIS B  21      75.126  17.247  14.657  1.00 41.86           C  
ATOM   2107  ND1 HIS B  21      75.760  16.946  15.842  1.00 41.18           N  
ATOM   2108  CD2 HIS B  21      75.244  18.585  14.497  1.00 41.09           C  
ATOM   2109  CE1 HIS B  21      76.241  18.053  16.377  1.00 41.28           C  
ATOM   2110  NE2 HIS B  21      75.942  19.063  15.580  1.00 42.56           N  
ATOM   2111  N   GLN B  22      74.677  14.583  10.645  1.00 39.89           N  
ATOM   2112  CA  GLN B  22      74.152  13.471   9.875  1.00 41.11           C  
ATOM   2113  C   GLN B  22      72.709  13.122  10.233  1.00 39.91           C  
ATOM   2114  O   GLN B  22      72.380  11.958  10.472  1.00 39.22           O  
ATOM   2115  CB  GLN B  22      75.053  12.246  10.049  1.00 44.81           C  
ATOM   2116  CG  GLN B  22      76.482  12.464   9.564  1.00 49.00           C  
ATOM   2117  CD  GLN B  22      77.380  11.282   9.867  1.00 53.24           C  
ATOM   2118  OE1 GLN B  22      77.678  10.989  11.031  1.00 56.06           O  
ATOM   2119  NE2 GLN B  22      77.810  10.586   8.819  1.00 54.62           N  
ATOM   2120  N   TYR B  23      71.855  14.141  10.293  1.00 37.33           N  
ATOM   2121  CA  TYR B  23      70.438  13.931  10.559  1.00 35.82           C  
ATOM   2122  C   TYR B  23      69.702  14.540   9.380  1.00 35.65           C  
ATOM   2123  O   TYR B  23      70.282  15.255   8.562  1.00 35.25           O  
ATOM   2124  CB  TYR B  23      69.925  14.678  11.798  1.00 34.40           C  
ATOM   2125  CG  TYR B  23      70.505  14.321  13.149  1.00 35.49           C  
ATOM   2126  CD1 TYR B  23      71.075  13.072  13.401  1.00 35.58           C  
ATOM   2127  CD2 TYR B  23      70.437  15.238  14.201  1.00 34.81           C  
ATOM   2128  CE1 TYR B  23      71.564  12.750  14.677  1.00 34.88           C  
ATOM   2129  CE2 TYR B  23      70.916  14.929  15.466  1.00 34.78           C  
ATOM   2130  CZ  TYR B  23      71.479  13.687  15.698  1.00 35.78           C  
ATOM   2131  OH  TYR B  23      71.956  13.401  16.955  1.00 34.52           O  
ATOM   2132  N   THR B  24      68.411  14.259   9.314  1.00 35.04           N  
ATOM   2133  CA  THR B  24      67.561  14.820   8.292  1.00 34.87           C  
ATOM   2134  C   THR B  24      66.699  15.821   9.042  1.00 35.46           C  
ATOM   2135  O   THR B  24      66.037  15.462  10.022  1.00 35.58           O  
ATOM   2136  CB  THR B  24      66.656  13.759   7.662  1.00 34.34           C  
ATOM   2137  OG1 THR B  24      67.455  12.852   6.898  1.00 33.43           O  
ATOM   2138  CG2 THR B  24      65.622  14.412   6.769  1.00 34.56           C  
ATOM   2139  N   TYR B  25      66.725  17.074   8.605  1.00 33.73           N  
ATOM   2140  CA  TYR B  25      65.923  18.098   9.251  1.00 32.91           C  
ATOM   2141  C   TYR B  25      64.455  17.780   9.017  1.00 31.19           C  
ATOM   2142  O   TYR B  25      64.040  17.560   7.884  1.00 30.38           O  
ATOM   2143  CB  TYR B  25      66.241  19.482   8.673  1.00 33.60           C  
ATOM   2144  CG  TYR B  25      65.282  20.561   9.135  1.00 32.35           C  
ATOM   2145  CD1 TYR B  25      65.313  21.042  10.444  1.00 30.94           C  
ATOM   2146  CD2 TYR B  25      64.327  21.085   8.265  1.00 32.46           C  
ATOM   2147  CE1 TYR B  25      64.412  22.021  10.875  1.00 30.48           C  
ATOM   2148  CE2 TYR B  25      63.421  22.062   8.687  1.00 31.22           C  
ATOM   2149  CZ  TYR B  25      63.469  22.522   9.993  1.00 30.04           C  
ATOM   2150  OH  TYR B  25      62.550  23.460  10.415  1.00 28.79           O  
ATOM   2151  N   GLY B  26      63.671  17.755  10.089  1.00 28.55           N  
ATOM   2152  CA  GLY B  26      62.256  17.467   9.946  1.00 30.45           C  
ATOM   2153  C   GLY B  26      61.375  18.706   9.967  1.00 32.04           C  
ATOM   2154  O   GLY B  26      60.684  19.006   8.993  1.00 32.64           O  
ATOM   2155  N   SER B  27      61.392  19.422  11.086  1.00 31.07           N  
ATOM   2156  CA  SER B  27      60.592  20.625  11.241  1.00 30.73           C  
ATOM   2157  C   SER B  27      61.064  21.352  12.495  1.00 29.86           C  
ATOM   2158  O   SER B  27      61.921  20.852  13.219  1.00 25.79           O  
ATOM   2159  CB  SER B  27      59.110  20.258  11.382  1.00 33.04           C  
ATOM   2160  OG  SER B  27      58.875  19.507  12.564  1.00 32.06           O  
ATOM   2161  N   SER B  28      60.510  22.534  12.740  1.00 28.07           N  
ATOM   2162  CA  SER B  28      60.875  23.311  13.919  1.00 30.92           C  
ATOM   2163  C   SER B  28      59.793  24.341  14.177  1.00 31.61           C  
ATOM   2164  O   SER B  28      59.047  24.705  13.272  1.00 31.64           O  
ATOM   2165  CB  SER B  28      62.233  24.003  13.726  1.00 29.10           C  
ATOM   2166  OG  SER B  28      62.228  24.841  12.584  1.00 32.30           O  
ATOM   2167  N   TYR B  29      59.705  24.798  15.419  1.00 32.22           N  
ATOM   2168  CA  TYR B  29      58.703  25.775  15.802  1.00 34.03           C  
ATOM   2169  C   TYR B  29      59.030  26.373  17.161  1.00 34.86           C  
ATOM   2170  O   TYR B  29      59.933  25.911  17.859  1.00 32.95           O  
ATOM   2171  CB  TYR B  29      57.314  25.114  15.831  1.00 35.15           C  
ATOM   2172  CG  TYR B  29      57.300  23.753  16.499  1.00 36.91           C  
ATOM   2173  CD1 TYR B  29      57.311  23.631  17.888  1.00 36.98           C  
ATOM   2174  CD2 TYR B  29      57.350  22.584  15.737  1.00 37.49           C  
ATOM   2175  CE1 TYR B  29      57.380  22.379  18.506  1.00 38.38           C  
ATOM   2176  CE2 TYR B  29      57.422  21.326  16.342  1.00 38.64           C  
ATOM   2177  CZ  TYR B  29      57.439  21.232  17.725  1.00 39.53           C  
ATOM   2178  OH  TYR B  29      57.539  19.994  18.323  1.00 39.52           O  
ATOM   2179  N   SER B  30      58.293  27.416  17.516  1.00 35.67           N  
ATOM   2180  CA  SER B  30      58.467  28.094  18.788  1.00 35.89           C  
ATOM   2181  C   SER B  30      57.985  27.183  19.911  1.00 35.41           C  
ATOM   2182  O   SER B  30      56.982  26.488  19.767  1.00 34.26           O  
ATOM   2183  CB  SER B  30      57.660  29.397  18.796  1.00 35.97           C  
ATOM   2184  OG  SER B  30      57.741  30.046  20.054  1.00 38.10           O  
ATOM   2185  N   ASP B  31      58.706  27.189  21.026  1.00 35.54           N  
ATOM   2186  CA  ASP B  31      58.344  26.368  22.175  1.00 37.14           C  
ATOM   2187  C   ASP B  31      57.281  27.095  22.994  1.00 38.04           C  
ATOM   2188  O   ASP B  31      57.567  28.102  23.638  1.00 37.22           O  
ATOM   2189  CB  ASP B  31      59.571  26.117  23.051  1.00 36.21           C  
ATOM   2190  CG  ASP B  31      59.272  25.209  24.227  1.00 38.47           C  
ATOM   2191  OD1 ASP B  31      58.081  25.008  24.550  1.00 38.71           O  
ATOM   2192  OD2 ASP B  31      60.232  24.699  24.838  1.00 37.67           O  
ATOM   2193  N   ASP B  32      56.064  26.569  22.973  1.00 39.85           N  
ATOM   2194  CA  ASP B  32      54.944  27.157  23.699  1.00 42.33           C  
ATOM   2195  C   ASP B  32      55.177  27.392  25.184  1.00 41.63           C  
ATOM   2196  O   ASP B  32      54.509  28.229  25.783  1.00 41.83           O  
ATOM   2197  CB  ASP B  32      53.703  26.285  23.526  1.00 43.49           C  
ATOM   2198  CG  ASP B  32      53.085  26.425  22.155  1.00 46.74           C  
ATOM   2199  OD1 ASP B  32      53.748  26.990  21.257  1.00 46.47           O  
ATOM   2200  OD2 ASP B  32      51.939  25.963  21.974  1.00 49.00           O  
ATOM   2201  N   THR B  33      56.113  26.665  25.783  1.00 40.84           N  
ATOM   2202  CA  THR B  33      56.372  26.831  27.209  1.00 41.99           C  
ATOM   2203  C   THR B  33      57.305  28.004  27.490  1.00 41.80           C  
ATOM   2204  O   THR B  33      57.439  28.449  28.633  1.00 41.26           O  
ATOM   2205  CB  THR B  33      56.966  25.545  27.821  1.00 41.85           C  
ATOM   2206  OG1 THR B  33      58.276  25.315  27.290  1.00 44.55           O  
ATOM   2207  CG2 THR B  33      56.075  24.348  27.496  1.00 41.64           C  
ATOM   2208  N   ASN B  34      57.949  28.494  26.436  1.00 40.48           N  
ATOM   2209  CA  ASN B  34      58.868  29.629  26.516  1.00 40.09           C  
ATOM   2210  C   ASN B  34      59.064  30.075  25.069  1.00 39.30           C  
ATOM   2211  O   ASN B  34      60.138  29.926  24.490  1.00 38.51           O  
ATOM   2212  CB  ASN B  34      60.194  29.203  27.150  1.00 40.40           C  
ATOM   2213  CG  ASN B  34      61.178  30.348  27.263  1.00 41.58           C  
ATOM   2214  OD1 ASN B  34      60.788  31.504  27.411  1.00 41.09           O  
ATOM   2215  ND2 ASN B  34      62.466  30.030  27.207  1.00 43.14           N  
ATOM   2216  N   PRO B  35      58.005  30.648  24.480  1.00 38.41           N  
ATOM   2217  CA  PRO B  35      57.910  31.147  23.107  1.00 36.83           C  
ATOM   2218  C   PRO B  35      58.962  32.139  22.661  1.00 36.48           C  
ATOM   2219  O   PRO B  35      59.410  32.988  23.434  1.00 36.73           O  
ATOM   2220  CB  PRO B  35      56.512  31.769  23.054  1.00 37.75           C  
ATOM   2221  CG  PRO B  35      55.770  31.119  24.200  1.00 37.71           C  
ATOM   2222  CD  PRO B  35      56.825  31.073  25.257  1.00 37.01           C  
ATOM   2223  N   ILE B  36      59.357  32.015  21.399  1.00 35.48           N  
ATOM   2224  CA  ILE B  36      60.304  32.947  20.817  1.00 34.76           C  
ATOM   2225  C   ILE B  36      59.446  34.210  20.731  1.00 34.92           C  
ATOM   2226  O   ILE B  36      58.372  34.187  20.137  1.00 31.72           O  
ATOM   2227  CB  ILE B  36      60.721  32.494  19.407  1.00 35.53           C  
ATOM   2228  CG1 ILE B  36      61.560  31.214  19.505  1.00 35.88           C  
ATOM   2229  CG2 ILE B  36      61.500  33.600  18.715  1.00 38.31           C  
ATOM   2230  CD1 ILE B  36      61.843  30.549  18.174  1.00 34.98           C  
ATOM   2231  N   ARG B  37      59.893  35.301  21.341  1.00 36.85           N  
ATOM   2232  CA  ARG B  37      59.088  36.512  21.311  1.00 38.25           C  
ATOM   2233  C   ARG B  37      59.912  37.792  21.253  1.00 37.35           C  
ATOM   2234  O   ARG B  37      61.127  37.784  21.455  1.00 36.93           O  
ATOM   2235  CB  ARG B  37      58.164  36.542  22.536  1.00 40.63           C  
ATOM   2236  CG  ARG B  37      58.820  37.074  23.809  1.00 47.23           C  
ATOM   2237  CD  ARG B  37      58.052  36.635  25.053  1.00 50.75           C  
ATOM   2238  NE  ARG B  37      58.343  35.242  25.378  1.00 53.56           N  
ATOM   2239  CZ  ARG B  37      59.410  34.839  26.064  1.00 55.58           C  
ATOM   2240  NH1 ARG B  37      60.290  35.725  26.515  1.00 55.41           N  
ATOM   2241  NH2 ARG B  37      59.617  33.543  26.267  1.00 53.63           N  
ATOM   2242  N   ILE B  38      59.223  38.893  20.979  1.00 37.56           N  
ATOM   2243  CA  ILE B  38      59.845  40.207  20.877  1.00 36.89           C  
ATOM   2244  C   ILE B  38      59.229  41.131  21.922  1.00 37.04           C  
ATOM   2245  O   ILE B  38      58.035  41.058  22.189  1.00 35.85           O  
ATOM   2246  CB  ILE B  38      59.604  40.798  19.474  1.00 37.12           C  
ATOM   2247  CG1 ILE B  38      60.364  39.970  18.435  1.00 38.01           C  
ATOM   2248  CG2 ILE B  38      60.008  42.259  19.436  1.00 36.79           C  
ATOM   2249  CD1 ILE B  38      59.984  40.291  16.996  1.00 38.89           C  
ATOM   2250  N   ALA B  39      60.045  41.996  22.513  1.00 37.20           N  
ATOM   2251  CA  ALA B  39      59.548  42.925  23.512  1.00 37.82           C  
ATOM   2252  C   ALA B  39      60.444  44.153  23.615  1.00 38.18           C  
ATOM   2253  O   ALA B  39      61.500  44.225  22.975  1.00 36.79           O  
ATOM   2254  CB  ALA B  39      59.449  42.234  24.864  1.00 38.16           C  
ATOM   2255  N   GLY B  40      60.007  45.115  24.424  1.00 37.96           N  
ATOM   2256  CA  GLY B  40      60.762  46.340  24.620  1.00 37.61           C  
ATOM   2257  C   GLY B  40      61.109  47.076  23.342  1.00 37.26           C  
ATOM   2258  O   GLY B  40      62.208  47.605  23.211  1.00 37.43           O  
ATOM   2259  N   LEU B  41      60.182  47.122  22.393  1.00 38.82           N  
ATOM   2260  CA  LEU B  41      60.463  47.804  21.138  1.00 41.16           C  
ATOM   2261  C   LEU B  41      60.394  49.312  21.255  1.00 41.07           C  
ATOM   2262  O   LEU B  41      59.504  49.865  21.905  1.00 43.36           O  
ATOM   2263  CB  LEU B  41      59.532  47.322  20.019  1.00 43.65           C  
ATOM   2264  CG  LEU B  41      58.063  47.015  20.289  1.00 44.32           C  
ATOM   2265  CD1 LEU B  41      57.386  46.683  18.965  1.00 45.28           C  
ATOM   2266  CD2 LEU B  41      57.944  45.840  21.255  1.00 44.37           C  
ATOM   2267  N   ASP B  42      61.358  49.970  20.626  1.00 39.52           N  
ATOM   2268  CA  ASP B  42      61.436  51.416  20.641  1.00 38.99           C  
ATOM   2269  C   ASP B  42      61.925  51.917  19.288  1.00 38.43           C  
ATOM   2270  O   ASP B  42      62.620  51.199  18.559  1.00 36.82           O  
ATOM   2271  CB  ASP B  42      62.387  51.876  21.754  1.00 40.62           C  
ATOM   2272  CG  ASP B  42      62.413  53.386  21.915  1.00 42.60           C  
ATOM   2273  OD1 ASP B  42      61.338  54.012  21.804  1.00 43.70           O  
ATOM   2274  OD2 ASP B  42      63.502  53.946  22.164  1.00 44.19           O  
ATOM   2275  N   ALA B  43      61.537  53.143  18.956  1.00 35.06           N  
ATOM   2276  CA  ALA B  43      61.942  53.779  17.714  1.00 34.67           C  
ATOM   2277  C   ALA B  43      62.403  55.181  18.086  1.00 35.35           C  
ATOM   2278  O   ALA B  43      61.684  55.916  18.763  1.00 36.15           O  
ATOM   2279  CB  ALA B  43      60.763  53.845  16.742  1.00 33.20           C  
ATOM   2280  N   ARG B  44      63.612  55.536  17.669  1.00 35.79           N  
ATOM   2281  CA  ARG B  44      64.172  56.851  17.953  1.00 36.28           C  
ATOM   2282  C   ARG B  44      64.656  57.475  16.652  1.00 36.68           C  
ATOM   2283  O   ARG B  44      64.779  56.801  15.626  1.00 34.98           O  
ATOM   2284  CB  ARG B  44      65.369  56.754  18.902  1.00 38.78           C  
ATOM   2285  CG  ARG B  44      65.163  55.879  20.122  1.00 43.82           C  
ATOM   2286  CD  ARG B  44      66.325  56.037  21.101  1.00 45.55           C  
ATOM   2287  NE  ARG B  44      67.628  56.045  20.436  1.00 47.44           N  
ATOM   2288  CZ  ARG B  44      68.144  55.013  19.777  1.00 48.01           C  
ATOM   2289  NH1 ARG B  44      67.466  53.881  19.697  1.00 50.57           N  
ATOM   2290  NH2 ARG B  44      69.332  55.117  19.190  1.00 45.81           N  
ATOM   2291  N   ILE B  45      64.939  58.768  16.706  1.00 34.99           N  
ATOM   2292  CA  ILE B  45      65.427  59.480  15.545  1.00 34.82           C  
ATOM   2293  C   ILE B  45      66.800  60.022  15.911  1.00 35.46           C  
ATOM   2294  O   ILE B  45      66.918  61.002  16.649  1.00 35.87           O  
ATOM   2295  CB  ILE B  45      64.463  60.626  15.170  1.00 34.73           C  
ATOM   2296  CG1 ILE B  45      63.080  60.040  14.871  1.00 34.58           C  
ATOM   2297  CG2 ILE B  45      64.996  61.391  13.960  1.00 34.64           C  
ATOM   2298  CD1 ILE B  45      61.972  61.067  14.788  1.00 39.41           C  
ATOM   2299  N   PRO B  46      67.864  59.382  15.404  1.00 36.22           N  
ATOM   2300  CA  PRO B  46      69.230  59.822  15.701  1.00 38.21           C  
ATOM   2301  C   PRO B  46      69.543  61.275  15.368  1.00 39.23           C  
ATOM   2302  O   PRO B  46      70.296  61.919  16.091  1.00 40.11           O  
ATOM   2303  CB  PRO B  46      70.095  58.832  14.918  1.00 39.04           C  
ATOM   2304  CG  PRO B  46      69.210  58.421  13.792  1.00 38.73           C  
ATOM   2305  CD  PRO B  46      67.882  58.236  14.481  1.00 36.26           C  
ATOM   2306  N   ASP B  47      68.979  61.798  14.284  1.00 38.33           N  
ATOM   2307  CA  ASP B  47      69.244  63.191  13.929  1.00 37.49           C  
ATOM   2308  C   ASP B  47      67.966  64.024  13.886  1.00 35.92           C  
ATOM   2309  O   ASP B  47      67.445  64.323  12.812  1.00 33.95           O  
ATOM   2310  CB  ASP B  47      69.966  63.270  12.584  1.00 41.57           C  
ATOM   2311  CG  ASP B  47      70.208  64.696  12.141  1.00 43.39           C  
ATOM   2312  OD1 ASP B  47      70.412  65.565  13.015  1.00 46.55           O  
ATOM   2313  OD2 ASP B  47      70.202  64.948  10.922  1.00 46.12           O  
ATOM   2314  N   PRO B  48      67.464  64.433  15.067  1.00 35.45           N  
ATOM   2315  CA  PRO B  48      66.246  65.231  15.240  1.00 35.04           C  
ATOM   2316  C   PRO B  48      66.273  66.652  14.689  1.00 34.16           C  
ATOM   2317  O   PRO B  48      65.256  67.339  14.713  1.00 33.72           O  
ATOM   2318  CB  PRO B  48      66.035  65.207  16.751  1.00 34.66           C  
ATOM   2319  CG  PRO B  48      67.436  65.221  17.265  1.00 37.14           C  
ATOM   2320  CD  PRO B  48      68.121  64.205  16.368  1.00 35.85           C  
ATOM   2321  N   ILE B  49      67.424  67.097  14.198  1.00 33.88           N  
ATOM   2322  CA  ILE B  49      67.517  68.445  13.653  1.00 35.24           C  
ATOM   2323  C   ILE B  49      67.133  68.461  12.183  1.00 35.05           C  
ATOM   2324  O   ILE B  49      67.819  67.876  11.344  1.00 35.20           O  
ATOM   2325  CB  ILE B  49      68.938  69.022  13.792  1.00 36.50           C  
ATOM   2326  CG1 ILE B  49      69.407  68.928  15.249  1.00 37.37           C  
ATOM   2327  CG2 ILE B  49      68.952  70.461  13.322  1.00 36.23           C  
ATOM   2328  CD1 ILE B  49      68.437  69.493  16.249  1.00 39.77           C  
ATOM   2329  N   VAL B  50      66.026  69.130  11.878  1.00 34.60           N  
ATOM   2330  CA  VAL B  50      65.544  69.223  10.508  1.00 34.11           C  
ATOM   2331  C   VAL B  50      66.024  70.523   9.891  1.00 35.38           C  
ATOM   2332  O   VAL B  50      65.566  71.604  10.261  1.00 35.26           O  
ATOM   2333  CB  VAL B  50      64.010  69.186  10.453  1.00 33.85           C  
ATOM   2334  CG1 VAL B  50      63.539  69.243   9.019  1.00 32.83           C  
ATOM   2335  CG2 VAL B  50      63.499  67.930  11.128  1.00 32.65           C  
ATOM   2336  N   THR B  51      66.950  70.409   8.945  1.00 35.74           N  
ATOM   2337  CA  THR B  51      67.510  71.571   8.271  1.00 36.49           C  
ATOM   2338  C   THR B  51      66.707  71.939   7.030  1.00 36.52           C  
ATOM   2339  O   THR B  51      67.006  72.923   6.359  1.00 35.83           O  
ATOM   2340  CB  THR B  51      68.957  71.303   7.847  1.00 37.83           C  
ATOM   2341  OG1 THR B  51      68.970  70.326   6.800  1.00 38.86           O  
ATOM   2342  CG2 THR B  51      69.761  70.781   9.029  1.00 36.96           C  
ATOM   2343  N   ASP B  52      65.685  71.146   6.728  1.00 37.22           N  
ATOM   2344  CA  ASP B  52      64.848  71.393   5.558  1.00 37.82           C  
ATOM   2345  C   ASP B  52      64.020  72.660   5.744  1.00 38.09           C  
ATOM   2346  O   ASP B  52      63.740  73.071   6.871  1.00 36.92           O  
ATOM   2347  CB  ASP B  52      63.912  70.209   5.325  1.00 38.19           C  
ATOM   2348  CG  ASP B  52      64.654  68.885   5.277  1.00 42.45           C  
ATOM   2349  OD1 ASP B  52      64.807  68.327   4.173  1.00 44.60           O  
ATOM   2350  OD2 ASP B  52      65.094  68.406   6.346  1.00 44.44           O  
ATOM   2351  N   PRO B  53      63.608  73.288   4.634  1.00 38.59           N  
ATOM   2352  CA  PRO B  53      62.805  74.513   4.702  1.00 39.26           C  
ATOM   2353  C   PRO B  53      61.406  74.287   5.273  1.00 38.09           C  
ATOM   2354  O   PRO B  53      60.809  73.228   5.092  1.00 38.35           O  
ATOM   2355  CB  PRO B  53      62.777  74.990   3.249  1.00 39.72           C  
ATOM   2356  CG  PRO B  53      62.864  73.705   2.466  1.00 40.48           C  
ATOM   2357  CD  PRO B  53      63.915  72.931   3.236  1.00 39.42           C  
ATOM   2358  N   VAL B  54      60.890  75.292   5.969  1.00 36.89           N  
ATOM   2359  CA  VAL B  54      59.562  75.205   6.559  1.00 35.68           C  
ATOM   2360  C   VAL B  54      58.551  75.949   5.690  1.00 36.62           C  
ATOM   2361  O   VAL B  54      58.853  77.015   5.154  1.00 37.51           O  
ATOM   2362  CB  VAL B  54      59.552  75.813   7.974  1.00 35.92           C  
ATOM   2363  CG1 VAL B  54      58.132  75.850   8.516  1.00 36.00           C  
ATOM   2364  CG2 VAL B  54      60.451  74.997   8.888  1.00 34.45           C  
ATOM   2365  N   ASN B  55      57.354  75.387   5.548  1.00 35.77           N  
ATOM   2366  CA  ASN B  55      56.318  76.016   4.734  1.00 35.66           C  
ATOM   2367  C   ASN B  55      55.532  77.050   5.530  1.00 35.13           C  
ATOM   2368  O   ASN B  55      55.235  76.849   6.707  1.00 33.13           O  
ATOM   2369  CB  ASN B  55      55.351  74.960   4.182  1.00 36.17           C  
ATOM   2370  CG  ASN B  55      56.045  73.944   3.279  1.00 39.63           C  
ATOM   2371  OD1 ASN B  55      56.722  74.313   2.322  1.00 38.79           O  
ATOM   2372  ND2 ASN B  55      55.875  72.657   3.586  1.00 38.60           N  
ATOM   2373  N   HIS B  56      55.199  78.156   4.878  1.00 34.06           N  
ATOM   2374  CA  HIS B  56      54.437  79.220   5.514  1.00 35.80           C  
ATOM   2375  C   HIS B  56      53.056  79.198   4.885  1.00 35.75           C  
ATOM   2376  O   HIS B  56      52.871  79.634   3.750  1.00 37.11           O  
ATOM   2377  CB  HIS B  56      55.132  80.565   5.282  1.00 37.95           C  
ATOM   2378  CG  HIS B  56      56.588  80.548   5.633  1.00 41.23           C  
ATOM   2379  ND1 HIS B  56      57.043  80.297   6.909  1.00 43.75           N  
ATOM   2380  CD2 HIS B  56      57.693  80.700   4.865  1.00 43.49           C  
ATOM   2381  CE1 HIS B  56      58.364  80.291   6.913  1.00 43.50           C  
ATOM   2382  NE2 HIS B  56      58.784  80.533   5.684  1.00 44.96           N  
ATOM   2383  N   ILE B  57      52.090  78.672   5.628  1.00 33.31           N  
ATOM   2384  CA  ILE B  57      50.722  78.546   5.148  1.00 32.45           C  
ATOM   2385  C   ILE B  57      49.799  79.654   5.647  1.00 32.78           C  
ATOM   2386  O   ILE B  57      49.571  79.796   6.852  1.00 29.06           O  
ATOM   2387  CB  ILE B  57      50.128  77.192   5.586  1.00 31.67           C  
ATOM   2388  CG1 ILE B  57      51.095  76.059   5.237  1.00 33.75           C  
ATOM   2389  CG2 ILE B  57      48.790  76.970   4.936  1.00 31.44           C  
ATOM   2390  CD1 ILE B  57      51.464  75.984   3.766  1.00 35.66           C  
ATOM   2391  N   VAL B  58      49.273  80.449   4.721  1.00 32.08           N  
ATOM   2392  CA  VAL B  58      48.350  81.508   5.100  1.00 32.32           C  
ATOM   2393  C   VAL B  58      47.038  80.813   5.429  1.00 32.85           C  
ATOM   2394  O   VAL B  58      46.481  80.106   4.595  1.00 30.40           O  
ATOM   2395  CB  VAL B  58      48.117  82.508   3.954  1.00 33.54           C  
ATOM   2396  CG1 VAL B  58      46.982  83.450   4.320  1.00 33.00           C  
ATOM   2397  CG2 VAL B  58      49.394  83.296   3.680  1.00 31.19           C  
ATOM   2398  N   LEU B  59      46.551  81.000   6.653  1.00 31.42           N  
ATOM   2399  CA  LEU B  59      45.314  80.359   7.065  1.00 31.48           C  
ATOM   2400  C   LEU B  59      44.098  81.246   6.875  1.00 30.67           C  
ATOM   2401  O   LEU B  59      42.995  80.750   6.659  1.00 33.51           O  
ATOM   2402  CB  LEU B  59      45.394  79.931   8.534  1.00 31.57           C  
ATOM   2403  CG  LEU B  59      46.454  78.879   8.863  1.00 34.07           C  
ATOM   2404  CD1 LEU B  59      46.479  78.612  10.366  1.00 33.43           C  
ATOM   2405  CD2 LEU B  59      46.154  77.603   8.095  1.00 34.68           C  
ATOM   2406  N   ASP B  60      44.291  82.554   6.961  1.00 30.66           N  
ATOM   2407  CA  ASP B  60      43.173  83.474   6.815  1.00 32.65           C  
ATOM   2408  C   ASP B  60      43.682  84.903   6.862  1.00 31.94           C  
ATOM   2409  O   ASP B  60      44.822  85.155   7.248  1.00 32.69           O  
ATOM   2410  CB  ASP B  60      42.153  83.216   7.946  1.00 34.79           C  
ATOM   2411  CG  ASP B  60      40.918  84.101   7.854  1.00 37.35           C  
ATOM   2412  OD1 ASP B  60      40.508  84.433   6.726  1.00 41.32           O  
ATOM   2413  OD2 ASP B  60      40.341  84.450   8.912  1.00 38.71           O  
ATOM   2414  N   ARG B  61      42.852  85.840   6.430  1.00 33.42           N  
ATOM   2415  CA  ARG B  61      43.239  87.238   6.481  1.00 35.96           C  
ATOM   2416  C   ARG B  61      41.987  88.047   6.759  1.00 35.91           C  
ATOM   2417  O   ARG B  61      40.913  87.752   6.238  1.00 36.60           O  
ATOM   2418  CB  ARG B  61      43.932  87.677   5.182  1.00 37.79           C  
ATOM   2419  CG  ARG B  61      43.068  87.732   3.951  1.00 41.63           C  
ATOM   2420  CD  ARG B  61      43.920  88.101   2.729  1.00 44.97           C  
ATOM   2421  NE  ARG B  61      44.797  87.006   2.308  1.00 47.07           N  
ATOM   2422  CZ  ARG B  61      46.125  87.082   2.238  1.00 45.97           C  
ATOM   2423  NH1 ARG B  61      46.752  88.206   2.561  1.00 46.23           N  
ATOM   2424  NH2 ARG B  61      46.826  86.028   1.843  1.00 44.56           N  
ATOM   2425  N   ARG B  62      42.131  89.052   7.613  1.00 34.51           N  
ATOM   2426  CA  ARG B  62      41.010  89.881   8.010  1.00 33.34           C  
ATOM   2427  C   ARG B  62      41.310  91.353   7.820  1.00 31.65           C  
ATOM   2428  O   ARG B  62      42.463  91.778   7.837  1.00 29.03           O  
ATOM   2429  CB  ARG B  62      40.670  89.601   9.474  1.00 35.38           C  
ATOM   2430  CG  ARG B  62      40.211  88.179   9.709  1.00 38.57           C  
ATOM   2431  CD  ARG B  62      38.746  88.048   9.387  1.00 41.28           C  
ATOM   2432  NE  ARG B  62      37.932  88.480  10.518  1.00 44.60           N  
ATOM   2433  CZ  ARG B  62      36.690  88.937  10.418  1.00 44.11           C  
ATOM   2434  NH1 ARG B  62      36.028  89.298  11.509  1.00 42.35           N  
ATOM   2435  NH2 ARG B  62      36.117  89.051   9.226  1.00 46.38           N  
ATOM   2436  N   ILE B  63      40.256  92.137   7.655  1.00 32.09           N  
ATOM   2437  CA  ILE B  63      40.430  93.558   7.438  1.00 31.43           C  
ATOM   2438  C   ILE B  63      39.634  94.404   8.412  1.00 30.62           C  
ATOM   2439  O   ILE B  63      38.470  94.126   8.681  1.00 30.33           O  
ATOM   2440  CB  ILE B  63      39.996  93.944   5.999  1.00 32.02           C  
ATOM   2441  CG1 ILE B  63      40.799  93.129   4.981  1.00 34.69           C  
ATOM   2442  CG2 ILE B  63      40.187  95.440   5.780  1.00 31.20           C  
ATOM   2443  CD1 ILE B  63      40.395  93.360   3.522  1.00 36.03           C  
ATOM   2444  N   ILE B  64      40.288  95.422   8.955  1.00 29.12           N  
ATOM   2445  CA  ILE B  64      39.639  96.366   9.845  1.00 28.96           C  
ATOM   2446  C   ILE B  64      39.759  97.660   9.045  1.00 30.33           C  
ATOM   2447  O   ILE B  64      40.863  98.044   8.656  1.00 30.00           O  
ATOM   2448  CB  ILE B  64      40.391  96.518  11.196  1.00 27.09           C  
ATOM   2449  CG1 ILE B  64      40.180  95.269  12.065  1.00 27.06           C  
ATOM   2450  CG2 ILE B  64      39.906  97.762  11.916  1.00 25.68           C  
ATOM   2451  CD1 ILE B  64      40.951  95.305  13.377  1.00 25.74           C  
ATOM   2452  N   THR B  65      38.632  98.316   8.788  1.00 31.76           N  
ATOM   2453  CA  THR B  65      38.631  99.554   8.014  1.00 33.74           C  
ATOM   2454  C   THR B  65      38.266 100.768   8.855  1.00 35.34           C  
ATOM   2455  O   THR B  65      37.277 100.751   9.581  1.00 35.22           O  
ATOM   2456  CB  THR B  65      37.636  99.453   6.848  1.00 33.69           C  
ATOM   2457  OG1 THR B  65      37.965  98.315   6.043  1.00 29.10           O  
ATOM   2458  CG2 THR B  65      37.688 100.714   5.982  1.00 36.82           C  
ATOM   2459  N   ASN B  66      39.073 101.819   8.773  1.00 35.03           N  
ATOM   2460  CA  ASN B  66      38.783 103.029   9.516  1.00 39.12           C  
ATOM   2461  C   ASN B  66      38.470 104.132   8.515  1.00 42.13           C  
ATOM   2462  O   ASN B  66      39.377 104.719   7.924  1.00 41.92           O  
ATOM   2463  CB  ASN B  66      39.968 103.441  10.390  1.00 36.93           C  
ATOM   2464  CG  ASN B  66      39.635 104.611  11.299  1.00 38.65           C  
ATOM   2465  OD1 ASN B  66      40.461 105.047  12.101  1.00 38.07           O  
ATOM   2466  ND2 ASN B  66      38.414 105.126  11.177  1.00 37.93           N  
ATOM   2467  N   THR B  67      37.178 104.385   8.318  1.00 44.84           N  
ATOM   2468  CA  THR B  67      36.701 105.414   7.396  1.00 46.83           C  
ATOM   2469  C   THR B  67      36.466 106.690   8.185  1.00 47.45           C  
ATOM   2470  O   THR B  67      36.003 107.696   7.651  1.00 48.84           O  
ATOM   2471  CB  THR B  67      35.372 105.003   6.742  1.00 46.29           C  
ATOM   2472  OG1 THR B  67      34.397 104.753   7.763  1.00 46.04           O  
ATOM   2473  CG2 THR B  67      35.551 103.750   5.908  1.00 46.79           C  
ATOM   2474  N   THR B  68      36.794 106.633   9.466  1.00 49.06           N  
ATOM   2475  CA  THR B  68      36.622 107.760  10.365  1.00 50.56           C  
ATOM   2476  C   THR B  68      37.784 108.732  10.247  1.00 51.13           C  
ATOM   2477  O   THR B  68      38.847 108.382   9.735  1.00 51.93           O  
ATOM   2478  CB  THR B  68      36.529 107.263  11.813  1.00 50.53           C  
ATOM   2479  OG1 THR B  68      35.422 106.363  11.923  1.00 51.97           O  
ATOM   2480  CG2 THR B  68      36.339 108.418  12.780  1.00 51.96           C  
ATOM   2481  N   SER B  69      37.571 109.955  10.716  1.00 51.63           N  
ATOM   2482  CA  SER B  69      38.607 110.977  10.684  1.00 52.22           C  
ATOM   2483  C   SER B  69      39.408 110.849  11.970  1.00 51.72           C  
ATOM   2484  O   SER B  69      40.290 111.658  12.252  1.00 52.63           O  
ATOM   2485  CB  SER B  69      37.979 112.370  10.602  1.00 53.47           C  
ATOM   2486  OG  SER B  69      37.206 112.642  11.759  1.00 53.46           O  
ATOM   2487  N   ASN B  70      39.079 109.827  12.752  1.00 50.04           N  
ATOM   2488  CA  ASN B  70      39.758 109.565  14.014  1.00 48.78           C  
ATOM   2489  C   ASN B  70      40.445 108.208  13.953  1.00 46.19           C  
ATOM   2490  O   ASN B  70      40.053 107.339  13.173  1.00 44.21           O  
ATOM   2491  CB  ASN B  70      38.755 109.562  15.170  1.00 51.45           C  
ATOM   2492  CG  ASN B  70      38.145 110.927  15.420  1.00 55.34           C  
ATOM   2493  OD1 ASN B  70      38.830 111.855  15.858  1.00 56.47           O  
ATOM   2494  ND2 ASN B  70      36.852 111.056  15.142  1.00 54.07           N  
ATOM   2495  N   SER B  71      41.469 108.025  14.779  1.00 43.71           N  
ATOM   2496  CA  SER B  71      42.175 106.754  14.811  1.00 42.05           C  
ATOM   2497  C   SER B  71      41.224 105.695  15.365  1.00 39.72           C  
ATOM   2498  O   SER B  71      40.058 105.983  15.653  1.00 38.96           O  
ATOM   2499  CB  SER B  71      43.426 106.858  15.680  1.00 39.92           C  
ATOM   2500  OG  SER B  71      43.099 107.241  17.002  1.00 44.43           O  
ATOM   2501  N   LEU B  72      41.727 104.478  15.526  1.00 37.25           N  
ATOM   2502  CA  LEU B  72      40.912 103.376  16.016  1.00 36.42           C  
ATOM   2503  C   LEU B  72      41.796 102.234  16.532  1.00 34.32           C  
ATOM   2504  O   LEU B  72      42.772 101.863  15.880  1.00 32.75           O  
ATOM   2505  CB  LEU B  72      40.018 102.908  14.863  1.00 36.84           C  
ATOM   2506  CG  LEU B  72      39.392 101.522  14.762  1.00 39.31           C  
ATOM   2507  CD1 LEU B  72      38.426 101.524  13.585  1.00 40.11           C  
ATOM   2508  CD2 LEU B  72      40.470 100.457  14.558  1.00 39.35           C  
ATOM   2509  N   GLU B  73      41.471 101.695  17.705  1.00 30.17           N  
ATOM   2510  CA  GLU B  73      42.250 100.585  18.259  1.00 31.01           C  
ATOM   2511  C   GLU B  73      41.627  99.257  17.845  1.00 29.47           C  
ATOM   2512  O   GLU B  73      40.522  98.905  18.271  1.00 27.38           O  
ATOM   2513  CB  GLU B  73      42.321 100.661  19.786  1.00 31.91           C  
ATOM   2514  CG  GLU B  73      43.190 101.785  20.324  1.00 38.39           C  
ATOM   2515  CD  GLU B  73      44.595 101.779  19.733  1.00 42.50           C  
ATOM   2516  OE1 GLU B  73      45.210 100.693  19.666  1.00 43.63           O  
ATOM   2517  OE2 GLU B  73      45.086 102.864  19.344  1.00 43.62           O  
ATOM   2518  N   GLY B  74      42.344  98.519  17.012  1.00 28.20           N  
ATOM   2519  CA  GLY B  74      41.830  97.246  16.545  1.00 29.06           C  
ATOM   2520  C   GLY B  74      42.558  96.040  17.104  1.00 27.67           C  
ATOM   2521  O   GLY B  74      43.749  96.101  17.393  1.00 28.72           O  
ATOM   2522  N   VAL B  75      41.826  94.942  17.270  1.00 28.34           N  
ATOM   2523  CA  VAL B  75      42.408  93.701  17.769  1.00 25.19           C  
ATOM   2524  C   VAL B  75      41.986  92.571  16.853  1.00 25.15           C  
ATOM   2525  O   VAL B  75      40.792  92.313  16.684  1.00 22.66           O  
ATOM   2526  CB  VAL B  75      41.922  93.353  19.192  1.00 28.44           C  
ATOM   2527  CG1 VAL B  75      42.404  91.947  19.579  1.00 25.46           C  
ATOM   2528  CG2 VAL B  75      42.455  94.371  20.189  1.00 25.79           C  
ATOM   2529  N   PHE B  76      42.970  91.920  16.244  1.00 23.49           N  
ATOM   2530  CA  PHE B  76      42.709  90.785  15.372  1.00 25.02           C  
ATOM   2531  C   PHE B  76      42.908  89.574  16.270  1.00 25.77           C  
ATOM   2532  O   PHE B  76      43.879  89.507  17.030  1.00 24.33           O  
ATOM   2533  CB  PHE B  76      43.723  90.712  14.225  1.00 24.34           C  
ATOM   2534  CG  PHE B  76      43.533  91.758  13.164  1.00 26.68           C  
ATOM   2535  CD1 PHE B  76      42.534  91.626  12.207  1.00 27.17           C  
ATOM   2536  CD2 PHE B  76      44.377  92.865  13.103  1.00 27.13           C  
ATOM   2537  CE1 PHE B  76      42.379  92.583  11.197  1.00 27.39           C  
ATOM   2538  CE2 PHE B  76      44.231  93.829  12.098  1.00 25.46           C  
ATOM   2539  CZ  PHE B  76      43.231  93.685  11.145  1.00 28.22           C  
ATOM   2540  N   SER B  77      41.990  88.622  16.192  1.00 25.40           N  
ATOM   2541  CA  SER B  77      42.111  87.423  16.996  1.00 26.69           C  
ATOM   2542  C   SER B  77      41.741  86.242  16.108  1.00 24.95           C  
ATOM   2543  O   SER B  77      40.706  86.266  15.451  1.00 24.52           O  
ATOM   2544  CB  SER B  77      41.180  87.511  18.205  1.00 26.12           C  
ATOM   2545  OG  SER B  77      41.532  86.535  19.162  1.00 34.48           O  
ATOM   2546  N   PHE B  78      42.603  85.227  16.078  1.00 22.97           N  
ATOM   2547  CA  PHE B  78      42.387  84.037  15.252  1.00 24.21           C  
ATOM   2548  C   PHE B  78      42.597  82.755  16.044  1.00 24.55           C  
ATOM   2549  O   PHE B  78      43.362  82.730  17.004  1.00 23.22           O  
ATOM   2550  CB  PHE B  78      43.397  83.949  14.088  1.00 23.42           C  
ATOM   2551  CG  PHE B  78      43.380  85.111  13.142  1.00 23.93           C  
ATOM   2552  CD1 PHE B  78      44.070  86.284  13.440  1.00 26.57           C  
ATOM   2553  CD2 PHE B  78      42.727  85.010  11.917  1.00 23.61           C  
ATOM   2554  CE1 PHE B  78      44.114  87.345  12.527  1.00 25.57           C  
ATOM   2555  CE2 PHE B  78      42.762  86.060  11.001  1.00 23.28           C  
ATOM   2556  CZ  PHE B  78      43.460  87.230  11.307  1.00 25.26           C  
ATOM   2557  N   SER B  79      41.937  81.685  15.610  1.00 23.37           N  
ATOM   2558  CA  SER B  79      42.122  80.379  16.223  1.00 25.86           C  
ATOM   2559  C   SER B  79      41.729  79.340  15.189  1.00 26.81           C  
ATOM   2560  O   SER B  79      40.828  79.564  14.373  1.00 26.50           O  
ATOM   2561  CB  SER B  79      41.284  80.211  17.495  1.00 26.94           C  
ATOM   2562  OG  SER B  79      39.912  80.189  17.197  1.00 30.99           O  
ATOM   2563  N   ASN B  80      42.415  78.204  15.223  1.00 25.40           N  
ATOM   2564  CA  ASN B  80      42.158  77.134  14.276  1.00 26.71           C  
ATOM   2565  C   ASN B  80      42.680  75.818  14.820  1.00 27.33           C  
ATOM   2566  O   ASN B  80      43.439  75.788  15.786  1.00 23.91           O  
ATOM   2567  CB  ASN B  80      42.893  77.418  12.973  1.00 24.37           C  
ATOM   2568  CG  ASN B  80      44.397  77.393  13.151  1.00 23.46           C  
ATOM   2569  OD1 ASN B  80      44.980  78.249  13.835  1.00 23.56           O  
ATOM   2570  ND2 ASN B  80      45.039  76.403  12.551  1.00 22.52           N  
ATOM   2571  N   ALA B  81      42.278  74.733  14.172  1.00 28.33           N  
ATOM   2572  CA  ALA B  81      42.728  73.399  14.547  1.00 29.89           C  
ATOM   2573  C   ALA B  81      43.500  72.896  13.336  1.00 30.66           C  
ATOM   2574  O   ALA B  81      43.066  73.084  12.199  1.00 32.78           O  
ATOM   2575  CB  ALA B  81      41.535  72.495  14.829  1.00 31.26           C  
ATOM   2576  N   TYR B  82      44.651  72.283  13.569  1.00 27.94           N  
ATOM   2577  CA  TYR B  82      45.452  71.775  12.474  1.00 28.14           C  
ATOM   2578  C   TYR B  82      45.816  70.315  12.677  1.00 30.47           C  
ATOM   2579  O   TYR B  82      46.225  69.908  13.764  1.00 30.11           O  
ATOM   2580  CB  TYR B  82      46.740  72.569  12.322  1.00 26.61           C  
ATOM   2581  CG  TYR B  82      47.547  72.114  11.134  1.00 28.45           C  
ATOM   2582  CD1 TYR B  82      47.263  72.587   9.859  1.00 28.81           C  
ATOM   2583  CD2 TYR B  82      48.594  71.203  11.284  1.00 28.82           C  
ATOM   2584  CE1 TYR B  82      48.007  72.173   8.756  1.00 31.68           C  
ATOM   2585  CE2 TYR B  82      49.340  70.780  10.191  1.00 30.79           C  
ATOM   2586  CZ  TYR B  82      49.043  71.271   8.930  1.00 31.94           C  
ATOM   2587  OH  TYR B  82      49.786  70.870   7.840  1.00 34.16           O  
ATOM   2588  N   THR B  83      45.683  69.541  11.609  1.00 30.86           N  
ATOM   2589  CA  THR B  83      45.985  68.124  11.654  1.00 32.23           C  
ATOM   2590  C   THR B  83      47.353  67.801  11.063  1.00 32.31           C  
ATOM   2591  O   THR B  83      47.580  67.923   9.859  1.00 31.89           O  
ATOM   2592  CB  THR B  83      44.913  67.324  10.910  1.00 30.97           C  
ATOM   2593  OG1 THR B  83      43.633  67.597  11.494  1.00 32.14           O  
ATOM   2594  CG2 THR B  83      45.203  65.825  11.012  1.00 32.52           C  
ATOM   2595  N   SER B  84      48.274  67.405  11.930  1.00 32.68           N  
ATOM   2596  CA  SER B  84      49.604  67.037  11.488  1.00 33.99           C  
ATOM   2597  C   SER B  84      49.547  65.552  11.151  1.00 35.22           C  
ATOM   2598  O   SER B  84      48.668  64.837  11.625  1.00 34.60           O  
ATOM   2599  CB  SER B  84      50.624  67.286  12.599  1.00 34.11           C  
ATOM   2600  OG  SER B  84      50.769  68.674  12.856  1.00 34.27           O  
ATOM   2601  N   ARG B  85      50.479  65.090  10.331  1.00 36.22           N  
ATOM   2602  CA  ARG B  85      50.500  63.687   9.955  1.00 38.82           C  
ATOM   2603  C   ARG B  85      51.917  63.157   9.854  1.00 37.75           C  
ATOM   2604  O   ARG B  85      52.826  63.859   9.417  1.00 36.02           O  
ATOM   2605  CB  ARG B  85      49.787  63.480   8.614  1.00 42.07           C  
ATOM   2606  CG  ARG B  85      49.876  62.052   8.092  1.00 48.69           C  
ATOM   2607  CD  ARG B  85      49.080  61.854   6.818  1.00 52.85           C  
ATOM   2608  NE  ARG B  85      47.652  62.077   7.023  1.00 56.35           N  
ATOM   2609  CZ  ARG B  85      46.725  61.868   6.092  1.00 58.43           C  
ATOM   2610  NH1 ARG B  85      45.444  62.098   6.362  1.00 58.89           N  
ATOM   2611  NH2 ARG B  85      47.081  61.424   4.891  1.00 57.83           N  
ATOM   2612  N   THR B  86      52.091  61.910  10.273  1.00 38.55           N  
ATOM   2613  CA  THR B  86      53.383  61.248  10.212  1.00 38.82           C  
ATOM   2614  C   THR B  86      53.170  59.825   9.715  1.00 39.81           C  
ATOM   2615  O   THR B  86      52.179  59.170  10.052  1.00 39.88           O  
ATOM   2616  CB  THR B  86      54.070  61.188  11.589  1.00 39.41           C  
ATOM   2617  OG1 THR B  86      53.268  60.417  12.491  1.00 42.81           O  
ATOM   2618  CG2 THR B  86      54.258  62.581  12.153  1.00 35.58           C  
ATOM   2619  N   SER B  87      54.101  59.364   8.894  1.00 38.80           N  
ATOM   2620  CA  SER B  87      54.048  58.025   8.342  1.00 39.54           C  
ATOM   2621  C   SER B  87      55.384  57.363   8.620  1.00 39.04           C  
ATOM   2622  O   SER B  87      56.430  58.007   8.523  1.00 37.21           O  
ATOM   2623  CB  SER B  87      53.807  58.083   6.837  1.00 40.83           C  
ATOM   2624  OG  SER B  87      53.970  56.803   6.256  1.00 46.94           O  
ATOM   2625  N   SER B  88      55.346  56.084   8.980  1.00 39.28           N  
ATOM   2626  CA  SER B  88      56.567  55.342   9.269  1.00 40.45           C  
ATOM   2627  C   SER B  88      56.604  54.039   8.486  1.00 40.72           C  
ATOM   2628  O   SER B  88      55.578  53.536   8.027  1.00 41.26           O  
ATOM   2629  CB  SER B  88      56.668  55.031  10.762  1.00 40.62           C  
ATOM   2630  OG  SER B  88      55.686  54.090  11.148  1.00 45.39           O  
ATOM   2631  N   GLN B  89      57.797  53.494   8.332  1.00 39.58           N  
ATOM   2632  CA  GLN B  89      57.947  52.250   7.609  1.00 38.97           C  
ATOM   2633  C   GLN B  89      59.286  51.643   7.971  1.00 36.09           C  
ATOM   2634  O   GLN B  89      60.313  52.316   7.955  1.00 35.80           O  
ATOM   2635  CB  GLN B  89      57.866  52.509   6.103  1.00 40.76           C  
ATOM   2636  CG  GLN B  89      57.981  51.265   5.246  1.00 44.59           C  
ATOM   2637  CD  GLN B  89      57.664  51.544   3.789  1.00 46.88           C  
ATOM   2638  OE1 GLN B  89      58.283  52.402   3.161  1.00 48.98           O  
ATOM   2639  NE2 GLN B  89      56.694  50.820   3.245  1.00 47.16           N  
ATOM   2640  N   THR B  90      59.263  50.364   8.305  1.00 34.46           N  
ATOM   2641  CA  THR B  90      60.474  49.657   8.675  1.00 32.80           C  
ATOM   2642  C   THR B  90      61.253  49.240   7.434  1.00 32.66           C  
ATOM   2643  O   THR B  90      60.666  48.874   6.417  1.00 33.90           O  
ATOM   2644  CB  THR B  90      60.124  48.404   9.495  1.00 31.85           C  
ATOM   2645  OG1 THR B  90      59.493  48.807  10.717  1.00 30.59           O  
ATOM   2646  CG2 THR B  90      61.375  47.571   9.794  1.00 27.64           C  
ATOM   2647  N   ARG B  91      62.575  49.329   7.512  1.00 33.34           N  
ATOM   2648  CA  ARG B  91      63.431  48.902   6.415  1.00 34.72           C  
ATOM   2649  C   ARG B  91      63.981  47.540   6.854  1.00 35.34           C  
ATOM   2650  O   ARG B  91      63.736  46.515   6.205  1.00 36.07           O  
ATOM   2651  CB  ARG B  91      64.583  49.882   6.199  1.00 36.93           C  
ATOM   2652  CG  ARG B  91      65.469  49.518   5.017  1.00 43.45           C  
ATOM   2653  CD  ARG B  91      66.752  50.339   5.002  1.00 49.32           C  
ATOM   2654  NE  ARG B  91      67.659  49.911   3.938  1.00 54.87           N  
ATOM   2655  CZ  ARG B  91      68.924  50.309   3.826  1.00 57.86           C  
ATOM   2656  NH1 ARG B  91      69.442  51.147   4.717  1.00 59.60           N  
ATOM   2657  NH2 ARG B  91      69.674  49.868   2.823  1.00 59.25           N  
ATOM   2658  N   ASP B  92      64.711  47.542   7.967  1.00 32.77           N  
ATOM   2659  CA  ASP B  92      65.281  46.319   8.527  1.00 33.08           C  
ATOM   2660  C   ASP B  92      64.631  46.061   9.881  1.00 33.28           C  
ATOM   2661  O   ASP B  92      64.880  46.786  10.849  1.00 31.46           O  
ATOM   2662  CB  ASP B  92      66.790  46.454   8.709  1.00 32.52           C  
ATOM   2663  CG  ASP B  92      67.507  46.721   7.410  1.00 34.18           C  
ATOM   2664  OD1 ASP B  92      67.038  46.224   6.366  1.00 34.00           O  
ATOM   2665  OD2 ASP B  92      68.543  47.413   7.436  1.00 35.77           O  
ATOM   2666  N   GLY B  93      63.780  45.044   9.938  1.00 30.56           N  
ATOM   2667  CA  GLY B  93      63.110  44.729  11.182  1.00 31.51           C  
ATOM   2668  C   GLY B  93      63.290  43.279  11.593  1.00 32.23           C  
ATOM   2669  O   GLY B  93      64.206  42.591  11.130  1.00 32.43           O  
ATOM   2670  N   VAL B  94      62.404  42.811  12.463  1.00 30.58           N  
ATOM   2671  CA  VAL B  94      62.467  41.444  12.947  1.00 30.43           C  
ATOM   2672  C   VAL B  94      61.070  41.018  13.365  1.00 31.33           C  
ATOM   2673  O   VAL B  94      60.266  41.842  13.799  1.00 33.57           O  
ATOM   2674  CB  VAL B  94      63.448  41.331  14.164  1.00 30.23           C  
ATOM   2675  CG1 VAL B  94      62.931  42.162  15.334  1.00 28.78           C  
ATOM   2676  CG2 VAL B  94      63.632  39.863  14.574  1.00 26.87           C  
ATOM   2677  N   THR B  95      60.769  39.736  13.208  1.00 31.03           N  
ATOM   2678  CA  THR B  95      59.469  39.230  13.604  1.00 30.83           C  
ATOM   2679  C   THR B  95      59.536  37.820  14.165  1.00 31.96           C  
ATOM   2680  O   THR B  95      60.373  37.020  13.757  1.00 30.03           O  
ATOM   2681  CB  THR B  95      58.476  39.226  12.446  1.00 28.70           C  
ATOM   2682  OG1 THR B  95      57.191  38.842  12.947  1.00 26.97           O  
ATOM   2683  CG2 THR B  95      58.912  38.245  11.359  1.00 29.73           C  
ATOM   2684  N   ALA B  96      58.650  37.537  15.115  1.00 32.47           N  
ATOM   2685  CA  ALA B  96      58.566  36.222  15.740  1.00 35.31           C  
ATOM   2686  C   ALA B  96      57.275  35.560  15.269  1.00 37.51           C  
ATOM   2687  O   ALA B  96      56.834  34.561  15.833  1.00 37.74           O  
ATOM   2688  CB  ALA B  96      58.558  36.356  17.255  1.00 34.86           C  
ATOM   2689  N   GLY B  97      56.673  36.135  14.232  1.00 38.61           N  
ATOM   2690  CA  GLY B  97      55.437  35.598  13.698  1.00 40.69           C  
ATOM   2691  C   GLY B  97      54.229  36.463  14.004  1.00 42.72           C  
ATOM   2692  O   GLY B  97      53.193  36.340  13.356  1.00 43.78           O  
ATOM   2693  N   THR B  98      54.362  37.346  14.989  1.00 44.37           N  
ATOM   2694  CA  THR B  98      53.268  38.229  15.384  1.00 46.77           C  
ATOM   2695  C   THR B  98      53.579  39.700  15.114  1.00 46.04           C  
ATOM   2696  O   THR B  98      54.597  40.219  15.566  1.00 45.86           O  
ATOM   2697  CB  THR B  98      52.963  38.089  16.888  1.00 47.26           C  
ATOM   2698  OG1 THR B  98      52.636  36.727  17.187  1.00 48.16           O  
ATOM   2699  CG2 THR B  98      51.799  38.988  17.281  1.00 46.99           C  
ATOM   2700  N   ASN B  99      52.698  40.373  14.383  1.00 46.43           N  
ATOM   2701  CA  ASN B  99      52.902  41.786  14.101  1.00 46.29           C  
ATOM   2702  C   ASN B  99      52.737  42.563  15.396  1.00 47.41           C  
ATOM   2703  O   ASN B  99      51.834  42.284  16.184  1.00 48.01           O  
ATOM   2704  CB  ASN B  99      51.905  42.265  13.046  1.00 44.81           C  
ATOM   2705  CG  ASN B  99      52.437  42.101  11.639  1.00 45.01           C  
ATOM   2706  OD1 ASN B  99      51.689  41.814  10.704  1.00 47.47           O  
ATOM   2707  ND2 ASN B  99      53.738  42.295  11.478  1.00 43.94           N  
ATOM   2708  N   ILE B 100      53.629  43.521  15.629  1.00 48.15           N  
ATOM   2709  CA  ILE B 100      53.571  44.322  16.845  1.00 49.23           C  
ATOM   2710  C   ILE B 100      53.655  45.819  16.551  1.00 49.55           C  
ATOM   2711  O   ILE B 100      54.712  46.333  16.186  1.00 50.60           O  
ATOM   2712  CB  ILE B 100      54.714  43.949  17.813  1.00 49.67           C  
ATOM   2713  CG1 ILE B 100      54.763  42.431  18.003  1.00 51.03           C  
ATOM   2714  CG2 ILE B 100      54.492  44.625  19.157  1.00 49.09           C  
ATOM   2715  CD1 ILE B 100      55.887  41.961  18.903  1.00 49.77           C  
ATOM   2716  N   THR B 101      52.534  46.512  16.723  1.00 49.86           N  
ATOM   2717  CA  THR B 101      52.462  47.949  16.489  1.00 50.38           C  
ATOM   2718  C   THR B 101      52.843  48.707  17.753  1.00 49.87           C  
ATOM   2719  O   THR B 101      52.695  48.196  18.861  1.00 50.03           O  
ATOM   2720  CB  THR B 101      51.036  48.373  16.072  1.00 50.35           C  
ATOM   2721  OG1 THR B 101      50.756  47.883  14.755  1.00 54.40           O  
ATOM   2722  CG2 THR B 101      50.899  49.885  16.081  1.00 52.99           C  
ATOM   2723  N   GLY B 102      53.340  49.926  17.577  1.00 50.07           N  
ATOM   2724  CA  GLY B 102      53.724  50.743  18.713  1.00 49.20           C  
ATOM   2725  C   GLY B 102      53.558  52.224  18.421  1.00 48.81           C  
ATOM   2726  O   GLY B 102      53.723  52.659  17.281  1.00 47.12           O  
ATOM   2727  N   LYS B 103      53.215  52.996  19.449  1.00 49.28           N  
ATOM   2728  CA  LYS B 103      53.042  54.439  19.304  1.00 49.49           C  
ATOM   2729  C   LYS B 103      54.288  55.110  19.863  1.00 47.93           C  
ATOM   2730  O   LYS B 103      54.754  54.759  20.948  1.00 47.79           O  
ATOM   2731  CB  LYS B 103      51.821  54.940  20.089  1.00 51.30           C  
ATOM   2732  CG  LYS B 103      50.529  54.185  19.836  1.00 54.58           C  
ATOM   2733  CD  LYS B 103      49.316  54.934  20.412  1.00 56.75           C  
ATOM   2734  CE  LYS B 103      49.489  55.314  21.890  1.00 57.91           C  
ATOM   2735  NZ  LYS B 103      49.604  54.139  22.802  1.00 56.29           N  
ATOM   2736  N   TYR B 104      54.824  56.077  19.130  1.00 46.55           N  
ATOM   2737  CA  TYR B 104      56.017  56.773  19.579  1.00 45.59           C  
ATOM   2738  C   TYR B 104      55.910  58.274  19.410  1.00 45.69           C  
ATOM   2739  O   TYR B 104      55.079  58.779  18.652  1.00 45.66           O  
ATOM   2740  CB  TYR B 104      57.248  56.272  18.826  1.00 45.60           C  
ATOM   2741  CG  TYR B 104      57.429  54.780  18.902  1.00 47.13           C  
ATOM   2742  CD1 TYR B 104      56.888  53.943  17.928  1.00 47.51           C  
ATOM   2743  CD2 TYR B 104      58.105  54.197  19.974  1.00 47.12           C  
ATOM   2744  CE1 TYR B 104      57.014  52.561  18.017  1.00 49.40           C  
ATOM   2745  CE2 TYR B 104      58.236  52.817  20.075  1.00 48.76           C  
ATOM   2746  CZ  TYR B 104      57.689  52.005  19.094  1.00 49.62           C  
ATOM   2747  OH  TYR B 104      57.818  50.639  19.191  1.00 52.15           O  
ATOM   2748  N   PHE B 105      56.775  58.977  20.127  1.00 44.59           N  
ATOM   2749  CA  PHE B 105      56.819  60.426  20.090  1.00 44.13           C  
ATOM   2750  C   PHE B 105      58.263  60.827  19.892  1.00 42.46           C  
ATOM   2751  O   PHE B 105      59.172  60.091  20.275  1.00 41.07           O  
ATOM   2752  CB  PHE B 105      56.288  60.991  21.405  1.00 46.76           C  
ATOM   2753  CG  PHE B 105      54.885  60.571  21.706  1.00 49.00           C  
ATOM   2754  CD1 PHE B 105      53.825  61.062  20.952  1.00 50.49           C  
ATOM   2755  CD2 PHE B 105      54.625  59.642  22.707  1.00 51.50           C  
ATOM   2756  CE1 PHE B 105      52.520  60.633  21.184  1.00 52.15           C  
ATOM   2757  CE2 PHE B 105      53.325  59.202  22.952  1.00 52.09           C  
ATOM   2758  CZ  PHE B 105      52.268  59.698  22.187  1.00 53.14           C  
ATOM   2759  N   ALA B 106      58.472  61.987  19.282  1.00 40.53           N  
ATOM   2760  CA  ALA B 106      59.815  62.484  19.035  1.00 38.94           C  
ATOM   2761  C   ALA B 106      59.779  63.992  18.904  1.00 38.62           C  
ATOM   2762  O   ALA B 106      58.809  64.559  18.407  1.00 37.92           O  
ATOM   2763  CB  ALA B 106      60.376  61.868  17.766  1.00 38.54           C  
ATOM   2764  N   ASN B 107      60.840  64.639  19.360  1.00 37.01           N  
ATOM   2765  CA  ASN B 107      60.922  66.082  19.271  1.00 38.26           C  
ATOM   2766  C   ASN B 107      61.884  66.440  18.157  1.00 37.94           C  
ATOM   2767  O   ASN B 107      63.056  66.078  18.188  1.00 39.12           O  
ATOM   2768  CB  ASN B 107      61.391  66.665  20.602  1.00 39.37           C  
ATOM   2769  CG  ASN B 107      60.346  66.523  21.687  1.00 41.90           C  
ATOM   2770  OD1 ASN B 107      59.223  67.001  21.538  1.00 42.45           O  
ATOM   2771  ND2 ASN B 107      60.705  65.863  22.785  1.00 43.56           N  
ATOM   2772  N   LEU B 108      61.369  67.129  17.152  1.00 36.38           N  
ATOM   2773  CA  LEU B 108      62.179  67.540  16.022  1.00 35.87           C  
ATOM   2774  C   LEU B 108      62.397  69.042  16.109  1.00 34.33           C  
ATOM   2775  O   LEU B 108      61.475  69.792  16.417  1.00 36.20           O  
ATOM   2776  CB  LEU B 108      61.470  67.191  14.707  1.00 35.88           C  
ATOM   2777  CG  LEU B 108      61.444  65.724  14.263  1.00 37.51           C  
ATOM   2778  CD1 LEU B 108      61.056  64.819  15.415  1.00 38.82           C  
ATOM   2779  CD2 LEU B 108      60.465  65.574  13.113  1.00 36.86           C  
ATOM   2780  N   PHE B 109      63.620  69.481  15.863  1.00 32.75           N  
ATOM   2781  CA  PHE B 109      63.902  70.903  15.895  1.00 32.53           C  
ATOM   2782  C   PHE B 109      64.042  71.380  14.460  1.00 30.88           C  
ATOM   2783  O   PHE B 109      64.943  70.947  13.738  1.00 30.76           O  
ATOM   2784  CB  PHE B 109      65.190  71.192  16.671  1.00 33.34           C  
ATOM   2785  CG  PHE B 109      65.565  72.654  16.698  1.00 35.87           C  
ATOM   2786  CD1 PHE B 109      64.717  73.594  17.289  1.00 35.57           C  
ATOM   2787  CD2 PHE B 109      66.762  73.091  16.130  1.00 35.35           C  
ATOM   2788  CE1 PHE B 109      65.055  74.947  17.312  1.00 35.43           C  
ATOM   2789  CE2 PHE B 109      67.112  74.446  16.148  1.00 36.74           C  
ATOM   2790  CZ  PHE B 109      66.257  75.373  16.739  1.00 35.93           C  
ATOM   2791  N   PHE B 110      63.136  72.262  14.047  1.00 29.86           N  
ATOM   2792  CA  PHE B 110      63.159  72.805  12.700  1.00 29.91           C  
ATOM   2793  C   PHE B 110      64.040  74.038  12.711  1.00 33.48           C  
ATOM   2794  O   PHE B 110      63.599  75.164  12.939  1.00 33.68           O  
ATOM   2795  CB  PHE B 110      61.735  73.102  12.249  1.00 29.08           C  
ATOM   2796  CG  PHE B 110      60.904  71.857  12.089  1.00 30.49           C  
ATOM   2797  CD1 PHE B 110      60.776  71.243  10.843  1.00 28.73           C  
ATOM   2798  CD2 PHE B 110      60.344  71.237  13.201  1.00 28.75           C  
ATOM   2799  CE1 PHE B 110      60.109  70.025  10.711  1.00 26.92           C  
ATOM   2800  CE2 PHE B 110      59.672  70.013  13.080  1.00 31.05           C  
ATOM   2801  CZ  PHE B 110      59.558  69.408  11.831  1.00 27.71           C  
ATOM   2802  N   GLU B 111      65.315  73.769  12.479  1.00 34.24           N  
ATOM   2803  CA  GLU B 111      66.375  74.751  12.470  1.00 36.41           C  
ATOM   2804  C   GLU B 111      66.123  76.062  11.730  1.00 36.61           C  
ATOM   2805  O   GLU B 111      66.577  77.116  12.180  1.00 36.29           O  
ATOM   2806  CB  GLU B 111      67.632  74.081  11.927  1.00 36.84           C  
ATOM   2807  CG  GLU B 111      68.862  74.942  11.937  1.00 41.19           C  
ATOM   2808  CD  GLU B 111      70.127  74.108  11.952  1.00 41.91           C  
ATOM   2809  OE1 GLU B 111      70.571  73.727  13.058  1.00 41.08           O  
ATOM   2810  OE2 GLU B 111      70.661  73.822  10.859  1.00 44.13           O  
ATOM   2811  N   GLN B 112      65.409  76.013  10.610  1.00 35.78           N  
ATOM   2812  CA  GLN B 112      65.164  77.230   9.842  1.00 37.36           C  
ATOM   2813  C   GLN B 112      64.157  78.215  10.419  1.00 37.28           C  
ATOM   2814  O   GLN B 112      63.996  79.312   9.893  1.00 38.82           O  
ATOM   2815  CB  GLN B 112      64.761  76.882   8.413  1.00 37.97           C  
ATOM   2816  CG  GLN B 112      65.804  76.062   7.699  1.00 41.79           C  
ATOM   2817  CD  GLN B 112      65.773  76.251   6.201  1.00 43.51           C  
ATOM   2818  OE1 GLN B 112      66.384  75.482   5.459  1.00 46.04           O  
ATOM   2819  NE2 GLN B 112      65.073  77.284   5.744  1.00 42.88           N  
ATOM   2820  N   VAL B 113      63.470  77.833  11.486  1.00 36.55           N  
ATOM   2821  CA  VAL B 113      62.504  78.728  12.106  1.00 35.86           C  
ATOM   2822  C   VAL B 113      62.676  78.661  13.611  1.00 35.37           C  
ATOM   2823  O   VAL B 113      61.912  79.263  14.365  1.00 36.45           O  
ATOM   2824  CB  VAL B 113      61.035  78.357  11.727  1.00 36.29           C  
ATOM   2825  CG1 VAL B 113      60.792  78.648  10.257  1.00 36.64           C  
ATOM   2826  CG2 VAL B 113      60.764  76.895  12.021  1.00 35.27           C  
ATOM   2827  N   GLY B 114      63.694  77.920  14.041  1.00 34.06           N  
ATOM   2828  CA  GLY B 114      63.969  77.790  15.459  1.00 32.10           C  
ATOM   2829  C   GLY B 114      62.766  77.370  16.270  1.00 32.04           C  
ATOM   2830  O   GLY B 114      62.560  77.839  17.389  1.00 30.46           O  
ATOM   2831  N   LEU B 115      61.960  76.486  15.697  1.00 32.09           N  
ATOM   2832  CA  LEU B 115      60.779  75.988  16.374  1.00 31.68           C  
ATOM   2833  C   LEU B 115      60.879  74.484  16.560  1.00 33.90           C  
ATOM   2834  O   LEU B 115      61.245  73.754  15.640  1.00 32.84           O  
ATOM   2835  CB  LEU B 115      59.525  76.327  15.570  1.00 31.48           C  
ATOM   2836  CG  LEU B 115      59.162  77.811  15.452  1.00 32.38           C  
ATOM   2837  CD1 LEU B 115      57.899  77.957  14.609  1.00 30.67           C  
ATOM   2838  CD2 LEU B 115      58.951  78.399  16.850  1.00 31.55           C  
ATOM   2839  N   SER B 116      60.561  74.021  17.759  1.00 34.41           N  
ATOM   2840  CA  SER B 116      60.607  72.601  18.034  1.00 36.57           C  
ATOM   2841  C   SER B 116      59.210  72.060  17.796  1.00 36.32           C  
ATOM   2842  O   SER B 116      58.222  72.759  18.017  1.00 37.04           O  
ATOM   2843  CB  SER B 116      61.037  72.352  19.479  1.00 37.90           C  
ATOM   2844  OG  SER B 116      61.196  70.967  19.719  1.00 41.26           O  
ATOM   2845  N   GLY B 117      59.127  70.825  17.320  1.00 35.78           N  
ATOM   2846  CA  GLY B 117      57.832  70.229  17.070  1.00 37.03           C  
ATOM   2847  C   GLY B 117      57.720  68.867  17.725  1.00 39.79           C  
ATOM   2848  O   GLY B 117      58.638  68.047  17.641  1.00 39.21           O  
ATOM   2849  N   ARG B 118      56.600  68.628  18.396  1.00 40.02           N  
ATOM   2850  CA  ARG B 118      56.372  67.347  19.046  1.00 43.82           C  
ATOM   2851  C   ARG B 118      55.672  66.474  18.012  1.00 44.20           C  
ATOM   2852  O   ARG B 118      54.581  66.794  17.553  1.00 45.14           O  
ATOM   2853  CB  ARG B 118      55.508  67.532  20.303  1.00 47.14           C  
ATOM   2854  CG  ARG B 118      54.035  67.928  20.077  1.00 53.24           C  
ATOM   2855  CD  ARG B 118      53.826  69.046  19.035  1.00 56.67           C  
ATOM   2856  NE  ARG B 118      54.555  70.280  19.327  1.00 59.00           N  
ATOM   2857  CZ  ARG B 118      54.477  71.382  18.585  1.00 60.58           C  
ATOM   2858  NH1 ARG B 118      53.702  71.406  17.508  1.00 60.07           N  
ATOM   2859  NH2 ARG B 118      55.172  72.463  18.915  1.00 61.85           N  
ATOM   2860  N   ILE B 119      56.322  65.383  17.624  1.00 43.60           N  
ATOM   2861  CA  ILE B 119      55.771  64.484  16.622  1.00 43.73           C  
ATOM   2862  C   ILE B 119      55.190  63.218  17.233  1.00 42.55           C  
ATOM   2863  O   ILE B 119      55.652  62.745  18.269  1.00 43.17           O  
ATOM   2864  CB  ILE B 119      56.858  64.100  15.596  1.00 45.20           C  
ATOM   2865  CG1 ILE B 119      57.322  65.351  14.858  1.00 44.93           C  
ATOM   2866  CG2 ILE B 119      56.326  63.084  14.610  1.00 45.49           C  
ATOM   2867  CD1 ILE B 119      56.195  66.111  14.215  1.00 46.55           C  
ATOM   2868  N   ALA B 120      54.162  62.683  16.588  1.00 41.34           N  
ATOM   2869  CA  ALA B 120      53.520  61.463  17.053  1.00 41.44           C  
ATOM   2870  C   ALA B 120      53.425  60.498  15.894  1.00 39.74           C  
ATOM   2871  O   ALA B 120      52.868  60.828  14.852  1.00 39.28           O  
ATOM   2872  CB  ALA B 120      52.120  61.767  17.591  1.00 41.31           C  
ATOM   2873  N   PHE B 121      53.989  59.309  16.064  1.00 40.68           N  
ATOM   2874  CA  PHE B 121      53.927  58.308  15.013  1.00 40.73           C  
ATOM   2875  C   PHE B 121      53.693  56.915  15.571  1.00 40.45           C  
ATOM   2876  O   PHE B 121      53.807  56.672  16.769  1.00 40.39           O  
ATOM   2877  CB  PHE B 121      55.196  58.325  14.144  1.00 39.96           C  
ATOM   2878  CG  PHE B 121      56.464  58.005  14.889  1.00 41.65           C  
ATOM   2879  CD1 PHE B 121      57.012  58.915  15.786  1.00 41.71           C  
ATOM   2880  CD2 PHE B 121      57.129  56.800  14.664  1.00 41.22           C  
ATOM   2881  CE1 PHE B 121      58.211  58.636  16.449  1.00 42.88           C  
ATOM   2882  CE2 PHE B 121      58.327  56.511  15.321  1.00 41.94           C  
ATOM   2883  CZ  PHE B 121      58.869  57.434  16.216  1.00 41.60           C  
ATOM   2884  N   GLU B 122      53.352  56.003  14.679  1.00 42.07           N  
ATOM   2885  CA  GLU B 122      53.081  54.627  15.048  1.00 42.91           C  
ATOM   2886  C   GLU B 122      53.739  53.757  13.988  1.00 42.11           C  
ATOM   2887  O   GLU B 122      53.736  54.101  12.804  1.00 41.03           O  
ATOM   2888  CB  GLU B 122      51.561  54.434  15.098  1.00 46.08           C  
ATOM   2889  CG  GLU B 122      51.021  53.100  14.638  1.00 51.22           C  
ATOM   2890  CD  GLU B 122      49.512  53.149  14.450  1.00 53.70           C  
ATOM   2891  OE1 GLU B 122      48.791  53.303  15.460  1.00 54.81           O  
ATOM   2892  OE2 GLU B 122      49.049  53.052  13.291  1.00 55.46           O  
ATOM   2893  N   GLY B 123      54.328  52.645  14.413  1.00 41.26           N  
ATOM   2894  CA  GLY B 123      54.982  51.769  13.461  1.00 40.70           C  
ATOM   2895  C   GLY B 123      55.153  50.353  13.972  1.00 39.43           C  
ATOM   2896  O   GLY B 123      54.904  50.065  15.146  1.00 39.30           O  
ATOM   2897  N   ALA B 124      55.581  49.469  13.080  1.00 36.73           N  
ATOM   2898  CA  ALA B 124      55.796  48.072  13.429  1.00 35.68           C  
ATOM   2899  C   ALA B 124      57.161  47.636  12.913  1.00 33.44           C  
ATOM   2900  O   ALA B 124      57.497  47.875  11.753  1.00 33.42           O  
ATOM   2901  CB  ALA B 124      54.691  47.205  12.813  1.00 34.86           C  
ATOM   2902  N   VAL B 125      57.952  47.006  13.776  1.00 32.45           N  
ATOM   2903  CA  VAL B 125      59.271  46.536  13.374  1.00 32.08           C  
ATOM   2904  C   VAL B 125      59.137  45.156  12.740  1.00 32.57           C  
ATOM   2905  O   VAL B 125      60.091  44.623  12.174  1.00 31.40           O  
ATOM   2906  CB  VAL B 125      60.225  46.426  14.590  1.00 32.68           C  
ATOM   2907  CG1 VAL B 125      59.806  45.254  15.490  1.00 31.39           C  
ATOM   2908  CG2 VAL B 125      61.656  46.248  14.110  1.00 32.30           C  
ATOM   2909  N   THR B 126      57.933  44.600  12.831  1.00 34.54           N  
ATOM   2910  CA  THR B 126      57.632  43.267  12.325  1.00 37.18           C  
ATOM   2911  C   THR B 126      57.206  43.162  10.863  1.00 38.11           C  
ATOM   2912  O   THR B 126      57.022  42.059  10.346  1.00 38.00           O  
ATOM   2913  CB  THR B 126      56.552  42.616  13.191  1.00 37.29           C  
ATOM   2914  OG1 THR B 126      55.425  43.497  13.278  1.00 39.30           O  
ATOM   2915  CG2 THR B 126      57.087  42.356  14.600  1.00 38.38           C  
ATOM   2916  N   ASN B 127      57.033  44.297  10.198  1.00 38.60           N  
ATOM   2917  CA  ASN B 127      56.653  44.281   8.791  1.00 38.23           C  
ATOM   2918  C   ASN B 127      57.094  45.562   8.092  1.00 39.64           C  
ATOM   2919  O   ASN B 127      57.552  46.507   8.737  1.00 38.37           O  
ATOM   2920  CB  ASN B 127      55.141  44.076   8.647  1.00 39.02           C  
ATOM   2921  CG  ASN B 127      54.333  45.226   9.212  1.00 39.10           C  
ATOM   2922  OD1 ASN B 127      54.375  46.344   8.696  1.00 40.83           O  
ATOM   2923  ND2 ASN B 127      53.586  44.956  10.276  1.00 38.46           N  
ATOM   2924  N   GLU B 128      56.964  45.592   6.771  1.00 39.34           N  
ATOM   2925  CA  GLU B 128      57.370  46.756   6.003  1.00 39.22           C  
ATOM   2926  C   GLU B 128      56.185  47.591   5.523  1.00 39.10           C  
ATOM   2927  O   GLU B 128      56.273  48.282   4.515  1.00 38.34           O  
ATOM   2928  CB  GLU B 128      58.239  46.312   4.821  1.00 40.91           C  
ATOM   2929  CG  GLU B 128      59.612  45.779   5.248  1.00 43.31           C  
ATOM   2930  CD  GLU B 128      60.424  45.197   4.101  1.00 46.07           C  
ATOM   2931  OE1 GLU B 128      60.106  44.076   3.647  1.00 47.33           O  
ATOM   2932  OE2 GLU B 128      61.383  45.860   3.651  1.00 48.23           O  
ATOM   2933  N   ASN B 129      55.076  47.530   6.250  1.00 39.87           N  
ATOM   2934  CA  ASN B 129      53.897  48.304   5.876  1.00 41.48           C  
ATOM   2935  C   ASN B 129      54.057  49.755   6.323  1.00 43.32           C  
ATOM   2936  O   ASN B 129      54.758  50.044   7.296  1.00 42.95           O  
ATOM   2937  CB  ASN B 129      52.629  47.744   6.532  1.00 41.15           C  
ATOM   2938  CG  ASN B 129      52.345  46.303   6.150  1.00 42.23           C  
ATOM   2939  OD1 ASN B 129      52.605  45.876   5.024  1.00 40.94           O  
ATOM   2940  ND2 ASN B 129      51.780  45.549   7.088  1.00 41.57           N  
ATOM   2941  N   LYS B 130      53.400  50.666   5.613  1.00 45.02           N  
ATOM   2942  CA  LYS B 130      53.450  52.076   5.973  1.00 44.95           C  
ATOM   2943  C   LYS B 130      52.403  52.333   7.040  1.00 44.07           C  
ATOM   2944  O   LYS B 130      51.241  51.965   6.879  1.00 43.08           O  
ATOM   2945  CB  LYS B 130      53.170  52.960   4.758  1.00 47.55           C  
ATOM   2946  CG  LYS B 130      54.320  53.026   3.775  1.00 50.76           C  
ATOM   2947  CD  LYS B 130      54.083  54.095   2.723  1.00 52.94           C  
ATOM   2948  CE  LYS B 130      55.305  54.252   1.837  1.00 54.56           C  
ATOM   2949  NZ  LYS B 130      55.096  55.272   0.776  1.00 56.13           N  
ATOM   2950  N   TYR B 131      52.824  52.941   8.143  1.00 44.96           N  
ATOM   2951  CA  TYR B 131      51.915  53.259   9.236  1.00 45.47           C  
ATOM   2952  C   TYR B 131      51.761  54.772   9.324  1.00 46.45           C  
ATOM   2953  O   TYR B 131      52.705  55.476   9.701  1.00 46.02           O  
ATOM   2954  CB  TYR B 131      52.455  52.718  10.561  1.00 47.12           C  
ATOM   2955  CG  TYR B 131      52.284  51.227  10.724  1.00 50.03           C  
ATOM   2956  CD1 TYR B 131      52.963  50.330   9.900  1.00 48.78           C  
ATOM   2957  CD2 TYR B 131      51.413  50.711  11.686  1.00 50.49           C  
ATOM   2958  CE1 TYR B 131      52.777  48.957  10.026  1.00 49.98           C  
ATOM   2959  CE2 TYR B 131      51.218  49.342  11.820  1.00 50.72           C  
ATOM   2960  CZ  TYR B 131      51.902  48.471  10.987  1.00 51.10           C  
ATOM   2961  OH  TYR B 131      51.703  47.117  11.111  1.00 52.53           O  
ATOM   2962  N   THR B 132      50.574  55.263   8.970  1.00 44.44           N  
ATOM   2963  CA  THR B 132      50.287  56.693   9.002  1.00 43.76           C  
ATOM   2964  C   THR B 132      49.494  57.051  10.252  1.00 42.74           C  
ATOM   2965  O   THR B 132      48.631  56.289  10.694  1.00 41.79           O  
ATOM   2966  CB  THR B 132      49.469  57.126   7.776  1.00 44.32           C  
ATOM   2967  OG1 THR B 132      48.197  56.470   7.806  1.00 47.92           O  
ATOM   2968  CG2 THR B 132      50.188  56.758   6.490  1.00 41.90           C  
ATOM   2969  N   LEU B 133      49.779  58.220  10.817  1.00 40.10           N  
ATOM   2970  CA  LEU B 133      49.087  58.656  12.019  1.00 39.14           C  
ATOM   2971  C   LEU B 133      48.818  60.159  12.023  1.00 39.17           C  
ATOM   2972  O   LEU B 133      49.734  60.960  11.821  1.00 38.33           O  
ATOM   2973  CB  LEU B 133      49.911  58.287  13.246  1.00 38.32           C  
ATOM   2974  CG  LEU B 133      49.265  58.595  14.589  1.00 37.52           C  
ATOM   2975  CD1 LEU B 133      48.022  57.737  14.755  1.00 39.62           C  
ATOM   2976  CD2 LEU B 133      50.261  58.323  15.701  1.00 39.33           C  
ATOM   2977  N   ASP B 134      47.562  60.533  12.260  1.00 38.23           N  
ATOM   2978  CA  ASP B 134      47.178  61.940  12.292  1.00 38.69           C  
ATOM   2979  C   ASP B 134      47.074  62.470  13.710  1.00 38.06           C  
ATOM   2980  O   ASP B 134      46.672  61.753  14.624  1.00 36.45           O  
ATOM   2981  CB  ASP B 134      45.836  62.160  11.587  1.00 40.14           C  
ATOM   2982  CG  ASP B 134      45.911  61.888  10.105  1.00 42.89           C  
ATOM   2983  OD1 ASP B 134      47.029  61.947   9.551  1.00 45.04           O  
ATOM   2984  OD2 ASP B 134      44.853  61.632   9.492  1.00 45.89           O  
ATOM   2985  N   ALA B 135      47.448  63.733  13.881  1.00 37.24           N  
ATOM   2986  CA  ALA B 135      47.384  64.391  15.179  1.00 37.56           C  
ATOM   2987  C   ALA B 135      46.822  65.794  14.971  1.00 37.16           C  
ATOM   2988  O   ALA B 135      47.310  66.544  14.121  1.00 36.74           O  
ATOM   2989  CB  ALA B 135      48.766  64.471  15.795  1.00 37.19           C  
ATOM   2990  N   THR B 136      45.792  66.141  15.735  1.00 37.26           N  
ATOM   2991  CA  THR B 136      45.181  67.457  15.624  1.00 37.79           C  
ATOM   2992  C   THR B 136      45.518  68.315  16.839  1.00 38.72           C  
ATOM   2993  O   THR B 136      45.460  67.856  17.982  1.00 38.24           O  
ATOM   2994  CB  THR B 136      43.668  67.343  15.446  1.00 39.31           C  
ATOM   2995  OG1 THR B 136      43.396  66.667  14.212  1.00 40.65           O  
ATOM   2996  CG2 THR B 136      43.031  68.729  15.393  1.00 41.03           C  
ATOM   2997  N   GLN B 137      45.877  69.565  16.564  1.00 37.89           N  
ATOM   2998  CA  GLN B 137      46.292  70.524  17.578  1.00 37.36           C  
ATOM   2999  C   GLN B 137      45.552  71.847  17.352  1.00 35.30           C  
ATOM   3000  O   GLN B 137      45.170  72.160  16.221  1.00 31.59           O  
ATOM   3001  CB  GLN B 137      47.799  70.749  17.425  1.00 41.68           C  
ATOM   3002  CG  GLN B 137      48.549  71.169  18.672  1.00 48.99           C  
ATOM   3003  CD  GLN B 137      50.017  71.462  18.379  1.00 53.98           C  
ATOM   3004  OE1 GLN B 137      50.632  70.830  17.507  1.00 55.94           O  
ATOM   3005  NE2 GLN B 137      50.591  72.414  19.115  1.00 54.95           N  
ATOM   3006  N   ASP B 138      45.342  72.612  18.422  1.00 31.99           N  
ATOM   3007  CA  ASP B 138      44.669  73.906  18.312  1.00 30.56           C  
ATOM   3008  C   ASP B 138      45.717  75.005  18.392  1.00 28.08           C  
ATOM   3009  O   ASP B 138      46.698  74.871  19.120  1.00 24.78           O  
ATOM   3010  CB  ASP B 138      43.645  74.106  19.440  1.00 33.56           C  
ATOM   3011  CG  ASP B 138      42.471  73.146  19.347  1.00 36.14           C  
ATOM   3012  OD1 ASP B 138      41.900  72.993  18.246  1.00 37.09           O  
ATOM   3013  OD2 ASP B 138      42.112  72.552  20.382  1.00 40.73           O  
ATOM   3014  N   PHE B 139      45.509  76.086  17.643  1.00 22.83           N  
ATOM   3015  CA  PHE B 139      46.439  77.206  17.636  1.00 23.91           C  
ATOM   3016  C   PHE B 139      45.607  78.462  17.778  1.00 22.88           C  
ATOM   3017  O   PHE B 139      44.422  78.462  17.456  1.00 22.80           O  
ATOM   3018  CB  PHE B 139      47.232  77.250  16.324  1.00 23.02           C  
ATOM   3019  CG  PHE B 139      48.156  76.083  16.138  1.00 23.69           C  
ATOM   3020  CD1 PHE B 139      49.468  76.145  16.584  1.00 22.24           C  
ATOM   3021  CD2 PHE B 139      47.704  74.908  15.530  1.00 23.73           C  
ATOM   3022  CE1 PHE B 139      50.329  75.049  16.430  1.00 24.36           C  
ATOM   3023  CE2 PHE B 139      48.554  73.806  15.372  1.00 22.94           C  
ATOM   3024  CZ  PHE B 139      49.866  73.878  15.822  1.00 21.80           C  
ATOM   3025  N   ARG B 140      46.226  79.535  18.250  1.00 23.39           N  
ATOM   3026  CA  ARG B 140      45.501  80.777  18.450  1.00 21.63           C  
ATOM   3027  C   ARG B 140      46.516  81.909  18.529  1.00 21.66           C  
ATOM   3028  O   ARG B 140      47.642  81.706  18.953  1.00 19.86           O  
ATOM   3029  CB  ARG B 140      44.749  80.730  19.790  1.00 27.09           C  
ATOM   3030  CG  ARG B 140      45.650  81.215  20.935  1.00 28.40           C  
ATOM   3031  CD  ARG B 140      45.314  80.739  22.349  1.00 32.22           C  
ATOM   3032  NE  ARG B 140      44.138  81.384  22.899  1.00 29.15           N  
ATOM   3033  CZ  ARG B 140      44.008  81.782  24.162  1.00 27.20           C  
ATOM   3034  NH1 ARG B 140      44.990  81.617  25.049  1.00 24.57           N  
ATOM   3035  NH2 ARG B 140      42.873  82.339  24.533  1.00 24.21           N  
ATOM   3036  N   ASP B 141      46.107  83.106  18.139  1.00 18.89           N  
ATOM   3037  CA  ASP B 141      46.979  84.252  18.258  1.00 22.28           C  
ATOM   3038  C   ASP B 141      46.120  85.497  18.095  1.00 22.60           C  
ATOM   3039  O   ASP B 141      44.980  85.420  17.634  1.00 21.26           O  
ATOM   3040  CB  ASP B 141      48.093  84.206  17.206  1.00 24.05           C  
ATOM   3041  CG  ASP B 141      49.296  85.064  17.593  1.00 25.26           C  
ATOM   3042  OD1 ASP B 141      49.432  85.412  18.786  1.00 22.85           O  
ATOM   3043  OD2 ASP B 141      50.117  85.381  16.708  1.00 28.66           O  
ATOM   3044  N   SER B 142      46.653  86.635  18.513  1.00 21.93           N  
ATOM   3045  CA  SER B 142      45.949  87.897  18.379  1.00 23.04           C  
ATOM   3046  C   SER B 142      47.029  88.964  18.383  1.00 23.84           C  
ATOM   3047  O   SER B 142      48.147  88.720  18.835  1.00 22.27           O  
ATOM   3048  CB  SER B 142      44.971  88.124  19.543  1.00 24.75           C  
ATOM   3049  OG  SER B 142      45.661  88.436  20.731  1.00 26.93           O  
ATOM   3050  N   GLN B 143      46.691  90.139  17.869  1.00 23.73           N  
ATOM   3051  CA  GLN B 143      47.626  91.244  17.792  1.00 26.91           C  
ATOM   3052  C   GLN B 143      46.815  92.527  17.805  1.00 26.88           C  
ATOM   3053  O   GLN B 143      45.713  92.576  17.261  1.00 27.83           O  
ATOM   3054  CB  GLN B 143      48.442  91.147  16.493  1.00 24.55           C  
ATOM   3055  CG  GLN B 143      49.615  92.100  16.413  1.00 26.74           C  
ATOM   3056  CD  GLN B 143      50.476  91.844  15.178  1.00 30.46           C  
ATOM   3057  OE1 GLN B 143      50.888  90.709  14.916  1.00 31.57           O  
ATOM   3058  NE2 GLN B 143      50.755  92.893  14.425  1.00 26.82           N  
ATOM   3059  N   THR B 144      47.355  93.556  18.441  1.00 28.81           N  
ATOM   3060  CA  THR B 144      46.677  94.842  18.522  1.00 31.65           C  
ATOM   3061  C   THR B 144      47.312  95.785  17.509  1.00 31.03           C  
ATOM   3062  O   THR B 144      48.494  95.646  17.177  1.00 30.30           O  
ATOM   3063  CB  THR B 144      46.810  95.455  19.940  1.00 31.93           C  
ATOM   3064  OG1 THR B 144      46.253  94.554  20.905  1.00 33.51           O  
ATOM   3065  CG2 THR B 144      46.058  96.770  20.024  1.00 35.84           C  
ATOM   3066  N   ILE B 145      46.528  96.737  17.018  1.00 29.94           N  
ATOM   3067  CA  ILE B 145      47.024  97.703  16.042  1.00 29.96           C  
ATOM   3068  C   ILE B 145      46.178  98.982  16.004  1.00 29.15           C  
ATOM   3069  O   ILE B 145      44.950  98.937  16.041  1.00 27.70           O  
ATOM   3070  CB  ILE B 145      47.051  97.088  14.611  1.00 30.42           C  
ATOM   3071  CG1 ILE B 145      47.641  98.086  13.615  1.00 33.19           C  
ATOM   3072  CG2 ILE B 145      45.643  96.722  14.166  1.00 29.59           C  
ATOM   3073  CD1 ILE B 145      49.118  98.352  13.804  1.00 31.81           C  
ATOM   3074  N   ARG B 146      46.846 100.125  15.953  1.00 29.86           N  
ATOM   3075  CA  ARG B 146      46.144 101.392  15.857  1.00 30.90           C  
ATOM   3076  C   ARG B 146      45.964 101.640  14.358  1.00 31.94           C  
ATOM   3077  O   ARG B 146      46.941 101.684  13.613  1.00 34.58           O  
ATOM   3078  CB  ARG B 146      46.981 102.501  16.498  1.00 32.47           C  
ATOM   3079  CG  ARG B 146      46.512 103.922  16.180  1.00 36.60           C  
ATOM   3080  CD  ARG B 146      47.350 104.952  16.935  1.00 37.77           C  
ATOM   3081  NE  ARG B 146      46.958 106.330  16.637  1.00 40.44           N  
ATOM   3082  CZ  ARG B 146      47.161 106.931  15.468  1.00 42.15           C  
ATOM   3083  NH1 ARG B 146      47.755 106.280  14.475  1.00 40.57           N  
ATOM   3084  NH2 ARG B 146      46.772 108.188  15.291  1.00 41.05           N  
ATOM   3085  N   VAL B 147      44.717 101.755  13.910  1.00 30.82           N  
ATOM   3086  CA  VAL B 147      44.428 101.997  12.502  1.00 33.60           C  
ATOM   3087  C   VAL B 147      44.189 103.497  12.350  1.00 35.32           C  
ATOM   3088  O   VAL B 147      43.174 104.022  12.809  1.00 34.90           O  
ATOM   3089  CB  VAL B 147      43.163 101.228  12.049  1.00 34.49           C  
ATOM   3090  CG1 VAL B 147      42.965 101.371  10.543  1.00 34.60           C  
ATOM   3091  CG2 VAL B 147      43.287  99.764  12.426  1.00 33.75           C  
ATOM   3092  N   PRO B 148      45.134 104.211  11.714  1.00 35.57           N  
ATOM   3093  CA  PRO B 148      44.985 105.658  11.530  1.00 34.75           C  
ATOM   3094  C   PRO B 148      43.721 106.019  10.767  1.00 35.57           C  
ATOM   3095  O   PRO B 148      43.156 105.190  10.052  1.00 34.36           O  
ATOM   3096  CB  PRO B 148      46.249 106.041  10.762  1.00 35.25           C  
ATOM   3097  CG  PRO B 148      47.250 105.010  11.217  1.00 34.73           C  
ATOM   3098  CD  PRO B 148      46.421 103.745  11.170  1.00 34.91           C  
ATOM   3099  N   PRO B 149      43.254 107.269  10.914  1.00 38.42           N  
ATOM   3100  CA  PRO B 149      42.043 107.667  10.198  1.00 38.59           C  
ATOM   3101  C   PRO B 149      42.213 107.442   8.705  1.00 39.75           C  
ATOM   3102  O   PRO B 149      43.306 107.612   8.173  1.00 41.35           O  
ATOM   3103  CB  PRO B 149      41.898 109.145  10.563  1.00 40.21           C  
ATOM   3104  CG  PRO B 149      43.302 109.576  10.861  1.00 39.27           C  
ATOM   3105  CD  PRO B 149      43.830 108.408  11.648  1.00 38.17           C  
ATOM   3106  N   PHE B 150      41.140 107.034   8.038  1.00 41.07           N  
ATOM   3107  CA  PHE B 150      41.181 106.800   6.600  1.00 43.77           C  
ATOM   3108  C   PHE B 150      42.303 105.837   6.238  1.00 46.01           C  
ATOM   3109  O   PHE B 150      43.196 106.166   5.453  1.00 47.35           O  
ATOM   3110  CB  PHE B 150      41.387 108.127   5.868  1.00 46.22           C  
ATOM   3111  CG  PHE B 150      40.458 109.213   6.320  1.00 45.95           C  
ATOM   3112  CD1 PHE B 150      39.097 109.144   6.040  1.00 46.30           C  
ATOM   3113  CD2 PHE B 150      40.943 110.302   7.042  1.00 47.46           C  
ATOM   3114  CE1 PHE B 150      38.231 110.142   6.473  1.00 46.64           C  
ATOM   3115  CE2 PHE B 150      40.085 111.305   7.481  1.00 46.92           C  
ATOM   3116  CZ  PHE B 150      38.726 111.225   7.195  1.00 46.55           C  
ATOM   3117  N   HIS B 151      42.247 104.645   6.824  1.00 45.93           N  
ATOM   3118  CA  HIS B 151      43.236 103.599   6.590  1.00 44.56           C  
ATOM   3119  C   HIS B 151      42.601 102.271   6.924  1.00 42.75           C  
ATOM   3120  O   HIS B 151      41.671 102.209   7.728  1.00 40.14           O  
ATOM   3121  CB  HIS B 151      44.444 103.777   7.506  1.00 46.68           C  
ATOM   3122  CG  HIS B 151      45.409 104.820   7.046  1.00 49.10           C  
ATOM   3123  ND1 HIS B 151      46.241 104.637   5.964  1.00 51.44           N  
ATOM   3124  CD2 HIS B 151      45.681 106.055   7.527  1.00 50.71           C  
ATOM   3125  CE1 HIS B 151      46.985 105.715   5.799  1.00 52.26           C  
ATOM   3126  NE2 HIS B 151      46.665 106.591   6.734  1.00 52.01           N  
ATOM   3127  N   ARG B 152      43.098 101.210   6.301  1.00 40.95           N  
ATOM   3128  CA  ARG B 152      42.599  99.879   6.594  1.00 41.19           C  
ATOM   3129  C   ARG B 152      43.784  99.078   7.117  1.00 39.97           C  
ATOM   3130  O   ARG B 152      44.944  99.434   6.880  1.00 37.93           O  
ATOM   3131  CB  ARG B 152      42.036  99.194   5.349  1.00 43.39           C  
ATOM   3132  CG  ARG B 152      43.087  98.689   4.382  1.00 48.05           C  
ATOM   3133  CD  ARG B 152      42.494  97.683   3.411  1.00 51.02           C  
ATOM   3134  NE  ARG B 152      42.842  98.009   2.033  1.00 56.27           N  
ATOM   3135  CZ  ARG B 152      42.379  99.071   1.382  1.00 57.12           C  
ATOM   3136  NH1 ARG B 152      41.543  99.906   1.985  1.00 57.78           N  
ATOM   3137  NH2 ARG B 152      42.759  99.304   0.134  1.00 57.94           N  
ATOM   3138  N   ALA B 153      43.488  98.007   7.841  1.00 36.17           N  
ATOM   3139  CA  ALA B 153      44.526  97.151   8.377  1.00 33.64           C  
ATOM   3140  C   ALA B 153      44.150  95.744   7.997  1.00 30.18           C  
ATOM   3141  O   ALA B 153      43.021  95.311   8.220  1.00 28.50           O  
ATOM   3142  CB  ALA B 153      44.604  97.287   9.898  1.00 33.24           C  
ATOM   3143  N   THR B 154      45.092  95.033   7.399  1.00 30.73           N  
ATOM   3144  CA  THR B 154      44.847  93.659   7.010  1.00 30.58           C  
ATOM   3145  C   THR B 154      45.719  92.756   7.873  1.00 30.16           C  
ATOM   3146  O   THR B 154      46.946  92.886   7.891  1.00 30.66           O  
ATOM   3147  CB  THR B 154      45.171  93.441   5.521  1.00 32.38           C  
ATOM   3148  OG1 THR B 154      44.399  94.357   4.734  1.00 34.54           O  
ATOM   3149  CG2 THR B 154      44.830  92.023   5.101  1.00 33.46           C  
ATOM   3150  N   GLY B 155      45.071  91.860   8.612  1.00 29.49           N  
ATOM   3151  CA  GLY B 155      45.799  90.937   9.457  1.00 26.46           C  
ATOM   3152  C   GLY B 155      45.855  89.576   8.796  1.00 25.40           C  
ATOM   3153  O   GLY B 155      44.820  88.972   8.518  1.00 25.54           O  
ATOM   3154  N   VAL B 156      47.068  89.106   8.527  1.00 24.68           N  
ATOM   3155  CA  VAL B 156      47.275  87.807   7.905  1.00 25.45           C  
ATOM   3156  C   VAL B 156      47.731  86.793   8.954  1.00 23.45           C  
ATOM   3157  O   VAL B 156      48.759  86.981   9.606  1.00 25.53           O  
ATOM   3158  CB  VAL B 156      48.347  87.876   6.803  1.00 25.74           C  
ATOM   3159  CG1 VAL B 156      48.547  86.495   6.206  1.00 27.47           C  
ATOM   3160  CG2 VAL B 156      47.923  88.869   5.719  1.00 28.59           C  
ATOM   3161  N   TYR B 157      46.963  85.719   9.087  1.00 22.47           N  
ATOM   3162  CA  TYR B 157      47.231  84.656  10.055  1.00 24.55           C  
ATOM   3163  C   TYR B 157      47.929  83.513   9.320  1.00 24.74           C  
ATOM   3164  O   TYR B 157      47.366  82.916   8.402  1.00 25.47           O  
ATOM   3165  CB  TYR B 157      45.897  84.193  10.673  1.00 23.53           C  
ATOM   3166  CG  TYR B 157      45.986  83.171  11.797  1.00 22.91           C  
ATOM   3167  CD1 TYR B 157      46.756  83.413  12.934  1.00 23.58           C  
ATOM   3168  CD2 TYR B 157      45.251  81.989  11.744  1.00 22.75           C  
ATOM   3169  CE1 TYR B 157      46.786  82.500  13.992  1.00 20.85           C  
ATOM   3170  CE2 TYR B 157      45.272  81.071  12.796  1.00 23.39           C  
ATOM   3171  CZ  TYR B 157      46.041  81.338  13.915  1.00 21.82           C  
ATOM   3172  OH  TYR B 157      46.041  80.455  14.969  1.00 24.44           O  
ATOM   3173  N   THR B 158      49.152  83.211   9.738  1.00 24.43           N  
ATOM   3174  CA  THR B 158      49.949  82.174   9.100  1.00 26.68           C  
ATOM   3175  C   THR B 158      50.420  81.046  10.026  1.00 27.17           C  
ATOM   3176  O   THR B 158      50.763  81.276  11.186  1.00 26.66           O  
ATOM   3177  CB  THR B 158      51.201  82.800   8.463  1.00 27.25           C  
ATOM   3178  OG1 THR B 158      50.805  83.847   7.569  1.00 28.87           O  
ATOM   3179  CG2 THR B 158      51.996  81.754   7.703  1.00 32.67           C  
ATOM   3180  N   LEU B 159      50.446  79.830   9.492  1.00 26.00           N  
ATOM   3181  CA  LEU B 159      50.925  78.671  10.230  1.00 25.65           C  
ATOM   3182  C   LEU B 159      52.289  78.275   9.666  1.00 26.58           C  
ATOM   3183  O   LEU B 159      52.477  78.244   8.446  1.00 26.90           O  
ATOM   3184  CB  LEU B 159      49.962  77.488  10.075  1.00 25.99           C  
ATOM   3185  CG  LEU B 159      50.510  76.136  10.556  1.00 27.42           C  
ATOM   3186  CD1 LEU B 159      50.557  76.120  12.074  1.00 25.05           C  
ATOM   3187  CD2 LEU B 159      49.627  74.996  10.051  1.00 28.34           C  
ATOM   3188  N   GLU B 160      53.244  78.013  10.551  1.00 24.33           N  
ATOM   3189  CA  GLU B 160      54.569  77.561  10.142  1.00 26.21           C  
ATOM   3190  C   GLU B 160      54.418  76.046  10.146  1.00 26.36           C  
ATOM   3191  O   GLU B 160      54.094  75.449  11.177  1.00 25.69           O  
ATOM   3192  CB  GLU B 160      55.637  77.959  11.162  1.00 27.18           C  
ATOM   3193  CG  GLU B 160      55.808  79.449  11.345  1.00 30.81           C  
ATOM   3194  CD  GLU B 160      56.477  80.114  10.170  1.00 33.94           C  
ATOM   3195  OE1 GLU B 160      55.919  80.076   9.054  1.00 34.83           O  
ATOM   3196  OE2 GLU B 160      57.567  80.683  10.370  1.00 37.00           O  
ATOM   3197  N   GLN B 161      54.635  75.439   8.989  1.00 27.46           N  
ATOM   3198  CA  GLN B 161      54.493  74.000   8.820  1.00 29.29           C  
ATOM   3199  C   GLN B 161      55.818  73.327   8.469  1.00 28.24           C  
ATOM   3200  O   GLN B 161      56.394  73.586   7.415  1.00 29.49           O  
ATOM   3201  CB  GLN B 161      53.489  73.719   7.707  1.00 28.54           C  
ATOM   3202  CG  GLN B 161      53.240  72.251   7.467  1.00 31.48           C  
ATOM   3203  CD  GLN B 161      52.875  71.968   6.028  1.00 32.80           C  
ATOM   3204  OE1 GLN B 161      53.668  72.209   5.122  1.00 33.56           O  
ATOM   3205  NE2 GLN B 161      51.672  71.463   5.810  1.00 35.51           N  
ATOM   3206  N   GLY B 162      56.295  72.467   9.356  1.00 26.93           N  
ATOM   3207  CA  GLY B 162      57.542  71.776   9.097  1.00 27.48           C  
ATOM   3208  C   GLY B 162      57.281  70.508   8.305  1.00 27.72           C  
ATOM   3209  O   GLY B 162      56.214  69.915   8.412  1.00 27.24           O  
ATOM   3210  N   ALA B 163      58.250  70.105   7.493  1.00 29.89           N  
ATOM   3211  CA  ALA B 163      58.128  68.892   6.687  1.00 29.89           C  
ATOM   3212  C   ALA B 163      59.412  68.135   6.931  1.00 30.23           C  
ATOM   3213  O   ALA B 163      60.475  68.741   7.073  1.00 31.01           O  
ATOM   3214  CB  ALA B 163      57.985  69.241   5.209  1.00 28.81           C  
ATOM   3215  N   PHE B 164      59.330  66.812   6.970  1.00 28.80           N  
ATOM   3216  CA  PHE B 164      60.520  66.035   7.256  1.00 29.97           C  
ATOM   3217  C   PHE B 164      60.462  64.602   6.774  1.00 29.03           C  
ATOM   3218  O   PHE B 164      59.397  64.045   6.542  1.00 28.48           O  
ATOM   3219  CB  PHE B 164      60.739  66.004   8.771  1.00 29.25           C  
ATOM   3220  CG  PHE B 164      59.603  65.367   9.516  1.00 28.64           C  
ATOM   3221  CD1 PHE B 164      59.581  63.992   9.740  1.00 31.28           C  
ATOM   3222  CD2 PHE B 164      58.510  66.126   9.914  1.00 29.87           C  
ATOM   3223  CE1 PHE B 164      58.482  63.381  10.343  1.00 31.03           C  
ATOM   3224  CE2 PHE B 164      57.402  65.527  10.520  1.00 31.45           C  
ATOM   3225  CZ  PHE B 164      57.388  64.150  10.734  1.00 31.69           C  
ATOM   3226  N   GLU B 165      61.648  64.028   6.643  1.00 30.65           N  
ATOM   3227  CA  GLU B 165      61.838  62.635   6.286  1.00 32.78           C  
ATOM   3228  C   GLU B 165      63.098  62.303   7.060  1.00 32.68           C  
ATOM   3229  O   GLU B 165      64.164  62.857   6.793  1.00 33.77           O  
ATOM   3230  CB  GLU B 165      62.078  62.427   4.789  1.00 33.85           C  
ATOM   3231  CG  GLU B 165      62.801  61.109   4.517  1.00 41.15           C  
ATOM   3232  CD  GLU B 165      62.288  60.373   3.299  1.00 44.28           C  
ATOM   3233  OE1 GLU B 165      61.142  59.880   3.332  1.00 47.50           O  
ATOM   3234  OE2 GLU B 165      63.035  60.285   2.305  1.00 46.42           O  
ATOM   3235  N   LYS B 166      62.969  61.414   8.034  1.00 32.71           N  
ATOM   3236  CA  LYS B 166      64.101  61.048   8.861  1.00 32.53           C  
ATOM   3237  C   LYS B 166      64.239  59.550   9.015  1.00 32.29           C  
ATOM   3238  O   LYS B 166      63.253  58.820   9.022  1.00 30.60           O  
ATOM   3239  CB  LYS B 166      63.957  61.670  10.254  1.00 32.66           C  
ATOM   3240  CG  LYS B 166      64.141  63.184  10.307  1.00 31.06           C  
ATOM   3241  CD  LYS B 166      65.612  63.551  10.263  1.00 32.67           C  
ATOM   3242  CE  LYS B 166      65.821  65.057  10.368  1.00 31.70           C  
ATOM   3243  NZ  LYS B 166      67.274  65.385  10.459  1.00 31.33           N  
ATOM   3244  N   MET B 167      65.482  59.106   9.139  1.00 33.02           N  
ATOM   3245  CA  MET B 167      65.767  57.701   9.347  1.00 34.65           C  
ATOM   3246  C   MET B 167      65.498  57.445  10.822  1.00 32.22           C  
ATOM   3247  O   MET B 167      65.695  58.327  11.659  1.00 32.98           O  
ATOM   3248  CB  MET B 167      67.236  57.398   9.045  1.00 37.77           C  
ATOM   3249  CG  MET B 167      67.628  55.953   9.327  1.00 41.87           C  
ATOM   3250  SD  MET B 167      69.223  55.831  10.170  1.00 52.04           S  
ATOM   3251  CE  MET B 167      68.696  55.941  11.851  1.00 43.76           C  
ATOM   3252  N   THR B 168      65.042  56.243  11.137  1.00 31.26           N  
ATOM   3253  CA  THR B 168      64.774  55.878  12.516  1.00 31.08           C  
ATOM   3254  C   THR B 168      65.634  54.679  12.886  1.00 33.12           C  
ATOM   3255  O   THR B 168      66.100  53.949  12.008  1.00 33.81           O  
ATOM   3256  CB  THR B 168      63.293  55.491  12.722  1.00 30.22           C  
ATOM   3257  OG1 THR B 168      62.946  54.393  11.859  1.00 28.93           O  
ATOM   3258  CG2 THR B 168      62.399  56.662  12.420  1.00 28.22           C  
ATOM   3259  N   VAL B 169      65.867  54.501  14.182  1.00 33.82           N  
ATOM   3260  CA  VAL B 169      66.621  53.355  14.678  1.00 33.94           C  
ATOM   3261  C   VAL B 169      65.599  52.533  15.455  1.00 34.44           C  
ATOM   3262  O   VAL B 169      64.973  53.032  16.395  1.00 35.23           O  
ATOM   3263  CB  VAL B 169      67.769  53.762  15.629  1.00 34.44           C  
ATOM   3264  CG1 VAL B 169      68.442  52.513  16.187  1.00 34.35           C  
ATOM   3265  CG2 VAL B 169      68.794  54.595  14.889  1.00 32.61           C  
ATOM   3266  N   LEU B 170      65.405  51.286  15.034  1.00 33.29           N  
ATOM   3267  CA  LEU B 170      64.449  50.403  15.679  1.00 32.84           C  
ATOM   3268  C   LEU B 170      65.168  49.401  16.570  1.00 33.59           C  
ATOM   3269  O   LEU B 170      66.131  48.761  16.158  1.00 34.32           O  
ATOM   3270  CB  LEU B 170      63.623  49.664  14.625  1.00 33.34           C  
ATOM   3271  CG  LEU B 170      62.509  50.405  13.864  1.00 37.29           C  
ATOM   3272  CD1 LEU B 170      62.464  51.870  14.236  1.00 36.23           C  
ATOM   3273  CD2 LEU B 170      62.725  50.225  12.368  1.00 34.10           C  
ATOM   3274  N   GLU B 171      64.685  49.260  17.794  1.00 33.87           N  
ATOM   3275  CA  GLU B 171      65.300  48.346  18.742  1.00 33.64           C  
ATOM   3276  C   GLU B 171      64.244  47.530  19.455  1.00 32.99           C  
ATOM   3277  O   GLU B 171      63.080  47.928  19.538  1.00 31.59           O  
ATOM   3278  CB  GLU B 171      66.119  49.138  19.769  1.00 33.22           C  
ATOM   3279  CG  GLU B 171      67.148  50.062  19.132  1.00 35.89           C  
ATOM   3280  CD  GLU B 171      67.682  51.127  20.087  1.00 37.22           C  
ATOM   3281  OE1 GLU B 171      66.869  51.787  20.773  1.00 38.68           O  
ATOM   3282  OE2 GLU B 171      68.912  51.314  20.135  1.00 33.57           O  
ATOM   3283  N   CYS B 172      64.663  46.370  19.949  1.00 32.50           N  
ATOM   3284  CA  CYS B 172      63.800  45.478  20.701  1.00 32.22           C  
ATOM   3285  C   CYS B 172      64.668  44.330  21.179  1.00 32.15           C  
ATOM   3286  O   CYS B 172      65.822  44.196  20.757  1.00 30.67           O  
ATOM   3287  CB  CYS B 172      62.636  44.952  19.842  1.00 33.21           C  
ATOM   3288  SG  CYS B 172      63.073  43.860  18.460  1.00 36.66           S  
ATOM   3289  N   VAL B 173      64.130  43.528  22.087  1.00 30.74           N  
ATOM   3290  CA  VAL B 173      64.871  42.390  22.599  1.00 31.40           C  
ATOM   3291  C   VAL B 173      64.139  41.129  22.193  1.00 30.16           C  
ATOM   3292  O   VAL B 173      62.907  41.099  22.141  1.00 29.11           O  
ATOM   3293  CB  VAL B 173      65.016  42.435  24.138  1.00 32.67           C  
ATOM   3294  CG1 VAL B 173      65.890  43.619  24.542  1.00 35.60           C  
ATOM   3295  CG2 VAL B 173      63.655  42.544  24.786  1.00 34.47           C  
ATOM   3296  N   VAL B 174      64.913  40.097  21.890  1.00 30.45           N  
ATOM   3297  CA  VAL B 174      64.371  38.814  21.479  1.00 30.93           C  
ATOM   3298  C   VAL B 174      64.829  37.761  22.470  1.00 31.90           C  
ATOM   3299  O   VAL B 174      65.983  37.761  22.901  1.00 30.59           O  
ATOM   3300  CB  VAL B 174      64.861  38.440  20.057  1.00 31.24           C  
ATOM   3301  CG1 VAL B 174      64.489  37.005  19.720  1.00 31.89           C  
ATOM   3302  CG2 VAL B 174      64.249  39.392  19.052  1.00 30.92           C  
ATOM   3303  N   SER B 175      63.910  36.880  22.842  1.00 32.49           N  
ATOM   3304  CA  SER B 175      64.208  35.809  23.780  1.00 32.61           C  
ATOM   3305  C   SER B 175      63.255  34.665  23.487  1.00 32.24           C  
ATOM   3306  O   SER B 175      62.425  34.759  22.585  1.00 32.97           O  
ATOM   3307  CB  SER B 175      64.020  36.295  25.223  1.00 32.22           C  
ATOM   3308  OG  SER B 175      62.707  36.785  25.428  1.00 33.13           O  
ATOM   3309  N   GLY B 176      63.372  33.581  24.247  1.00 34.09           N  
ATOM   3310  CA  GLY B 176      62.496  32.445  24.031  1.00 32.28           C  
ATOM   3311  C   GLY B 176      63.264  31.252  23.504  1.00 32.81           C  
ATOM   3312  O   GLY B 176      64.465  31.342  23.240  1.00 31.22           O  
ATOM   3313  N   ASN B 177      62.558  30.141  23.334  1.00 32.30           N  
ATOM   3314  CA  ASN B 177      63.161  28.900  22.869  1.00 35.30           C  
ATOM   3315  C   ASN B 177      62.411  28.250  21.725  1.00 33.99           C  
ATOM   3316  O   ASN B 177      61.215  28.463  21.540  1.00 33.61           O  
ATOM   3317  CB  ASN B 177      63.253  27.903  24.027  1.00 39.31           C  
ATOM   3318  CG  ASN B 177      64.574  27.979  24.748  1.00 44.58           C  
ATOM   3319  OD1 ASN B 177      65.538  27.316  24.365  1.00 49.18           O  
ATOM   3320  ND2 ASN B 177      64.638  28.804  25.786  1.00 46.09           N  
ATOM   3321  N   GLY B 178      63.139  27.446  20.961  1.00 32.39           N  
ATOM   3322  CA  GLY B 178      62.545  26.751  19.846  1.00 30.45           C  
ATOM   3323  C   GLY B 178      62.730  25.260  20.019  1.00 28.78           C  
ATOM   3324  O   GLY B 178      63.508  24.806  20.862  1.00 28.62           O  
ATOM   3325  N   ILE B 179      61.985  24.505  19.225  1.00 28.83           N  
ATOM   3326  CA  ILE B 179      62.036  23.055  19.225  1.00 28.06           C  
ATOM   3327  C   ILE B 179      62.339  22.656  17.797  1.00 27.78           C  
ATOM   3328  O   ILE B 179      61.759  23.205  16.859  1.00 27.84           O  
ATOM   3329  CB  ILE B 179      60.673  22.424  19.622  1.00 27.18           C  
ATOM   3330  CG1 ILE B 179      60.302  22.814  21.056  1.00 27.11           C  
ATOM   3331  CG2 ILE B 179      60.738  20.915  19.478  1.00 27.61           C  
ATOM   3332  CD1 ILE B 179      61.407  22.581  22.062  1.00 28.74           C  
ATOM   3333  N   ILE B 180      63.260  21.717  17.631  1.00 28.06           N  
ATOM   3334  CA  ILE B 180      63.608  21.240  16.301  1.00 27.90           C  
ATOM   3335  C   ILE B 180      63.475  19.725  16.281  1.00 26.98           C  
ATOM   3336  O   ILE B 180      63.901  19.035  17.216  1.00 27.23           O  
ATOM   3337  CB  ILE B 180      65.057  21.622  15.911  1.00 25.78           C  
ATOM   3338  CG1 ILE B 180      65.235  23.144  15.974  1.00 27.47           C  
ATOM   3339  CG2 ILE B 180      65.354  21.126  14.504  1.00 24.96           C  
ATOM   3340  CD1 ILE B 180      66.683  23.598  15.856  1.00 26.24           C  
ATOM   3341  N   ARG B 181      62.867  19.217  15.216  1.00 28.54           N  
ATOM   3342  CA  ARG B 181      62.674  17.787  15.051  1.00 29.62           C  
ATOM   3343  C   ARG B 181      63.548  17.278  13.916  1.00 30.40           C  
ATOM   3344  O   ARG B 181      63.512  17.811  12.805  1.00 29.89           O  
ATOM   3345  CB  ARG B 181      61.212  17.476  14.743  1.00 33.00           C  
ATOM   3346  CG  ARG B 181      60.264  17.628  15.922  1.00 37.65           C  
ATOM   3347  CD  ARG B 181      58.870  17.174  15.525  1.00 42.85           C  
ATOM   3348  NE  ARG B 181      57.911  17.267  16.621  1.00 48.94           N  
ATOM   3349  CZ  ARG B 181      57.919  16.488  17.697  1.00 49.75           C  
ATOM   3350  NH1 ARG B 181      58.840  15.547  17.836  1.00 50.94           N  
ATOM   3351  NH2 ARG B 181      56.991  16.647  18.631  1.00 51.41           N  
ATOM   3352  N   TYR B 182      64.335  16.251  14.210  1.00 28.31           N  
ATOM   3353  CA  TYR B 182      65.230  15.648  13.233  1.00 29.52           C  
ATOM   3354  C   TYR B 182      64.887  14.170  13.134  1.00 32.15           C  
ATOM   3355  O   TYR B 182      64.196  13.617  13.995  1.00 31.65           O  
ATOM   3356  CB  TYR B 182      66.687  15.732  13.696  1.00 27.86           C  
ATOM   3357  CG  TYR B 182      67.216  17.108  14.026  1.00 27.98           C  
ATOM   3358  CD1 TYR B 182      67.591  17.999  13.017  1.00 29.51           C  
ATOM   3359  CD2 TYR B 182      67.392  17.501  15.351  1.00 27.40           C  
ATOM   3360  CE1 TYR B 182      68.137  19.253  13.325  1.00 28.10           C  
ATOM   3361  CE2 TYR B 182      67.934  18.751  15.670  1.00 27.33           C  
ATOM   3362  CZ  TYR B 182      68.302  19.619  14.653  1.00 26.43           C  
ATOM   3363  OH  TYR B 182      68.809  20.861  14.967  1.00 26.03           O  
ATOM   3364  N   TYR B 183      65.395  13.534  12.086  1.00 35.04           N  
ATOM   3365  CA  TYR B 183      65.204  12.107  11.870  1.00 37.56           C  
ATOM   3366  C   TYR B 183      66.582  11.520  11.607  1.00 37.40           C  
ATOM   3367  O   TYR B 183      67.377  12.097  10.862  1.00 37.84           O  
ATOM   3368  CB  TYR B 183      64.308  11.845  10.657  1.00 39.13           C  
ATOM   3369  CG  TYR B 183      62.879  12.284  10.834  1.00 44.52           C  
ATOM   3370  CD1 TYR B 183      62.064  11.701  11.810  1.00 46.26           C  
ATOM   3371  CD2 TYR B 183      62.333  13.277  10.024  1.00 45.41           C  
ATOM   3372  CE1 TYR B 183      60.736  12.099  11.972  1.00 48.78           C  
ATOM   3373  CE2 TYR B 183      61.007  13.682  10.175  1.00 48.96           C  
ATOM   3374  CZ  TYR B 183      60.214  13.090  11.149  1.00 50.63           C  
ATOM   3375  OH  TYR B 183      58.899  13.485  11.289  1.00 53.56           O  
ATOM   3376  N   ARG B 184      66.874  10.386  12.231  1.00 37.75           N  
ATOM   3377  CA  ARG B 184      68.156   9.727  12.031  1.00 38.03           C  
ATOM   3378  C   ARG B 184      67.863   8.388  11.355  1.00 36.87           C  
ATOM   3379  O   ARG B 184      67.017   7.625  11.821  1.00 34.71           O  
ATOM   3380  CB  ARG B 184      68.852   9.508  13.373  1.00 41.12           C  
ATOM   3381  CG  ARG B 184      70.348   9.290  13.257  1.00 46.74           C  
ATOM   3382  CD  ARG B 184      70.981   9.066  14.621  1.00 50.07           C  
ATOM   3383  NE  ARG B 184      71.064   7.650  14.971  1.00 53.36           N  
ATOM   3384  CZ  ARG B 184      71.810   6.768  14.313  1.00 55.05           C  
ATOM   3385  NH1 ARG B 184      72.533   7.156  13.269  1.00 57.29           N  
ATOM   3386  NH2 ARG B 184      71.844   5.504  14.702  1.00 55.91           N  
ATOM   3387  N   THR B 185      68.549   8.116  10.250  1.00 35.11           N  
ATOM   3388  CA  THR B 185      68.340   6.877   9.508  1.00 34.38           C  
ATOM   3389  C   THR B 185      69.096   5.700  10.126  1.00 32.44           C  
ATOM   3390  O   THR B 185      70.269   5.818  10.468  1.00 33.58           O  
ATOM   3391  CB  THR B 185      68.770   7.060   8.031  1.00 36.63           C  
ATOM   3392  OG1 THR B 185      67.967   8.088   7.437  1.00 38.54           O  
ATOM   3393  CG2 THR B 185      68.581   5.773   7.242  1.00 36.27           C  
ATOM   3394  N   LEU B 186      68.413   4.569  10.273  1.00 31.85           N  
ATOM   3395  CA  LEU B 186      69.021   3.369  10.850  1.00 31.04           C  
ATOM   3396  C   LEU B 186      69.470   2.409   9.742  1.00 30.89           C  
ATOM   3397  O   LEU B 186      69.085   2.569   8.586  1.00 30.61           O  
ATOM   3398  CB  LEU B 186      68.020   2.692  11.793  1.00 30.35           C  
ATOM   3399  CG  LEU B 186      67.542   3.624  12.920  1.00 32.38           C  
ATOM   3400  CD1 LEU B 186      66.618   2.878  13.881  1.00 31.49           C  
ATOM   3401  CD2 LEU B 186      68.751   4.181  13.666  1.00 29.57           C  
ATOM   3402  N   PRO B 187      70.293   1.400  10.083  1.00 31.80           N  
ATOM   3403  CA  PRO B 187      70.793   0.429   9.102  1.00 31.41           C  
ATOM   3404  C   PRO B 187      69.761  -0.255   8.205  1.00 32.41           C  
ATOM   3405  O   PRO B 187      70.072  -0.599   7.071  1.00 31.38           O  
ATOM   3406  CB  PRO B 187      71.570  -0.566   9.968  1.00 33.12           C  
ATOM   3407  CG  PRO B 187      72.103   0.322  11.066  1.00 28.99           C  
ATOM   3408  CD  PRO B 187      70.876   1.136  11.412  1.00 29.43           C  
ATOM   3409  N   ASP B 188      68.540  -0.447   8.691  1.00 31.46           N  
ATOM   3410  CA  ASP B 188      67.516  -1.095   7.876  1.00 32.62           C  
ATOM   3411  C   ASP B 188      66.622  -0.059   7.211  1.00 33.02           C  
ATOM   3412  O   ASP B 188      65.540  -0.372   6.725  1.00 32.80           O  
ATOM   3413  CB  ASP B 188      66.675  -2.043   8.736  1.00 33.81           C  
ATOM   3414  CG  ASP B 188      65.856  -1.313   9.783  1.00 34.24           C  
ATOM   3415  OD1 ASP B 188      66.009  -0.076   9.905  1.00 33.75           O  
ATOM   3416  OD2 ASP B 188      65.063  -1.984  10.482  1.00 31.32           O  
ATOM   3417  N   ASN B 189      67.103   1.179   7.197  1.00 34.68           N  
ATOM   3418  CA  ASN B 189      66.403   2.319   6.615  1.00 35.70           C  
ATOM   3419  C   ASN B 189      65.171   2.798   7.384  1.00 34.38           C  
ATOM   3420  O   ASN B 189      64.393   3.596   6.862  1.00 31.87           O  
ATOM   3421  CB  ASN B 189      66.023   2.055   5.155  1.00 38.90           C  
ATOM   3422  CG  ASN B 189      65.730   3.344   4.394  1.00 44.38           C  
ATOM   3423  OD1 ASN B 189      66.591   4.223   4.288  1.00 46.62           O  
ATOM   3424  ND2 ASN B 189      64.514   3.465   3.867  1.00 45.68           N  
ATOM   3425  N   SER B 190      64.977   2.310   8.611  1.00 32.51           N  
ATOM   3426  CA  SER B 190      63.861   2.793   9.427  1.00 31.11           C  
ATOM   3427  C   SER B 190      64.419   4.084  10.038  1.00 31.20           C  
ATOM   3428  O   SER B 190      65.595   4.396   9.834  1.00 29.16           O  
ATOM   3429  CB  SER B 190      63.486   1.787  10.527  1.00 30.64           C  
ATOM   3430  OG  SER B 190      64.553   1.559  11.430  1.00 27.18           O  
ATOM   3431  N   TYR B 191      63.603   4.835  10.776  1.00 33.60           N  
ATOM   3432  CA  TYR B 191      64.074   6.091  11.364  1.00 36.50           C  
ATOM   3433  C   TYR B 191      63.839   6.244  12.857  1.00 36.34           C  
ATOM   3434  O   TYR B 191      62.935   5.641  13.423  1.00 37.90           O  
ATOM   3435  CB  TYR B 191      63.405   7.281  10.671  1.00 38.50           C  
ATOM   3436  CG  TYR B 191      63.491   7.242   9.171  1.00 43.67           C  
ATOM   3437  CD1 TYR B 191      64.721   7.347   8.520  1.00 44.97           C  
ATOM   3438  CD2 TYR B 191      62.343   7.090   8.396  1.00 45.66           C  
ATOM   3439  CE1 TYR B 191      64.808   7.303   7.129  1.00 46.90           C  
ATOM   3440  CE2 TYR B 191      62.416   7.043   7.002  1.00 47.72           C  
ATOM   3441  CZ  TYR B 191      63.651   7.150   6.375  1.00 47.87           C  
ATOM   3442  OH  TYR B 191      63.728   7.100   5.001  1.00 45.46           O  
ATOM   3443  N   THR B 192      64.668   7.068  13.483  1.00 35.72           N  
ATOM   3444  CA  THR B 192      64.535   7.377  14.899  1.00 36.78           C  
ATOM   3445  C   THR B 192      64.468   8.905  14.980  1.00 36.34           C  
ATOM   3446  O   THR B 192      65.325   9.603  14.424  1.00 36.78           O  
ATOM   3447  CB  THR B 192      65.735   6.876  15.717  1.00 37.29           C  
ATOM   3448  OG1 THR B 192      65.650   7.401  17.045  1.00 41.38           O  
ATOM   3449  CG2 THR B 192      67.044   7.326  15.086  1.00 40.35           C  
ATOM   3450  N   GLU B 193      63.442   9.422  15.646  1.00 34.31           N  
ATOM   3451  CA  GLU B 193      63.262  10.862  15.772  1.00 33.18           C  
ATOM   3452  C   GLU B 193      64.016  11.447  16.954  1.00 33.14           C  
ATOM   3453  O   GLU B 193      64.013  10.897  18.053  1.00 31.97           O  
ATOM   3454  CB  GLU B 193      61.777  11.204  15.891  1.00 35.91           C  
ATOM   3455  CG  GLU B 193      61.499  12.696  16.027  1.00 40.85           C  
ATOM   3456  CD  GLU B 193      60.029  13.034  15.855  1.00 44.28           C  
ATOM   3457  OE1 GLU B 193      59.192  12.412  16.543  1.00 46.96           O  
ATOM   3458  OE2 GLU B 193      59.711  13.923  15.033  1.00 44.39           O  
ATOM   3459  N   ILE B 194      64.671  12.572  16.709  1.00 32.62           N  
ATOM   3460  CA  ILE B 194      65.442  13.250  17.735  1.00 31.46           C  
ATOM   3461  C   ILE B 194      64.903  14.659  17.884  1.00 31.89           C  
ATOM   3462  O   ILE B 194      64.762  15.389  16.899  1.00 32.21           O  
ATOM   3463  CB  ILE B 194      66.927  13.302  17.351  1.00 31.54           C  
ATOM   3464  CG1 ILE B 194      67.471  11.873  17.260  1.00 33.98           C  
ATOM   3465  CG2 ILE B 194      67.704  14.142  18.368  1.00 30.95           C  
ATOM   3466  CD1 ILE B 194      68.886  11.775  16.733  1.00 35.77           C  
ATOM   3467  N   VAL B 195      64.582  15.037  19.115  1.00 27.97           N  
ATOM   3468  CA  VAL B 195      64.042  16.356  19.359  1.00 28.21           C  
ATOM   3469  C   VAL B 195      65.090  17.188  20.063  1.00 28.36           C  
ATOM   3470  O   VAL B 195      65.789  16.703  20.948  1.00 27.48           O  
ATOM   3471  CB  VAL B 195      62.774  16.301  20.243  1.00 30.25           C  
ATOM   3472  CG1 VAL B 195      62.199  17.708  20.413  1.00 28.12           C  
ATOM   3473  CG2 VAL B 195      61.749  15.361  19.630  1.00 27.31           C  
ATOM   3474  N   GLN B 196      65.193  18.448  19.672  1.00 27.41           N  
ATOM   3475  CA  GLN B 196      66.170  19.329  20.281  1.00 28.25           C  
ATOM   3476  C   GLN B 196      65.523  20.613  20.750  1.00 27.21           C  
ATOM   3477  O   GLN B 196      64.633  21.137  20.096  1.00 26.76           O  
ATOM   3478  CB  GLN B 196      67.282  19.664  19.284  1.00 27.84           C  
ATOM   3479  CG  GLN B 196      68.232  20.760  19.758  1.00 25.59           C  
ATOM   3480  CD  GLN B 196      69.285  21.105  18.717  1.00 27.10           C  
ATOM   3481  OE1 GLN B 196      68.965  21.360  17.554  1.00 27.42           O  
ATOM   3482  NE2 GLN B 196      70.544  21.119  19.130  1.00 26.57           N  
ATOM   3483  N   ARG B 197      65.973  21.098  21.899  1.00 27.92           N  
ATOM   3484  CA  ARG B 197      65.482  22.348  22.450  1.00 30.92           C  
ATOM   3485  C   ARG B 197      66.639  23.327  22.308  1.00 31.48           C  
ATOM   3486  O   ARG B 197      67.776  22.992  22.646  1.00 30.74           O  
ATOM   3487  CB  ARG B 197      65.111  22.179  23.928  1.00 34.67           C  
ATOM   3488  CG  ARG B 197      63.751  21.537  24.159  1.00 40.80           C  
ATOM   3489  CD  ARG B 197      63.357  21.586  25.635  1.00 45.95           C  
ATOM   3490  NE  ARG B 197      63.813  20.408  26.365  1.00 50.40           N  
ATOM   3491  CZ  ARG B 197      63.055  19.343  26.613  1.00 52.28           C  
ATOM   3492  NH1 ARG B 197      61.796  19.308  26.195  1.00 54.59           N  
ATOM   3493  NH2 ARG B 197      63.557  18.307  27.271  1.00 53.48           N  
ATOM   3494  N   VAL B 198      66.366  24.521  21.791  1.00 31.77           N  
ATOM   3495  CA  VAL B 198      67.424  25.509  21.624  1.00 31.97           C  
ATOM   3496  C   VAL B 198      66.947  26.938  21.878  1.00 33.52           C  
ATOM   3497  O   VAL B 198      65.853  27.328  21.471  1.00 34.79           O  
ATOM   3498  CB  VAL B 198      68.055  25.420  20.213  1.00 34.36           C  
ATOM   3499  CG1 VAL B 198      67.031  25.809  19.147  1.00 36.87           C  
ATOM   3500  CG2 VAL B 198      69.290  26.306  20.141  1.00 35.27           C  
ATOM   3501  N   ASN B 199      67.784  27.698  22.580  1.00 33.70           N  
ATOM   3502  CA  ASN B 199      67.527  29.091  22.925  1.00 32.33           C  
ATOM   3503  C   ASN B 199      67.721  29.935  21.666  1.00 32.28           C  
ATOM   3504  O   ASN B 199      68.678  29.730  20.916  1.00 33.52           O  
ATOM   3505  CB  ASN B 199      68.523  29.526  24.000  1.00 34.69           C  
ATOM   3506  CG  ASN B 199      68.168  30.850  24.634  1.00 37.36           C  
ATOM   3507  OD1 ASN B 199      67.850  31.822  23.947  1.00 37.59           O  
ATOM   3508  ND2 ASN B 199      68.236  30.900  25.961  1.00 37.63           N  
ATOM   3509  N   ILE B 200      66.827  30.888  21.433  1.00 30.13           N  
ATOM   3510  CA  ILE B 200      66.940  31.721  20.246  1.00 27.72           C  
ATOM   3511  C   ILE B 200      68.270  32.475  20.196  1.00 29.34           C  
ATOM   3512  O   ILE B 200      68.806  32.727  19.112  1.00 26.42           O  
ATOM   3513  CB  ILE B 200      65.759  32.723  20.140  1.00 26.00           C  
ATOM   3514  CG1 ILE B 200      65.727  33.322  18.733  1.00 26.02           C  
ATOM   3515  CG2 ILE B 200      65.890  33.830  21.198  1.00 26.78           C  
ATOM   3516  CD1 ILE B 200      65.321  32.320  17.648  1.00 25.20           C  
ATOM   3517  N   ILE B 201      68.824  32.815  21.359  1.00 30.35           N  
ATOM   3518  CA  ILE B 201      70.094  33.534  21.374  1.00 31.69           C  
ATOM   3519  C   ILE B 201      71.214  32.664  20.820  1.00 32.25           C  
ATOM   3520  O   ILE B 201      72.175  33.172  20.235  1.00 32.58           O  
ATOM   3521  CB  ILE B 201      70.491  34.005  22.792  1.00 32.80           C  
ATOM   3522  CG1 ILE B 201      70.753  32.802  23.705  1.00 35.05           C  
ATOM   3523  CG2 ILE B 201      69.399  34.893  23.356  1.00 33.89           C  
ATOM   3524  CD1 ILE B 201      71.232  33.190  25.101  1.00 36.28           C  
ATOM   3525  N   ASP B 202      71.090  31.354  20.996  1.00 31.63           N  
ATOM   3526  CA  ASP B 202      72.099  30.441  20.486  1.00 32.38           C  
ATOM   3527  C   ASP B 202      71.903  30.281  18.983  1.00 31.59           C  
ATOM   3528  O   ASP B 202      72.862  30.111  18.233  1.00 30.78           O  
ATOM   3529  CB  ASP B 202      72.007  29.084  21.195  1.00 34.47           C  
ATOM   3530  CG  ASP B 202      72.455  29.160  22.644  1.00 35.49           C  
ATOM   3531  OD1 ASP B 202      73.580  29.640  22.887  1.00 38.82           O  
ATOM   3532  OD2 ASP B 202      71.692  28.749  23.540  1.00 37.81           O  
ATOM   3533  N   VAL B 203      70.651  30.340  18.551  1.00 30.32           N  
ATOM   3534  CA  VAL B 203      70.327  30.229  17.134  1.00 30.49           C  
ATOM   3535  C   VAL B 203      70.948  31.431  16.418  1.00 32.28           C  
ATOM   3536  O   VAL B 203      71.676  31.281  15.436  1.00 31.63           O  
ATOM   3537  CB  VAL B 203      68.788  30.240  16.913  1.00 29.49           C  
ATOM   3538  CG1 VAL B 203      68.463  30.477  15.440  1.00 29.71           C  
ATOM   3539  CG2 VAL B 203      68.181  28.918  17.369  1.00 27.74           C  
ATOM   3540  N   LEU B 204      70.656  32.623  16.932  1.00 32.77           N  
ATOM   3541  CA  LEU B 204      71.170  33.863  16.357  1.00 34.20           C  
ATOM   3542  C   LEU B 204      72.692  33.881  16.396  1.00 34.54           C  
ATOM   3543  O   LEU B 204      73.342  34.309  15.448  1.00 32.24           O  
ATOM   3544  CB  LEU B 204      70.608  35.071  17.120  1.00 31.51           C  
ATOM   3545  CG  LEU B 204      69.093  35.263  16.989  1.00 33.11           C  
ATOM   3546  CD1 LEU B 204      68.591  36.318  17.968  1.00 33.83           C  
ATOM   3547  CD2 LEU B 204      68.763  35.658  15.557  1.00 33.04           C  
ATOM   3548  N   GLN B 205      73.251  33.406  17.504  1.00 37.17           N  
ATOM   3549  CA  GLN B 205      74.700  33.358  17.681  1.00 38.93           C  
ATOM   3550  C   GLN B 205      75.333  32.463  16.621  1.00 38.32           C  
ATOM   3551  O   GLN B 205      76.275  32.866  15.944  1.00 39.45           O  
ATOM   3552  CB  GLN B 205      75.028  32.817  19.075  1.00 42.92           C  
ATOM   3553  CG  GLN B 205      76.504  32.805  19.449  1.00 48.29           C  
ATOM   3554  CD  GLN B 205      77.040  34.180  19.806  1.00 51.56           C  
ATOM   3555  OE1 GLN B 205      77.375  34.979  18.930  1.00 54.91           O  
ATOM   3556  NE2 GLN B 205      77.114  34.467  21.104  1.00 52.05           N  
ATOM   3557  N   ALA B 206      74.807  31.250  16.471  1.00 36.28           N  
ATOM   3558  CA  ALA B 206      75.344  30.307  15.496  1.00 35.30           C  
ATOM   3559  C   ALA B 206      75.111  30.745  14.059  1.00 34.99           C  
ATOM   3560  O   ALA B 206      75.986  30.577  13.211  1.00 36.15           O  
ATOM   3561  CB  ALA B 206      74.748  28.920  15.720  1.00 33.98           C  
ATOM   3562  N   ASN B 207      73.933  31.294  13.781  1.00 32.93           N  
ATOM   3563  CA  ASN B 207      73.610  31.752  12.432  1.00 32.75           C  
ATOM   3564  C   ASN B 207      74.401  33.002  12.062  1.00 33.63           C  
ATOM   3565  O   ASN B 207      74.646  33.266  10.887  1.00 33.76           O  
ATOM   3566  CB  ASN B 207      72.121  32.086  12.313  1.00 30.46           C  
ATOM   3567  CG  ASN B 207      71.230  30.853  12.336  1.00 31.20           C  
ATOM   3568  OD1 ASN B 207      71.681  29.740  12.618  1.00 29.46           O  
ATOM   3569  ND2 ASN B 207      69.954  31.054  12.043  1.00 27.30           N  
ATOM   3570  N   GLY B 208      74.793  33.773  13.069  1.00 34.60           N  
ATOM   3571  CA  GLY B 208      75.513  35.001  12.798  1.00 35.25           C  
ATOM   3572  C   GLY B 208      74.523  35.977  12.185  1.00 34.57           C  
ATOM   3573  O   GLY B 208      74.879  36.804  11.345  1.00 34.55           O  
ATOM   3574  N   THR B 209      73.266  35.863  12.605  1.00 32.50           N  
ATOM   3575  CA  THR B 209      72.202  36.719  12.106  1.00 32.02           C  
ATOM   3576  C   THR B 209      72.552  38.185  12.338  1.00 32.44           C  
ATOM   3577  O   THR B 209      72.790  38.609  13.474  1.00 31.69           O  
ATOM   3578  CB  THR B 209      70.865  36.405  12.810  1.00 34.27           C  
ATOM   3579  OG1 THR B 209      70.652  34.987  12.825  1.00 33.59           O  
ATOM   3580  CG2 THR B 209      69.713  37.062  12.069  1.00 32.49           C  
ATOM   3581  N   PRO B 210      72.576  38.984  11.260  1.00 33.79           N  
ATOM   3582  CA  PRO B 210      72.905  40.409  11.357  1.00 34.66           C  
ATOM   3583  C   PRO B 210      71.876  41.241  12.126  1.00 34.73           C  
ATOM   3584  O   PRO B 210      70.681  40.934  12.121  1.00 35.14           O  
ATOM   3585  CB  PRO B 210      73.017  40.828   9.894  1.00 34.76           C  
ATOM   3586  CG  PRO B 210      71.970  39.987   9.243  1.00 34.83           C  
ATOM   3587  CD  PRO B 210      72.195  38.630   9.879  1.00 33.77           C  
ATOM   3588  N   GLY B 211      72.364  42.286  12.790  1.00 34.42           N  
ATOM   3589  CA  GLY B 211      71.503  43.179  13.544  1.00 35.80           C  
ATOM   3590  C   GLY B 211      71.312  42.837  15.010  1.00 35.91           C  
ATOM   3591  O   GLY B 211      70.535  43.496  15.695  1.00 36.12           O  
ATOM   3592  N   PHE B 212      72.022  41.828  15.506  1.00 37.00           N  
ATOM   3593  CA  PHE B 212      71.870  41.419  16.902  1.00 37.71           C  
ATOM   3594  C   PHE B 212      73.148  41.418  17.727  1.00 38.89           C  
ATOM   3595  O   PHE B 212      74.256  41.349  17.204  1.00 39.89           O  
ATOM   3596  CB  PHE B 212      71.290  40.000  16.981  1.00 36.10           C  
ATOM   3597  CG  PHE B 212      69.945  39.850  16.348  1.00 34.48           C  
ATOM   3598  CD1 PHE B 212      68.787  39.935  17.116  1.00 32.20           C  
ATOM   3599  CD2 PHE B 212      69.831  39.616  14.980  1.00 32.47           C  
ATOM   3600  CE1 PHE B 212      67.536  39.784  16.528  1.00 33.78           C  
ATOM   3601  CE2 PHE B 212      68.582  39.464  14.383  1.00 32.91           C  
ATOM   3602  CZ  PHE B 212      67.433  39.548  15.155  1.00 29.50           C  
ATOM   3603  N   THR B 213      72.964  41.496  19.038  1.00 40.00           N  
ATOM   3604  CA  THR B 213      74.057  41.413  19.992  1.00 41.06           C  
ATOM   3605  C   THR B 213      73.444  40.509  21.054  1.00 40.90           C  
ATOM   3606  O   THR B 213      72.287  40.697  21.446  1.00 39.97           O  
ATOM   3607  CB  THR B 213      74.446  42.786  20.605  1.00 41.94           C  
ATOM   3608  OG1 THR B 213      73.337  43.337  21.322  1.00 41.84           O  
ATOM   3609  CG2 THR B 213      74.883  43.755  19.512  1.00 43.20           C  
ATOM   3610  N   ILE B 214      74.197  39.508  21.493  1.00 41.48           N  
ATOM   3611  CA  ILE B 214      73.686  38.577  22.480  1.00 42.45           C  
ATOM   3612  C   ILE B 214      74.168  38.862  23.886  1.00 43.33           C  
ATOM   3613  O   ILE B 214      75.338  39.175  24.110  1.00 42.67           O  
ATOM   3614  CB  ILE B 214      74.067  37.124  22.140  1.00 43.17           C  
ATOM   3615  CG1 ILE B 214      73.434  36.707  20.812  1.00 42.93           C  
ATOM   3616  CG2 ILE B 214      73.605  36.193  23.260  1.00 41.42           C  
ATOM   3617  CD1 ILE B 214      74.036  37.378  19.611  1.00 45.21           C  
ATOM   3618  N   SER B 215      73.247  38.747  24.832  1.00 44.30           N  
ATOM   3619  CA  SER B 215      73.558  38.958  26.231  1.00 46.87           C  
ATOM   3620  C   SER B 215      73.201  37.690  26.981  1.00 47.34           C  
ATOM   3621  O   SER B 215      72.114  37.584  27.551  1.00 47.02           O  
ATOM   3622  CB  SER B 215      72.753  40.125  26.795  1.00 48.28           C  
ATOM   3623  OG  SER B 215      72.956  40.228  28.196  1.00 52.15           O  
ATOM   3624  N   LYS B 216      74.108  36.718  26.962  1.00 48.80           N  
ATOM   3625  CA  LYS B 216      73.864  35.464  27.659  1.00 50.44           C  
ATOM   3626  C   LYS B 216      73.500  35.774  29.110  1.00 50.36           C  
ATOM   3627  O   LYS B 216      72.606  35.149  29.683  1.00 48.71           O  
ATOM   3628  CB  LYS B 216      75.102  34.564  27.572  1.00 52.03           C  
ATOM   3629  CG  LYS B 216      76.421  35.285  27.791  1.00 55.65           C  
ATOM   3630  CD  LYS B 216      77.621  34.421  27.401  1.00 56.63           C  
ATOM   3631  CE  LYS B 216      77.797  33.220  28.320  1.00 58.19           C  
ATOM   3632  NZ  LYS B 216      76.655  32.266  28.242  1.00 58.75           N  
ATOM   3633  N   GLU B 217      74.178  36.767  29.684  1.00 50.94           N  
ATOM   3634  CA  GLU B 217      73.924  37.190  31.057  1.00 51.18           C  
ATOM   3635  C   GLU B 217      72.429  37.425  31.265  1.00 50.26           C  
ATOM   3636  O   GLU B 217      71.845  36.953  32.241  1.00 49.89           O  
ATOM   3637  CB  GLU B 217      74.675  38.492  31.368  1.00 53.82           C  
ATOM   3638  CG  GLU B 217      76.200  38.412  31.343  1.00 57.19           C  
ATOM   3639  CD  GLU B 217      76.762  38.056  29.976  1.00 58.55           C  
ATOM   3640  OE1 GLU B 217      76.291  38.618  28.963  1.00 60.10           O  
ATOM   3641  OE2 GLU B 217      77.690  37.222  29.916  1.00 60.19           O  
ATOM   3642  N   GLN B 218      71.815  38.165  30.345  1.00 48.49           N  
ATOM   3643  CA  GLN B 218      70.388  38.466  30.434  1.00 47.70           C  
ATOM   3644  C   GLN B 218      69.544  37.421  29.713  1.00 45.41           C  
ATOM   3645  O   GLN B 218      68.316  37.483  29.743  1.00 44.71           O  
ATOM   3646  CB  GLN B 218      70.087  39.833  29.823  1.00 50.17           C  
ATOM   3647  CG  GLN B 218      70.797  41.013  30.459  1.00 54.82           C  
ATOM   3648  CD  GLN B 218      70.424  42.326  29.785  1.00 56.85           C  
ATOM   3649  OE1 GLN B 218      69.280  42.778  29.870  1.00 59.19           O  
ATOM   3650  NE2 GLN B 218      71.385  42.935  29.100  1.00 57.60           N  
ATOM   3651  N   ASN B 219      70.206  36.470  29.063  1.00 43.28           N  
ATOM   3652  CA  ASN B 219      69.515  35.420  28.321  1.00 41.50           C  
ATOM   3653  C   ASN B 219      68.581  36.037  27.284  1.00 39.82           C  
ATOM   3654  O   ASN B 219      67.447  35.594  27.099  1.00 39.22           O  
ATOM   3655  CB  ASN B 219      68.716  34.524  29.275  1.00 41.47           C  
ATOM   3656  CG  ASN B 219      68.143  33.299  28.580  1.00 40.81           C  
ATOM   3657  OD1 ASN B 219      68.834  32.637  27.808  1.00 39.73           O  
ATOM   3658  ND2 ASN B 219      66.883  32.988  28.858  1.00 37.65           N  
ATOM   3659  N   ARG B 220      69.066  37.076  26.617  1.00 40.11           N  
ATOM   3660  CA  ARG B 220      68.282  37.755  25.595  1.00 39.47           C  
ATOM   3661  C   ARG B 220      69.215  38.321  24.541  1.00 38.41           C  
ATOM   3662  O   ARG B 220      70.426  38.416  24.752  1.00 36.97           O  
ATOM   3663  CB  ARG B 220      67.458  38.885  26.223  1.00 42.26           C  
ATOM   3664  CG  ARG B 220      68.291  40.040  26.750  1.00 44.13           C  
ATOM   3665  CD  ARG B 220      67.691  40.617  28.022  1.00 48.92           C  
ATOM   3666  NE  ARG B 220      66.439  41.339  27.820  1.00 51.71           N  
ATOM   3667  CZ  ARG B 220      65.645  41.735  28.813  1.00 54.45           C  
ATOM   3668  NH1 ARG B 220      65.976  41.471  30.071  1.00 54.39           N  
ATOM   3669  NH2 ARG B 220      64.525  42.401  28.556  1.00 53.58           N  
ATOM   3670  N   ALA B 221      68.647  38.681  23.400  1.00 36.68           N  
ATOM   3671  CA  ALA B 221      69.419  39.253  22.311  1.00 35.58           C  
ATOM   3672  C   ALA B 221      68.860  40.637  22.024  1.00 36.00           C  
ATOM   3673  O   ALA B 221      67.647  40.851  22.098  1.00 35.90           O  
ATOM   3674  CB  ALA B 221      69.306  38.382  21.069  1.00 35.11           C  
ATOM   3675  N   TYR B 222      69.745  41.573  21.701  1.00 34.75           N  
ATOM   3676  CA  TYR B 222      69.326  42.932  21.394  1.00 35.78           C  
ATOM   3677  C   TYR B 222      69.346  43.213  19.896  1.00 33.28           C  
ATOM   3678  O   TYR B 222      70.392  43.150  19.256  1.00 33.05           O  
ATOM   3679  CB  TYR B 222      70.222  43.941  22.104  1.00 38.05           C  
ATOM   3680  CG  TYR B 222      69.971  44.042  23.583  1.00 42.42           C  
ATOM   3681  CD1 TYR B 222      70.461  43.079  24.463  1.00 43.50           C  
ATOM   3682  CD2 TYR B 222      69.227  45.099  24.105  1.00 43.58           C  
ATOM   3683  CE1 TYR B 222      70.213  43.168  25.832  1.00 45.20           C  
ATOM   3684  CE2 TYR B 222      68.975  45.195  25.468  1.00 45.63           C  
ATOM   3685  CZ  TYR B 222      69.469  44.229  26.323  1.00 44.83           C  
ATOM   3686  OH  TYR B 222      69.200  44.320  27.668  1.00 47.49           O  
ATOM   3687  N   PHE B 223      68.181  43.527  19.348  1.00 32.72           N  
ATOM   3688  CA  PHE B 223      68.062  43.829  17.930  1.00 32.93           C  
ATOM   3689  C   PHE B 223      68.116  45.324  17.685  1.00 33.10           C  
ATOM   3690  O   PHE B 223      67.477  46.105  18.384  1.00 34.52           O  
ATOM   3691  CB  PHE B 223      66.742  43.307  17.370  1.00 29.98           C  
ATOM   3692  CG  PHE B 223      66.504  43.689  15.930  1.00 29.99           C  
ATOM   3693  CD1 PHE B 223      67.172  43.031  14.901  1.00 29.08           C  
ATOM   3694  CD2 PHE B 223      65.641  44.734  15.606  1.00 29.03           C  
ATOM   3695  CE1 PHE B 223      66.987  43.409  13.568  1.00 29.94           C  
ATOM   3696  CE2 PHE B 223      65.450  45.120  14.277  1.00 27.97           C  
ATOM   3697  CZ  PHE B 223      66.122  44.459  13.256  1.00 26.26           C  
ATOM   3698  N   THR B 224      68.884  45.718  16.683  1.00 34.37           N  
ATOM   3699  CA  THR B 224      68.976  47.113  16.317  1.00 34.68           C  
ATOM   3700  C   THR B 224      68.729  47.128  14.813  1.00 34.86           C  
ATOM   3701  O   THR B 224      69.503  46.570  14.032  1.00 34.37           O  
ATOM   3702  CB  THR B 224      70.359  47.714  16.670  1.00 36.83           C  
ATOM   3703  OG1 THR B 224      70.403  49.083  16.246  1.00 40.29           O  
ATOM   3704  CG2 THR B 224      71.477  46.939  15.997  1.00 40.63           C  
ATOM   3705  N   GLY B 225      67.613  47.733  14.426  1.00 33.05           N  
ATOM   3706  CA  GLY B 225      67.237  47.800  13.030  1.00 32.38           C  
ATOM   3707  C   GLY B 225      67.056  49.217  12.530  1.00 33.34           C  
ATOM   3708  O   GLY B 225      67.396  50.181  13.210  1.00 30.84           O  
ATOM   3709  N   GLU B 226      66.487  49.353  11.342  1.00 34.37           N  
ATOM   3710  CA  GLU B 226      66.334  50.675  10.767  1.00 34.41           C  
ATOM   3711  C   GLU B 226      64.996  50.904  10.094  1.00 33.60           C  
ATOM   3712  O   GLU B 226      64.391  49.980   9.550  1.00 31.55           O  
ATOM   3713  CB  GLU B 226      67.463  50.886   9.766  1.00 36.73           C  
ATOM   3714  CG  GLU B 226      67.540  52.255   9.166  1.00 41.45           C  
ATOM   3715  CD  GLU B 226      68.696  52.361   8.208  1.00 41.63           C  
ATOM   3716  OE1 GLU B 226      69.840  52.107   8.641  1.00 44.49           O  
ATOM   3717  OE2 GLU B 226      68.461  52.687   7.029  1.00 43.04           O  
ATOM   3718  N   GLY B 227      64.541  52.153  10.129  1.00 32.46           N  
ATOM   3719  CA  GLY B 227      63.279  52.502   9.504  1.00 28.94           C  
ATOM   3720  C   GLY B 227      63.301  53.942   9.020  1.00 28.83           C  
ATOM   3721  O   GLY B 227      64.343  54.596   9.010  1.00 27.82           O  
ATOM   3722  N   THR B 228      62.141  54.440   8.622  1.00 29.79           N  
ATOM   3723  CA  THR B 228      62.018  55.809   8.136  1.00 31.95           C  
ATOM   3724  C   THR B 228      60.689  56.384   8.588  1.00 31.43           C  
ATOM   3725  O   THR B 228      59.737  55.643   8.815  1.00 32.00           O  
ATOM   3726  CB  THR B 228      62.023  55.871   6.586  1.00 31.07           C  
ATOM   3727  OG1 THR B 228      63.281  55.413   6.085  1.00 35.67           O  
ATOM   3728  CG2 THR B 228      61.799  57.295   6.108  1.00 34.28           C  
ATOM   3729  N   ILE B 229      60.637  57.704   8.737  1.00 32.98           N  
ATOM   3730  CA  ILE B 229      59.394  58.388   9.082  1.00 35.07           C  
ATOM   3731  C   ILE B 229      59.400  59.693   8.314  1.00 34.93           C  
ATOM   3732  O   ILE B 229      60.455  60.263   8.050  1.00 35.11           O  
ATOM   3733  CB  ILE B 229      59.246  58.728  10.586  1.00 35.89           C  
ATOM   3734  CG1 ILE B 229      60.372  59.661  11.031  1.00 37.69           C  
ATOM   3735  CG2 ILE B 229      59.199  57.460  11.402  1.00 38.79           C  
ATOM   3736  CD1 ILE B 229      60.002  60.489  12.236  1.00 39.94           C  
ATOM   3737  N   SER B 230      58.217  60.155   7.945  1.00 35.65           N  
ATOM   3738  CA  SER B 230      58.087  61.396   7.214  1.00 35.62           C  
ATOM   3739  C   SER B 230      56.725  61.964   7.554  1.00 36.06           C  
ATOM   3740  O   SER B 230      55.860  61.249   8.056  1.00 36.24           O  
ATOM   3741  CB  SER B 230      58.199  61.143   5.711  1.00 36.78           C  
ATOM   3742  OG  SER B 230      57.155  60.298   5.270  1.00 37.68           O  
ATOM   3743  N   GLY B 231      56.545  63.255   7.304  1.00 34.97           N  
ATOM   3744  CA  GLY B 231      55.272  63.877   7.598  1.00 32.68           C  
ATOM   3745  C   GLY B 231      55.336  65.389   7.633  1.00 31.01           C  
ATOM   3746  O   GLY B 231      56.364  65.995   7.340  1.00 29.27           O  
ATOM   3747  N   GLN B 232      54.209  65.985   7.992  1.00 33.41           N  
ATOM   3748  CA  GLN B 232      54.066  67.429   8.091  1.00 33.80           C  
ATOM   3749  C   GLN B 232      53.584  67.692   9.511  1.00 31.72           C  
ATOM   3750  O   GLN B 232      52.731  66.964  10.020  1.00 29.69           O  
ATOM   3751  CB  GLN B 232      53.016  67.934   7.093  1.00 35.72           C  
ATOM   3752  CG  GLN B 232      51.739  68.446   7.766  1.00 40.31           C  
ATOM   3753  CD  GLN B 232      50.519  67.614   7.429  1.00 41.68           C  
ATOM   3754  OE1 GLN B 232      49.500  67.676   8.118  1.00 41.41           O  
ATOM   3755  NE2 GLN B 232      50.611  66.841   6.349  1.00 46.22           N  
ATOM   3756  N   ILE B 233      54.125  68.729  10.144  1.00 29.41           N  
ATOM   3757  CA  ILE B 233      53.740  69.063  11.510  1.00 29.50           C  
ATOM   3758  C   ILE B 233      53.518  70.566  11.650  1.00 28.43           C  
ATOM   3759  O   ILE B 233      54.371  71.358  11.271  1.00 27.76           O  
ATOM   3760  CB  ILE B 233      54.836  68.605  12.528  1.00 31.42           C  
ATOM   3761  CG1 ILE B 233      54.499  69.090  13.938  1.00 30.24           C  
ATOM   3762  CG2 ILE B 233      56.196  69.137  12.120  1.00 30.29           C  
ATOM   3763  CD1 ILE B 233      53.312  68.389  14.551  1.00 37.62           C  
ATOM   3764  N   GLY B 234      52.356  70.951  12.172  1.00 27.70           N  
ATOM   3765  CA  GLY B 234      52.080  72.361  12.374  1.00 27.03           C  
ATOM   3766  C   GLY B 234      52.889  72.789  13.584  1.00 27.29           C  
ATOM   3767  O   GLY B 234      52.735  72.221  14.657  1.00 26.13           O  
ATOM   3768  N   LEU B 235      53.750  73.786  13.417  1.00 26.37           N  
ATOM   3769  CA  LEU B 235      54.601  74.242  14.514  1.00 24.77           C  
ATOM   3770  C   LEU B 235      54.015  75.352  15.371  1.00 25.28           C  
ATOM   3771  O   LEU B 235      53.971  75.220  16.588  1.00 19.91           O  
ATOM   3772  CB  LEU B 235      55.954  74.685  13.965  1.00 23.31           C  
ATOM   3773  CG  LEU B 235      56.640  73.593  13.133  1.00 25.16           C  
ATOM   3774  CD1 LEU B 235      57.851  74.151  12.413  1.00 23.22           C  
ATOM   3775  CD2 LEU B 235      57.031  72.426  14.040  1.00 25.95           C  
ATOM   3776  N   GLN B 236      53.569  76.436  14.739  1.00 21.06           N  
ATOM   3777  CA  GLN B 236      53.008  77.570  15.463  1.00 23.93           C  
ATOM   3778  C   GLN B 236      52.382  78.541  14.469  1.00 22.44           C  
ATOM   3779  O   GLN B 236      52.700  78.496  13.276  1.00 24.87           O  
ATOM   3780  CB  GLN B 236      54.127  78.279  16.245  1.00 25.78           C  
ATOM   3781  CG  GLN B 236      53.667  79.358  17.223  1.00 25.36           C  
ATOM   3782  CD  GLN B 236      52.526  78.896  18.114  1.00 24.87           C  
ATOM   3783  OE1 GLN B 236      51.368  78.997  17.748  1.00 22.17           O  
ATOM   3784  NE2 GLN B 236      52.861  78.375  19.287  1.00 27.38           N  
ATOM   3785  N   THR B 237      51.483  79.396  14.946  1.00 20.29           N  
ATOM   3786  CA  THR B 237      50.852  80.396  14.082  1.00 21.08           C  
ATOM   3787  C   THR B 237      51.349  81.791  14.449  1.00 22.91           C  
ATOM   3788  O   THR B 237      51.892  82.000  15.540  1.00 23.81           O  
ATOM   3789  CB  THR B 237      49.309  80.346  14.164  1.00 20.88           C  
ATOM   3790  OG1 THR B 237      48.882  80.449  15.529  1.00 19.87           O  
ATOM   3791  CG2 THR B 237      48.791  79.037  13.563  1.00 16.83           C  
ATOM   3792  N   PHE B 238      51.176  82.738  13.533  1.00 23.68           N  
ATOM   3793  CA  PHE B 238      51.639  84.106  13.729  1.00 25.54           C  
ATOM   3794  C   PHE B 238      50.738  85.083  13.005  1.00 24.96           C  
ATOM   3795  O   PHE B 238      49.950  84.697  12.146  1.00 24.00           O  
ATOM   3796  CB  PHE B 238      53.064  84.271  13.177  1.00 30.58           C  
ATOM   3797  CG  PHE B 238      54.050  83.314  13.767  1.00 37.11           C  
ATOM   3798  CD1 PHE B 238      54.102  81.989  13.334  1.00 38.88           C  
ATOM   3799  CD2 PHE B 238      54.872  83.706  14.819  1.00 36.76           C  
ATOM   3800  CE1 PHE B 238      54.955  81.069  13.952  1.00 40.18           C  
ATOM   3801  CE2 PHE B 238      55.729  82.791  15.442  1.00 39.61           C  
ATOM   3802  CZ  PHE B 238      55.768  81.471  15.009  1.00 37.64           C  
ATOM   3803  N   ILE B 239      50.868  86.361  13.340  1.00 25.41           N  
ATOM   3804  CA  ILE B 239      50.063  87.381  12.683  1.00 25.58           C  
ATOM   3805  C   ILE B 239      50.913  88.540  12.206  1.00 26.97           C  
ATOM   3806  O   ILE B 239      51.771  89.032  12.934  1.00 25.01           O  
ATOM   3807  CB  ILE B 239      49.009  87.999  13.623  1.00 24.86           C  
ATOM   3808  CG1 ILE B 239      47.998  86.947  14.070  1.00 21.98           C  
ATOM   3809  CG2 ILE B 239      48.282  89.152  12.902  1.00 23.28           C  
ATOM   3810  CD1 ILE B 239      47.083  87.457  15.192  1.00 18.35           C  
ATOM   3811  N   ASP B 240      50.670  88.973  10.975  1.00 27.65           N  
ATOM   3812  CA  ASP B 240      51.356  90.135  10.440  1.00 29.10           C  
ATOM   3813  C   ASP B 240      50.244  91.078   9.988  1.00 28.39           C  
ATOM   3814  O   ASP B 240      49.267  90.645   9.379  1.00 27.31           O  
ATOM   3815  CB  ASP B 240      52.248  89.758   9.254  1.00 33.39           C  
ATOM   3816  CG  ASP B 240      53.428  88.901   9.670  1.00 38.17           C  
ATOM   3817  OD1 ASP B 240      54.266  89.388  10.463  1.00 41.97           O  
ATOM   3818  OD2 ASP B 240      53.514  87.742   9.210  1.00 39.84           O  
ATOM   3819  N   VAL B 241      50.364  92.358  10.320  1.00 27.88           N  
ATOM   3820  CA  VAL B 241      49.345  93.313   9.898  1.00 30.53           C  
ATOM   3821  C   VAL B 241      49.968  94.381   9.012  1.00 30.65           C  
ATOM   3822  O   VAL B 241      51.064  94.860   9.277  1.00 29.68           O  
ATOM   3823  CB  VAL B 241      48.666  94.015  11.085  1.00 29.65           C  
ATOM   3824  CG1 VAL B 241      48.140  92.987  12.066  1.00 30.33           C  
ATOM   3825  CG2 VAL B 241      49.642  94.948  11.759  1.00 32.34           C  
ATOM   3826  N   VAL B 242      49.262  94.729   7.948  1.00 32.88           N  
ATOM   3827  CA  VAL B 242      49.726  95.754   7.032  1.00 34.43           C  
ATOM   3828  C   VAL B 242      48.666  96.842   6.947  1.00 34.84           C  
ATOM   3829  O   VAL B 242      47.478  96.563   6.778  1.00 34.54           O  
ATOM   3830  CB  VAL B 242      50.004  95.160   5.649  1.00 35.04           C  
ATOM   3831  CG1 VAL B 242      50.261  96.277   4.629  1.00 37.99           C  
ATOM   3832  CG2 VAL B 242      51.218  94.238   5.740  1.00 35.47           C  
ATOM   3833  N   ILE B 243      49.111  98.082   7.101  1.00 36.55           N  
ATOM   3834  CA  ILE B 243      48.233  99.240   7.064  1.00 40.17           C  
ATOM   3835  C   ILE B 243      48.417 100.034   5.775  1.00 41.48           C  
ATOM   3836  O   ILE B 243      49.540 100.339   5.382  1.00 42.69           O  
ATOM   3837  CB  ILE B 243      48.509 100.161   8.273  1.00 41.21           C  
ATOM   3838  CG1 ILE B 243      48.041  99.476   9.560  1.00 41.13           C  
ATOM   3839  CG2 ILE B 243      47.814 101.501   8.085  1.00 42.28           C  
ATOM   3840  CD1 ILE B 243      48.244 100.306  10.805  1.00 43.82           C  
ATOM   3841  N   GLU B 244      47.304 100.369   5.130  1.00 43.17           N  
ATOM   3842  CA  GLU B 244      47.317 101.130   3.882  1.00 45.03           C  
ATOM   3843  C   GLU B 244      46.297 102.264   3.905  1.00 46.65           C  
ATOM   3844  O   GLU B 244      45.288 102.194   4.615  1.00 44.77           O  
ATOM   3845  CB  GLU B 244      46.978 100.218   2.706  1.00 45.98           C  
ATOM   3846  CG  GLU B 244      48.074  99.269   2.289  1.00 49.36           C  
ATOM   3847  CD  GLU B 244      47.568  98.206   1.337  1.00 51.38           C  
ATOM   3848  OE1 GLU B 244      48.393  97.633   0.591  1.00 52.36           O  
ATOM   3849  OE2 GLU B 244      46.345  97.938   1.344  1.00 51.89           O  
ATOM   3850  N   PRO B 245      46.552 103.334   3.131  1.00 48.14           N  
ATOM   3851  CA  PRO B 245      45.615 104.460   3.087  1.00 48.20           C  
ATOM   3852  C   PRO B 245      44.382 103.958   2.348  1.00 47.84           C  
ATOM   3853  O   PRO B 245      44.489 103.086   1.489  1.00 47.48           O  
ATOM   3854  CB  PRO B 245      46.382 105.518   2.296  1.00 48.69           C  
ATOM   3855  CG  PRO B 245      47.826 105.180   2.572  1.00 49.18           C  
ATOM   3856  CD  PRO B 245      47.815 103.679   2.455  1.00 49.22           C  
ATOM   3857  N   LEU B 246      43.215 104.492   2.680  1.00 49.50           N  
ATOM   3858  CA  LEU B 246      41.985 104.044   2.043  1.00 51.03           C  
ATOM   3859  C   LEU B 246      41.906 104.388   0.548  1.00 53.18           C  
ATOM   3860  O   LEU B 246      42.223 105.505   0.139  1.00 52.11           O  
ATOM   3861  CB  LEU B 246      40.789 104.615   2.805  1.00 50.59           C  
ATOM   3862  CG  LEU B 246      39.778 103.584   3.326  1.00 49.58           C  
ATOM   3863  CD1 LEU B 246      40.477 102.294   3.732  1.00 49.97           C  
ATOM   3864  CD2 LEU B 246      39.028 104.182   4.500  1.00 49.50           C  
ATOM   3865  N   PRO B 247      41.474 103.418  -0.282  1.00 54.38           N  
ATOM   3866  CA  PRO B 247      41.329 103.530  -1.736  1.00 56.22           C  
ATOM   3867  C   PRO B 247      40.888 104.903  -2.217  1.00 57.71           C  
ATOM   3868  O   PRO B 247      39.731 105.293  -2.054  1.00 57.10           O  
ATOM   3869  CB  PRO B 247      40.312 102.445  -2.059  1.00 56.65           C  
ATOM   3870  CG  PRO B 247      40.689 101.373  -1.104  1.00 56.68           C  
ATOM   3871  CD  PRO B 247      40.894 102.146   0.190  1.00 56.52           C  
ATOM   3872  N   GLY B 248      41.821 105.629  -2.820  1.00 59.01           N  
ATOM   3873  CA  GLY B 248      41.515 106.958  -3.312  1.00 61.37           C  
ATOM   3874  C   GLY B 248      41.769 108.006  -2.247  1.00 61.71           C  
ATOM   3875  O   GLY B 248      42.317 109.070  -2.530  1.00 62.07           O  
ATOM   3876  N   HIS B 249      41.376 107.709  -1.014  1.00 61.79           N  
ATOM   3877  CA  HIS B 249      41.577 108.658   0.071  1.00 63.18           C  
ATOM   3878  C   HIS B 249      43.002 108.632   0.603  1.00 63.89           C  
ATOM   3879  O   HIS B 249      43.491 107.582   1.028  1.00 65.01           O  
ATOM   3880  CB  HIS B 249      40.621 108.382   1.233  1.00 61.61           C  
ATOM   3881  CG  HIS B 249      40.706 109.406   2.321  1.00 61.20           C  
ATOM   3882  ND1 HIS B 249      41.907 109.826   2.852  1.00 60.81           N  
ATOM   3883  CD2 HIS B 249      39.746 110.127   2.947  1.00 61.04           C  
ATOM   3884  CE1 HIS B 249      41.684 110.763   3.755  1.00 60.73           C  
ATOM   3885  NE2 HIS B 249      40.381 110.965   3.832  1.00 60.97           N  
ATOM   3886  N   ALA B 250      43.654 109.794   0.587  1.00 63.87           N  
ATOM   3887  CA  ALA B 250      45.020 109.943   1.084  1.00 63.28           C  
ATOM   3888  C   ALA B 250      45.930 108.777   0.715  1.00 62.60           C  
ATOM   3889  O   ALA B 250      45.577 108.012  -0.208  1.00 62.00           O  
ATOM   3890  CB  ALA B 250      45.002 110.129   2.598  1.00 63.68           C  
ATOM   3891  OXT ALA B 250      46.997 108.654   1.350  1.00 62.83           O  
TER    3892      ALA B 250                                                      
HETATM 3893  O   HOH A 251      13.732  62.060  11.031  1.00 23.05           O  
HETATM 3894  O   HOH A 252      27.366  47.693  -4.100  1.00 26.23           O  
HETATM 3895  O   HOH A 253      43.019  91.031  24.470  1.00 26.27           O  
HETATM 3896  O   HOH A 254      26.473  52.550   7.734  1.00 31.55           O  
HETATM 3897  O   HOH A 255      25.803  76.700  27.022  1.00 31.07           O  
HETATM 3898  O   HOH A 256      17.464  65.405  17.769  1.00 27.31           O  
HETATM 3899  O   HOH A 257      16.600  73.029  19.184  1.00 25.55           O  
HETATM 3900  O   HOH A 258      24.169  58.211  -8.479  1.00 27.51           O  
HETATM 3901  O   HOH A 259      24.714  57.497  -5.801  1.00 28.88           O  
HETATM 3902  O   HOH A 260      20.453  71.754  19.293  1.00 31.71           O  
HETATM 3903  O   HOH A 261      27.687  42.965  -8.037  1.00 33.05           O  
HETATM 3904  O   HOH A 262      21.937  57.332   8.041  1.00 26.10           O  
HETATM 3905  O   HOH A 263      14.386  78.973   9.466  1.00 31.47           O  
HETATM 3906  O   HOH A 264      27.693  68.929   9.081  1.00 33.49           O  
HETATM 3907  O   HOH A 265      20.526  62.362  -3.790  1.00 32.14           O  
HETATM 3908  O   HOH A 266      29.191  46.135   0.346  1.00 35.19           O  
HETATM 3909  O   HOH A 267      17.399  46.317   3.951  1.00 32.22           O  
HETATM 3910  O   HOH A 268      11.156  51.242  -1.953  1.00 31.49           O  
HETATM 3911  O   HOH A 269      29.445  86.441  23.537  1.00 29.29           O  
HETATM 3912  O   HOH A 270      29.218  35.556 -18.626  1.00 38.61           O  
HETATM 3913  O   HOH A 271      44.394  97.526  25.171  1.00 38.95           O  
HETATM 3914  O   HOH A 272      42.400  95.989  31.310  1.00 29.34           O  
HETATM 3915  O   HOH A 273      17.056  57.822  -5.349  1.00 40.03           O  
HETATM 3916  O   HOH A 274      25.489  35.594  -7.083  1.00 36.14           O  
HETATM 3917  O   HOH A 275      10.778  66.977  16.262  1.00 30.82           O  
HETATM 3918  O   HOH A 276      14.881  66.689  17.997  1.00 37.52           O  
HETATM 3919  O   HOH A 277      26.147  55.135   6.977  1.00 28.21           O  
HETATM 3920  O   HOH A 278      20.828  23.061  -8.551  1.00 36.85           O  
HETATM 3921  O   HOH A 279      13.859  54.457  -3.454  1.00 35.22           O  
HETATM 3922  O   HOH A 280      29.580  39.270  -9.798  1.00 34.08           O  
HETATM 3923  O   HOH A 281      27.963  93.460  21.106  1.00 35.27           O  
HETATM 3924  O   HOH A 282      35.352  94.680  30.869  1.00 37.34           O  
HETATM 3925  O   HOH A 283      14.898  45.708   2.977  1.00 41.48           O  
HETATM 3926  O   HOH A 284      44.945 103.227  26.579  1.00 38.78           O  
HETATM 3927  O   HOH A 285      23.547  55.760   6.457  1.00 30.62           O  
HETATM 3928  O   HOH A 286      12.913  66.662   5.601  1.00 34.79           O  
HETATM 3929  O   HOH A 287      19.487  75.734   2.880  1.00 34.79           O  
HETATM 3930  O   HOH A 288      28.586  61.595   8.517  1.00 30.28           O  
HETATM 3931  O   HOH A 289      26.240  53.339  -9.761  1.00 33.74           O  
HETATM 3932  O   HOH A 290      29.054  80.106  27.517  1.00 32.19           O  
HETATM 3933  O   HOH A 291      45.738 100.331  26.465  1.00 33.76           O  
HETATM 3934  O   HOH A 292      20.036  48.752 -16.567  1.00 44.49           O  
HETATM 3935  O   HOH A 293      30.165  84.296  11.426  1.00 38.57           O  
HETATM 3936  O   HOH A 294      19.061  53.108 -13.655  1.00 47.72           O  
HETATM 3937  O   HOH A 295      14.684  36.869  -0.816  1.00 36.34           O  
HETATM 3938  O   HOH A 296      10.878  55.866  -0.359  1.00 39.53           O  
HETATM 3939  O   HOH A 297      33.046   9.743 -21.236  1.00 38.40           O  
HETATM 3940  O   HOH A 298      25.842  54.935  -6.237  1.00 35.14           O  
HETATM 3941  O   HOH A 299       9.790  52.723  -3.697  1.00 46.19           O  
HETATM 3942  O   HOH A 300      41.607  93.642  34.376  1.00 45.21           O  
HETATM 3943  O   HOH A 301      19.784  82.169  20.772  1.00 41.13           O  
HETATM 3944  O   HOH A 302      30.025  70.991  22.434  1.00 48.72           O  
HETATM 3945  O   HOH A 303      30.212  90.731  12.043  1.00 41.33           O  
HETATM 3946  O   HOH A 304      12.557  53.838   5.557  1.00 32.58           O  
HETATM 3947  O   HOH A 305      41.160  96.253  37.297  1.00 45.88           O  
HETATM 3948  O   HOH A 306      37.448  81.817  10.324  1.00 42.68           O  
HETATM 3949  O   HOH A 307      29.038  27.460 -13.028  1.00 41.01           O  
HETATM 3950  O   HOH A 308      17.556  46.859 -14.441  1.00 38.51           O  
HETATM 3951  O   HOH A 309      14.167  60.797  14.142  1.00 40.31           O  
HETATM 3952  O   HOH A 310      25.245   6.033 -21.650  1.00 41.78           O  
HETATM 3953  O   HOH A 311      22.517  78.717  10.982  1.00 44.07           O  
HETATM 3954  O   HOH A 312      32.812  59.345   6.222  1.00 37.06           O  
HETATM 3955  O   HOH A 313      11.656  78.406  17.378  1.00 37.25           O  
HETATM 3956  O   HOH A 314      16.209  65.648   4.577  1.00 43.21           O  
HETATM 3957  O   HOH A 315      29.164  65.348  17.043  1.00 46.37           O  
HETATM 3958  O   HOH A 316      25.482  12.882 -24.665  1.00 38.31           O  
HETATM 3959  O   HOH A 317      12.832  33.307  -6.503  1.00 42.62           O  
HETATM 3960  O   HOH A 318      27.692  93.776  23.656  1.00 31.61           O  
HETATM 3961  O   HOH A 319      30.062  52.540 -10.967  1.00 34.72           O  
HETATM 3962  O   HOH A 320      32.941  51.033   6.601  1.00 45.12           O  
HETATM 3963  O   HOH A 321      26.385  89.823  18.410  1.00 39.30           O  
HETATM 3964  O   HOH A 322      38.166  80.333  24.119  1.00 46.19           O  
HETATM 3965  O   HOH A 323      26.470  23.423 -23.464  1.00 38.17           O  
HETATM 3966  O   HOH A 324      30.052  39.239 -16.543  1.00 36.26           O  
HETATM 3967  O   HOH A 325      19.016  75.425   6.472  1.00 37.50           O  
HETATM 3968  O   HOH A 326      44.118  94.947  23.062  1.00 37.17           O  
HETATM 3969  O   HOH A 327      20.004  39.749   0.953  1.00 37.34           O  
HETATM 3970  O   HOH A 328      14.828  80.959  11.478  1.00 29.80           O  
HETATM 3971  O   HOH A 329      23.494  42.739   6.879  1.00 44.68           O  
HETATM 3972  O   HOH A 330      28.965  97.099  29.581  1.00 43.00           O  
HETATM 3973  O   HOH A 331      15.159  38.869 -16.446  1.00 39.97           O  
HETATM 3974  O   HOH A 332      25.486   7.512 -18.906  1.00 45.68           O  
HETATM 3975  O   HOH A 333      35.546  71.214   6.437  1.00 45.52           O  
HETATM 3976  O   HOH A 334      15.467  66.432  21.325  1.00 48.98           O  
HETATM 3977  O   HOH A 335      42.383  83.710  19.543  1.00 32.73           O  
HETATM 3978  O   HOH A 336      18.723  34.953 -20.960  1.00 44.96           O  
HETATM 3979  O   HOH A 337       9.153  74.904  15.201  1.00 48.29           O  
HETATM 3980  O   HOH A 338      24.731  46.154  13.251  1.00 49.84           O  
HETATM 3981  O   HOH A 339      17.113  44.744   6.221  1.00 47.80           O  
HETATM 3982  O   HOH A 340      18.983  75.665  24.291  1.00 39.33           O  
HETATM 3983  O   HOH A 341      25.958  92.087  25.335  1.00 45.95           O  
HETATM 3984  O   HOH A 342      11.156  42.796  -4.174  1.00 49.87           O  
HETATM 3985  O   HOH A 343       9.225  64.736   6.236  1.00 44.07           O  
HETATM 3986  O   HOH A 344      25.287  75.337   8.061  1.00 40.17           O  
HETATM 3987  O   HOH A 345      24.137  48.748 -14.790  1.00 44.10           O  
HETATM 3988  O   HOH A 346      20.750  51.907 -10.756  1.00 41.86           O  
HETATM 3989  O   HOH A 347      39.380 106.456  18.477  1.00 40.99           O  
HETATM 3990  O   HOH A 348      21.687  49.844 -14.786  1.00 38.31           O  
HETATM 3991  O   HOH A 349      30.018  96.752  15.124  1.00 42.55           O  
HETATM 3992  O   HOH A 350      34.049  57.437   9.188  1.00 44.90           O  
HETATM 3993  O   HOH A 351       9.126  46.130   1.448  1.00 45.88           O  
HETATM 3994  O   HOH A 352      32.049  90.546  27.641  1.00 45.19           O  
HETATM 3995  O   HOH A 353      13.925  49.345   6.341  1.00 48.96           O  
HETATM 3996  O   HOH A 354      29.653  43.309 -13.147  1.00 45.93           O  
HETATM 3997  O   HOH A 355      27.842  44.932  -9.665  1.00 39.93           O  
HETATM 3998  O   HOH A 356      22.994  49.024  12.073  1.00 41.27           O  
HETATM 3999  O   HOH A 357      22.355  69.658  23.168  1.00 46.36           O  
HETATM 4000  O   HOH A 358      18.396  24.418  -7.120  1.00 49.25           O  
HETATM 4001  O   HOH A 359      38.230  91.780  31.385  1.00 40.10           O  
HETATM 4002  O   HOH A 360      31.908  52.949   2.082  1.00 45.16           O  
HETATM 4003  O   HOH A 361      14.317  48.408   3.747  1.00 34.86           O  
HETATM 4004  O   HOH A 362      11.067  50.018   2.237  1.00 43.37           O  
HETATM 4005  O   HOH A 363      26.267  71.895   5.592  1.00 44.20           O  
HETATM 4006  O   HOH A 364      31.838  60.049  -0.954  1.00 48.87           O  
HETATM 4007  O   HOH A 365      32.633 110.386  22.220  1.00 44.04           O  
HETATM 4008  O   HOH A 366      30.586 102.902  25.234  1.00 44.48           O  
HETATM 4009  O   HOH A 367      31.366  51.234  12.770  1.00 46.03           O  
HETATM 4010  O   HOH A 368      35.989  64.232   8.051  1.00 38.50           O  
HETATM 4011  O   HOH A 369      22.749  29.214 -23.086  1.00 42.41           O  
HETATM 4012  O   HOH A 370      18.258  44.369  11.006  1.00 48.88           O  
HETATM 4013  O   HOH A 371      10.797  62.431  15.406  1.00 43.30           O  
HETATM 4014  O   HOH A 372      27.646  49.127 -10.865  1.00 43.86           O  
HETATM 4015  O   HOH A 373      19.915  85.649  17.344  1.00 48.38           O  
HETATM 4016  O   HOH A 374      40.129  88.306  12.841  1.00 37.50           O  
HETATM 4017  O   HOH B 251      49.819  92.978  19.779  1.00 28.53           O  
HETATM 4018  O   HOH B 252      64.249  73.532   9.435  1.00 33.47           O  
HETATM 4019  O   HOH B 253      46.485  78.862  24.222  1.00 28.13           O  
HETATM 4020  O   HOH B 254      52.453  93.256  12.252  1.00 28.53           O  
HETATM 4021  O   HOH B 255      60.488  71.513   7.596  1.00 32.61           O  
HETATM 4022  O   HOH B 256      56.582  38.731  16.434  1.00 31.38           O  
HETATM 4023  O   HOH B 257      51.150  86.094   8.870  1.00 30.93           O  
HETATM 4024  O   HOH B 258      71.850  45.181  18.288  1.00 35.65           O  
HETATM 4025  O   HOH B 259      66.871  67.366   7.983  1.00 30.17           O  
HETATM 4026  O   HOH B 260      43.828  75.047  10.418  1.00 34.47           O  
HETATM 4027  O   HOH B 261      61.772   7.774  17.192  1.00 35.95           O  
HETATM 4028  O   HOH B 262      60.344  53.851  11.270  1.00 29.35           O  
HETATM 4029  O   HOH B 263      69.671  35.898   8.260  1.00 43.95           O  
HETATM 4030  O   HOH B 264      67.534  60.463  11.925  1.00 33.63           O  
HETATM 4031  O   HOH B 265      52.928  56.969  11.907  1.00 36.65           O  
HETATM 4032  O   HOH B 266      50.708  88.855  17.432  1.00 42.82           O  
HETATM 4033  O   HOH B 267      66.216  19.110  26.069  1.00 38.92           O  
HETATM 4034  O   HOH B 268      54.619  91.727  11.404  1.00 39.03           O  
HETATM 4035  O   HOH B 269      52.186  66.180  16.475  1.00 47.08           O  
HETATM 4036  O   HOH B 270      44.709  70.606   9.417  1.00 38.44           O  
HETATM 4037  O   HOH B 271      47.982 100.506  19.544  1.00 42.16           O  
HETATM 4038  O   HOH B 272      63.694  65.848   7.131  1.00 43.21           O  
HETATM 4039  O   HOH B 273      66.241  33.523  25.473  1.00 35.59           O  
HETATM 4040  O   HOH B 274      70.554  74.224  15.760  1.00 42.81           O  
HETATM 4041  O   HOH B 275      45.116  99.483  22.323  1.00 49.39           O  
HETATM 4042  O   HOH B 276      59.445  16.754  11.801  1.00 44.52           O  
HETATM 4043  O   HOH B 277      50.807  62.346  13.831  1.00 39.72           O  
HETATM 4044  O   HOH B 278      70.349   9.886   9.149  1.00 41.71           O  
HETATM 4045  O   HOH B 279      56.759  51.038  10.722  1.00 36.89           O  
HETATM 4046  O   HOH B 280      78.326  13.543  12.475  1.00 39.89           O  
HETATM 4047  O   HOH B 281      69.708  47.682   9.807  1.00 39.28           O  
HETATM 4048  O   HOH B 282      46.044  96.759   4.367  1.00 41.65           O  
HETATM 4049  O   HOH B 283      60.929  27.232  12.325  1.00 33.97           O  
HETATM 4050  O   HOH B 284      68.208  17.608   6.294  1.00 32.70           O  
HETATM 4051  O   HOH B 285      73.579  27.889  12.055  1.00 36.03           O  
HETATM 4052  O   HOH B 286      61.898   3.807   6.195  1.00 40.41           O  
HETATM 4053  O   HOH B 287      62.319  77.805   5.970  1.00 38.22           O  
HETATM 4054  O   HOH B 288      63.148   1.682  13.662  1.00 40.70           O  
HETATM 4055  O   HOH B 289      70.152  26.382  23.304  1.00 38.36           O  
HETATM 4056  O   HOH B 290      48.817  69.259  14.537  1.00 37.55           O  
HETATM 4057  O   HOH B 291      63.586  60.154  18.904  1.00 41.17           O  
HETATM 4058  O   HOH B 292      61.971  39.341  24.505  1.00 35.90           O  
HETATM 4059  O   HOH B 293      55.983  78.553   2.134  1.00 36.74           O  
HETATM 4060  O   HOH B 294      64.772  38.398   5.784  1.00 44.40           O  
HETATM 4061  O   HOH B 295      53.122  83.813  17.076  1.00 40.36           O  
HETATM 4062  O   HOH B 296      41.550  81.426  12.003  1.00 43.27           O  
HETATM 4063  O   HOH B 297      69.755  45.381  11.616  1.00 37.72           O  
HETATM 4064  O   HOH B 298      56.008  40.312   8.793  1.00 46.36           O  
HETATM 4065  O   HOH B 299      66.741  43.201   9.715  1.00 40.84           O  
HETATM 4066  O   HOH B 300      58.994  23.682  10.363  1.00 41.08           O  
HETATM 4067  O   HOH B 301      43.865  93.693   2.077  1.00 43.22           O  
HETATM 4068  O   HOH B 302      61.285  58.541  18.735  1.00 43.55           O  
HETATM 4069  O   HOH B 303      64.965  31.511  26.778  1.00 44.67           O  
HETATM 4070  O   HOH B 304      56.284  28.355  15.853  1.00 36.47           O  
HETATM 4071  O   HOH B 305      61.276  41.159   4.483  1.00 41.90           O  
HETATM 4072  O   HOH B 306      50.737  95.421  15.639  1.00 41.59           O  
HETATM 4073  O   HOH B 307      54.570  35.005  17.543  1.00 41.78           O  
HETATM 4074  O   HOH B 308      38.045  90.830   6.985  1.00 46.51           O  
HETATM 4075  O   HOH B 309      75.493  12.859  15.400  1.00 44.54           O  
HETATM 4076  O   HOH B 310      59.285  51.374  11.613  1.00 36.23           O  
HETATM 4077  O   HOH B 311      70.839  33.578   9.119  1.00 45.90           O  
HETATM 4078  O   HOH B 312      63.715  15.527  28.313  1.00 47.00           O  
HETATM 4079  O   HOH B 313      37.373 106.311  15.045  1.00 40.70           O  
HETATM 4080  O   HOH B 314      58.445  45.060  26.930  1.00 49.42           O  
HETATM 4081  O   HOH B 315      46.572  83.851   0.198  1.00 48.87           O  
HETATM 4082  O   HOH B 316      56.660  38.350  19.992  1.00 41.74           O  
HETATM 4083  O   HOH B 317      57.304  32.477  17.574  1.00 39.36           O  
HETATM 4084  O   HOH B 318      73.501  37.216  15.609  1.00 43.61           O  
HETATM 4085  O   HOH B 319      65.504  -1.665   3.803  1.00 50.03           O  
HETATM 4086  O   HOH B 320      47.566 103.444  20.364  1.00 49.70           O  
HETATM 4087  O   HOH B 321      52.842  24.039  20.543  1.00 49.45           O  
HETATM 4088  O   HOH B 322      67.743  60.792   8.912  1.00 44.62           O  
HETATM 4089  O   HOH B 323      56.671  49.100   8.777  1.00 34.23           O  
HETATM 4090  O   HOH B 324      69.748  51.393  13.156  1.00 47.51           O  
HETATM 4091  O   HOH B 325      50.333  39.350  12.793  1.00 49.86           O  
HETATM 4092  O   HOH B 326      40.935  74.834  11.691  1.00 41.67           O  
HETATM 4093  O   HOH B 327      45.949 107.395  18.900  1.00 45.96           O  
HETATM 4094  O   HOH B 328      42.704  78.076   6.177  1.00 42.26           O  
HETATM 4095  O   HOH B 329      58.094  57.347  21.986  1.00 48.85           O  
HETATM 4096  O   HOH B 330      67.708  43.237   7.182  1.00 42.81           O  
HETATM 4097  O   HOH B 331      60.109  22.495  26.403  1.00 48.30           O  
HETATM 4098  O   HOH B 332      55.373  29.362  21.056  1.00 49.67           O  
HETATM 4099  O   HOH B 333      71.059  50.073  10.316  1.00 50.13           O  
HETATM 4100  O   HOH B 334      46.205  68.967   7.653  1.00 46.85           O  
HETATM 4101  O   HOH B 335      48.951  84.113  21.416  1.00 43.30           O  
HETATM 4102  O   HOH B 336      72.313  23.596  20.638  1.00 43.82           O  
MASTER      254    0    0    4   34    0    0    6 4100    2    0   40          
END                                                                             
