# Supplementary material for: Isolation and in silico analysis of a new subclass of parasporin 4 from Bacillus thuringiensis coreanensis
Source: PeerJ. 2025 Mar 24;13:e19061. doi: 10.7717/peerj.19061 (PMC11949118; doi:10.7717/peerj.19061)
Supplement: Supplemental Information 7 [file peerj-13-19061-s007.zip]

Archive with 6 entries (5 files):
- Ramachandran for all models/
- Ramachandran for all models/Modelo 1.pdf
- Ramachandran for all models/Modelo 2.pdf
- Ramachandran for all models/Modelo 3.pdf
- Ramachandran for all models/Modelo 4.pdf
- Ramachandran for all models/Modelo 5.pdf
